# Supplementary material for: A PCR-lateral flow immunochromatographic assay (PCR-LFA) for detecting Aristolochia species, the plants responsible for aristolochic acid nephropathy
Source: Sci Rep. 2022 Jul 16;12:12188. doi: 10.1038/s41598-022-16528-1 (PMC9288547; doi:10.1038/s41598-022-16528-1)
Supplement: Supplementary file 1 — Supplementary Information 1. [file 41598_2022_16528_MOESM1_ESM.fas]

>KP903720.1_Aristolochia_anguicida_voucher_MUS-5405_ribulose-15-bisphosphate_carboxylase/oxygenase_large_subunit_(rbcL)_gene_complete_cds_chloroplast                    
---------------------ATGTCACCACAAACAGAGACTAAAGCAAGTGTTGGATTCCAAGCTGGTGTTAAAGATTA
CAAATTGACTTATTATACTCCTGAATATGAAACCAAAGATACTGATATCTTGGCAGCATTCCGAGTAACTCCTCAACCGG
GGGTTCCGCCTGAGGAAGCAGGGGCTGCAGTAGCTGCCGAATCTTCTACTGGTACATGGACAACTGTGTGGACTGATGGA
CTTACTAGCCTTGATCGTTACAAAGGACGATGCTACCACATCGAGCCCGTTGCTGGGGAGGAAAATCAATATATTGCTTA
TGTAGCTTACCCTTTAGACCTTTTTGAAGAAGGTTCTGTTACTAACATGTTTACTTCCATTGTAGGTAATGTATTTGGGT
TCAAAGCCTTACGAGCTTTACGTCTGGAGGATCTACGAATTCCTCCCGCTTATATCAAAACTTTCCAAGGTCCTCCCCAT
GGTATCCAAGTTGAGAGAGATAAATTGAACAAGTATGGTCGTCCTCTATTGGGATGTACTATTAAACCAAAATTGGGGTT
ATCGGCGAAGAACTACGGTAGAGCGGTTTATGAATGTCTCCGCGGTGGACTTGATTTTACCAAGGACGATGAGAACGTGA
ACTCCCAACCATTTATGCGTTGGAGAGACCGTTTCTTATTTTGTGCCGAAGCACTTTATAAAGCACAGGCCGAAACAGGT
GAAATCAAAGGACATTACTTAAATGCAACTGCGGGTACATGTGAAGAAATGATGAAAAGGGCGATATTTGCCAGAGAATT
GGGAGTTCCTATCGTTATGCATGACTACTTAACGGGAGGATTCACTGCAAATACTAGCTTGGCTCATTATTGCCGAGACA
ATGGCCTACTTCTTCACATCCATCGCGCAATGCATGCAGTTATTGATAGACAGAAGAATCATGGTATGCACTTCCGAGTA
CTTGCAAAAGCATTACGTTTGTCCGGTGGAGATCATATTCACGCCGGTACCGTAGTAGGTAAACTGGAAGGGGAACGGGA
AATCACTTTGGGTTTTGTTGATTTACTACGTGATGATTTTGTTGAAAAAGACCGAAGTCGCGGTATTTATTTCACTCAAG
ATTGGGTCTCTCTTCCGGGTGTTCTGCCCGTGGCTTCCGGAGGTATTCACGTTTGGCATATGCCTGCCCTGACCGAGATC
TTTGGGGATGATTCCGTACTACAGTTCGGCGGAGGAACTTTAGGACACCCTTGGGGAAATGCACCTGGTGCAGTAGCTAA
TAGGGTGGCTTTAGAAGCGTGTGTACAAGCTCGTAACGAGGGGCGTGATCTTGCTCGCGAAGGTAATGAAGTTATCCGTG
AAGCTGCCAAATGGAGCCCTGAACTAGCGGCTGCTTGTGAAGTATGGAAGGAGATCAAATTCGAATTCGAAGCAATGGAT
ACCTTGTAA------------------------------------
>KP998764.1_Aristolochia_gigantea_voucher_MUS-5393_ribulose-15-bisphosphate_carboxylase/oxygenase_large_subunit_(rbcL)_gene_complete_cds_chloroplast                     
---------------------ATGTCACCACAAACAGAGACTAAAGCAAGTGTTGGATTCCAAGCTGGTGTTAAAGATTA
CAAATTGACTTATTATACTCCTGAATATGAAACCAAAGATACTGATATCTTGGCAGCATTCCGAGTAACTCCTCAACCGG
GGGTTCCGCCTGAGGAAGCAGGGGCTGCAGTAGCTGCCGAATCTTCTACTGGTACATGGACAACTGTGTGGACTGATGGA
CTTACTAGCCTTGATCGTTACAAAGGACGATGCTACCACATCGAGCCCGTTGCTGGGGAGGAAAATCAATATATTGCTTA
TGTAGCTTACCCTTTAGACCTTTTTGAAGAAGGTTCTGTTACTAACATGTTTACTTCCATTGTAGGTAATGTATTTGGGT
TCAAAGCCTTACGAGCTTTACGTCTGGAGGATCTACGAATTCCTCCCGCTTATATCAAAACTTTCCAAGGTCCTCCCCAT
GGTATCCAAGTTGAGAGAGATAAATTGAACAAGTATGGTCGTCCTCTATTGGGATGTACTATTAAACCAAAATTGGGGTT
ATCGGCGAAGAACTACGGTAGAGCGGTTTATGAATGTCTCCGCGGTGGACTTGATTTTACCAAGGACGATGAGAACGTGA
ACTCCCAACCATTTATGCGTTGGAGAGACCGTTTCTTATTTTGTGCCGAAGCACTTTATAAGGCACAGGCCGAAACAGGT
GAAATCAAAGGACATTACTTAAATGCAACTGCGGGTACATGTGAAGAAATGATGAAAAGGGCGATATTTGCCAGAGAATT
GGGAGTTCCTATCGTTATGCATGACTACTTAACGGGAGGATTCACTGCAAATACTAGCTTGGCTCATTATTGCCGAGACA
ATGGCCTACTTCTTCACATCCATCGCGCAATGCATGCAGTTATTGATAGACAGAAGAATCATGGTATGCACTTCCGAGTA
CTTGCAAAAGCATTACGTTTGTCCGGTGGAGATCATATTCACGCCGGTACCGTAGTAGGTAAACTGGAAGGGGAACGGGA
AATCACTTTGGGTTTTGTTGATTTACTACGTGATGATTATGTTGAAAAAGACCGAAGTCGCGGTATTTATTTCACTCAAG
ATTGGGTCTCTCTTCCGGGTGTTCTGCCCGTGGCTTCCGGAGGTATTCACGTTTGGCATATGCCTGCCCTGACCGAGATC
TTTGGGGATGATTCCGTACTACAGTTCGGCGGAGGAACTTTAGGACACCCTTGGGGAAATGCACCTGGTGCAGTAGCTAA
TAGGGTGGCTTTAGAAGCGTGTGTACAAGCTCGTAACGAGGGGCGTGATCTTGCTCGCGAAGGTAATGAAGTTATCCGTG
AAGCTGCCAAATGGAGCCCTGAACTAGCGGCTGCTTGTGAAGTATGGAAGGAGATCAAATTCGAATTCGAAGCAATGGAT
ACCTTGTAA------------------------------------
>KP998765.1_Aristolochia_grandiflora_voucher_MUS-5391_ribulose-15-bisphosphate_carboxylase/oxygenase_large_subunit_(rbcL)_gene_complete_cds_chloroplast                  
---------------------ATGTCACCACAAACAGAGACTAAAGCAAGTGTTGGATTCCAAGCTGGTGTTAAAGATTA
CAAATTGACTTATTATACTCCTGAATATCAAACCAAAGATACTGATATCTTGGCAGCATTCCGAGTAACTCCTCAACCGG
GGGTTCCGCCTGAGGAAGCAGGGGCTGCAGTAGCTGCCGAATCTTCTACAGGTACATGGACAACTGTGTGGACTGATGGA
CTTACTAGCCTTGATCGTTACAAAGGACGATGCTACGACATCGAGCCCGTTGCTGGGGAGGAAAATCAATATATTGCTTA
TGTAGCTTACCCTTTAGACCTTTTTGAAGAAGGTTCTGTTACTAACATGTTTACTTCCATTGTAGGTAATGTATTTGGGT
TCAAAGCCTTACGAGCTTTACGTCTGGAGGATCTACGAATTCCTACCGCTTATATCAAAACTTTCCAAGGGCCTCCCCAT
GGTATCCAAGTTGAGAGAGATAAATTGAACAAGTATGGTCGTCCTCTATTGGGATGTACTATTAAACCAAAATTGGGGTT
ATCGGCGAAGAACTACGGTAGAGCGGTTTATGAATGTCTCCGCGGTGGACTTGATTTTACCAAGGACGATGAGAACGTGA
ACTCCCAACCATTTATGCGTTGGAGAGACCGTTTCTTATTTTGTGCCGAAGCAATTTATAAAGCACAGGCCGAAACAGGT
GAAATCAAAGGACATTACTTAAATGCAACTGCGGGTACATGTGAAGAAATGATGAAAAGGGCCATATTTGCCAGAGAATT
GGGAGCTCCTATCGTTATGCATGACTACTTAACGGGAGGATTCACTGCAAATACTAGCTTGGCTCATTATTGCCGAGACA
ATGGCCTACTTCTTCACATCCACCGCGCAATGCATGCAGTTATTGATAGACAGAAGAATCATGGTATGCACTTCCGAGTA
CTTGCAAAAGCATTACGTTTGTCCGGTGGAGATCATATTCACGCCGGTACCGTAGTAGGTAAACTGGAAGGGGAACGGGA
AATCACTTTGGGTTTTGTTGATTTACTACGTGATGATTATGTTGAAAAAGACCGAAGTCGCGGTATTTATTTCACTCAAG
ATTGGGTCTCTCTTCCGGGTGTTCTGCCCGTGGCTTCCGGAGGTATTCACGTTTGGCATATGCCTGCCCTGACCGAGATC
TTTGGGGATGATTCCGTACTACAGTTTGGCGGAGGAACTTTAGGACACCCTTGGGGAAATGCACCTGGTGCAGTAGCTAA
TAGGGTGGCTTTAGAAGCGTGTGTACAAGCTCGTAATGAGGGGCGTGATCTTGCTCGTGAAGGTAATGCAGTTATCCGTG
AAGCTGCCAAATGGAGCCCTGAACTAGCGGCTGCTTGTGAAGTATGGAAGGAGATCAAATTCGAATTCCCGGCAATGGAT
ACCTTGTAA------------------------------------
>KP998766.1_Aristolochia_kerrii_voucher_MUS-5413_ribulose-15-bisphosphate_carboxylase/oxygenase_large_subunit_(rbcL)_gene_complete_cds_chloroplast                       
---------------------ATGTCACCACAAACAGAGACTAAAGCAAGTGTTGGATTCCAAGCTGGTGTTAAAGATTA
CAAATTGACTTATTATACTCCTGAATATCAAACCAAAGATACTGATATCTTGGCAGCATTCCGAGTAACTCCTCAACCGG
GGGTTCCGCCTGAGGAAGCAGGGGCTGCAGTAGCTGCCGAATCTTCTACTGGTACATGGACAACTGTGTGGACTGATGGA
CTTACTAGCCTTGATCGTTACAAAGGACGATGCTACCACATCGAGCCCGTTCCTGGGGAGGAAAGTCAATTTATTGCTTA
TGTAGCTTACCCTTTAGACCTTTTTGAAGAAGGTTCTGTTACTAACATGTTTACTTCCATTGTAGGTAATGTGTTTGGGT
TCAAAGCCTTACGAGCTTTACGTCTGGAGGATCTACGAATTCCTACCTCTTATATCAAAACTTTCCAAGGCCCTCCCCAC
GGTATCCAAGTTGAGAGAGATAAATTGAACAAGTATGGTCGTCCTCTATTGGGATGTACTATTAAACCAAAATTGGGGTT
ATCGGCGAAGAACTACGGTAGAGCGGTTTATGAATGTCTCCGCGGTGGACTTGATTTTACCAAGGACGATGAGAACGTGA
ACTCCCAACCATTTATGCGTTGGAGAGACCGTTTCTTATTTTGTGCCGAAGCAATTTATAAATCACAGGCCGAAACAGGT
GAAATCAAAGGACATTACTTAAATGCAACTGCGGGTACATGTGAAGAAATGATGAAAAGGGCCATATTTGCCAGAGAATT
GGGAGTTCCTATCGTTATGCATGACTACTTAACGGGAGGATTCACTGCAAATACTAGCTTGGCTCATTATTGCCGAGACA
ATGGACTACTTCTTCACATCCATCGCGCAATGCATGCAGTTATTGATAGACAAAAGAATCATGGTATGCACTTCCGAGTA
CTTGCAAAAGCATTACGTTTGTCCGGTGGAGATCATATTCACGCCGGTACCGTAGTAGGTAAACTGGAAGGGGAACGGGA
AATCACTTTGGGTTTTGTTGATTTACTACGTGATGATTATGTTGAAAAAGACCGAAGTCGCGGTATTTATTTCACTCAAG
ATTGGGTCTCTCTTCCAGGTGTTTTGCCCGTGGCTTCCGGAGGTATTCACGTTTGGCATATGCCTGCCCTGACCGAGATC
TTTGGGGATGATTCCGTACTACAGTTCGGTGGAGGAACTTTAGGACACCCTTGGGGAAATGCACCTGGTGCAGTAGCTAA
TAGGGTGGCTTTAGAAGCGTGTGTACAAGCTCGTAATGAGGGGCGTGATCTTGCTCGTGAAGGTAATGAAATTATCCGTG
AAGCTGCCAAATGGAGCCCTGAACTAGCGGCTGCTTGTGAAGTATGGAAGGAGATTAAATTCGAATTCCCAGCAATGGAT
ACCTTGTAA------------------------------------
>KP998767.1_Aristolochia_littoralis_voucher_MUS-5404_ribulose-15-bisphosphate_carboxylase/oxygenase_large_subunit_(rbcL)_gene_complete_cds_chloroplast                   
---------------------ATGTCACCACAAACAGAGACTAAAGCAAGTGTTGGATTCCAAGCTGGTGTTAAAGATTA
CAAATTGACTTATTATACTCCTGAATATGAAACCAAAGATACTGATATCTTGGCAGCATTCCGAGTAACTCCTCAACCGG
GGGTTCCGCCTGAGGAAGCAGGGGCTGCAGTAGCTGCCGAATCTTCTACCGGTACATGGACAACTGTGTGGACTGATGGA
CTTACTAGCCTTGATCGTTACAAAGGACGATGCTACCACATCGAGCCCGTTGCTGGGGAGGAAAATCAATATATTGCTTA
TGTAGCTTACCCTTTAGACCTTTTTGAAGAAGGTTCTGTTACTAACATGTTTACTTCCATTGTAGGTAATGTATTTGGGT
TCAAAGCCTTACGAGCTTTACGTCTGGAGGATCTACGAATTCCTCCCGCTTATATCAAAACTTTCCAAGGTCCTCCCCAT
GGTATCCAAGTTGAGAGAGATAAATTGAACAAGTATGGTCGTCCTCTATTGGGATGTACTATTAAACCAAAATTGGGGTT
ATCGGCGAAGAACTACGGTAGAGCGGTTTATGAATGTCTCCGCGGTGGACTTGATTTTACCAAGGACGATGAGAACGTGA
ACTCCCAACCATTTATGCGTTGGAGAGACCGTTTCTTATTTTGTGCCGAAGCACTTTATAAAGCACAGGCCGAAACAGGT
GAAATCAAAGGACATTACTTAAATGCAACTGCGGGTACATGTGAAGAAATGATGAAAAGGGCGATATTTGCCAGAGAATT
GGGAGTTCCTATCGTTATGCATGACTACTTAACGGGAGGATTCACTGCAAATACTAGCTTGGCTCATTATTGCCGAGACA
ATGGCCTACTTCTTCACATCCATCGCGCAATGCATGCAGTTATTGATAGACAGAAGAATCATGGTATGCACTTCCGAGTA
CTTGCAAAAGCATTACGTTTGTCCGGTGGAGATCATATTCACGCCGGTACCGTAGTAGGTAAACTGGAAGGGGAACGGGA
AATCACTTTGGGTTTTGTTGATTTACTACGTGATGATTATGTTGAAAAAGACCGAAGTCGCGGTATTTATTTCACTCAAG
ATTGGGTCTCTCTTCCGGGTGTTCTGCCCGTGGCTTCCGGAGGTATTCACGTTTGGCATATGCCTGCCCTGACCGAGATC
TTTGGGGATGATTCCGTACTACAGTTCGGCGGAGGAACTTTAGGACACCCTTGGGGAAATGCACCTGGTGCAGTAGCTAA
TAGGGTGGCTTTAGAAGCGTGTGTACAAGCTCGTAACGAGGGGCGTGATCTTGCTCGCGAAGGTAATGAAGTTATCCGTG
AAGCTGCCAAATGGAGCCCTGAACTAGCGGCTGCTTGTGAAGTATGGAAGGAGATCAAATTCGAATTCGAAGCAATGGAT
ACCTTGTAA------------------------------------
>KP998768.1_Aristolochia_pierrei_voucher_MUS-5409_ribulose-15-bisphosphate_carboxylase/oxygenase_large_subunit_(rbcL)_gene_complete_cds_chloroplast                      
---------------------ATGTCACCACAAACAGAGACTAAAGCAAGTGTTGGATTCCAAGCTGGTGTTAAAGATTA
CAAATTGACTTATTATACTCCTGAATATCAAACCAAAGATACTGATATCTTGGCAGCATTCCGAGTAACTCCTCAACCGG
GGGTTCCGCCTGAGGAAGCAGGGGCTGCAGTAGCTGCCGAATCTTCTACTGGTACATGGACAACTGTGTGGACTGATGGA
CTTACTAGCCTTGATCGTTACAAAGGACGATGCTACCACATCGAGCCCGTTCCTGGGGAGGAAAGTCAATTTATTGCTTA
TGTAGCTTACCCTTTAGACCTTTTTGAAGAAGGTTCTGTTACTAACATGTTTACTTCCATTGTAGGTAATGTGTTTGGGT
TCAAAGCCTTACGAGCTTTACGTCTGGAGGATCTACGAATTCCTCCCGCGTATATCAAAACTTTCCAAGGCCCTCCCCAC
GGTATCCAAGTTGAGAGAGATAAATTGAACAAGTATGGTCGTCCTCTATTGGGATGTACTATTAAACCAAAATTGGGGTT
ATCGGCGAAGAACTACGGTAGAGCGGTTTATGAATGTCTCCGCGGTGGACTTGATTTTACCAAGGACGATGAGAACGTAA
ACTCCCAACCATTTATGCGTTGGAGAGACCGTTTCTTATTTTGTGCCGAAGCACTTTATAAAGCACAGGCCGAAACAGGT
GAAATCAAAGGACATTACTTAAATGCAACTGCGGGTACATGTGAAGAAATGATGAAAAGGGCCATATTTGCTAGAGAATT
GGGAGTTCCTATCGTTATGCATGACTACTTAACGGGAGGATTCACTGCAAATACTAGCTTGGCTCATTATTGCCGAGACA
ATGGCCTACTTCTTCACATCCATCGCGCAATGCATGCAGTTATTGATAGACAGAAGAATCATGGTATGCACTTCCGAGTA
CTTGCAAAAGCATTACGTATGTCCGGTGGAGATCATATTCACGCCGGTACCGTAGTAGGTAAACTGGAAGGTGAACGGGA
AATCACTTTGGGTTTTGTTGATTTACTACGTGATGATTATGTTGAAAAAGACCGAAGTCGCGGTATTTATTTCACTCAAG
ATTGGGTCTCTCTTCCGGGTGTTCTGCCCGTGGCTTCCGGAGGTATTCACGTTTGGCATATGCCTGCCCTGACCGAGATC
TTTGGGGATGATTCCGTACTACAGTTCGGCGGAGGAACTTTAGGACACCCTTGGGGAAATGCACCTGGTGCAGTAGCTAA
TAGGGTGGCTTTAGAAGCGTGTGTACAAGCTCGTAATGAGGGGCGTGATCTTGCTCGTGAAGGTAATGAAGTTATCCGTG
AAGCTGCCAAATGGAGCCCTGAACTTGCGGCTGCTTGTGAAGTATGGAAGGAGATCAAATTCGAATTCCCGGCAATGGAT
ACCTTGTAA------------------------------------
>KP998768.1_Aristolochia_pierrei_voucher_MUS-5409_ribulose-15-bisphosphate_carboxylase/oxygenase_large_subunit_(rbcL)_gene_complete_cds_chloroplast(2)                   
---------------------ATGTCACCACAAACAGAGACTAAAGCAAGTGTTGGATTCCAAGCTGGTGTTAAAGATTA
CAAATTGACTTATTATACTCCTGAATATCAAACCAAAGATACTGATATCTTGGCAGCATTCCGAGTAACTCCTCAACCGG
GGGTTCCGCCTGAGGAAGCAGGGGCTGCAGTAGCTGCCGAATCTTCTACTGGTACATGGACAACTGTGTGGACTGATGGA
CTTACTAGCCTTGATCGTTACAAAGGACGATGCTACCACATCGAGCCCGTTCCTGGGGAGGAAAGTCAATTTATTGCTTA
TGTAGCTTACCCTTTAGACCTTTTTGAAGAAGGTTCTGTTACTAACATGTTTACTTCCATTGTAGGTAATGTGTTTGGGT
TCAAAGCCTTACGAGCTTTACGTCTGGAGGATCTACGAATTCCTCCCGCGTATATCAAAACTTTCCAAGGCCCTCCCCAC
GGTATCCAAGTTGAGAGAGATAAATTGAACAAGTATGGTCGTCCTCTATTGGGATGTACTATTAAACCAAAATTGGGGTT
ATCGGCGAAGAACTACGGTAGAGCGGTTTATGAATGTCTCCGCGGTGGACTTGATTTTACCAAGGACGATGAGAACGTAA
ACTCCCAACCATTTATGCGTTGGAGAGACCGTTTCTTATTTTGTGCCGAAGCACTTTATAAAGCACAGGCCGAAACAGGT
GAAATCAAAGGACATTACTTAAATGCAACTGCGGGTACATGTGAAGAAATGATGAAAAGGGCCATATTTGCTAGAGAATT
GGGAGTTCCTATCGTTATGCATGACTACTTAACGGGAGGATTCACTGCAAATACTAGCTTGGCTCATTATTGCCGAGACA
ATGGCCTACTTCTTCACATCCATCGCGCAATGCATGCAGTTATTGATAGACAGAAGAATCATGGTATGCACTTCCGAGTA
CTTGCAAAAGCATTACGTATGTCCGGTGGAGATCATATTCACGCCGGTACCGTAGTAGGTAAACTGGAAGGTGAACGGGA
AATCACTTTGGGTTTTGTTGATTTACTACGTGATGATTATGTTGAAAAAGACCGAAGTCGCGGTATTTATTTCACTCAAG
ATTGGGTCTCTCTTCCGGGTGTTCTGCCCGTGGCTTCCGGAGGTATTCACGTTTGGCATATGCCTGCCCTGACCGAGATC
TTTGGGGATGATTCCGTACTACAGTTCGGCGGAGGAACTTTAGGACACCCTTGGGGAAATGCACCTGGTGCAGTAGCTAA
TAGGGTGGCTTTAGAAGCGTGTGTACAAGCTCGTAATGAGGGGCGTGATCTTGCTCGTGAAGGTAATGAAGTTATCCGTG
AAGCTGCCAAATGGAGCCCTGAACTTGCGGCTGCTTGTGAAGTATGGAAGGAGATCAAATTCGAATTCCCGGCAATGGAT
ACCTTGTAA------------------------------------
>KP998769.1_Aristolochia_pothieri_voucher_MUS-5374_ribulose-15-bisphosphate_carboxylase/oxygenase_large_subunit_(rbcL)_gene_complete_cds_chloroplast                     
---------------------ATGTCACCACAAACAGAGACTAAAGCAAGTGTTGGATTCCAAGCAGGTGTTAAAGATTA
CAAATTGACTTATTATACTCCTGAATATCAAACCAAAGATACTGATATCTTGGCAGCATTCCGAGTAACTCCTCAACCGG
GGGTTCCGCCTGAGGAAGCAGGTGCTGCAGTAGCTGCCGAATCTTCTACTGGTACATGGACAACTGTATGGACTGATGGA
CTTACTAGCCTTGATCGTTACAAAGGACGATGCTACCACATCGAGCCCGTTCCTGGGGAGGAAAGTCAATTTATTGCTTA
TGTAGCTTACCCTTTAGACCTTTTTGAAGAAGGTTCTGTTACTAACATGTTTACTTCCATTGTAGGTAATGTGTTTGGGT
TCAAAGCCTTACGAGCTTTACGTCTGGAGGATCTACGAATTCCTACCGCTTATATCAAAACTTTCCAAGGCCCTCCCCAC
GGTATCCAAGTTGAGAGAGATAAATTGAACAAGTATGGTCGTCCTCTATTGGGATGTACTATTAAACCAAAATTGGGGTT
ATCGGCGAAGAACTACGGTAGAGCGGTTTATGAATGTCTCCGCGGTGGACTTGATTTTACCAAGGACGATGAGAACGTAA
ACTCCCAACCATTTATGCGTTGGAGAGATCGTTTCTTATTTTGTGCCGAAGCAATTTATAAAGCACAGGCCGAAACAGGT
GAAATCAAAGGACATTACTTAAATGCAACTGCGGGTACATGTGAAGAAATGATGAAAAGGGCCATATGTGCTAGAGAATT
GGGAGTTCCTATCGTTATGCATGACTACTTAACGGGAGGATTCACTGCAAATACTAGCTTGGCTCATTATTGCCGAGACA
ATGGCCTACTTCTTCACATCCACCGCGCAATGCATGCAGTTATTGATAGACAGAAGAATCATGGTATGCACTTCCGAGTA
CTTGCAAAAGCATTACGTATGTCCGGTGGAGATCATATTCACGCCGGTACCGTAGTAGGTAAACTGGAAGGTGAACGGGA
AATCACTTTGGGTTTTGTTGATTTACTACGTGATGATTATGTTGAAAAAGACCGAAGTCGCGGTATTTATTTCACTCAAG
ATTGGGTCTCTCTTCCGGGTGTTCTGCCCGTGGCTTCCGGAGGTATTCACGTTTGGCATATGCCTGCCCTGACCGAGATC
TTTGGGGATGATTCCGTACTACAGTTCGGCGGAGGAACTTTAGGACACCCTTGGGGAAATGCACCTGGTGCAGTAGCTAA
TAGGGTGGCTTTAGAAGCGTGTGTACAAGCTCGTAATGAGGGGCGTGATCTTGCTCGTGAAGGTAATGAAGTTATCCGTG
AAGCTGCCAAATGGAGCCCTGAACTTGCGGCTGCTTGTGAAGTATGGAAGGAGATCAAATTCGAATTCCCGGCAATGGAT
ACCTTGTAA------------------------------------
>KP998770.1_Aristolochia_ringens_voucher_MUS-5375_ribulose-15-bisphosphate_carboxylase/oxygenase_large_subunit_(rbcL)_gene_complete_cds_chloroplast                      
---------------------ATGTCACCACAAACAGAGACTAAAGCAAGTGTTGGATTCCAAGCTGGTGTTAAAGATTA
CAAATTGACTTATTATACTCCTGAATATGAAACCAAAGATACTGATATCTTGGCAGCATTCCGAGTAACTCCTCAACCGG
GGGTTCCGCCTGAGGAAGCAGGGGCTGCAGTAGCTGCCGAATCTTCTACTGGTACATGGACAACTGTGTGGACTGATGGA
CTTACTAGCCTTGATCGTTACAAAGGACGATGCTACCACATCGAGCCCGTTGCTGGGGAGGAAAATCAATATATTGCTTA
TGTAGCTTACCCTTTAGACCTTTTTGAAGAAGGTTCTGTTACTAACATGTTTACTTCCATTGTAGGTAATGTATTTGGGT
TCAAAGCCTTACGAGCTTTACGTCTGGAGGATCTACGAATTCCTCCCGCTTATATCAAAACTTTCCAAGGTCCTCCCCAT
GGTATCCAAGTTGAGAGAGATAAATTGAACAAGTATGGTCGTCCTCTATTGGGATGTACTATTAAACCTAAATTGGGGTT
ATCGGCGAAGAACTACGGTAGAGCGGTTTATGAATGTCTCCGCGGTGGACTTGATTTTACCAAGGACGATGAGAACGTGA
ACTCCCAACCATTTATGCGTTGGAGAGACCGTTTCTTATTTTGTGCCGAAGCACTTTATAAAGCACAGGCCGAAACAGGT
GAAATCAAAGGACATTACTTAAATGCAACTGCGGGTACATGTGAAGAAATGATGAAAAGGGCGATATTTGCCAGAGAATT
GGGAGTTCCTATCGTTATGCATGACTACTTAACGGGAGGATTCACTGCAAATACTAGCTTGGCTCATTATTGCCGAGACA
ATGGCCTACTTCTTCACATCCATCGCGCAATGCATGCAGTTATTGATAGACAGAAGAATCATGGTATGCACTTCCGAGTA
CTTGCAAAAGCATTACGTTTGTCCGGTGGAGATCATATTCACGCCGGTACCGTAGTAGGTAAACTGGAAGGGGAACGGGA
AATCACTTTGGGTTTTGTTGATTTACTACGTGATGATTATGTTGAAAAAGACCGAAGTCGCGGTATTTATTTCACTCAAG
ATTGGGTCTCTCTTCCGGGTGTTCTGCCCGTGGCTTCCGGAGGTATTCACGTTTGGCATATGCCTGCCCTGACCGAGATC
TTTGGGGATGATTCCGTACTACAGTTCGGCGGAGGAACTTTAGGACACCCTTGGGGAAATGCACCTGGTGCAGTAGCTAA
TAGGGTGGCTTTAGAAGCGTGTGTACAAGCTCGTAACGAGGGGCGTGATCTTGCTCGTGAAGGTAATGAAGTTATCCGTG
AAGCTGCCAAATGGAGCCCTGAACTAGCGGCTGCTTGTGAAGTATGGAAGGAGATCAAATTCGAATTCGAAGCAATGGAT
ACCTTGTAA------------------------------------
>KP998771.1_Aristolochia_sp._MUS-5399_ribulose-15-bisphosphate_carboxylase/oxygenase_large_subunit_(rbcL)_gene_complete_cds_chloroplast                                  
---------------------ATGTCACCACAAACAGAGACTAAAGCAAGTGTTGGATTCCAAGCTGGTGTTAAAGATTA
CAAATTGACTTATTATACTCCTGAATATGAAACCAAAGATACTGATATCTTGGCAGCATTCCGAGTAACTCCTCAACCGG
GGGTTCCGCCTGAGGAAGCAGGGGCTGCAGTAGCTGCCGAATCTTCTACTGGTACATGGACAACTGTGTGGACTGATGGA
CTTACTAGCCTTGATCGTTACAAAGGACGATGCTACCACATCGAGCCCGTTGCTGGGGAGGAAAATCAATATATTGCTTA
TGTAGCTTACCCTTTAGACCTTTTTGAAGAAGGTTCTGTTACTAACATGTTTACTTCCATTGTAGGTAATGTATTTGGGT
TCAAAGCCTTACGAGCTTTACGTCTGGAGGATCTACGAATTCCTCCCGCTTATATCAAAACTTTCCAAGGTCCTCCCCAT
GGTATCCAAGTTGAGAGAGATAAATTGAACAAGTATGGTCGTCCTCTATTGGGATGTACTATTAAACCAAAATTGGGGTT
ATCGGCGAAGAACTACGGTAGAGCGGTTTATGAATGTCTCCGCGGTGGACTTGATTTTACCAAGGACGATGAGAACGTGA
ACTCCCAACCATTTATGCGTTGGAGAGACCGTTTCTTATTTTGTGCCGAAGCACTTTATAAAGCACAGGCCGAAACAGGT
GAAATCAAAGGACATTACTTAAATGCAACTGCGGGTACATGTGAAGAAATGATGAAAAGGGCGATATTTGCCAGAGAATT
GGGAGTTCCTATCGTTATGCATGACTACTTAACGGGAGGATTCACTGCAAATACTAGCTTGGCTCATTATTGCCGAGACA
ATGGCCTACTTCTTCACATCCATCGCGCAATGCATGCAGTTATTGATAGACAGAAGAATCATGGTATGCACTTCCGAGTA
CTTGCAAAAGCATTACGTTTGTCCGGTGGAGATCATATTCACGCCGGTACCGTAGTAGGTAAACTGGAAGGGGAACGGGA
AATCACTTTGGGTTTTGTTGATTTACTACGTGATGATTTTGTTGAAAAAGACCGAAGTCGCGGTATTTATTTCACTCAAG
ATTGGGTCTCTCTTCCGGGTGTTCTGCCCGTGGCTTCCGGAGGTATTCACGTTTGGCATATGCCTGCCCTGACCGAGATC
TTTGGGGATGATTCCGTACTACAGTTCGGCGGAGGAACTTTAGGACACCCTTGGGGAAATGCACCTGGTGCAGTAGCTAA
TAGGGTGGCTTTAGAAGCGTGTGTACAAGCTCGTAACGAGGGGCGTGATCTTGCTCGCGAAGGTAATGAAGTTATCCGTG
AAGCTGCCAAATGGAGCCCTGAACTAGCGGCTGCTTGTGAAGTATGGAAGGAGATCAAATTCGAATTCGAAGCAATGGAT
ACCTTGTAA------------------------------------
>KP998772.1_Aristolochia_tagala_voucher_MUS-5400_ribulose-15-bisphosphate_carboxylase/oxygenase_large_subunit_(rbcL)_gene_complete_cds_chloroplast                       
---------------------ATGTCACCACAAACAGAGACTAAAGCAAGTGTTGGATTCCAAGCTGGTGTTAAAGATTA
CAAATTGACTTATTATACTCCTGAATATCAAACCAAAGATACTGATATCTTGGCAGCATTCCGAGTAACTCCTCAACCGG
GGGTTCCGCCTGAGGAAGCAGGGGCTGCAGTAGCTGCCGAATCTTCTACTGGTACATGGACAACTGTGTGGACTGATGGA
CTTACTAGCCTTGATCGTTACAAAGGACGATGCTACCACATCGAGCCCGTTCCTGGGGAGGAAAGTCAATTTATTGCTTA
TGTAGCTTACCCTTTAGACCTTTTTGAAGAAGGTTCTGTTACTAACATGTTTACTTCCATTGTAGGTAATGTGTTTGGGT
TCAAAGCCTTACGAGCTTTACGTCTGGAGGATCTACGAATTCCTACCGCGTATATCAAAACTTTCCAAGGCCCTCCCCAC
GGTATCCAAGTTGAGAGAGATAAATTGAACAAGTATGGTCGTCCTCTATTGGGATGTACTATTAAACCAAAATTGGGGTT
ATCGGCGAAGAACTACGGTAGAGCGGTTTATGAATGTCTCCGCGGTGGACTTGATTTTACCAAGGACGATGAGAACGTAA
ACTCCCAACCATTTATGCGTTGGAGAGACCGTTTCTTATTTTGTGCCGAAGCAATTTATAAAGCACAGGCCGAAACAGGT
GAAATCAAAGGACATTACTTAAATGCAACTGCGGGTACATGTGAAGAAATGATGAAAAGGGCCATATTTGCTAGAGAATT
GGGAGTTCCTATCGTTATGCATGACTACTTAACGGGAGGATTCACTGCAAATACTAGCTTGGCTCATTATTGCCGAGACA
ATGGCCTACTTCTTCACATCCATCGCGCAATGCATGCAGTTATTGATAGACAGAAGAATCATGGTATGCACTTCCGAGTA
CTTGCAAAAGCATTACGTATGTCCGGTGGAGATCATATTCACGCCGGTACCGTAGTAGGTAAACTGGAAGGTGAACGGGA
AATCACTTTGGGTTTTGTTGATTTACTACGTGATGATTATGTTGAAAAAGACCGAAGTCGCGGTATTTATTTCACTCAAG
ATTGGGTCTCTCTTCCGGGTGTTCTGCCCGTGGCTTCCGGAGGTATTCACGTTTGGCATATGCCTGCCCTGACCGAGATC
TTTGGGGATGATTCCGTACTACAGTTCGGCGGAGGAACTTTAGGACACCCTTGGGGAAATGCACCTGGTGCAGTAGCTAA
TAGGGTGGCTTTAGAAGCGTGTGTACAAGCTCGTAATGAGGGGCGTGATCTTGCTCGTGAAGGTAATGAAGTTATCCGTG
AAGCTGCCAAATGGAGCCCTGAACTTGCGGCTGCTTGTGAAGTATGGAAGGAGATCAAATTCGAATTCCCGGCAATGGAT
ACCTTGTAA------------------------------------
>KP998773.1_Aristolochia_tentaculata_voucher_MUS-5398_ribulose-15-bisphosphate_carboxylase/oxygenase_large_subunit_(rbcL)_gene_complete_cds_chloroplast                  
---------------------ATGTCACCACAAACAGAGACTAAAGCAAGTGTTGGATTCCAAGCTGGTGTTAAAGATTA
CAAATTGACTTATTATACTCCTGAATATGAAACCAAAGATACTGATATCTTGGCAGCATTCCGAGTAACTCCTCAACCGG
GGGTTCCGCCTGAGGAAGCAGGGGCTGCAGTAGCTGCCGAATCTTCGACTGGTACATGGACAACTGTGTGGACTGATGGA
CTTACTAGCCTTGATCGTTACAAAGGACGATGCTACCACATCGAGCCCGTTGCTGGGGAGGAAAATCAATATATTGCTTA
TGTAGCTTACCCTTTAGACCTTTTTGAAGAAGGTTCTGTTACTAACATGTTTACTTCCATTGTAGGTAATGTATTTGGGT
TCAAAGCCTTACGAGCTTTACGTCTGGAGGATCTACGAATTCCTACCGCTTATATCAAAACTTTCCAAGGCCCTCCCCAC
GGTATCCAAGTTGAGAGAGATAAATTGAACAAGTATGGTCGTCCTCTATTGGGATGTACTATTAAACCAAAATTGGGGTT
ATCGGCGAAGAACTACGGTAGAGCGGTTTATGAATGTCTCCGCGGTGGACTTGATTTTACCAAGGACGATGAGAACGTGA
ACTCCCAACCATTTATGCGTTGGAGAGACCGTTTCTTATTTTGTGCCGAAGCAATTTATAAAGCACAGGCCGAAACAGGT
GAAATCAAAGGACATTACTTAAATGCAACTGCGGGTACATGTGAAGAAATGATGAAAAGGGCTATATGTGCCAGAGAATT
GGGAGTTCCTATCGTTATGCATGACTACTTAACGGGAGGATTCACTGCAAATACTAGCTTGGCTCATTATTGCCGAGACA
ATGGCCTACTTCTTCACATCCATCGCGCAATGCATGCAGTTATTGATAGACAGAAGAATCATGGTATGCACTTCCGAGTA
CTTGCAAAAGCATTACGTTTGTCCGGTGGAGATCATATTCACGCCGGTACCGTAGTAGGTAAACTGGAAGGGGAACGGGA
AATCACTTTGGGTTTTGTTGATTTACTACGTGATGATTATGTTGAAAAAGACCGAAGTCGCGGTATTTATTTCACTCAAG
ATTGGGTCTCTCTTCCGGGTGTTCTGCCCGTGGCTTCCGGAGGTATTCACGTTTGGCATATGCCTGCCCTGACCGAGATC
TTTGGGGATGATTCCGTACTACAGTTCGGCGGAGGAACTTTAGGACACCCTTGGGGAAATGCACCAGGTGGAGTAGCTAA
TAGGGTGGCTTTAGAAGCGTGTGTACAAGCTCGTAATGAGGGGCGTGATCTTGCTCGTGAAGGTAATGAAGTTATCCGTG
AAGCTGCCAAATGGAGCCCTGAACTAGCGGCTGCTTGTGAAGTATGGAAGGAGATCAAATTCGAATTCCCGGCAATGGAT
ACCTTGTAA------------------------------------
>MG934793.1_Thottea_cf._tricornis_KR2085                                                                                                                                 
--------------------------------------------------------------------------------
-------------------------------------GATACGGATATCCTGGCAGCATTCCGAGTAACTCCTCAACCGG
GGGTTCCGCCTGAGGAAGCAGGGGCCGCAGTAGCTGCCGAATCTTCTACTGGTACATGGACAACTGTGTGGACCGATGGA
CTTACTAGCCTTGATCGTTACAAAGGACGATGCTACCACATCGAACCCGTTCCTGGGGAGGAAAATCAATATATTGCTTA
TGTAGCTTACCCTTTAGACCTTTTTGAAGAAGGTTCTGTTACCAACATGTTTACTTCCATTGTAGGTAATGTATTTGGGT
TCAAAGCCCTACGAGCTTTACGTCTGGAGGATCTACGAATTCCTCCCGCTTATATCAAAACTTTCCAAGGCCCTCCTCAT
GGCATCCAAGTTGAGAGAGATAAATTGAACAAGTATGGTCGTCCTCTATTGGGATGTACTATTAAACCAAAATTGGGGTT
ATCGGCGAAAAACTACGGTAGAGCGGTTTATGAATGTCTCCGCGGTGGACTTGA--------------------------
--------------------------------------------------------------------------------
--------------------------------------------------------------------------------
--------------------------------------------------------------------------------
--------------------------------------------------------------------------------
--------------------------------------------------------------------------------
--------------------------------------------------------------------------------
--------------------------------------------------------------------------------
--------------------------------------------------------------------------------
--------------------------------------------------------------------------------
--------------------------------------------------------------------------------
---------------------------------------------
>MG934791.1_Thottea_piperiformis_voucher_KR2059                                                                                                                          
--------------------------------------------------------------------------------
-------------------------------------GATACGGATATCCTGGCAGCATTCCGAGTAACTCCTCAACCGG
GGGTTCCGCCTGAGGAAGCGGGGGCCGCAGTAGCTGCCGAATCTTCTACTGGTACATGGACAACTGTGTGGACCGATGGA
CTTACTAGCCTTGATCGTTACAAAGGACGATGCTACCACATCGAACCCGTTCCTGGGGAGGAAAATCAATATATTGCTTA
TGTAGCTTATCCTTTAGACCTTTTTGAAGAAGGTTCTGTTACCAACATGTTTACTTCCATTGTAGGTAATGTATTTGGGT
TCAAAGCCCTACGAGCTTTACGTCTGGAGGATCTACGAATTCCTCCCGCTTATATCAAAACTTTCCAAGGCCCTCCTCAT
GGCATCCAAGTTGAGAGAGATAAATTGAACAAGTATGGTCGTCCTCTATTGGGATGTACTATTAAACCTAAATTGGGATT
ATCGGCTAAGAACTACGGTAGAGCGGTTTATGAATGTCTCCGCGGTGGACTTGA--------------------------
--------------------------------------------------------------------------------
--------------------------------------------------------------------------------
--------------------------------------------------------------------------------
--------------------------------------------------------------------------------
--------------------------------------------------------------------------------
--------------------------------------------------------------------------------
--------------------------------------------------------------------------------
--------------------------------------------------------------------------------
--------------------------------------------------------------------------------
--------------------------------------------------------------------------------
---------------------------------------------
>MG934790.1_Thottea_cf._grandiflora_KR2060                                                                                                                               
--------------------------------------------------------------------------------
-------------------------------------GATACGGATATCCTGGCAGCATTCCGAGTAACTCCTCAACCGG
GGGTTCCGCCTGAGGAAGCAGGGGCCGCAGTAGCTGCCGAATCTTCTACTGGTACATGGACAACTGTGTGGACCGATGGA
CTTACTAGCCTTGATCGTTACAAAGGACGATGCTACCACATCGAACCCGTTCCTGGGGAGGAAAATCAATATATTGCTTA
TGTAGCTTACCCTTTAGACCTTTTTGAAGAAGGTTCTGTTACCAACATGTTTACTTCCATTGTAGGTAATGTATTTGGGT
TCAAAGCCCTACGAGCTTTACGTCTGGAGGATCTACGAATTCCTACCGCTTATATCAAAACTTTCCAAGGCCCTCCTCAT
GGCATCCAAGTTGAGAGAGATAAATTGAACAAGTATGGTCGTCCTCTATTGGGATGTACTATTAAACCTAAATTGGGGTT
ATCGGCGAAAAACTACCGTAGAGCGGTTTATGAATGTCTCCGCGGTGGACTTGA--------------------------
--------------------------------------------------------------------------------
--------------------------------------------------------------------------------
--------------------------------------------------------------------------------
--------------------------------------------------------------------------------
--------------------------------------------------------------------------------
--------------------------------------------------------------------------------
--------------------------------------------------------------------------------
--------------------------------------------------------------------------------
--------------------------------------------------------------------------------
--------------------------------------------------------------------------------
---------------------------------------------
>MK524718.1_Thottea_duchartrei_voucher_K000342376                                                                                                                        
------------------------------------------------------------------GGTGTTAAAGATTA
CAAATTGACTTATTATACTCCTGAATATGAAACCAAGGATACTGATATCCTGGCAGCATTCCGAGTAACTCCTCAACCGG
GGGTTCCGCCTGAGGAAGCAGGGGCTGCAGTAGCTGCCGAATCTTCTACTGGTACATGGACAACTGTGTGGACCGATGGA
CTTACTAGCCTTGATCGTTACAAAGGACGATGCTACCACATCGAACCCGTTCCCGGGGAGGAAAATCAATATATTGCTTA
TGTAGCTTACCCTTTAGACCTTTTTGAAGAAGGTTCTGTTACCAACATGTTTACTTCCATTGTAGGTAATGTATTTGGGT
TCAAAGCCCTACGAGCTTTACGTCTGGAGGATCTACGAATTCCTACCGCTTATATCAAAACTTTCCAAGGCCCTCCTCAT
GGCATCCAAGTTGAGAGAGATAAATTGAACAAGTATGGTCGTCCTCTATTGGGATGTACTATTAAACCTAAATTGGGGTT
ATCGGCGAAGAACTACGGTAGAGCGGTTTATGAATGTCTCCGCGGTGGACTTGATTTTACCAAGGATGATGAGAATGTGA
ACTCCCAACCATTCATGCGCTGGAGAGATCGATTCTTATTTGTAGCAGAAGA----------------------------
--------------------------------------------------------------------------------
--------------------------------------------------------------------------------
--------------------------------------------------------------------------------
--------------------------------------------------------------------------------
--------------------------------------------------------------------------------
--------------------------------------------------------------------------------
--------------------------------------------------------------------------------
--------------------------------------------------------------------------------
--------------------------------------------------------------------------------
---------------------------------------------
>AB205605.1_Thottea_macrantha                                                                                                                                            
---------------------------------------------------GTTGGATTCAAAGCTGGTGTTAAAGATTA
CAAATTGACTTATTATACTCCTGAATATGAAACCAAGGATACGGATATCCTGGCAGCATTCCGAGTAACTCCTCAACCGG
GGGTTCCGCCTGAGGAAGCAGGGGCCGCAGTAGCTGCCGAATCTTCTACTGGTACATGGACAACTGTGTGGACCGATGGA
CTTACTAGCCTTGATCGTTACAAAGGACGATGCTACCACATCGAACCCGTTCCTGGGGAGGAAAATCAATATATTGCTTA
TGTAGCTTACCCTTTAGACCTTTTTGAAGAAGGTTCTGTTACCAACATGTTTACTTCCATTGTAGGTAATGTATTTGGGT
TCAAAGCCCTACGAGCTTTACGTCTGGAGGATCTACGAATTCCTACCGCTTATATCAAAACTTTCCAAGGCCCTCCTCAT
GGCATCCAAGTTGAGAGAGATAAATTGAACAAGTATGGTCGTCCTCTATTGGGATGTACTATTAAACCTAAATTGGGGTT
ATCGGCGAAAAACTACGGTAGAGCGGTTTATGAATGTCTCCGCGGTGGACTTGATTTTACCAAGGATGATGAGAATGTGA
ACTCCCAACCATTCATGCGTTGGAGAGACCGTTTCGTATTTTGTGCCGAAGCACTTTATAAAGCACAGGCCGAAACAGGT
GAAATCAAAGGACATTACTTAAATGCTACTGCGGGTACATGCGAAGAAATGATCAAAAGGGCCGTATTTGCCAGAGAATT
GGGAGTTCCTATCGTAATGCACGACTACTTAACAGGGGGATTCACTGCAAATACTAGCTTGGCTCATTATTGCCGAGACA
ACGGCCTACTTCTTCACATCCATCGTGCAATGCATGCAGTTATTGATAGACAGAAGAATCATGGTATGCACTTCAGAGTA
CTCGCAAAAGCATTACGTTTGTCCGGTGGGGATCACATTCACGCAGGTACCGTAGTAGGTAAACTGGAAGGGGAGCGGGA
AATCACTTTGGGTTTTGTTGATTTACTACGTGATGATTTTGTTGAAAAAGACCGAAGTCGCGGTATTTATTTCACTCAAG
ATTGGGTCTCTCTTCCAGGTGTTCTGCCCGTGGCTTCCGGAGGTATTCACGTTTGGCATATGCCTGCGCTGACCGAGATC
TTTGGGGATGATTCCGTACTACAGTTCGGCGGAGGAACTTTAGGACACCCTTGGGGAAATGCACCTGGTGCAGTAGCTAA
TAGGGTGGCTTTAGAAGCATGTGTACAGGCTCGTAATGAGGGGCGTGATCTTGCTACTGAAGGTAATGAAGTTATCCGTG
AAGCTGCTAAATGGAGCCCTGAACTTGCGGCTGCTTGTGCAGTATGGAAGGAGATCAAATTCGAATTCCCGGCAATGGAT
ACCTTGTAA------------------------------------
>AB205604.1_Thottea_borneensis                                                                                                                                           
---------------------------------------------------GTTGGATTCAAAGCTGGTGTTAAAGATTA
CAAATTGACTTATTATACTCCTGAATATGAAACCAAGGATACGGATATCCTGGCAGCATTCCGAGTAACTCCTCAACCGG
GGGTTCCGCCCGAGGAAGCAGGGGCTGCAGTAGCTGCCGAATCTTCTACTGGTACATGGACAACTGTGTGGACCGATGGA
CTTACTAGCCTTGATCGTTACAAAGGACGATGCTACCACATCGAACCCGTTCCTGGGGAGGAAAATCAATATATTGCTTA
TGTAGCTTACCCTTTAGACCTTTTTGAAGAAGGTTCTGTTACCAACATGTTTACTTCCATTGTAGGTAATGTATTTGGGT
TCAAAGCCCTACGAGCTTTACGTCTGGAGGATCTACGAATTCCTCCCGCTTATATCAAAACTTTCCAAGGCCCTCCTCAT
GGCATCCAAGTTGAGAGAGATAAATTGAACAAGTATGGTCGTCCTCTATTGGGATGTACTATTAAACCTAAATTGGGGTT
ATCGGCGAAAAACTACGGTAGAGCGGTTTATGAATGTCTCCGCGGTGGACTTGATTTTACCAAGGATGATGAGAATGTGA
ACTCCCAACCATTCATGCGTTGGAGAGACCGTTTCGTATTTTGTGCCGAAGCACTTTATAAAGCACAGGCCGAAACAGGT
GAAATCAAAGGACATTACTTAAATGCTACTGCGGGTACATGCGAAGAAATGATCAAAAGGGCCGTATTTGCCAGAGAATT
GGGAGTTCCTATCGTAATGCACGACTACTTAACAGGGGGATTCACTGCAAATACTAGCTTGGCTCATTATTGCCGAGACA
ACGGCCTACTTCTTCACATCCATCGTGCAATGCATGCAGTTATTGATAGACAGAAGAATCATGGTATGCACTTCAGAGTA
CTCGCAAAAGCATTACGTTTGTCCGGTGGGGATCACATTCACGCAGGTACCGTAGTAGGTAAACTGGAAGGGGAGCGGGA
AATCACTTTGGGTTTTGTTGATTTACTACGTGATGATTTTGTTGAAAAAGACCGAAGTCGCGGTATTTATTTCACTCAAG
ATTGGGTCTCTCTTCCAGGTGTTCTGCCCGTGGCTTCCGGAGGTATTCACGTTTGGCATATGCCTGCGCTGACCGAGATC
TTTGGGGATGATTCCGTACTACAGTTCGGCGGAGGAACTTTAGGACACCCTTGGGGAAATGCACCTGGTGCAGTAGCTAA
TAGGGTGGCTTTAGAAGCATGTGTACAGGCTCGTAATGAGGGGCGTGATCTTGCTACTGAAGGTAATGAAGTTATCCGTG
AAGCTGCTAAATGGAGCCCTGAACTTGCGGCTGCTTGTGCAGTATGGAAGGAGATCAAATTCGAATTCCCGGCAATGGAT
ACCTTGTAA------------------------------------
>AF197598.1_Thottea_tomentosa                                                                                                                                            
---------------------------------------ACTAAAGCAAGTGTTGGATTCAAAGCTGGTGTTAAAGATTA
CAAATTGACTTATTATACTCCTGAATATCAAACCAAAGATACTGATATCTTGGCAGCATTCCGAGTATCTCCTCAACCGG
GGGTTCCGCCTGAGGAAGCAGGGGCTGCAGTAGCTGCCGAATCTTCTACTGGTACATGGACAACTGTGTGGACTGATGGA
CTTACTAGCCTTGATCGTTACAAAGGACGATGCTACGACATCGAGCCCGTTCCTGGGGAGGAAAATCAATATATTGCTTA
TGTAGCTTACCCTTTAGATCTTTTTGAAGAAGGTTCTGTTACTAACATGTTTACTTCCATTGTAGGTAATGTATTTGGGT
TCAAAGCCTTACGAGCTTTGCGTCTGGAGGATCTACGAATTCCTCCTGCTTATATCAAAACTTTCCAAGGCCCTCCTCAT
GGTATCCAAGTTGAGAGAGATAAATTGAACAAGTATGGTCGTCCTCTGTTGGGATGTACTATTAAACCCAAATTGGGGTT
ATCGGCGAAGAACTACGGTAGAGCGGTTTATGAATGTCTCCGCGGTGGACTTGATTTTACTAAGGATGATGAGAACGTGA
ACTCCCAACCATTTATGCGTTGGAGAGACCGTTTCTTATTTTGTGCCGAAGCAATTTATAAAGCACAGGCCGAAACAGGT
GAAATCAAAGGACATTACTTAAATGCAACTGCGGGTACATGTGAAGAAATGATCAAAAGGGCCGTATTTGCCAGAGAATT
GGGAGTTCCTATCGTCATGCATGACTACCTAACGGGAGGATTCACCGCAAATACTAGCTTGGCTCATTATTGCCGAGACA
ATGGCCTACTTCTTCACATTCATCGCGCAATGCATGCAGTTATTGATAGACAGAAGAATCATGGTATGCACTTCCGGGTA
CTTGCAAAAGCATTACGTTTGTCCGGTGGAGATCATATTCACGCCGGTACCGTAGTAGGTAAACTGGAGGGGGAACGGGA
AATCACTTTGGGTTTTGTTGATTTACTACGTGATGATTTTGTTGAAAAAGACCGAAGTCGCGGTATTTATTTCACTCAAG
ATTGGGTCTCTCTTCCAGGTGTTTTGCCCGTGGCTTCCGGGGGTATTCACGTTTGGCATATGCCTGCCCTGACCGAGATC
TTTGGGGATGATTCCGTACTACAGTTCGGCGGAGGAACTTTAGGACACCCTTGGGGAAATGCACCTGGTGCAGTAGCTAA
TAGGGTGGCTTTAGAAGCGTGTGTACAAGCTCGTAATGAGGGGCGCGATCTTGCTCGTGAAGGTAATGAAGTTATCCGTG
AAGCTGCCAAATGGAGCCCAGAACTAGCGGC-------------------------------------------------
---------------------------------------------
>L14290.1_Asarum_canadense_chloroplast_ribulosebisphosphate_carboxylase_large_subunit_(rbcL)_gene_3_end                                                                  
-----------------------------------------------AGGTGTTGGATTCAAAGCTGGTGTTAAAGATTA
CAAATTGACTTATTATACTCCTGACTATGAAACCTTAGCTACTGATATCTTGGCAGCATTCCGAGTAA??CCGCAACCCG
GAGTTCCGCCTGAGGAAGCAGGGGCTGCGGTAGCTGCCGAATCTTCTACTGGTACATGGACAACTGTGTGGACCGATGGA
CTTACCAGCCTTGATCGTTACAAAGGACGATGCTACCATATCGAGCCTGTTGCTGGGGAGGAAAGTCAATTTATTGCTTA
TGTAGCTTACCCTTTAGACCTTTTTGAAGAAGGTTCTGTTACTAACATGTTTACTTCTATTGTGGGTAATGTATTTGGAT
TCAAAGCCCTACGAGCTCTACGTCTGGAGGATCTACGAATTCCTCCTGCTTATTCCAAAACTTTCCAAGGTCCTCCCCAT
GGTATCCAAGTTGAGAGAGATAAATTGAACAAGTATGGTCGTCCCCTATTGGGATGTACTATTAAACCAAAATTGGGGTT
ATTGGCCAAGAACTACGGTAGAGCGGATTATGAATGTATCCGCGGTGGACTTGATTTTACCAAAGATGATGAGAATGTGA
ACTCCCAACCATTTATGCGTTGGAGAGACCGTTTCTTATTTTGTGCCGAAGCAATTTATAAAGCACAGGCCGAAACAGGC
GAAATCAAAGGGCATTACTTGAATGCTACTGCAGGTACATGCGAAGAAATGATAAAAAGGGCCGTATTTGCCAGAGAATT
GGGAGTTCCTATCGTAATGCATGACTACTTAACAGGGGGATTCACTGCAAATACTAGCTTGGCTCATTATTGCCGGGACA
ACGGCCTACTTCTTCACATCCATCGTGCAATGCATGCAGTTATTGATAGACAGAAGAATCATGGTATACACTTCCGTGTA
TTAGCAAAAGCGTTACGTATGTCTGGTGGAGATCATATTCACGCGGGTACCGTAGTAGGTAAACTGGAAGGGGAACGGGA
AATTACTTTGGGTTTTGTTGATTTACTACGTGATGATTTTATTGAAAAAGACCGAAGTCGCGGTATTTATTTCACTCAAG
ATTGGGTCTCTCTGCCAGGTGTTCTGCCCGTGGCTTCAGGGGGTATTCACGTTTGGCATATGCCTGCCCTGACCGAGATC
TTTGGGGATGATTCCGTCCTACAGTTCGGTGGAGGAACTTTAGGACACCCTTGGGRAAATGCACCTGGTGCAGTAGCTAA
TAGGGTGGCTTTAGAAGCGTGTGTACAAGCTCGTAATGAGGGGCGTGATCTTGCTCGTGAAGGTAATGAAGTTATCCGTG
AAGCTTCCAAATGGAGTCCCGAACTAGCAGCTGCTTGTGAGATATGGAAGGAGATCATATTCGAATTTGAAGCAATGGAT
GCCTTGTAA------------------------------------
>JF940919.1_Asarum_caudigerum_var._cardiophyllum_voucher_Liuzh0018_ribulose-15-bisphosphate_carboxylase/oxygenase_large_subunit_(rbcL)_gene_partial_cds_chloroplast      
------------------------------------------------------------------GGTGTTAAAGATTA
CAAATTGACTTATTATACTCCTGACTATGAAACCTTAGCTACTGATATCTTGGCAGCATTCCGAGTAACTCCGCAACCCG
GAGTTCCGCCTGAGGAAGCAGGGGCTGCGGTAGCTGCCGAATCTTCTACTGGTACATGGACAACTGTGTGGACCGATGGA
CTTACCAGCCTTGATCGTTACAAAGGACGATGCTACCATATCGAGCCTGTTGCTGGGGAGGAAAGTCAATTTATTGCTTA
TGTAGCTTACCCTTTAGACCTTTTTGAAGAAGGTTCTGTTACTAACATGTTTACTTCTATTGTGGGTAATGTATTTGGAT
TCAAAGCCCTACGAGCTCTACGTCTGGAGGATCTACGAATTCCTCCTGCTTATTCCAAAACTTTCCAAGGTCCTCCCCAT
GGTATCCAAGTTGAGAGAGATAAATTGAACAAGTATGGTCGTCCCCTATTGGGATGTACTATTAAACCAAAATTGGGGTT
ATCGGCCAAGAACTACGGTAGAGCGGTTTATGAATGTCTCCGCGGTGGACTTGATTTTACCAAGGATGATGAGAATGTGA
ACTCCCAACCATTTATGCGTTGGAGAGACCGTTTCTTATTTTGTGCCGAAGCACTT------------------------
--------------------------------------------------------------------------------
--------------------------------------------------------------------------------
--------------------------------------------------------------------------------
--------------------------------------------------------------------------------
--------------------------------------------------------------------------------
--------------------------------------------------------------------------------
--------------------------------------------------------------------------------
--------------------------------------------------------------------------------
--------------------------------------------------------------------------------
---------------------------------------------
>JF940941.1_Asarum_yunnanense_voucher_GBOWS1364_ribulose-15-bisphosphate_carboxylase/oxygenase_large_subunit_(rbcL)_gene_partial_cds_chloroplast                         
------------------------------------------------------------------GGTGTTAAAGATTA
CAAATTGACTTATTATACTCCTGACTATGAAACCTTAGCTACTGATATCTTGGCAGCATTCCGAGTAACTCCGCAACCCG
GAGTTCCGCCTGAGGAAGCAGGGGCTGCGGTAGCTGCCGAATCTTCTACTGGTACATGGACAACTGTGTGGACCGATGGA
CTTACCAGCCTTGATCGTTACAAAGGACGATGCTACCATATCGAGCCTGTTGCTGGGGAGGAAAATCAATTTATTGCTTA
TGTAGCTTACCCTTTAGACCTTTTTGAAGAAGGTTCTGTTACTAACATGTTTACTTCTATTGTGGGTAATGTATTTGGAT
TCAAAGCCCTGCGAGCTCTACGTCTGGAGGATCTACGAATTCCTCCTGCTTATTCCAAAACTTTCCAAGGTCCTCCCCAT
GGTATCCAAGTTGAGAGAGATAAATTGAACAAGTATGGCCGTCCCCTATTGGGATGTACTATTAAACCAAAATTGGGGTT
ATCGGCCAAGAACTACGGTAGAGCGGTTTATGAATGTCTCCGCGGTGGACTTGATTTTACCAAGGATGATGAGAATGTGA
ACTCCCAACCATTTATGCGTTGGAGAGACCGTTTCTTATTTTGTGCCGAAGCACTT------------------------
--------------------------------------------------------------------------------
--------------------------------------------------------------------------------
--------------------------------------------------------------------------------
--------------------------------------------------------------------------------
--------------------------------------------------------------------------------
--------------------------------------------------------------------------------
--------------------------------------------------------------------------------
--------------------------------------------------------------------------------
--------------------------------------------------------------------------------
---------------------------------------------
>JF940939.1_Asarum_splendens_voucher_Liuzh0013_ribulose-15-bisphosphate_carboxylase/oxygenase_large_subunit_(rbcL)_gene_partial_cds_chloroplast                          
------------------------------------------------------------------GGTGTTAAAGATTA
CAAATTGACTTATTATACTCCTGACTATGAAACCTTAGCTACTGATATCTTGGCAGCATTCCGAGTAACTCCGCAACCCG
GAGTTCCGCCTGAGGAAGCAGGGGCTGCGGTAGCTGCCGAATCTTCTACTGGTACATGGACAACTGTGTGGACCGATGGA
CTTACCAGCCTTGATCGTTACAAAGGACGATGCTACCATATCGAGCCTGTTGCTGGGGAGGAAAGTCAATTTATTGCTTA
TGTAGCTTACCCTTTAGACCTTTTTGAAGAAGGTTCTGTTACTAACATGTTTACTTCTATTGTGGGTAATGTATTTGGAT
TCAAAGCCCTACGAGCTCTACGTCTGGAGGATCTACGAATTCCTCCTGCTTATTCCAAAACTTTCCAAGGTCCTCCCCAT
GGTATCCAAGTTGAGAGAGATAAATTGAACAAGTATGGTCGTCCCCTATTGGGATGTACTATTAAACCAAAATTGGGGTT
ATCGGCCAAGAACTACGGTAGAGCGGTTTATGAATGTCTCCGCGGTGGACTTGATTTTACCAAGGATGATGAGAATGTGA
ACTCCCAACCATTTATGCGTTGGAGAGACCGTTTCTTATTTTGTGCCGAAGCAATT------------------------
--------------------------------------------------------------------------------
--------------------------------------------------------------------------------
--------------------------------------------------------------------------------
--------------------------------------------------------------------------------
--------------------------------------------------------------------------------
--------------------------------------------------------------------------------
--------------------------------------------------------------------------------
--------------------------------------------------------------------------------
--------------------------------------------------------------------------------
---------------------------------------------
>JF940936.1_Asarum_pulchellum_voucher_Liuzh0008_ribulose-15-bisphosphate_carboxylase/oxygenase_large_subunit_(rbcL)_gene_partial_cds_chloroplast                         
------------------------------------------------------------------GGTGTTAAAGATTA
CAAATTGACTTATTATACTCCTGACTATGAAACCTTAGCTACTGATATCTTGGCAGCATTCCGAGTAACTCCGCAACCCG
GAGTTCCGCCTGAGGAAGCAGGGGCTGCGGTAGCTGCCGAATCTTCTACTGGTACATGGACAACTGTGTGGACCGATGGA
CTTACCAGCCTGGATCGTTACAAAGGACGATGCTACCATATCGAGCCTGTTGCTGGGGAGGAAAGTCAATTTATTGCTTA
TGTAGCTTACCCTTTAGACCTTTTTGAAGAAGGTTCTGTTACTAACATGTTTACTTCTATTGTGGGTAATGTATTTGGAT
TCAAAGCCCTACGAGCTCTACGTCTGGAGGATCTACGAATTCCTCCTGCTTATTCCAAAACTTTCCAAGGTCCTCCCCAT
GGTATCCAAGTTGAGAGAGATAAATTGAACAAGTATGGTCGTCCCCTATTGGGATGTACTATTAAACCAAAATTGGGGTT
ATCGGCCAAGAACTACGGTAGAGCGGTTTATGAATGTCTCCGCGGTGGACTTGATTTTACCAAGGATGATGAGAATGTGA
ACTCCCAACCATTTATGCGTTGGAGAGACCGTTTCTTATTTTGTGCCGAAGCACTT------------------------
--------------------------------------------------------------------------------
--------------------------------------------------------------------------------
--------------------------------------------------------------------------------
--------------------------------------------------------------------------------
--------------------------------------------------------------------------------
--------------------------------------------------------------------------------
--------------------------------------------------------------------------------
--------------------------------------------------------------------------------
--------------------------------------------------------------------------------
---------------------------------------------
>JF940931.1_Asarum_maximum_voucher_Liuzh0078_ribulose-15-bisphosphate_carboxylase/oxygenase_large_subunit_(rbcL)_gene_partial_cds_chloroplast                            
------------------------------------------------------------------GGTGTTAAAGATTA
CAAATTGACTTATTATACTCCTGACTATGAAACCTTAGCTACTGATATCTTGGCAGCATTCCGAGTAACTCCGCAACCCG
GAGTTCCGCCTGAGGAAGCAGGGGCTGCGGTAGCTGCCGAATCTTCTACTGGTACATGGACAACTGTGTGGACCGATGGA
CTTACCAGCCTTGATCGTTACAAAGGACGATGCTACCATATCGAGCCTGTTGCTGGGGAGGAAAGTCAATTTATTGCTTA
TGTAGCTTACCCTTTAGACCTTTTTGAAGAAGGTTCTGTTACTAACATGTTTACTTCTATTGTGGGTAATGTATTTGGAT
TCAAAGCCCTACGAGCTCTACGTCTGGAGGATCTACGAATTCCTCCTGCTTATTCCAAAACTTTCCAAGGTCCTCCCCAT
GGTATCCAAGTTGAGAGAGATAAATTGAACAAGTATGGTCGTCCCCTATTGGGATGTACTATTAAACCAAAATTGGGGTT
ATCGGCCAAGAACTACGGTAGAGCGGTTTATGAATGTCTCCGCGGTGGACTTGATTTTACCAAGGATGATGAGAATGTGA
ACTCCCAACCATTTATGCGTTGGAGAGACCGTTTCTTATTTTGTGCCGAAGCAATT------------------------
--------------------------------------------------------------------------------
--------------------------------------------------------------------------------
--------------------------------------------------------------------------------
--------------------------------------------------------------------------------
--------------------------------------------------------------------------------
--------------------------------------------------------------------------------
--------------------------------------------------------------------------------
--------------------------------------------------------------------------------
--------------------------------------------------------------------------------
---------------------------------------------
>JF940929.1_Asarum_ichangense_voucher_Liuzh0038_ribulose-15-bisphosphate_carboxylase/oxygenase_large_subunit_(rbcL)_gene_partial_cds_chloroplast                         
------------------------------------------------------------------GGTGTTAAAGATTA
CAAATTGACTTATTATACTCCTGACTATGAAACCTTAGCTACTGATATCTTGGCAGCATTCCGAGTAACTCCGCAACCCG
GAGTTCCGCCTGAGGAAGCAGGGGCTGCGGTAGCTGCCGAATCTTCTACTGGTACATGGACAACTGTGTGGACCGATGGA
CTTACCAGCCTTGATCGTTACAAAGGACGATGCTACCATATCGAGCCTGTTGCTGGGGAGGAAAGTCAATTTATTGCTTA
TGTAGCTTACCCTTTAGACCTTTTTGAAGAAGGTTCTGTTACTAACATGTTTACTTCTATTGTGGGTAATGTATTTGGAT
TCAAAGCCCTACGAGCTCTACGTCTGGAGGATCTACGAATTCCTCCTGCTTATTCCAAAACTTTCCAAGGTCCTCCCCAT
GGTATCCAAGTTGAGAGAGATAAATTGAACAAGTATGGTCGTCCCCTATTGGGATGTACTATTAAACCAAAATTGGGGTT
ATCGGCCAAGAACTACGGTAGAGCGGTTTATGAATGTCTCCGCGGTGGACTTGATTTTACCAAGGATGATGAGAATGTGA
ACTCCCAACCATTTATGCGTTGGAGAGACCGTTTCTTATTTTGTGCCGAAGCAATT------------------------
--------------------------------------------------------------------------------
--------------------------------------------------------------------------------
--------------------------------------------------------------------------------
--------------------------------------------------------------------------------
--------------------------------------------------------------------------------
--------------------------------------------------------------------------------
--------------------------------------------------------------------------------
--------------------------------------------------------------------------------
--------------------------------------------------------------------------------
---------------------------------------------
>JF940927.1_Asarum_himalaicum_voucher_liuzh0003_ribulose-15-bisphosphate_carboxylase/oxygenase_large_subunit_(rbcL)_gene_partial_cds_chloroplast                         
------------------------------------------------------------------GGTGTTAAAGATTA
CAAATTGACTTATTATACTCCTGACTATGAAACCTTAGCTACTGATATCTTGGCAGCATTCCGAGTAACTCCGCAACCCG
GAGTTCCGCCTGAGGAAGCAGGGGCTGCGGTAGCTGCCGAATCTTCTACTGGTACATGGACAACTGTGTGGACCGATGGA
CTTACCAGCCTTGATCGTTACAAAGGACGATGCTACCATATCGAGCCTGTTGCTGGGGAGGAAAGTCAATTTATTGCTTA
TGTAGCTTACCCTTTAGACCTTTTTGAAGAAGGTTCTGTTACTAACATGTTTACTTCTATTGTGGGTAATGTATTTGGAT
TCAAAGCCCTACGAGCTCTACGTCTGGAGGATCTACGAATTCCTCCTGCTTATTCCAAAACTTTCCAAGGTCCTCCCCAT
GGTATCCAAGTTGAGAGAGATAAATTGAACAAGTATGGTCGTCCCCTATTGGGATGTACTATTAAACCAAAATTGGGGTT
ATCGGCCAAGAACTACGGTAGAGCGGTTTATGAATGTCTCCGCGGTGGACTTGATTTTACCAAGGATGATGAGAATGTGA
ACTCCCAACCATTTATGCGTTGGAGAGACCGTTTCTTATTTTGTGCCGAAGCAATT------------------------
--------------------------------------------------------------------------------
--------------------------------------------------------------------------------
--------------------------------------------------------------------------------
--------------------------------------------------------------------------------
--------------------------------------------------------------------------------
--------------------------------------------------------------------------------
--------------------------------------------------------------------------------
--------------------------------------------------------------------------------
--------------------------------------------------------------------------------
---------------------------------------------
>JF940925.1_Asarum_delavayi_voucher_Liuzh0006_ribulose-15-bisphosphate_carboxylase/oxygenase_large_subunit_(rbcL)_gene_partial_cds_chloroplast                           
------------------------------------------------------------------GGTGTTAAAGATTA
CAAATTGACTTATTATACTCCTGACTATGAAACCTTAGCTACTGATATCTTGGCAGCATTCCGAGTAACTCCGCAACCCG
GAGTTCCGCCTGAGGAAGCAGGGGCTGCGGTAGCTGCCGAATCTTCTACTGGTACATGGACAACTGTGTGGACCGATGGA
CTTACCAGCCTTGATCGTTACAAAGGACGATGCTACCATATCGAGCCTGTTGCTGGGGAGGAAAGTCAATTTATTGCTTA
TGTAGCTTACCCTTTAGACCTTTTTGAAGAAGGTTCTGTTACTAACATGTTTACTTCTATTGTGGGTAATGTATTTGGAT
TCAAAGCCCTACGAGCTCTACGTCTGGAGGATCTACGAATTCCTCCTGCTTATTCCAAAACTTTCCAAGGTCCTCCCCAT
GGTATCCAAGTTGAGAGAGATAAATTGAACAAGTATGGTCGTCCCCTATTGGGATGTACTATTAAACCAAAATTGGGGTT
ATCGGCCAAGAACTACGGTAGAGCGGTTTATGAATGTCTCCGCGGTGGACTTGATTTTACCAAGGATGATGAGAATGTGA
ACTCCCAACCATTTATGCGTTGGAGAGACCGTTTCTTATTTTGTGCCGAAGCAATT------------------------
--------------------------------------------------------------------------------
--------------------------------------------------------------------------------
--------------------------------------------------------------------------------
--------------------------------------------------------------------------------
--------------------------------------------------------------------------------
--------------------------------------------------------------------------------
--------------------------------------------------------------------------------
--------------------------------------------------------------------------------
--------------------------------------------------------------------------------
---------------------------------------------
>JF940923.1_Asarum_crispulatum_voucher_Liuzh0035_ribulose-15-bisphosphate_carboxylase/oxygenase_large_subunit_(rbcL)_gene_partial_cds_chloroplast                        
------------------------------------------------------------------GGTGTTAAAGATTA
CAAATTGACTTATTATACTCCTGACTATGAAACCTTAGCTACTGATATCTTGGCAGCATTCCGAGTAACTCCGCAACCCG
GAGTTCCGCCTGAGGAAGCAGGGGCTGCGGTAGCTGCCGAATCTTCTACTGGTACATGGACAACTGTGTGGACCGATGGA
CTTACCAGCCTTGATCGTTACAAAGGACGATGCTACCATATCGAGCCTGTTGCTGGGGAGGAAAGTCAATTTATTGCTTA
TGTAGCTTACCCTTTAGACCTTTTTGAAGAAGGTTCTGTTACTAACATGTTTACTTCTATTGTGGGTAATGTATTTGGAT
TCAAAGCCCTACGAGCTCTACGTCTGGAGGATCTACGAATTCCTCCTGCTTATTCCAAAACTTTCCAAGGTCCTCCCCAT
GGTATCCAAGTTGAGAGAGATAAATTGAACAAGTATGGTCGTCCCCTATTGGGATGTACTATTAAACCAAAATTGGGGTT
ATCGGCCAAGAACTACGGTAGAGCGGTTTATGAATGTCTCCGCGGTGGACTTGATTTTACCAAGGATGATGAGAATGTGA
ACTCCCAACCATTTATGCGTTGGAGAGACCGTTTCTTATTTTGTGCCGAAGCAATT------------------------
--------------------------------------------------------------------------------
--------------------------------------------------------------------------------
--------------------------------------------------------------------------------
--------------------------------------------------------------------------------
--------------------------------------------------------------------------------
--------------------------------------------------------------------------------
--------------------------------------------------------------------------------
--------------------------------------------------------------------------------
--------------------------------------------------------------------------------
---------------------------------------------
>JF940921.1_Asarum_caulescens_voucher_Liuzh0051_ribulose-15-bisphosphate_carboxylase/oxygenase_large_subunit_(rbcL)_gene_partial_cds_chloroplast                         
------------------------------------------------------------------GGTGTTAAAGATTA
CAAATTGACTTATTATACTCCTGACTATGAAACCTTAGCTACTGATATCTTGGCAGCATTCCGAGTAACTCCGCAACCCG
GAGTTCCGCCTGAGGAAGCAGGGGCTGCGGTAGCTGCCGAATCTTCTACTGGTACATGGACAACTGTGTGGACCGATGGA
CTTACCAGCCTTGATCGTTACAAAGGACGATGCTACCATATCGAGCCTGTTGCTGGGGAGGAAAGTCAATTTATTGCTTA
TGTAGCTTACCCTTTAGACCTTTTTGAAGAAGGTTCTGTTACTAACATGTTTACTTCTATTGTGGGTAATGTATTTGGAT
TCAAAGCCCTACGAGCTCTACGTCTGGAGGATCTACGAATTCCTCCTGCTTATTCCAAAACTTTCCAAGGTCCTCCCCAT
GGTATCCAAGTTGAGAGAGATAAATTGAACAAGTATGGTCGTCCCCTATTGGGATGTACTATTAAACCAAAATTGGGGTT
ATCGGCCAAGAACTATGGTAGAGCGGTTTATGAATGTCTCCGCGGTGGACTTGATTTTACCAAGGATGATGAGAATGTGA
ACTCCCAACCATTTATGCGTTGGAGAGACCGTTTCTTATTTTGTGCCGAAGCAATT------------------------
--------------------------------------------------------------------------------
--------------------------------------------------------------------------------
--------------------------------------------------------------------------------
--------------------------------------------------------------------------------
--------------------------------------------------------------------------------
--------------------------------------------------------------------------------
--------------------------------------------------------------------------------
--------------------------------------------------------------------------------
--------------------------------------------------------------------------------
---------------------------------------------
>JF940914.1_Asarum_caudigerum_voucher_GBOWS502_ribulose-15-bisphosphate_carboxylase/oxygenase_large_subunit_(rbcL)_gene_partial_cds_chloroplast                          
------------------------------------------------------------------GGTGTTAAAGATTA
CAAATTGACTTATTATACTCCTGACTATGAAACCTTAGCTACTGATATCTTGGCAGCATTCCGAGTAACTCCGCAACCCG
GAGTTCCGCCTGAGGAAGCAGGGGCTGCGGTAGCTGCCGAATCTTCTACTGGTACATGGACAACTGTGTGGACCGATGGA
CTTACCAGCCTTGATCGTTACAAAGGACGATGCTACCATATCGAGCCTGTTGCTGGGGAGGAAAGTCAATTTATTGCTTA
TGTAGCTTACCCTTTAGACCTTTTTGAAGAAGGTTCTGTTACTAACATGTTTACTTCTATTGTGGGTAATGTATTTGGAT
TCAAAGCCCTACGAGCTCTACGTCTGGAGGATCTACGAATTCCTCCTGCTTATTCCAAAACTTTCCAAGGTCCTCCCCAT
GGTATCCAAGTTGAGAGAGATAAATTGAACAAGTATGGTCGTCCCCTATTGGGATGTACTATTAAACCAAAATTGGGGTT
ATCGGCCAAGAACTACGGTAGAGCGGTTTATGAATGTCTCCGCGGTGGACTTGATTTTACCAAGGATGATGAGAATGTGA
ACTCCCAACCATTTATGCGTTGGAGAGACCGTTTCTTATTTTGTGCCGAAGCACTT------------------------
--------------------------------------------------------------------------------
--------------------------------------------------------------------------------
--------------------------------------------------------------------------------
--------------------------------------------------------------------------------
--------------------------------------------------------------------------------
--------------------------------------------------------------------------------
--------------------------------------------------------------------------------
--------------------------------------------------------------------------------
--------------------------------------------------------------------------------
---------------------------------------------
>LC670221.1_Asarum_albomaculatum_as56a_chloroplast_rbcL_gene_for_ribulose-15-bisphosphate_carboxylase/oxygenase_large_subunit_partial_cds                                
--------------------------------------------------------------------------------
---------------------TGACTATGAAACCTTAGCTACTGATATCTTGGCAGCATTCCGAGTAACTCCGCAACCCG
GAGTTCCGCCTGAGGAAGCAGGGGCTGCGGTAGCTGCCGAATCTTCTACTGGTACATGGACAACTGTGTGGACCGATGGA
CTTACCAGCCTTGATCGTTACAAAGGACGATGCTACCATATCGAGCCTGTTGCTGGGGAGGAAAATCAATTTATTGCTTA
TGTAGCTTACCCTTTAGACCTTTTTGAAGAAGGTTCTGTTACTAACATGTTTACTTCTATTGTGGGTAATGTATTTGGAT
TCAAAGCCCTACGAGCTCTACGTCTGGAGGATCTACGAATTCCTCCTGCTTATTCCAAAACTTTCCAAGGTCCTCCCCAT
GGTATCCAAGTTGAGAGAGATAAATTGAACAAGTATGGTCGTCCCCTATTGGGATGTACTATTAAACCAAAATTGGGGTT
ATCGGCCAAGAACTACGGTAGAGCGGTTTATGAATGTC------------------------------------------
--------------------------------------------------------------------------------
--------------------------------------------------------------------------------
--------------------------------------------------------------------------------
--------------------------------------------------------------------------------
--------------------------------------------------------------------------------
--------------------------------------------------------------------------------
--------------------------------------------------------------------------------
--------------------------------------------------------------------------------
--------------------------------------------------------------------------------
--------------------------------------------------------------------------------
---------------------------------------------
>LC670220.1_Asarum_yaeyamense_as55_chloroplast_rbcL_gene_for_ribulose-15-bisphosphate_carboxylase/oxygenase_large_subunit_partial_cds                                    
--------------------------------------------------------------------------------
---------------------TGACTATGAAACCTTAGCTACTGATATCTTGGCAGCATTCCGAGTAACTCCGCAACCCG
GAGTTCCGCCTGAGGAAGCAGGGGCTGCGGTAGCTGCCGAATCTTCTACTGGTACATGGACAACTGTGTGGACCGATGGA
CTTACCAGCCTTGATCGTTACAAAGGACGATGCTACCATATCGAGCCTGTTGCTGGGGAGGAAAATCAATTTATTGCTTA
TGTAGCTTACCCTTTAGACCTTTTTGAAGAAGGTTCTGTTACTAACATGTTTACTTCTATTGTGGGTAATGTATTTGGAT
TCAAAGCCCTACGAGCTCTACGTCTGGAGGATCTACGAATTCCTCCTGCTTATTCCAAAACTTTCCAAGGTCCTCCCCAT
GGTATCCAAGTTGAGAGAGATAAATTGAACAAGTATGGTCGTCCCCTATTGGGATGTACTATTAAACCAAAATTGGGGTT
ATCGGCCAAGAACTACGGTAGAGCGGTTTATGAATGTC------------------------------------------
--------------------------------------------------------------------------------
--------------------------------------------------------------------------------
--------------------------------------------------------------------------------
--------------------------------------------------------------------------------
--------------------------------------------------------------------------------
--------------------------------------------------------------------------------
--------------------------------------------------------------------------------
--------------------------------------------------------------------------------
--------------------------------------------------------------------------------
--------------------------------------------------------------------------------
---------------------------------------------
>LC670219.1_Asarum_fauriei_as53_chloroplast_rbcL_gene_for_ribulose-15-bisphosphate_carboxylase/oxygenase_large_subunit_partial_cds                                       
--------------------------------------------------------------------------------
---------------------TGACTATGAAACCTTAGCTACTGATATCTTGGCAGCATTCCGAGTAACTCCGCAACCCG
GAGTTCCGCCTGAGGAAGCAGGGGCTGCGGTAGCTGCCGAATCTTCTACTGGTACATGGACAACTGTGTGGACCGATGGA
CTTACCAGCCTTGATCGTTACAAAGGACGATGCTACCATATCGAGCCTGTTGCTGGGGAGGAAAGTCAATTTATTGCTTA
TGTAGCTTACCCTTTAGACCTTTTTGAAGAAGGTTCTGTTACTAACATGTTTACTTCTATTGTGGGTAATGTATTTGGAT
TCAAAGCCCTACGAGCTCTACGTCTGGAGGATCTACGAATTCCTCCTGCTTATTCCAAAACTTTCCAAGGTCCTCCCCAT
GGTATCCAAGTTGAGAGAGATAAATTGAACAAGTATGGTCGTCCCCTATTGGGATGTACTATTAAACCAAAATTGGGGTT
ATCGGCCAAGAACTACGGTAGAGCGGTTTATGAATGTC------------------------------------------
--------------------------------------------------------------------------------
--------------------------------------------------------------------------------
--------------------------------------------------------------------------------
--------------------------------------------------------------------------------
--------------------------------------------------------------------------------
--------------------------------------------------------------------------------
--------------------------------------------------------------------------------
--------------------------------------------------------------------------------
--------------------------------------------------------------------------------
--------------------------------------------------------------------------------
---------------------------------------------
>LC670218.1_Asarum_ikegamii_as52_chloroplast_rbcL_gene_for_ribulose-15-bisphosphate_carboxylase/oxygenase_large_subunit_partial_cds                                      
--------------------------------------------------------------------------------
---------------------TGACTATGAAACCTTAGCTACTGATATCTTGGCAGCATTCCGAGTAACTCCGCAACCCG
GAGTTCCGCCTGAGGAAGCAGGGGCTGCGGTAGCTGCCGAATCTTCTACTGGTACATGGACAACTGTGTGGACCGATGGA
CTTACCAGCCTTGATCGTTACAAAGGACGATGCTACCATATCGAGCCTGTTGCTGGGGAGGAAAGTCAATTTATTGCTTA
TGTAGCTTACCCTTTAGACCTTTTTGAAGAAGGTTCTGTTACTAACATGTTTACTTCTATTGTGGGTAATGTATTTGGAT
TCAAAGCCCTACGAGCTCTACGTCTGGAGGATCTACGAATTCCTCCTGCTTATTCCAAAACTTTCCAAGGTCCTCCCCAT
GGTATCCAAGTTGAGAGAGATAAATTGAACAAGTATGGTCGTCCCCTATTGGGATGTACTATTAAACCAAAATTGGGGTT
ATCGGCCAAGAACTACGGTAGAGCGGTTTATGAATGTC------------------------------------------
--------------------------------------------------------------------------------
--------------------------------------------------------------------------------
--------------------------------------------------------------------------------
--------------------------------------------------------------------------------
--------------------------------------------------------------------------------
--------------------------------------------------------------------------------
--------------------------------------------------------------------------------
--------------------------------------------------------------------------------
--------------------------------------------------------------------------------
--------------------------------------------------------------------------------
---------------------------------------------
>LC670217.1_Asarum_takaoi_as48_chloroplast_rbcL_gene_for_ribulose-15-bisphosphate_carboxylase/oxygenase_large_subunit_partial_cds                                        
--------------------------------------------------------------------------------
---------------------TGACTATGAAACCTTAGCTACTGATATCTTGGCAGCATTCCGAGTAACTCCGCAACCCG
GAGTTCCGCCTGAGGAAGCAGGGGCTGCGGTAGCTGCCGAATCTTCTACTGGTACATGGACAACTGTGTGGACCGATGGA
CTTACCAGCCTTGATCGTTACAAAGGACGATGCTACCATATCGAGCCTGTTGCTGGGGAGGAAAGTCAATTTATTGCTTA
TGTAGCTTACCCTTTAGACCTTTTTGAAGAAGGTTCTGTTACTAACATGTTTACTTCTATTGTGGGTAATGTATTTGGAT
TCAAAGCCCTACGAGCTCTACGTCTGGAGGATCTACGAATTCCTCCTGCTTATTCCAAAACTTTCCAAGGTCCTCCCCAT
GGTATCCAAGTTGAGAGAGATAAATTGAACAAGTATGGTCGTCCCCTATTGGGATGTACTATTAAACCAAAATTGGGGTT
ATCGGCCAAGAACTACGGTAGAGCGGTTTATGAATGTC------------------------------------------
--------------------------------------------------------------------------------
--------------------------------------------------------------------------------
--------------------------------------------------------------------------------
--------------------------------------------------------------------------------
--------------------------------------------------------------------------------
--------------------------------------------------------------------------------
--------------------------------------------------------------------------------
--------------------------------------------------------------------------------
--------------------------------------------------------------------------------
--------------------------------------------------------------------------------
---------------------------------------------
>LC670216.1_Asarum_sakawanum_as47_chloroplast_rbcL_gene_for_ribulose-15-bisphosphate_carboxylase/oxygenase_large_subunit_partial_cds                                     
--------------------------------------------------------------------------------
---------------------TGACTATGAAACCTTAGCTACTGATATCTTGGCAGCATTCCGAGTAACTCCGCAACCCG
GAGTTCCGCCTGAGGAAGCAGGGGCTGCGGTAGCTGCCGAATCTTCTACTGGTACATGGACAACTGTGTGGACCGATGGA
CTTACCAGCCTTGATCGTTACAAAGGACGATGCTACCATATCGAGCCTGTTGCTGGGGAGGAAAGTCAATTTATTGCTTA
TGTAGCTTACCCTTTAGACCTTTTTGAAGAAGGTTCTGTTACTAACATGTTTACTTCTATTGTGGGTAATGTATTTGGAT
TCAAAGCCCTACGAGCTCTACGTCTGGAGGATCTACGAATTCCTCCTGCTTATTCCAAAACTTTCCAAGGTCCTCCCCAT
GGTATCCAAGTTGAGAGAGATAAATTGAACAAGTATGGTCGTCCCCTATTGGGATGTACTATTAAACCAAAATTGGGGTT
ATCGGCCAAGAACTACGGTAGAGCGGTTTATGAATGTC------------------------------------------
--------------------------------------------------------------------------------
--------------------------------------------------------------------------------
--------------------------------------------------------------------------------
--------------------------------------------------------------------------------
--------------------------------------------------------------------------------
--------------------------------------------------------------------------------
--------------------------------------------------------------------------------
--------------------------------------------------------------------------------
--------------------------------------------------------------------------------
--------------------------------------------------------------------------------
---------------------------------------------
>LC670214.1_Asarum_minamitanianum_as45_chloroplast_rbcL_gene_for_ribulose-15-bisphosphate_carboxylase/oxygenase_large_subunit_partial_cds                                
--------------------------------------------------------------------------------
---------------------TGACTATGAAACCTTAGCTACTGATATCTTGGCAGCATTCCGAGTAACTCCGCAACCCG
GAGTTCCGCCTGAGGAAGCAGGGGCTGCGGTAGCTGCCGAATCTTCTACTGGTACATGGACAACTGTGTGGACCGATGGA
CTTACCAGCCTTGATCGTTACAAAGGACGATGCTACCATATCGAGCCTGTTGCTGGGGAGGAAAGTCAATTTATTGCTTA
TGTAGCTTACCCTTTAGACCTTTTTGAAGAAGGTTCTGTTACTAACATGTTTACTTCTATTGTGGGTAATGTATTTGGAT
TCAAAGCCCTACGAGCTCTACGTCTGGAGGATCTACGAATTCCTCCTGCTTATTCCAAAACTTTCCAAGGTCCTCCCCAT
GGTATCCAAGTTGAGAGAGATAAATTGAACAAGTATGGTCGTCCCCTATTGGGATGTACTATTAAACCAAAATTGGGGTT
ATCGGCCAAGAACTACGGTAGAGCGGTTTATGAATGTC------------------------------------------
--------------------------------------------------------------------------------
--------------------------------------------------------------------------------
--------------------------------------------------------------------------------
--------------------------------------------------------------------------------
--------------------------------------------------------------------------------
--------------------------------------------------------------------------------
--------------------------------------------------------------------------------
--------------------------------------------------------------------------------
--------------------------------------------------------------------------------
--------------------------------------------------------------------------------
---------------------------------------------
>LC670213.1_Asarum_kiusianum_as36_chloroplast_rbcL_gene_for_ribulose-15-bisphosphate_carboxylase/oxygenase_large_subunit_partial_cds                                     
--------------------------------------------------------------------------------
---------------------TGACTATGAAACCTTAGCTACTGATATCTTGGCAGCATTCCGAGTAACTCCGCAACCCG
GAGTTCCGCCTGAGGAAGCAGGGGCTGCGGTAGCTGCCGAATCTTCTACTGGTACATGGACAACTGTGTGGACCGATGGA
CTTACCAGCCTTGATCGTTACAAAGGACGATGCTACCATATCGAGCCTGTTGCTGGGGAGGAAAATCAATTTATTGCTTA
TGTAGCTTACCCTTTAGACCTTTTTGAAGAAGGTTCTGTTACTAACATGTTTACTTCTATTGTGGGTAATGTATTTGGAT
TCAAAGCCCTACGAGCTCTACGTCTGGAGGATCTACGAATTCCTCCTGCTTATTCCAAAACTTTCCAAGGTCCTCCCCAT
GGTATCCAAGTTGAGAGAGATAAATTGAACAAGTATGGTCGTCCCCTATTGGGATGTACTATTAAACCAAAATTGGGGTT
ATCGGCCAAGAACTACGGTAGAGCGGTTTATGAATGTC------------------------------------------
--------------------------------------------------------------------------------
--------------------------------------------------------------------------------
--------------------------------------------------------------------------------
--------------------------------------------------------------------------------
--------------------------------------------------------------------------------
--------------------------------------------------------------------------------
--------------------------------------------------------------------------------
--------------------------------------------------------------------------------
--------------------------------------------------------------------------------
--------------------------------------------------------------------------------
---------------------------------------------
>LC670212.1_Asarum_crassum_as34_chloroplast_rbcL_gene_for_ribulose-15-bisphosphate_carboxylase/oxygenase_large_subunit_partial_cds                                       
--------------------------------------------------------------------------------
---------------------TGACTATGAAACCTTAGCTACTGATATCTTGGCAGCATTCCGAGTAACTCCGCAACCCG
GAGTTCCGCCTGAGGAAGCAGGGGCTGCGGTAGCTGCCGAATCTTCTACTGGTACATGGACAACTGTGTGGACCGATGGA
CTTACCAGCCTTGATCGTTACAAAGGACGATGCTACCATATCGAGCCTGTTGCTGGGGAGGAAAATCAATTTATTGCTTA
TGTAGCTTACCCTTTAGACCTTTTTGAAGAAGGTTCTGTTACTAACATGTTTACTTCTATTGTGGGTAATGTATTTGGAT
TCAAAGCCCTACGAGCTCTACGTCTGGAGGATCTACGAATTCCTCCTGCTTATTCCAAAACTTTCCAAGGTCCTCCCCAT
GGTATCCAAGTTGAGAGAGATAAATTGAACAAGTATGGTCGTCCCCTATTGGGATGTACTATTAAACCAAAATTGGGGTT
ATCGGCCAAGAACTACGGTAGAGCGGTTTATGAATGTC------------------------------------------
--------------------------------------------------------------------------------
--------------------------------------------------------------------------------
--------------------------------------------------------------------------------
--------------------------------------------------------------------------------
--------------------------------------------------------------------------------
--------------------------------------------------------------------------------
--------------------------------------------------------------------------------
--------------------------------------------------------------------------------
--------------------------------------------------------------------------------
--------------------------------------------------------------------------------
---------------------------------------------
>LC670211.1_Asarum_celsum_as33_chloroplast_rbcL_gene_for_ribulose-15-bisphosphate_carboxylase/oxygenase_large_subunit_partial_cds                                        
--------------------------------------------------------------------------------
---------------------TGACTATGAAACCTTAGCTACTGATATCTTGGCAGCATTCCGAGTAACTCCGCAACCCG
GAGTTCCGCCTGAGGAAGCAGGGGCTGCGGTAGCTGCCGAATCTTCTACTGGTACATGGACAACTGTGTGGACCGATGGA
CTTACCAGCCTTGATCGTTACAAAGGACGATGCTACCATATCGAGCCTGTTGCTGGGGAGGAAAATCAATTTATTGCTTA
TGTAGCTTACCCTTTAGACCTTTTTGAAGAAGGTTCTGTTACTAACATGTTTACTTCTATTGTGGGTAATGTATTTGGAT
TCAAAGCCCTACGAGCTCTACGTCTGGAGGATCTACGAATTCCTCCTGCTTATTCCAAAACTTTCCAAGGTCCTCCCCAT
GGTATCCAAGTTGAGAGAGATAAATTGAACAAGTATGGTCGTCCCCTATTGGGATGTACTATTAAACCAAAATTGGGGTT
ATCGGCCAAGAACTACGGTAGAGCGGTTTATGAATGTC------------------------------------------
--------------------------------------------------------------------------------
--------------------------------------------------------------------------------
--------------------------------------------------------------------------------
--------------------------------------------------------------------------------
--------------------------------------------------------------------------------
--------------------------------------------------------------------------------
--------------------------------------------------------------------------------
--------------------------------------------------------------------------------
--------------------------------------------------------------------------------
--------------------------------------------------------------------------------
---------------------------------------------
>LC068564.1_Asarum_satsumense_chloroplast_rbcL_gene_for_ribulose-15-bisphosphate_carboxylase/oxygenase_large_subunit_partial_cds_isolate:_as38                           
---------------------------------------------------------------GCTGGTGTTAAAGATTA
CAAATTGACTTATTATACTCCTGACTATGAAACCTTAGCTACTGATATCTTGGCAGCATTCCGAGTAACTCCGCAACCCG
GAGTTCCGCCTGAGGAAGCAGGGGCTGCGGTAGCTGCCGAATCTTCTACTGGTACATGGACAACTGTGTGGACCGATGGA
CTTACCAGCCTTGATCGTTACAAAGGACGATGCTACCATATCGAGCCTGTTGCTGGGGAGGAAAATCAATTTATTGCTTA
TGTAGCTTACCCTTTAGACCTTTTTGAAGAAGGTTCTGTTACTAACATGTTTACTTCTATTGTGGGTAATGTATTTGGAT
TCAAAGCCCTACGAGCTCTACGTCTGGAGGATCTACGAATTCCTCCTGCTTATTCCAAAACTTTCCAAGGTCCTCCCCAT
GGTATCCAAGTTGAGAGAGATAAATTGAACAAGTATGGTCGTCCCCTATTGGGATGTACTATTAAACCAAAATTGGGGTT
ATCGGCCAAGAACTACGGTAGAGCGGTTTATGAATGTCTCCGCGGTG---------------------------------
--------------------------------------------------------------------------------
--------------------------------------------------------------------------------
--------------------------------------------------------------------------------
--------------------------------------------------------------------------------
--------------------------------------------------------------------------------
--------------------------------------------------------------------------------
--------------------------------------------------------------------------------
--------------------------------------------------------------------------------
--------------------------------------------------------------------------------
--------------------------------------------------------------------------------
---------------------------------------------
>LC068563.1_Asarum_asaroides_chloroplast_rbcL_gene_for_ribulose-15-bisphosphate_carboxylase/oxygenase_large_subunit_partial_cds_isolate:_as37                            
---------------------------------------------------------------GCTGGTGTTAAAGATTA
CAAATTGACTTATTATACTCCTGACTATGAAACCTTAGCTACTGATATCTTGGCAGCATTCCGAGTAACTCCGCAACCCG
GAGTTCCGCCTGAGGAAGCAGGGGCTGCGGTAGCTGCCGAATCTTCTACTGGTACATGGACAACTGTGTGGACCGATGGA
CTTACCAGCCTTGATCGTTACAAAGGACGATGCTACCATATCGAGCCTGTTGCTGGGGAGGAAAGTCAATTTATTGCTTA
TGTAGCTTACCCTTTAGACCTTTTTGAAGAAGGTTCTGTTACTAACATGTTTACTTCTATTGTGGGTAATGTATTTGGAT
TCAAAGCCCTACGAGCTCTACGTCTGGAGGATCTACGAATTCCTCCTGCTTATTCCAAAACTTTCCAAGGTCCTCCCCAT
GGTATCCAAGTTGAGAGAGATAAATTGAACAAGTATGGTCGTCCCCTATTGGGATGTACTATTAAACCAAAATTGGGGTT
ATCGGCCAAGAACTACGGTAGAGCGGTTTATGAATGTCTCCGCGGTG---------------------------------
--------------------------------------------------------------------------------
--------------------------------------------------------------------------------
--------------------------------------------------------------------------------
--------------------------------------------------------------------------------
--------------------------------------------------------------------------------
--------------------------------------------------------------------------------
--------------------------------------------------------------------------------
--------------------------------------------------------------------------------
--------------------------------------------------------------------------------
--------------------------------------------------------------------------------
---------------------------------------------
>LC068562.1_Asarum_kiusianum_chloroplast_rbcL_gene_for_ribulose-15-bisphosphate_carboxylase/oxygenase_large_subunit_partial_cds_isolate:_as36                            
---------------------------------------------------------------GCTGGTGTTAAAGATTA
CAAATTGACTTATTATACTCCTGACTATGAAACCTTAGCTACTGATATCTTGGCAGCATTCCGAGTAACTCCGCAACCCG
GAGTTCCGCCTGAGGAAGCAGGGGCTGCGGTAGCTGCCGAATCTTCTACTGGTACATGGACAACTGTGTGGACCGATGGA
CTTACCAGCCTTGATCGTTACAAAGGACGATGCTACCATATCGAGCCTGTTGCTGGGGAGGAAAATCAATTTATTGCTTA
TGTAGCTTACCCTTTAGACCTTTTTGAAGAAGGTTCTGTTACTAACATGTTTACTTCTATTGTGGGTAATGTATTTGGAT
TCAAAGCCCTACGAGCTCTACGTCTGGAGGATCTACGAATTCCTCCTGCTTATTCCAAAACTTTCCAAGGTCCTCCCCAT
GGTATCCAAGTTGAGAGAGATAAATTGAACAAGTATGGTCGTCCCCTATTGGGATGTACTATTAAACCAAAATTGGGGTT
ATCGGCCAAGAACTACGGTAGAGCGGTTTATGAATGTCTCCGCGGTG---------------------------------
--------------------------------------------------------------------------------
--------------------------------------------------------------------------------
--------------------------------------------------------------------------------
--------------------------------------------------------------------------------
--------------------------------------------------------------------------------
--------------------------------------------------------------------------------
--------------------------------------------------------------------------------
--------------------------------------------------------------------------------
--------------------------------------------------------------------------------
--------------------------------------------------------------------------------
---------------------------------------------
>LC068561.1_Asarum_kumageanum_var._satakeanum_chloroplast_rbcL_gene_for_ribulose-15-bisphosphate_carboxylase/oxygenase_large_subunit_partial_cds_isolate:_as35           
---------------------------------------------------------------GCTGGTGTTAAAGATTA
CAAATTGACTTATTATACTCCTGACTATGAAACCTTAGCTACTGATATCTTGGCAGCATTCCGAGTAACTCCGCAACCCG
GAGTTCCGCCTGAGGAAGCAGGGGCTGCGGTAGCTGCCGAATCTTCTACTGGTACATGGACAACTGTGTGGACCGATGGA
CTTACCAGCCTTGATCGTTACAAAGGACGATGCTACCATATCGAGCCTGTTGCTGGGGAGGAAAATCAATTTATTGCTTA
TGTAGCTTACCCTTTAGACCTTTTTGAAGAAGGTTCTGTTACTAACATGTTTACTTCTATTGTGGGTAATGTATTTGGAT
TCAAAGCCCTACGAGCTCTACGTCTGGAGGATCTACGAATTCCTCCTGCTTATTCCAAAACTTTCCAAGGTCCTCCCCAT
GGTATCCAAGTTGAGAGAGATAAATTGAACAAGTATGGTCGTCCCCTATTGGGATGTACTATTAAACCAAAATTGGGGTT
ATCGGCCAAGAACTACGGTAGAGCGGTTTATGAATGTCTCCGCGGTG---------------------------------
--------------------------------------------------------------------------------
--------------------------------------------------------------------------------
--------------------------------------------------------------------------------
--------------------------------------------------------------------------------
--------------------------------------------------------------------------------
--------------------------------------------------------------------------------
--------------------------------------------------------------------------------
--------------------------------------------------------------------------------
--------------------------------------------------------------------------------
--------------------------------------------------------------------------------
---------------------------------------------
>LC068559.1_Asarum_unzen_chloroplast_rbcL_gene_for_ribulose-15-bisphosphate_carboxylase/oxygenase_large_subunit_partial_cds_isolate:_as31                                
---------------------------------------------------------------GCTGGTGTTAAAGATTA
CAAATTGACTTATTATACTCCTGACTATGAAACCTTAGCTACTGATATCTTGGCAGCATTCCGAGTAACTCCGCAACCCG
GAGTTCCGCCTGAGGAAGCAGGGGCTGCGGTAGCTGCCGAATCTTCTACTGGTACATGGACAACTGTGTGGACCGATGGA
CTTACCAGCCTTGATCGTTACAAAGGACGATGCTACCATATCGAGCCTGTTGCTGGGGAGGAAAATCAATTTATTGCTTA
TGTAGCTTACCCTTTAGACCTTTTTGAAGAAGGTTCTGTTACTAACATGTTTACTTCTATTGTGGGTAATGTATTTGGAT
TCAAAGCCCTACGAGCTCTACGTCTGGAGGATCTACGAATTCCTCCTGCTTATTCCAAAACTTTCCAAGGTCCTCCCCAT
GGTATCCAAGTTGAGAGAGATAAATTGAACAAGTATGGTCGTCCCCTATTGGGATGTACTATTAAACCAAAATTGGGGTT
ATCGGCCAAGAACTACGGTAGAGCGGTTTATGAATGTCTCCGCGGTG---------------------------------
--------------------------------------------------------------------------------
--------------------------------------------------------------------------------
--------------------------------------------------------------------------------
--------------------------------------------------------------------------------
--------------------------------------------------------------------------------
--------------------------------------------------------------------------------
--------------------------------------------------------------------------------
--------------------------------------------------------------------------------
--------------------------------------------------------------------------------
--------------------------------------------------------------------------------
---------------------------------------------
>LC068555.1_Asarum_sieboldii_chloroplast_rbcL_gene_for_ribulose-15-bisphosphate_carboxylase/oxygenase_large_subunit_partial_cds_isolate:_as27Korea                       
---------------------------------------------------------------GCTGGTGTTAAAGATTA
CAAATTGACTTATTATACTCCTGACTATGAAACCTTAGCTACTGATATCTTGGCAGCATTCCGAGTAACTCCGCAACCCG
GAGTTCCGCCTGAGGAAGCAGGGGCTGCGGTAGCTGCCGAATCTTCTACTGGTACATGGACAACTGTGTGGACCGATGGA
CTTACCAGCCTTGATCGTTACAAAGGACGATGCTACCATATCGAGCCTGTTGCTGGGGAGGAAAGTCAATTTATTGCTTA
TGTAGCTTACCCTTTAGACCTTTTTGAAGAAGGTTCTGTTACTAACATGTTTACTTCTATTGTGGGTAATGTATTTGGAT
TCAAAGCCCTACGAGCTCTACGTCTGGAGGATCTACGAATTCCTCCTGCTTATTCCAAAACTTTCCAAGGTCCTCCCCAT
GGTATCCAAGTTGAGAGAGATAAATTGAACAAGTATGGTCGTCCCCTATTGGGATGTACTATTAAACCAAAATTGGGGTT
ATCGGCCAAGAACTACGGTAGAGCGGTTTATGAATGTCTCCGCGGTG---------------------------------
--------------------------------------------------------------------------------
--------------------------------------------------------------------------------
--------------------------------------------------------------------------------
--------------------------------------------------------------------------------
--------------------------------------------------------------------------------
--------------------------------------------------------------------------------
--------------------------------------------------------------------------------
--------------------------------------------------------------------------------
--------------------------------------------------------------------------------
--------------------------------------------------------------------------------
---------------------------------------------
>LC068549.1_Asarum_megacalyx_chloroplast_rbcL_gene_for_ribulose-15-bisphosphate_carboxylase/oxygenase_large_subunit_partial_cds_isolate:_as20                            
---------------------------------------------------------------GCTGGTGTTAAAGATTA
CAAATTGACTTATTATACTCCTGACTATGAAACCTTAGCTACTGATATCTTGGCAGCATTCCGAGTAACTCCGCAACCCG
GAGTTCCGCCTGAGGAAGCAGGGGCTGCGGTAGCTGCCGAATCTTCTACTGGTACATGGACAACTGTGTGGACCGATGGA
CTTACCAGCCTTGATCGTTACAAAGGACGATGCTACCATATCGAGCCTGTTGCTGGGGAGGAAAGTCAATTTATTGCTTA
TGTAGCTTACCCTTTAGACCTTTTTGAAGAAGGTTCTGTTACTAACATGTTTACTTCTATTGTGGGTAATGTATTTGGAT
TCAAAGCCCTACGAGCTCTACGTCTGGAGGATCTACGAATTCCTCCTGCTTATTCCAAAACTTTCCAAGGTCCTCCCCAT
GGTATCCAAGTTGAGAGAGATAAATTGAACAAGTATGGTCGTCCCCTATTGGGATGTACTATTAAACCAAAATTGGGGTT
ATCGGCCAAGAACTACGGTAGAGCGGTTTATGAATGTCTCCGCGGTG---------------------------------
--------------------------------------------------------------------------------
--------------------------------------------------------------------------------
--------------------------------------------------------------------------------
--------------------------------------------------------------------------------
--------------------------------------------------------------------------------
--------------------------------------------------------------------------------
--------------------------------------------------------------------------------
--------------------------------------------------------------------------------
--------------------------------------------------------------------------------
--------------------------------------------------------------------------------
---------------------------------------------
>LC068547.1_Asarum_asperum_chloroplast_rbcL_gene_for_ribulose-15-bisphosphate_carboxylase/oxygenase_large_subunit_partial_cds_isolate:_as18                              
---------------------------------------------------------------GCTGGTGTTAAAGATTA
CAAATTGACTTATTATACTCCTGACTATGAAACCTTAGCTACTGATATCTTGGCAGCATTCCGAGTAACTCCGCAACCCG
GAGTTCCGCCTGAGGAAGCAGGGGCTGCGGTAGCTGCCGAATCTTCTACTGGTACATGGACAACTGTGTGGACCGATGGA
CTTACCAGCCTTGATCGTTACAAAGGACGATGCTACCATATCGAGCCTGTTGCTGGGGAGGAAAGTCAATTTATTGCTTA
TGTAGCTTACCCTTTAGACCTTTTTGAAGAAGGTTCTGTTACTAACATGTTTACTTCTATTGTGGGTAATGTATTTGGAT
TCAAAGCCCTACGAGCTCTACGTCTGGAGGATCTACGAATTCCTCCTGCTTATTCCAAAACTTTCCAAGGTCCTCCCCAT
GGTATCCAAGTTGAGAGAGATAAATTGAACAAGTATGGTCGTCCCCTATTGGGATGTACTATTAAACCAAAATTGGGGTT
ATCGGCCAAGAACTACGGTAGAGCGGTTTATGAATGTCTCCGCGGTG---------------------------------
--------------------------------------------------------------------------------
--------------------------------------------------------------------------------
--------------------------------------------------------------------------------
--------------------------------------------------------------------------------
--------------------------------------------------------------------------------
--------------------------------------------------------------------------------
--------------------------------------------------------------------------------
--------------------------------------------------------------------------------
--------------------------------------------------------------------------------
--------------------------------------------------------------------------------
---------------------------------------------
>LC068546.1_Asarum_tokarense_chloroplast_rbcL_gene_for_ribulose-15-bisphosphate_carboxylase/oxygenase_large_subunit_partial_cds_isolate:_as17                            
---------------------------------------------------------------GCTGGTGTTAAAGATTA
CAAATTGACTTATTATACTCCTGACTATGAAACCTTAGCTACTGATATCTTGGCAGCATTCCGAGTAACTCCGCAACCCG
GAGTTCCGCCTGAGGAAGCAGGGGCTGCGGTAGCTGCCGAATCTTCTACTGGTACATGGACAACTGTGTGGACCGATGGA
CTTACCAGCCTTGATCGTTACAAAGGACGATGCTACCATATCGAGCCTGTTGCTGGGGAGGAAAATCAATTTATTGCTTA
TGTAGCTTACCCTTTAGACCTTTTTGAAGAAGGTTCTGTTACTAACATGTTTACTTCTATTGTGGGTAATGTATTTGGAT
TCAAAGCCCTACGAGCTCTACGTCTGGAGGATCTACGAATTCCTCCTGCTTATTCCAAAACTTTCCAAGGTCCTCCCCAT
GGTATCCAAGTTGAGAGAGATAAATTGAACAAGTATGGTCGTCCCCTATTGGGATGTACTATTAAACCAAAATTGGGGTT
ATCGGCCAAGAACTACGGTAGAGCGGTTTATGAATGTCTCCGCGGTG---------------------------------
--------------------------------------------------------------------------------
--------------------------------------------------------------------------------
--------------------------------------------------------------------------------
--------------------------------------------------------------------------------
--------------------------------------------------------------------------------
--------------------------------------------------------------------------------
--------------------------------------------------------------------------------
--------------------------------------------------------------------------------
--------------------------------------------------------------------------------
--------------------------------------------------------------------------------
---------------------------------------------
>LC068545.1_Asarum_lutchuense_chloroplast_rbcL_gene_for_ribulose-15-bisphosphate_carboxylase/oxygenase_large_subunit_partial_cds_isolate:_as16b                          
---------------------------------------------------------------GCTGGTGTTAAAGATTA
CAAATTGACTTATTATACTCCTGACTATGAAACCTTAGCTACTGATATCTTGGCAGCATTCCGAGTAACTCCGCAACCCG
GAGTTCCGCCTGAGGAAGCAGGGGCTGCGGTAGCTGCCGAATCTTCTACTGGTACATGGACAACTGTGTGGACCGATGGA
CTTACCAGCCTTGATCGTTACAAAGGACGATGCTACCATATCGAGCCTGTTGCTGGGGAGGAAAATCAATTTATTGCTTA
TGTAGCTTACCCTTTAGACCTTTTTGAAGAAGGTTCTGTTACTAACATGTTTACTTCTATTGTGGGTAATGTATTTGGAT
TCAAAGCCCTACGAGCTCTACGTCTGGAGGATCTACGAATTCCTCCTGCTTATTCCAAAACTTTCCAAGGTCCTCCCCAT
GGTATCCAAGTTGAGAGAGATAAATTGAACAAGTATGGTCGTCCCCTATTGGGATGTACTATTAAACCAAAATTGGGGTT
ATCGGCCAAGAACTACGGTAGAGCGGTTTATGAATGTCTCCGCGGTG---------------------------------
--------------------------------------------------------------------------------
--------------------------------------------------------------------------------
--------------------------------------------------------------------------------
--------------------------------------------------------------------------------
--------------------------------------------------------------------------------
--------------------------------------------------------------------------------
--------------------------------------------------------------------------------
--------------------------------------------------------------------------------
--------------------------------------------------------------------------------
--------------------------------------------------------------------------------
---------------------------------------------
>LC068543.1_Asarum_trinacriforme_chloroplast_rbcL_gene_for_ribulose-15-bisphosphate_carboxylase/oxygenase_large_subunit_partial_cds_isolate:_as15b                       
---------------------------------------------------------------GCTGGTGTTAAAGATTA
CAAATTGACTTATTATACTCCTGACTATGAAACCTTAGCTACTGATATCTTGGCAGCATTCCGAGTAACTCCGCAACCCG
GAGTTCCGCCTGAGGAAGCAGGGGCTGCGGTAGCTGCCGAATCTTCTACTGGTACATGGACAACTGTGTGGACCGATGGA
CTTACCAGCCTTGATCGTTACAAAGGACGATGCTACCATATCGAGCCTGTTGCTGGGGAGGAAAGTCAATTTATTGCTTA
TGTAGCTTACCCTTTAGACCTTTTTGAAGAAGGTTCTGTTACTAACATGTTTACTTCTATTGTGGGTAATGTATTTGGAT
TCAAAGCCCTACGAGCTCTACGTCTGGAGGATCTACGAATTCCTCCTGCTTATTCCAAAACTTTCCAAGGTCCTCCCCAT
GGTATCCAAGTTGAGAGAGATAAATTGAACAAGTATGGTCGTCCCCTATTGGGATGTACTATTAAACCAAAATTGGGGTT
ATCGGCCAAGAACTACGGTAGAGCGGTTTATGAATGTCTCCGCGGTG---------------------------------
--------------------------------------------------------------------------------
--------------------------------------------------------------------------------
--------------------------------------------------------------------------------
--------------------------------------------------------------------------------
--------------------------------------------------------------------------------
--------------------------------------------------------------------------------
--------------------------------------------------------------------------------
--------------------------------------------------------------------------------
--------------------------------------------------------------------------------
--------------------------------------------------------------------------------
---------------------------------------------
>LC068541.1_Asarum_fudsinoi_chloroplast_rbcL_gene_for_ribulose-15-bisphosphate_carboxylase/oxygenase_large_subunit_partial_cds_isolate:_as14b                            
---------------------------------------------------------------GCTGGTGTTAAAGATTA
CAAATTGACTTATTATACTCCTGACTATGAAACCTTAGCTACTGATATCTTGGCAGCATTCCGAGTAACTCCGCAACCCG
GAGTTCCGCCTGAGGAAGCAGGGGCTGCGGTAGCTGCCGAATCTTCTACTGGTACATGGACAACTGTGTGGACCGATGGA
CTTACCAGCCTTGATCGTTACAAAGGACGATGCTACCATATCGAGCCTGTTGCTGGGGAGGAAAATCAATTTATTGCTTA
TGTAGCTTACCCTTTAGACCTTTTTGAAGAAGGTTCTGTTACTAACATGTTTACTTCTATTGTGGGTAATGTATTTGGAT
TCAAAGCCCTACGAGCTCTACGTCTGGAGGATCTACGAATTCCTCCTGCTTATTCCAAAACTTTCCAAGGTCCTCCCCAT
GGTATCCAAGTTGAGAGAGATAAATTGAACAAGTATGGTCGTCCCCTATTGGGATGTACTATTAAACCAAAATTGGGGTT
ATCGGCCAAGAACTACGGTAGAGCGGTTTATGAATGTCTCCGCGGTG---------------------------------
--------------------------------------------------------------------------------
--------------------------------------------------------------------------------
--------------------------------------------------------------------------------
--------------------------------------------------------------------------------
--------------------------------------------------------------------------------
--------------------------------------------------------------------------------
--------------------------------------------------------------------------------
--------------------------------------------------------------------------------
--------------------------------------------------------------------------------
--------------------------------------------------------------------------------
---------------------------------------------
>MG554423.1_Asarum_minus_voucher_BTS1060_chloroplast_partial_genome                                                                                                      
---------------------ATGTCACCAAAAACAGAGACTAAAGCAGGTGTTGGATTCAAAGCTGGTGTTAAAGATTA
CAAATTGACTTATTATACTCCTGACTATGAAACCTTAGCTACTGATATCTTGGCAGCATTCCGAGTAACTCCGCAACCCG
GAGTTCCGCCTGAGGAAGCAGGGGCTGCGGTAGCTGCCGAATCTTCTACTGGTACATGGACAACTGTGTGGACCGATGGA
CTTACCAGCCTTGATCGTTACAAAGGACGATGCTACCATATCGAGCCTGTTGCTGGGGAGGAAAATCAATTTATTGCTTA
TGTAGCTTACCCTTTAGACCTTTTTGAAGAAGGTTCTGTTACTAACATGTTGACTTCTATTGTGGGTAATGTATTTGGAT
TCAAAGCCCTACGAGCTCTACGTCTGGAGGATCTACGAATTCCTCCTGCTTATTCCAAAACTTTCCAAGGTCCTCCCCAT
GGTATCCAAGTTGAGAGAGATAAATTGAACAAGTATGGTCGTCCCCTATTGGGATGTACTATTAAACCAAAATTGGGGTT
ATCGGCCAAGAACTACGGTAGAGCGGTTTATGAATGTCTCCGCGGTGGACTTGATTTTACCAAGGATGATGAGAATGTGA
ACTCCCAACCATTTATGCGTTGGAGAGACCGTTTCTTATTTTGTGCCGAAGCACTTTATAAAGCACAGGCCGAAACAGGC
GAAATCAAAGGGCATTACTTGAATGCTACTGCAGGTACATGCGAAGAAATGATAAAAAGGGCCGTATTTGCCAGAGAATT
GGGAGCTCCTATCGTAATGCATGACTACTTAACAGGGGGATTCACTGCAAATACTAGCTTGGCTCATTATTGCCGGGACA
ACGGCCTACTTCTTCACATCCATCGTGCAATGCATGCAGTTATTGATAGACAGAAGAATCATGGTATACACTTCCGTGTA
TTAGCAAAAGCGTTACGTATGTCTGGTGGAGATCATATTCACTCTGGTACCGTAGTAGGTAAACTGGAAGGGGAACGGGA
AATTACTTTGGGTTTTGTTGATTTACTACGTGATGATTTTATTGAAAAAGACCGAAGTCGCGGTATTTATTTCACTCAAG
ATTGGGTCTCTCTGCCAGGTGTTCTGCCCGTGGCTTCAGGGGGTATTCACGTTTGGCATATGCCTGCCCTGACCGAGATC
TTTGGGGATGATTCCGTCCTACAGTTCGGTGGAGGAACTTTAGGACACCCTTGGGGAAATGCACCTGGTGCAGTAGCTAA
TAGGGTGGCTTTAGAAGCGTGTGTACAAGCTCGTAATGAGGGGCGTGATCTTGCTCGTGAAGGTAATGAAGTTATCCGTG
AAGCTGCCAGATGGAGTCCCGAACTAGCAGCTGCTTGTGAGATATGGAAGGAGATCAAATTCGAATTTGAAGCAATGGAT
ACCTTGTAA------------------------------------
>MZ440306.1_Asarum_pulchellum_chloroplast_complete_genome                                                                                                                
---------------------ATGTCACCAAAAACAGAGACTAAAGCAGGTGTTGGATTCAAAGCTGGTGTTAAAGATTA
CAAATTGACTTATTATACTCCTGACTATGAAACCTTAGCTACTGATATCTTGGCAGCATTCCGAGTAACTCCGCAACCCG
GAGTTCCGCCTGAGGAAGCAGGGGCTGCGGTAGCTGCCGAATCTTCTACTGGTACATGGACAACTGTGTGGACCGATGGA
CTTACCAGCCTGGATCGTTACAAAGGACGATGCTACCATATCGAGCCTGTTGCTGGGGAGGAAAGTCAATTTATTGCTTA
TGTAGCTTACCCTTTAGACCTTTTTGAAGAAGGTTCTGTTACTAACATGTTTACTTCTATTGTGGGTAATGTATTTGGAT
TCAAAGCCCTACGAGCTCTACGTCTGGAGGATCTACGAATTCCTCCTGCTTATTCCAAAACTTTCCAAGGTCCTCCCCAT
GGTATCCAAGTTGAGAGAGATAAATTGAACAAGTATGGTCGTCCCCTATTGGGATGTACTATTAAACCAAAATTGGGGTT
ATCGGCCAAGAACTACGGTAGAGCGGTTTATGAATGTCTCCGCGGTGGACTTGATTTTACCAAGGATGATGAGAATGTGA
ACTCCCAACCATTTATGCGTTGGAGAGACCGTTTCTTATTTTGTGCCGAAGCACTTTATAAAGCACAGGCCGAAACAGGC
GAAATCAAAGGGCATTACTTGAATGCTACTGCAGGTACATGCGAAGAAATGATAAAAAGGGCCGTATTTGCCAGAGAATT
GGGAGTTCCTATCGTAATGCATGACTACTTAACAGGGGGATTCACTGCAAATACTAGCTTGGCTCATTATTGCCGGGACA
ACGGCCTACTTCTTCACATCCATCGTGCAATGCATGCAGTTATTGATAGACAGAAGAATCATGGTATACACTTCCGTGTA
TTAGCAAAAGCGTTACGTATGTCTGGTGGAGATCATATTCACTCTGGTACCGTAGTAGGTAAACTGGAAGGGGAACGGGA
AATTACTTTGGGTTTTGTTGATTTACTACGTGATGATTTTATTGAAAAAGACCGAAGTCGCGGTATTTATTTCACTCAAG
ATTGGGTCTCTCTGCCAGGTGTTCTGCCCGTGGCTTCAGGGGGTATTCACGTTTGGCATATGCCTGCCCTGACCGAGATC
TTTGGGGATGATTCCGTCCTACAGTTCGGTGGAGGAACTTTAGGACACCCTTGGGGAAATGCACCTGGTGCAGTAGCTAA
TAGGGTGGCTTTAGAAGCGTGTGTACAAGCTCGTAATGAGGGGCGTGATCTTGCTCGTGAAGGTAATGAAGTTATCCGTG
AAGCTGCCAAATGGAGTCCCGAACTAGCAGCTGCTTGTGAGATATGGAAGGAGATCAAATTCGAATTTGAAGCAATGGAT
ACCTTGTAA------------------------------------
>MW526993.1_Asarum_heterotropoides_var._mandshuricum_chloroplast_complete_genome                                                                                         
---------------------ATGTCACCAAAAACAGAGACTAAAGCAGGTGTTGGATTCAAAGCTGGTGTTAAAGATTA
CAAATTGACTTATTATACTCCTGACTATGAAACCTTAGCTACTGATATCTTGGCAGCATTCCGAGTAACTCCGCAACCCG
GAGTTCCGCCTGAGGAAGCAGGGGCTGCGGTAGCTGCCGAATCTTCTACTGGTACATGGACAACTGTGTGGACCGATGGA
CTTACCAGCCTTGATCGTTACAAAGGACGATGCTACCATATCGAGCCTGTTGCTGGGGAGGAAAGTCAATTTATTGCTTA
TGTAGCTTACCCTTTAGACCTTTTTGAAGAAGGTTCTGTTACTAACATGTTTACTTCTATTGTGGGTAATGTATTTGGAT
TCAAAGCCCTACGAGCTCTACGTCTGGAGGATCTACGAATTCCTCCTGCTTATTCCAAAACTTTCCAAGGTCCTCCCCAT
GGTATCCAAGTTGAGAGAGATAAATTGAACAAGTATGGTCGTCCCCTATTGGGATGTACTATTAAACCAAAATTGGGGTT
ATCGGCCAAGAACTACGGTAGAGCGGTTTATGAATGTCTCCGCGGTGGACTTGATTTTACCAAGGATGATGAGAATGTGA
ACTCCCAACCATTTATGCGTTGGAGAGACCGTTTCTTATTTTGTGCCGAAGCAATTTATAAAGCACAGGCCGAAACAGGC
GAAATCAAAGGGCATTACTTGAATGCTACTGCAGGTACATGCGAAGAAATGATAAAAAGGGCCGTATTTGCCAGAGAATT
GGGAGTTCCTATCGTAATGCATGACTACTTAACAGGGGGATTCACTGCAAATACTAGCTTGGCTCATTATTGCCGGGACA
ACGGCCTACTTCTTCACATCCATCGTGCAATGCATGCAGTTATTGATAGACAGAAGAATCATGGTATACACTTCCGTGTA
TTAGCAAAAGCGTTACGTATGTCTGGTGGAGATCATATTCACTCTGGTACCGTAGTAGGTAAACTGGAAGGGGAACGGGA
AATTACTTTGGGTTTTGTTGATTTACTACGTGATGATTTTATTGAAAAAGACCGAAGTCGCGGTATTTATTTCACTCAAG
ATTGGGTCTCTCTGCCAGGTGTTCTGCCCGTGGCTTCAGGGGGTATTCACGTTTGGCATATGCCTGCCCTGACCGAGATC
TTTGGGGATGATTCCGTCCTACAGTTCGGTGGAGGAACTTTAGGACACCCTTGGGGAAATGCACCTGGTGCAGTAGCTAA
TAGGGTGGCTTTAGAAGCGTGTGTACAAGCTCGTAATGAGGGGCGTGATCTTGCTCGTGAAGGTAATGAAGTTATCCGTG
AAGCTGCCAAATGGAGTCCCGAACTAGCAGCTGCTTGTGAGATATGGAAGGAGATCAAATTCGAATTTGAAGCAATGGAT
ACCTTGTAA------------------------------------
>NC_058740.1_Asarum_maculatum_voucher_NIBRVP0000640516_2006.4.1._chloroplast_complete_genome                                                                             
---------------------ATGTCACCAAAAACAGAGACTAAAGCAGGTGTTGGATTCAAAGCTGGTGTTAAAGATTA
CAAATTGACTTATTATACTCCTGACTATGAAACCTTAGCTACTGATATCTTGGCAGCATTCCGAGTAACTCCGCAACCCG
GAGTTCCGCCTGAGGAAGCAGGGGCTGCGGTAGCTGCCGAATCTTCTACTGGTACATGGACAACTGTGTGGACCGATGGA
CTTACCAGCCTTGATCGTTACAAAGGACGATGCTACCATATCGAGCCTGTTGCTGGGGAGGAAAGTCAATTTATTGCTTA
TGTAGCTTACCCTTTAGACCTTTTTGAAGAAGGTTCTGTTACTAACATGTTTACTTCTATTGTGGGTAATGTATTTGGAT
TCAAAGCCCTACGAGCTCTACGTCTGGAGGATCTACGAATTCCTCCTGCTTATTCCAAAACTTTCCAAGGTCCTCCCCAT
GGTATCCAAGTTGAGAGAGATAAATTGAACAAGTATGGTCGTCCCCTATTGGGATGTACTATTAAACCAAAATTGGGGTT
ATCGGCCAAGAACTACGGTAGAGCGGTTTATGAATGTCTCCGCGGTGGACTTGATTTTACCAAGGATGATGAGAATGTGA
ACTCCCAACCATTTATGCGTTGGAGAGACCGTTTCTTATTTTGTGCCGAAGCAATTTATAAAGCACAGGCCGAAACAGGC
GAAATCAAAGGGCATTACTTGAATGCTACTGCAGGTACATGCGAAGAAATGATAAAAAGGGCCGTATTTGCCAGAGAATT
GGGAGTTCCTATCGTAATGCATGACTACTTAACAGGGGGATTCACTGCAAATACTAGCTTGGCTCATTATTGCCGGGACA
ACGGCCTACTTCTTCACATCCATCGTGCAATGCATGCAGTTATTGATAGACAGAAGAATCATGGTATACACTTCCGTGTA
TTAGCAAAAGCGTTACGTATGTCTGGTGGAGATCATATTCACTCTGGTACCGTAGTAGGTAAACTGGAAGGGGAACGGGA
AATTACTTTGGGTTTTGTTGATTTACTACGTGATGATTTTATTGAAAAAGACCGAAGTCGCGGTATTTATTTCACTCAAG
ATTGGGTCTCTCTGCCAGGTGTTCTGCCCGTGGCTTCAGGGGGTATTCACGTTTGGCATATGCCTGCCCTGACCGAGATC
TTTGGGGATGATTCCGTCCTACAGTTCGGTGGAGGAACTTTAGGACACCCTTGGGGAAATGCACCTGGTGCAGTAGCTAA
TAGGGTGGCTTTAGAAGCGTGTGTACAAGCTCGTAATGAGGGGCGTGATCTTGCTCGTGAAGGTAATGAAGTTATCCGTG
AAGCTGCCAAATGGAGTCCCGAACTAGCAGCTGCTTGTGAGATATGGAAGGAGATCAAATTCGAATTTGAAGCAATGGAT
ACCTTGTAA------------------------------------
>NC_058739.1_Asarum_misandrum_voucher_NIBRVP0000640514_2007.4.1._chloroplast_complete_genome                                                                             
---------------------ATGTCACCAAAAACAGAGACTAAAGCAGGTGTTGGATTCAAAGCTGGTGTTAAAGATTA
CAAATTGACTTATTATACTCCTGACTATGAAACCTTAGCTACTGATATCTTGGCAGCATTCCGAGTAACTCCGCAACCCG
GAGTTCCGCCTGAGGAAGCAGGGGCTGCGGTAGCTGCCGAATCTTCTACTGGTACATGGACAACTGTGTGGACCGATGGA
CTTACCAGCCTTGATCGTTACAAAGGACGATGCTACCATATCGAGCCTGTTGCTGGGGAGGAAAGTCAATTTATTGCTTA
TGTAGCTTACCCTTTAGACCTTTTTGAAGAAGGTTCTGTTACTAACATGTTTACTTCTATTGTGGGTAATGTATTTGGAT
TCAAAGCCCTACGAGCTCTACGTCTGGAGGATCTACGAATTCCTCCTGCTTATTCCAAAACTTTCCAAGGTCCTCCCCAT
GGTATCCAAGTTGAGAGAGATAAATTGAACAAGTATGGTCGTCCCCTATTGGGATGTACTATTAAACCAAAATTGGGGTT
ATCGGCCAAGAACTACGGTAGAGCGGTTTATGAATGTCTCCGCGGTGGACTTGATTTTACCAAGGATGATGAGAATGTGA
ACTCCCAACCATTTATGCGTTGGAGAGACCGTTTCTTATTTTGTGCCGAAGCAATTTATAAAGCACAGGCCGAAACAGGC
GAAATCAAAGGGCATTACTTGAATGCTACTGCAGGTACATGCGAAGAAATGATAAAAAGGGCCGTATTTGCCAGAGAATT
GGGAGTTCCTATCGTAATGCATGACTACTTAACAGGGGGATTCACTGCAAATACTAGCTTGGCTCATTATTGCCGGGACA
ACGGCCTACTTCTTCACATCCATCGTGCAATGCATGCAGTTATTGATAGACAGAAGAATCATGGTATACACTTCCGTGTA
TTAGCAAAAGCGTTACGTATGTCTGGTGGAGATCATATTCACTCTGGTACCGTAGTAGGTAAACTGGAAGGGGAACGGGA
AATTACTTTGGGTTTTGTTGATTTACTACGTGATGATTTTATTGAAAAAGACCGAAGTCGCGGTATTTATTTCACTCAAG
ATTGGGTCTCTCTGCCAGGTGTTCTGCCCGTGGCTTCAGGGGGTATTCACGTTTGGCATATGCCTGCCCTGACCGAGATC
TTTGGGGATGATTCCGTCCTACAGTTCGGTGGAGGAACTTTAGGACACCCTTGGGGAAATGCACCTGGTGCAGTAGCTAA
TAGGGTGGCTTTAGAAGCGTGTGTACAAGCTCGTAATGAGGGGCGTGATCTTGCTCGTGAAGGTAATGAAGTTATCCGTG
AAGCTGCCAAATGGAGTCCCGAACTAGCAGCTGCTTGTGAGATATGGAAGGAGATCAAATTCGAATTTGAAGCAATGGAT
ACCTTGTAA------------------------------------
>MN132860.1_Asarum_heterotropoides_var._seoulense_voucher_NIBRVP0000640693_2007.5.1._chloroplast_complete_genome                                                         
---------------------ATGTCACCAAAAACAGAGACTAAAGCAGGTGTTGGATTCAAAGCTGGTGTTAAAGATTA
CAAATTGACTTATTATACTCCTGACTATGAAACCTTAGCTACTGATATCTTGGCAGCATTCCGAGTAACTCCGCAACCCG
GAGTTCCGCCTGAGGAAGCAGGGGCTGCGGTAGCTGCCGAATCTTCTACTGGTACATGGACAACTGTGTGGACCGATGGA
CTTACCAGCCTTGATCGTTACAAAGGACGATGCTACCATATCGAGCCTGTTGCTGGGGAGGAAAGTCAATTTATTGCTTA
TGTAGCTTACCCTTTAGACCTTTTTGAAGAAGGTTCTGTTACTAACATGTTTACTTCTATTGTGGGTAATGTATTTGGAT
TCAAAGCCCTACGAGCTCTACGTCTGGAGGATCTACGAATTCCTCCTGCTTATTCCAAAACTTTCCAAGGTCCTCCCCAT
GGTATCCAAGTTGAGAGAGATAAATTGAACAAGTATGGTCGTCCCCTATTGGGATGTACTATTAAACCAAAATTGGGGTT
ATCGGCCAAGAACTACGGTAGAGCGGTTTATGAATGTCTCCGCGGTGGACTTGATTTTACCAAGGATGATGAGAATGTGA
ACTCCCAACCATTTATGCGTTGGAGAGACCGTTTCTTATTTTGTGCCGAAGCAATTTATAAAGCACAGGCCGAAACAGGC
GAAATCAAAGGGCATTACTTGAATGCTACTGCAGGTACATGCGAAGAAATGATAAAAAGGGCCGTATTTGCCAGAGAATT
GGGAGTTCCTATCGTAATGCATGACTACTTAACAGGGGGATTCACTGCAAATACTAGCTTGGCTCATTATTGCCGGGACA
ACGGCCTACTTCTTCACATCCATCGTGCAATGCATGCAGTTATTGATAGACAGAAGAATCATGGTATACACTTCCGTGTA
TTAGCAAAAGCGTTACGTATGTCTGGTGGAGATCATATTCACTCTGGTACCGTAGTAGGTAAACTGGAAGGGGAACGGGA
AATTACTTTGGGTTTTGTTGATTTACTACGTGATGATTTTATTGAAAAAGACCGAAGTCGCGGTATTTATTTCACTCAAG
ATTGGGTCTCTCTGCCAGGTGTTCTGCCCGTGGCTTCAGGGGGTATTCACGTTTGGCATATGCCTGCCCTGACCGAGATC
TTTGGGGATGATTCCGTCCTACAGTTCGGTGGAGGAACTTTAGGACACCCTTGGGGAAATGCACCTGGTGCAGTAGCTAA
TAGGGTGGCTTTAGAAGCGTGTGTACAAGCTCGTAATGAGGGGCGTGATCTTGCTCGTGAAGGTAATGAAGTTATCCGTG
AAGCTGCCAAATGGAGTCCCGAACTAGCAGCTGCTTGTGAGATATGGAAGGAGATCAAATTCGAATTTGAAGCAATGGAT
ACCTTGTAA------------------------------------
>L12664.1_Saruma_henryi_ribulose_15-bisphosphate_carboxylase_large_subunit_(rbcL)_gene_partial_cds_chloroplast_gene_for_chloroplast_product                              
-------------------------------------------------GTGTTGGATTCAAAGCTGGTGTTAAAGATTA
CAAATTGACTTATTATACTCCTGACTATGAAACCTTAGCTACTGATATCTTGGCAGCATTCCGAGTAACTCCTCAACCCG
GAGTTCCGCCTGAGGAAGCAGGGGCTGCGGTAGCTGCCGAATCTTCTACTGGTACATGGACAACTGTGTGGACCGATGGA
CTTACCAGCCTTGATCGTTACAAAGGACGATGCTACCATATCGAGCCTGTTGCTGGGGAGGAAAGTCAATTTATTGCTTA
TGTAGCTTACCCTCTAGACCTTTTTGAAGAAGGTTCTGTTACTAACATGTTTACTTCTATTGTGGGTAATGTATTTGGAT
TCAAAGCCCTACGAGCTCTACGTCTGGAGGATCTACGAATTCCTCCTGCTTATTCCAAAACTTTCCAAGGTCCTCCCCAT
GGTATCCAAGTTGAGAGAGATAAATTGAACAAGTATGGTCGTCCCCTATTGGGATGTACTATTAAACCAAAATTGGGGTT
ATCGGCCAAGAACTACGGTAGAGCGGTTTATGAATGTCTCCGCGGTGGACTTGATTTTACCAAGGATGATGAGAATGTGA
ACTCCCAACCATTTATGCGTTGGAGAGACCGTTTCTTATTTTGTGCCGAAGCAATTTATAAATCACAGGCCGAAACAGGC
GAAATCAAAGGGCATTACTTGAATGCTACTGCAGGTACATGCGAAGAAATGATCAAAAGGGCCGTATTTGCCAGAGAATT
GGGAGTTCCTATCGTAATGCATGACTACTTAACAGGGGGATTCACTGCAAATACTAGCTTGGCTCATTATTGCCGGGATA
ACGGCCTACTTCTTCACATCCATCGTGCAATGCATGCAGTTATTGATAGACAGAAGAATCATGGTATACACTTCCGTGTA
TTAGCAAAAGCGTTACGTATGTCTGGTGGAGATCATATTCACGCTGGTACCGTAGTAGGTAAACTGGAAGGGGAACGGGA
AATCACTTTGGGTTTTGTTGATTTACTACGTGATGATTTTATTGAAAAAGACCGAAGTCGCGGTATTTATTTCACTCAAG
ATTGGGTCTCTCTGCCAGGTGTTCTGCCTGTGGCTTCAGGGGGTATTCACGTTTGGCATATGCCTGCCCTGACCGAGATC
TTTGGGGATGATTCCGTCCTACAGTTCGGTGGAGGAACTTTAGGACACCCTTGGGGAAATGCACCTGGTGCAGTAGCTAA
TAGGGTGGCTTTAGAAGCGTGTGTACAAGCTCGTAATGAGGGGCGTGATCTTGCTCGTGAAGGTAATGAAGTTATCCGTG
AAGCTGCCAAATGGAGTCCCGAACTAGCAGCTGCTTGTGAGATATGGAAGGAGATCAAATTCGAATTTGAAGCAATGGAT
ACCTTGTAA------------------------------------
>AB205607.1_Saruma_henryi_chloroplast_rbcL_gene_for_ribulose-15-bisphosphate_carboxylase/oxygenase_partial_cds                                                           
---------------------------------------------------GTTGGATTCAAAGCTGGTGTTAAAGATTA
CAAATTGACTTATTATACTCCTGACTATGAAACCTTAGCTACTGATATCTTGGCAGCATTCCGAGTAACTCCGCAACCCG
GAGTTCCGCCTGAGGAAGCAGGGGCTGCGGTAGCTGCCGAATCTTCTACTGGTACATGGACAACTGTGTGGACCGATGGA
CTTACCAGCCTTGATCGTTACAAAGGACGATGCTACCATATCGAGCCTGTTGCTGGGGAGGAAAGTCAATTTATTGCTTA
TGTAGCTTACCCTTTAGACCTTTTTGAAGAAGGTTCTGTTACTAACATGTTTACTTCTATTGTGGGTAATGTATTTGGAT
TCAAAGCCCTACGAGCTCTACGTCTGGAGGATCTACGAATTCCTCCTGCTTATTCCAAAACTTTCCAAGGTCCTCCCCAT
GGTATCCAAGTTGAGAGAGATAAATTGAACAAGTATGGTCGTCCCCTATTGGGATGTACTATTAAACCAAAATTGGGGTT
ATCGGCCAAGAACTACGGTAGAGCGGTTTATGAATGTCTCCGCGGTGGACTTGATTTTACCAAGGATGATGAGAATGTGA
ACTCCCAACCATTTATGCGTTGGAGAGACCGTTTCTTATTTTGTGCCGAAGCAATTTATAAATCACAGGCCGAAACAGGC
GAAATCAAAGGGCATTACTTGAATGCTACTGCAGGTACATGCGAAGAAATGATCAAAAGGCCCGTATTTGCCAGAGAATT
GGGAGTTCCTATCGTAATGCATGACTACTTAACAGGGGGATTCACTGCAAATACTAGCTTGGCTCATTATTGCCGGGACA
ACGGCCTACTTCTTCACATCCATCGTGCAATGCATGCAGTTATTGATAGACAGAAGAATCATGGTATACACTTCCGTGTA
TTAGCAAAAGCGTTACGTATGTCTGGTGGAGATCATATTCACGCTGGTACCGTAGTAGGTAAACTGGAAGGGGAACGGGA
AATCACTTTGGGTTTTGTTGATTTACTACGTGATGATTTTATTGAAAAAGACCGAAGTCGCGGTATTTATTTCACTCAAG
ATTGGGTCTCTCTGCCAGGTGTTCTGCCTGTGGCTTCAGGGGGTATTCACGTTTGGCATATGCCTGCCCTGACCGAGATC
TTTGGGGATGATTCCGTCCTACAGTTCGGTGGAGGAACTTTAGGACACCCTTGGGGAAATGCACCTGGTGCAGTAGCTAA
TAGGGTGGCTTTAGAAGCGTGTGTACAAGCTCGTAATGAGGGGCGTGATCTTGCTCGTGAAGGTAATGAAGTTATCCGTG
AAGCTGCCAAATGGAGTCCCGAACTAGCAGCTGCTTGTGAGATATGGAAGGAGATCAAATTCGAATTTGAAGCAATGGAT
ACCTTGTAATCCAGTAATTCTCGTTCGT-----------------
>NC_039933.1_Saruma_henryi_voucher_USDA49482*J_chloroplast_complete_genome                                                                                               
---------------------ATGTCACCAAAAACAGAGACTAAAGCAGGTGTTGGATTCAAAGCTGGTGTTAAAGATTA
CAAATTGACTTATTATACTCCTGACTATGAAACCTTAGCTACTGATATCTTGGCAGCATTCCGAGTAACTCCGCAACCCG
GAGTTCCGCCTGAGGAAGCAGGGGCTGCGGTAGCTGCCGAATCTTCTACTGGTACATGGACAACTGTGTGGACCGATGGA
CTTACCAGCCTTGATCGTTACAAAGGACGATGCTACCATATCGAGCCTGTTGCTGGGGAGGAAAGTCAATTTATTGCTTA
TGTAGCTTACCCTTTAGACCTTTTTGAAGAAGGTTCTGTTACTAACATGTTTACTTCTATTGTGGGTAATGTATTTGGAT
TCAAAGCCCTACGAGCTCTACGTCTGGAGGATCTACGAATTCCTCCTGCTTATTCCAAAACTTTCCAAGGTCCTCCCCAT
GGTATCCAAGTTGAGAGAGATAAATTGAACAAGTATGGTCGTCCCCTATTGGGATGTACTATTAAACCAAAATTGGGGTT
ATCGGCCAAGAACTACGGTAGAGCGGTTTATGAATGTCTCCGCGGTGGACTTGATTTTACCAAGGATGATGAGAATGTGA
ACTCCCAACCATTTATGCGTTGGAGAGACCGTTTCTTATTTTGTGCCGAAGCAATTTATAAATCACAGGCCGAAACAGGC
GAAATCAAAGGGCATTACTTGAATGCTACTGCAGGTACATGCGAAGAAATGATCAAAAGGGCCGTATTTGCCAGAGAATT
GGGAGTTCCTATCGTAATGCATGACTACTTAACAGGGGGATTCACTGCAAATACTAGCTTGGCTCATTATTGCCGGGACA
ACGGCCTACTTCTTCACATCCATCGTGCAATGCATGCAGTTATTGATAGACAGAAGAATCATGGTATACACTTCCGTGTA
TTAGCAAAAGCGTTACGTATGTCTGGTGGAGATCATATTCACGCTGGTACCGTAGTAGGTAAACTGGAAGGGGAACGGGA
AATCACTTTGGGTTTTGTTGATTTACTACGTGATGATTTTATTGAAAAAGACCGAAGTCGCGGTATTTATTTCACTCAAG
ATTGGGTCTCTCTGCCAGGTGTTCTGCCTGTGGCTTCAGGGGGTATTCACGTTTGGCATATGCCTGCCCTGACCGAGATC
TTTGGGGATGATTCCGTCCTACAGTTCGGTGGAGGAACTTTAGGACACCCTTGGGGAAATGCACCTGGTGCAGTAGCTAA
TAGGGTGGCTTTAGAAGCGTGTGTACAAGCTCGTAATGAGGGGCGTGATCTTGCTCGTGAAGGTAATGAAGTTATCCGTG
AAGCTGCCAAATGGAGTCCCGAACTAGCAGCTGCTTGTGAGATATGGAAGGAGATCAAATTCGAATTTGAAGCAATGGAT
ACCTTGTAA------------------------------------
>MG520100.1_Saruma_henryi_voucher_USDA49482*J_chloroplast_complete_genome                                                                                                
---------------------ATGTCACCAAAAACAGAGACTAAAGCAGGTGTTGGATTCAAAGCTGGTGTTAAAGATTA
CAAATTGACTTATTATACTCCTGACTATGAAACCTTAGCTACTGATATCTTGGCAGCATTCCGAGTAACTCCGCAACCCG
GAGTTCCGCCTGAGGAAGCAGGGGCTGCGGTAGCTGCCGAATCTTCTACTGGTACATGGACAACTGTGTGGACCGATGGA
CTTACCAGCCTTGATCGTTACAAAGGACGATGCTACCATATCGAGCCTGTTGCTGGGGAGGAAAGTCAATTTATTGCTTA
TGTAGCTTACCCTTTAGACCTTTTTGAAGAAGGTTCTGTTACTAACATGTTTACTTCTATTGTGGGTAATGTATTTGGAT
TCAAAGCCCTACGAGCTCTACGTCTGGAGGATCTACGAATTCCTCCTGCTTATTCCAAAACTTTCCAAGGTCCTCCCCAT
GGTATCCAAGTTGAGAGAGATAAATTGAACAAGTATGGTCGTCCCCTATTGGGATGTACTATTAAACCAAAATTGGGGTT
ATCGGCCAAGAACTACGGTAGAGCGGTTTATGAATGTCTCCGCGGTGGACTTGATTTTACCAAGGATGATGAGAATGTGA
ACTCCCAACCATTTATGCGTTGGAGAGACCGTTTCTTATTTTGTGCCGAAGCAATTTATAAATCACAGGCCGAAACAGGC
GAAATCAAAGGGCATTACTTGAATGCTACTGCAGGTACATGCGAAGAAATGATCAAAAGGGCCGTATTTGCCAGAGAATT
GGGAGTTCCTATCGTAATGCATGACTACTTAACAGGGGGATTCACTGCAAATACTAGCTTGGCTCATTATTGCCGGGACA
ACGGCCTACTTCTTCACATCCATCGTGCAATGCATGCAGTTATTGATAGACAGAAGAATCATGGTATACACTTCCGTGTA
TTAGCAAAAGCGTTACGTATGTCTGGTGGAGATCATATTCACGCTGGTACCGTAGTAGGTAAACTGGAAGGGGAACGGGA
AATCACTTTGGGTTTTGTTGATTTACTACGTGATGATTTTATTGAAAAAGACCGAAGTCGCGGTATTTATTTCACTCAAG
ATTGGGTCTCTCTGCCAGGTGTTCTGCCTGTGGCTTCAGGGGGTATTCACGTTTGGCATATGCCTGCCCTGACCGAGATC
TTTGGGGATGATTCCGTCCTACAGTTCGGTGGAGGAACTTTAGGACACCCTTGGGGAAATGCACCTGGTGCAGTAGCTAA
TAGGGTGGCTTTAGAAGCGTGTGTACAAGCTCGTAATGAGGGGCGTGATCTTGCTCGTGAAGGTAATGAAGTTATCCGTG
AAGCTGCCAAATGGAGTCCCGAACTAGCAGCTGCTTGTGAGATATGGAAGGAGATCAAATTCGAATTTGAAGCAATGGAT
ACCTTGTAA------------------------------------
>SS-A0716_Aristolochia_pierrei                                                                                                                                           
---------------------ATGTCACCACAAACAGAGACTAAAGCAAGTGTTGGATTCCAAGCTGGTGTTAAAGATTA
CAAATTGACTTATTATACTCCTGAATATCAAACCAAAGATACTGATATCTTGGCAGCATTCCGAGTAACTCCTCAACCGG
GGGTTCCGCCTGAGGAAGCAGGGGCTGCAGTAGCTGCCGAATCTTCTACTGGTACATGGACAACTGTGTGGACTGATGGA
CTTACTAGCCTTGATCGTTACAAAGGACGATGCTACCACATCGAGCCCGTTCCTGGGGAGGAAAGTCAATTTATTGCTTA
TGTAGCTTACCCTTTAGACCTTTTTGAAGAAGGTTCTGTTACTAACATGTTTACTTCCATTGTAGGTAATGTGTTTGGGT
TCAAAGCCTTACGAGCTTTACGTCTGGAGGATCTACGAATTCCTCCCGCGTATATCAAAACTTTCCAAGGCCCTCCCCAC
GGTATCCAAGTTGAGAGAGATAAATTGAACAAGTATGGTCGTCCTCTATTGGGATGTACTATTAAACCAAAATTGGGGTT
ATCGGCGAAGAACTACGGTAGAGCGGTTTATGAATGTCTCCGCGGTGGACTTGATTTTACCAAGGACGATGAGAACGTAA
ACTCCCAACCATTTATGCGTTGGAGAGACCGTTTCTTATTTTGTGCCGAAGCACTTTATAAAGCACAGGCCGAAACAGGT
GAAATCAAAGGACATTACTTAAATGCAACTGCGGGTACATGTGAAGAAATGATGAAAAGGGCCATATTTGCTAGAGAATT
GGGAGTTCCTATCGTTATGCATGACTACTTAACGGGAGGATTCACTGCAAATACTAGCTTGGCTCATTATTGCCGAGACA
ATGGCCTACTTCTTCACATCCATCGCGCAATGCATGCAGTTATTGATAGACAGAAGAATCATGGTATGCACTTCCGAGTA
CTTGCAAAAGCATTACGTATGTCCGGTGGAGATCATATTCACGCCGGTACCGTAGTAGGTAAACTGGAAGGTGAACGGGA
AATCACTTTGGGTTTTGTTGATTTACTACGTGATGATTATGTTGAAAAAGACCGAAGTCGCGGTATTTATTTCACTCAAG
ATTGGGTCTCTCTTCCGGGTGTTCTGCCCGTGGCTTCCGGAGGTATTCACGTTTGGCATATGCCTGCCCTGACCGAGATC
TTTGGGGATGATTCCGTACTACAGTTCGGCGGAGGAACTTTAGGACACCCTTGGGGAAATGCACCTGGTGCAGTAGCTAA
TAGGGTGGCTTTAGAAGCGTGTGTACAAGCTCGTAATGAGGGGCGTGATCTTGCTCGTGAAGGTAATGAAGTTATCCGTG
AAGCTGCCAAATGGAGCCCTGAACTTGCGGCTGCTTGTGAAGTATGGAAGGAGATCAAATTCGAATTCCCGGCAATGGAT
ACCTTGTAA------------------------------------
>SS-A0717_Aristolochia_pothieri                                                                                                                                          
---------------------ATGTCACCACAAACAGAGACTAAAGCAAGTGTTGGATTCCAAGCAGGTGTTAAAGATTA
CAAATTGACTTATTATACTCCTGAATATCAAACCAAAGATACTGATATCTTGGCAGCATTCCGAGTAACTCCTCAACCGG
GGGTTCCGCCTGAGGAAGCAGGTGCTGCAGTAGCTGCCGAATCTTCTACTGGTACATGGACAACTGTATGGACTGATGGA
CTTACTAGCCTTGATCGTTACAAAGGACGATGCTACCACATCGAGCCCGTTCCTGGGGAGGAAAGTCAATTTATTGCTTA
TGTAGCTTACCCTTTAGACCTTTTTGAAGAAGGTTCTGTTACTAACATGTTTACTTCCATTGTAGGTAATGTGTTTGGGT
TCAAAGCCTTACGAGCTTTACGTCTGGAGGATCTACGAATTCCTACCGCTTATATCAAAACTTTCCAAGGCCCTCCCCAC
GGTATCCAAGTTGAGAGAGATAAATTGAACAAGTATGGTCGTCCTCTATTGGGATGTACTATTAAACCAAAATTGGGGTT
ATCGGCGAAGAACTACGGTAGAGCGGTTTATGAATGTCTCCGCGGTGGACTTGATTTTACCAAGGACGATGAGAACGTAA
ACTCCCAACCATTTATGCGTTGGAGAGATCGTTTCTTATTTTGTGCCGAAGCAATTTATAAAGCACAGGCCGAAACAGGT
GAAATCAAAGGACATTACTTAAATGCAACTGCGGGTACATGTGAAGAAATGATGAAAAGGGCCATATGTGCTAGAGAATT
GGGAGTTCCTATCGTTATGCATGACTACTTAACGGGAGGATTCACTGCAAATACTAGCTTGGCTCATTATTGCCGAGACA
ATGGCCTACTTCTTCACATCCACCGCGCAATGCATGCAGTTATTGATAGACAGAAGAATCATGGTATGCACTTCCGAGTA
CTTGCAAAAGCATTACGTATGTCCGGTGGAGATCATATTCACGCCGGTACCGTAGTAGGTAAACTGGAAGGTGAACGGGA
AATCACTTTGGGTTTTGTTGATTTACTACGTGATGATTATGTTGAAAAAGACCGAAGTCGCGGTATTTATTTCACTCAAG
ATTGGGTCTCTCTTCCGGGTGTTCTGCCCGTGGCTTCCGGAGGTATTCACGTTTGGCATATGCCTGCCCTGACCGAGATC
TTTGGGGATGATTCCGTACTACAGTTCGGCGGAGGAACTTTAGGACACCCTTGGGGAAATGCACCTGGTGCAGTAGCTAA
TAGGGTGGCTTTAGAAGCGTGTGTACAAGCTCGTAATGAGGGGCGTGATCTTGCTCGTGAAGGTAATGAAGTTATCCGTG
AAGCTGCCAAATGGAGCCCTGAACTTGCGGCTGCTTGTGAAGTATGGAAGGAGATCAAATTCGAATTCCCGGCAATGGAT
ACCTTGTAA------------------------------------
>SS-A0715_Aristolochia_acuminata                                                                                                                                         
---------------------ATGTCACCACAAACAGAGACTAAAGCAAGTGTTGGATTCCAAGCTGGTGTTAAAGATTA
CAAATTGACTTATTATACTCCTGAATATCAAACCAAAGATACTGATATCTTGGCAGCATTCCGAGTAACTCCTCAACCGG
GGGTTCCGCCTGAGGAAGCAGGGGCTGCAGTAGCTGCCGAATCTTCTACTGGTACATGGACAACTGTGTGGACTGATGGA
CTTACTAGCCTTGATCGTTACAAAGGACGATGCTACCACATCGAGCCCGTTCCTGGGGAGGAAAGTCAATTTATTGCTTA
TGTAGCTTACCCTTTAGACCTTTTTGAAGAAGGTTCTGTTACTAACATGTTTACTTCCATTGTAGGTAATGTGTTTGGGT
TCAAAGCCTTACGAGCTTTACGTCTGGAGGATCTACGAATTCCTACCGCGTATATCAAAACTTTCCAAGGCCCTCCCCAC
GGTATCCAAGTTGAGAGAGATAAATTGAACAAGTATGGTCGTCCTCTATTGGGATGTACTATTAAACCAAAATTGGGGTT
ATCGGCGAAGAACTACGGTAGAGCGGTTTATGAATGTCTCCGCGGTGGACTTGATTTTACCAAGGACGATGAGAACGTAA
ACTCCCAACCATTTATGCGTTGGAGAGACCGTTTCTTATTTTGTGCCGAAGCAATTTATAAAGCACAGGCCGAAACAGGT
GAAATCAAAGGACATTACTTAAATGCAACTGCGGGTACATGTGAAGAAATGATGAAAAGGGCCATATTTGCTAGAGAATT
GGGAGTTCCTATCGTTATGCATGACTACTTAACGGGAGGATTCACTGCAAATACTAGCTTGGCTCATTATTGCCGAGACA
ATGGCCTACTTCTTCACATCCATCGCGCAATGCATGCAGTTATTGATAGACAGAAGAATCATGGTATGCACTTCCGAGTA
CTTGCAAAAGCATTACGTATGTCCGGTGGAGATCATATTCACGCCGGTACCGTAGTAGGTAAACTGGAAGGTGAACGGGA
AATCACTTTGGGTTTTGTTGATTTACTACGTGATGATTATGTTGAAAAAGACCGAAGTCGCGGTATTTATTTCACTCAAG
ATTGGGTCTCTCTTCCGGGTGTTCTGCCCGTGGCTTCCGGAGGTATTCACGTTTGGCATATGCCTGCCCTGACCGAGATC
TTTGGGGATGATTCCGTACTACAGTTCGGCGGAGGAACTTTAGGACACCCTTGGGGAAATGCACCTGGTGCAGTAGCTAA
TAGGGTGGCTTTAGAAGCGTGTGTACAAGCTCGTAATGAGGGGCGTGATCTTGCTCGTGAAGGTAATGAAGTTATCCGTG
AAGCTGCCAAATGGAGCCCTGAACTTGCGGCTGCTTGTGAAGTATGGAAGGAGATCAAATTCGAATTCCCGGCAATGGAT
ACCTTGTAA------------------------------------
>SS-A0718_Aristolochia_gigantea                                                                                                                                          
---------------------ATGTCACCACAAACAGAGACTAAAGCAAGTGTTGGATTCCAAGCTGGTGTTAAAGATTA
CAAATTGACTTATTATACTCCTGAATATGAAACCAAAGATACTGATATCTTGGCAGCATTCCGAGTAACTCCTCAACCGG
GGGTTCCGCCTGAGGAAGCAGGGGCTGCAGTAGCTGCCGAATCTTCTACTGGTACATGGACAACTGTGTGGACTGATGGA
CTTACTAGCCTTGATCGTTACAAAGGACGATGCTACCACATCGAGCCCGTTGCTGGGGAGGAAAATCAATATATTGCTTA
TGTAGCTTACCCTTTAGACCTTTTTGAAGAAGGTTCTGTTACTAACATGTTTACTTCCATTGTAGGTAATGTATTTGGGT
TCAAAGCCTTACGAGCTTTACGTCTGGAGGATCTACGAATTCCTCCCGCTTATATCAAAACTTTCCAAGGTCCTCCCCAT
GGTATCCAAGTTGAGAGAGATAAATTGAACAAGTATGGTCGTCCTCTATTGGGATGTACTATTAAACCAAAATTGGGGTT
ATCGGCGAAGAACTACGGTAGAGCGGTTTATGAATGTCTCCGCGGTGGACTTGATTTTACCAAGGACGATGAGAACGTGA
ACTCCCAACCATTTATGCGTTGGAGAGACCGTTTCTTATTTTGTGCCGAAGCACTTTATAAGGCACAGGCCGAAACAGGT
GAAATCAAAGGACATTACTTAAATGCAACTGCGGGTACATGTGAAGAAATGATGAAAAGGGCGATATTTGCCAGAGAATT
GGGAGTTCCTATCGTTATGCATGACTACTTAACGGGAGGATTCACTGCAAATACTAGCTTGGCTCATTATTGCCGAGACA
ATGGCCTACTTCTTCACATCCATCGCGCAATGCATGCAGTTATTGATAGACAGAAGAATCATGGTATGCACTTCCGAGTA
CTTGCAAAAGCATTACGTTTGTCCGGTGGAGATCATATTCACGCCGGTACCGTAGTAGGTAAACTGGAAGGGGAACGGGA
AATCACTTTGGGTTTTGTTGATTTACTACGTGATGATTATGTTGAAAAAGACCGAAGTCGCGGTATTTATTTCACTCAAG
ATTGGGTCTCTCTTCCGGGTGTTCTGCCCGTGGCTTCCGGAGGTATTCACGTTTGGCATATGCCTGCCCTGACCGAGATC
TTTGGGGATGATTCCGTACTACAGTTCGGCGGAGGAACTTTAGGACACCCTTGGGGAAATGCACCTGGTGCAGTAGCTAA
TAGGGTGGCTTTAGAAGCGTGTGTACAAGCTCGTAACGAGGGGCGTGATCTTGCTCGCGAAGGTAATGAAGTTATCCGTG
AAGCTGCCAAATGGAGCCCTGAACTAGCGGCTGCTTGTGAAGTATGGAAGGAGATCAAATTCGAATTCGAAGCAATGGAT
ACCTTGTAA------------------------------------
>SS-A0719_Aristolochia_grandiflora                                                                                                                                       
---------------------ATGTCACCACAAACAGAGACTAAAGCAAGTGTTGGATTCCAAGCTGGTGTTAAAGATTA
CAAATTGACTTATTATACTCCTGAATATCAAACCAAAGATACTGATATCTTGGCAGCATTCCGAGTAACTCCTCAACCGG
GGGTTCCGCCTGAGGAAGCAGGGGCTGCAGTAGCTGCCGAATCTTCTACAGGTACATGGACAACTGTGTGGACTGATGGA
CTTACTAGCCTTGATCGTTACAAAGGACGATGCTACGACATCGAGCCCGTTGCTGGGGAGGAAAATCAATATATTGCTTA
TGTAGCTTACCCTTTAGACCTTTTTGAAGAAGGTTCTGTTACTAACATGTTTACTTCCATTGTAGGTAATGTATTTGGGT
TCAAAGCCTTACGAGCTTTACGTCTGGAGGATCTACGAATTCCTACCGCTTATATCAAAACTTTCCAAGGGCCTCCCCAT
GGTATCCAAGTTGAGAGAGATAAATTGAACAAGTATGGTCGTCCTCTATTGGGATGTACTATTAAACCAAAATTGGGGTT
ATCGGCGAAGAACTACGGTAGAGCGGTTTATGAATGTCTCCGCGGTGGACTTGATTTTACCAAGGACGATGAGAACGTGA
ACTCCCAACCATTTATGCGTTGGAGAGACCGTTTCTTATTTTGTGCCGAAGCAATTTATAAAGCACAGGCCGAAACAGGT
GAAATCAAAGGACATTACTTAAATGCAACTGCGGGTACATGTGAAGAAATGATGAAAAGGGCCATATTTGCCAGAGAATT
GGGAGCTCCTATCGTTATGCATGACTACTTAACGGGAGGATTCACTGCAAATACTAGCTTGGCTCATTATTGCCGAGACA
ATGGCCTACTTCTTCACATCCACCGCGCAATGCATGCAGTTATTGATAGACAGAAGAATCATGGTATGCACTTCCGAGTA
CTTGCAAAAGCATTACGTTTGTCCGGTGGAGATCATATTCACGCCGGTACCGTAGTAGGTAAACTGGAAGGGGAACGGGA
AATCACTTTGGGTTTTGTTGATTTACTACGTGATGATTATGTTGAAAAAGACCGAAGTCGCGGTATTTATTTCACTCAAG
ATTGGGTCTCTCTTCCGGGTGTTCTGCCCGTGGCTTCCGGAGGTATTCACGTTTGGCATATGCCTGCCCTGACCGAGATC
TTTGGGGATGATTCCGTACTACAGTTTGGCGGAGGAACTTTAGGACACCCTTGGGGAAATGCACCTGGTGCAGTAGCTAA
TAGGGTGGCTTTAGAAGCGTGTGTACAAGCTCGTAATGAGGGGCGTGATCTTGCTCGTGAAGGTAATGCAGTTATCCGTG
AAGCTGCCAAATGGAGCCCTGAACTAGCGGCTGCTTGTGAAGTATGGAAGGAGATCAAATTCGAATTCCCGGCAATGGAT
ACCTTGTAA------------------------------------
>SS-A0720_Aristolochia_kerrii                                                                                                                                            
---------------------ATGTCACCACAAACAGAGACTAAAGCAAGTGTTGGATTCCAAGCTGGTGTTAAAGATTA
CAAATTGACTTATTATACTCCTGAATATCAAACCAAAGATACTGATATCTTGGCAGCATTCCGAGTAACTCCTCAACCGG
GGGTTCCGCCTGAGGAAGCAGGGGCTGCAGTAGCTGCCGAATCTTCTACTGGTACATGGACAACTGTGTGGACTGATGGA
CTTACTAGCCTTGATCGTTACAAAGGACGATGCTACCACATCGAGCCCGTTCCTGGGGAGGAAAGTCAATTTATTGCTTA
TGTAGCTTACCCTTTAGACCTTTTTGAAGAAGGTTCTGTTACTAACATGTTTACTTCCATTGTAGGTAATGTGTTTGGGT
TCAAAGCCTTACGAGCTTTACGTCTGGAGGATCTACGAATTCCTACCTCTTATATCAAAACTTTCCAAGGCCCTCCCCAC
GGTATCCAAGTTGAGAGAGATAAATTGAACAAGTATGGTCGTCCTCTATTGGGATGTACTATTAAACCAAAATTGGGGTT
ATCGGCGAAGAACTACGGTAGAGCGGTTTATGAATGTCTCCGCGGTGGACTTGATTTTACCAAGGACGATGAGAACGTGA
ACTCCCAACCATTTATGCGTTGGAGAGACCGTTTCTTATTTTGTGCCGAAGCAATTTATAAATCACAGGCCGAAACAGGT
GAAATCAAAGGACATTACTTAAATGCAACTGCGGGTACATGTGAAGAAATGATGAAAAGGGCCATATTTGCCAGAGAATT
GGGAGTTCCTATCGTTATGCATGACTACTTAACGGGAGGATTCACTGCAAATACTAGCTTGGCTCATTATTGCCGAGACA
ATGGACTACTTCTTCACATCCATCGCGCAATGCATGCAGTTATTGATAGACAAAAGAATCATGGTATGCACTTCCGAGTA
CTTGCAAAAGCATTACGTTTGTCCGGTGGAGATCATATTCACGCCGGTACCGTAGTAGGTAAACTGGAAGGGGAACGGGA
AATCACTTTGGGTTTTGTTGATTTACTACGTGATGATTATGTTGAAAAAGACCGAAGTCGCGGTATTTATTTCACTCAAG
ATTGGGTCTCTCTTCCAGGTGTTTTGCCCGTGGCTTCCGGAGGTATTCACGTTTGGCATATGCCTGCCCTGACCGAGATC
TTTGGGGATGATTCCGTACTACAGTTCGGTGGAGGAACTTTAGGACACCCTTGGGGAAATGCACCTGGTGCAGTAGCTAA
TAGGGTGGCTTTAGAAGCGTGTGTACAAGCTCGTAATGAGGGGCGTGATCTTGCTCGTGAAGGTAATGAAATTATCCGTG
AAGCTGCCAAATGGAGCCCTGAACTAGCGGCTGCTTGTGAAGTATGGAAGGAGATTAAATTCGAATTCCCAGCAATGGAT
ACCTTGTAA------------------------------------
>SS-A0721_Aristolochia_littoralis                                                                                                                                        
---------------------ATGTCACCACAAACAGAGACTAAAGCAAGTGTTGGATTCCAAGCTGGTGTTAAAGATTA
CAAATTGACTTATTATACTCCTGAATATGAAACCAAAGATACTGATATCTTGGCAGCATTCCGAGTAACTCCTCAACCGG
GGGTTCCGCCTGAGGAAGCAGGGGCTGCAGTAGCTGCCGAATCTTCTACCGGTACATGGACAACTGTGTGGACTGATGGA
CTTACTAGCCTTGATCGTTACAAAGGACGATGCTACCACATCGAGCCCGTTGCTGGGGAGGAAAATCAATATATTGCTTA
TGTAGCTTACCCTTTAGACCTTTTTGAAGAAGGTTCTGTTACTAACATGTTTACTTCCATTGTAGGTAATGTATTTGGGT
TCAAAGCCTTACGAGCTTTACGTCTGGAGGATCTACGAATTCCTCCCGCTTATATCAAAACTTTCCAAGGTCCTCCCCAT
GGTATCCAAGTTGAGAGAGATAAATTGAACAAGTATGGTCGTCCTCTATTGGGATGTACTATTAAACCAAAATTGGGGTT
ATCGGCGAAGAACTACGGTAGAGCGGTTTATGAATGTCTCCGCGGTGGACTTGATTTTACCAAGGACGATGAGAACGTGA
ACTCCCAACCATTTATGCGTTGGAGAGACCGTTTCTTATTTTGTGCCGAAGCACTTTATAAAGCACAGGCCGAAACAGGT
GAAATCAAAGGACATTACTTAAATGCAACTGCGGGTACATGTGAAGAAATGATGAAAAGGGCGATATTTGCCAGAGAATT
GGGAGTTCCTATCGTTATGCATGACTACTTAACGGGAGGATTCACTGCAAATACTAGCTTGGCTCATTATTGCCGAGACA
ATGGCCTACTTCTTCACATCCATCGCGCAATGCATGCAGTTATTGATAGACAGAAGAATCATGGTATGCACTTCCGAGTA
CTTGCAAAAGCATTACGTTTGTCCGGTGGAGATCATATTCACGCCGGTACCGTAGTAGGTAAACTGGAAGGGGAACGGGA
AATCACTTTGGGTTTTGTTGATTTACTACGTGATGATTATGTTGAAAAAGACCGAAGTCGCGGTATTTATTTCACTCAAG
ATTGGGTCTCTCTTCCGGGTGTTCTGCCCGTGGCTTCCGGAGGTATTCACGTTTGGCATATGCCTGCCCTGACCGAGATC
TTTGGGGATGATTCCGTACTACAGTTCGGCGGAGGAACTTTAGGACACCCTTGGGGAAATGCACCTGGTGCAGTAGCTAA
TAGGGTGGCTTTAGAAGCGTGTGTACAAGCTCGTAACGAGGGGCGTGATCTTGCTCGCGAAGGTAATGAAGTTATCCGTG
AAGCTGCCAAATGGAGCCCTGAACTAGCGGCTGCTTGTGAAGTATGGAAGGAGATCAAATTCGAATTCGAAGCAATGGAT
ACCTTGTAA------------------------------------
>SS-A0723_Aristolochia_tentaculata                                                                                                                                       
---------------------ATGTCACCACAAACAGAGACTAAAGCAAGTGTTGGATTCCAAGCTGGTGTTAAAGATTA
CAAATTGACTTATTATACTCCTGAATATGAAACCAAAGATACTGATATCTTGGCAGCATTCCGAGTAACTCCTCAACCGG
GGGTTCCGCCTGAGGAAGCAGGGGCTGCAGTAGCTGCCGAATCTTCGACTGGTACATGGACAACTGTGTGGACTGATGGA
CTTACTAGCCTTGATCGTTACAAAGGACGATGCTACCACATCGAGCCCGTTGCTGGGGAGGAAAATCAATATATTGCTTA
TGTAGCTTACCCTTTAGACCTTTTTGAAGAAGGTTCTGTTACTAACATGTTTACTTCCATTGTAGGTAATGTATTTGGGT
TCAAAGCCTTACGAGCTTTACGTCTGGAGGATCTACGAATTCCTACCGCTTATATCAAAACTTTCCAAGGCCCTCCCCAC
GGTATCCAAGTTGAGAGAGATAAATTGAACAAGTATGGTCGTCCTCTATTGGGATGTACTATTAAACCAAAATTGGGGTT
ATCGGCGAAGAACTACGGTAGAGCGGTTTATGAATGTCTCCGCGGTGGACTTGATTTTACCAAGGACGATGAGAACGTGA
ACTCCCAACCATTTATGCGTTGGAGAGACCGTTTCTTATTTTGTGCCGAAGCAATTTATAAAGCACAGGCCGAAACAGGT
GAAATCAAAGGACATTACTTAAATGCAACTGCGGGTACATGTGAAGAAATGATGAAAAGGGCTATATGTGCCAGAGAATT
GGGAGTTCCTATCGTTATGCATGACTACTTAACGGGAGGATTCACTGCAAATACTAGCTTGGCTCATTATTGCCGAGACA
ATGGCCTACTTCTTCACATCCATCGCGCAATGCATGCAGTTATTGATAGACAGAAGAATCATGGTATGCACTTCCGAGTA
CTTGCAAAAGCATTACGTTTGTCCGGTGGAGATCATATTCACGCCGGTACCGTAGTAGGTAAACTGGAAGGGGAACGGGA
AATCACTTTGGGTTTTGTTGATTTACTACGTGATGATTATGTTGAAAAAGACCGAAGTCGCGGTATTTATTTCACTCAAG
ATTGGGTCTCTCTTCCGGGTGTTCTGCCCGTGGCTTCCGGAGGTATTCACGTTTGGCATATGCCTGCCCTGACCGAGATC
TTTGGGGATGATTCCGTACTACAGTTCGGCGGAGGAACTTTAGGACACCCTTGGGGAAATGCACCAGGTGGAGTAGCTAA
TAGGGTGGCTTTAGAAGCGTGTGTACAAGCTCGTAATGAGGGGCGTGATCTTGCTCGTGAAGGTAATGAAGTTATCCGTG
AAGCTGCCAAATGGAGCCCTGAACTAGCGGCTGCTTGTGAAGTATGGAAGGAGATCAAATTCGAATTCCCGGCAATGGAT
ACCTTGTAA------------------------------------
>AF425710.1_Terminalia_chebula_clone_442_ribulose-15-bisphosphate_carboxylase/oxygenase_large_subunit_(rbcL)_gene_partial_cds_chloroplast_gene_for_chloroplast_product   
-------------------------------------------AAGCAAGTGTTGGATTCAAAGCTGGTGTTAAAGATTA
TAAACTGACTTATTATACTCCTGACTATCAAACCAAAGATACTGATATCTTGGCAGCATTCCGAGTAACTCCTCAACCTG
GAGTTCCGCCTGAGGAAGCAGGGGCTGCAGTGGCTGCTGAATCTTCTACTGGGACATGGACAACTGTATGGACCGATGGG
CTTACCAGCCTTGACCGTTATAAAGGAAGATGCTACCACATCGAACCTGTTGCTGGAGAAGAAAATCAATATATATGCTA
TGTAGCTTACCCCTTAGACCTTTTTGAAGAAGGTTCTGTTACTAATATGTTTACTTCCATTGTGGGTAATGTATTTGGGT
TCAAAGCCCTACGCGCTCTACGTCTGGAAGATCTGCGAATTCCTACGGCCTATATTAAAACTTTCCAAGGCCCTCCTCAC
GGGATCCAAGTTGAGAGAGATAAATTGAACAAGTATGGTCGTCCCCTATTGGGATGTACTATTAAACCTAAATTGGGGTT
ATCCGCTAAGAACTACGGTAGAGCAGTTTATGAATGTCTTCGTGGTGGACTTGATTTTACGAAGGATGATGAGAACGTGA
ACTCACAACCATTTATGCGTTGGAGAGACCGTTTCTTATTTTGTGCCGAAGGAATTTATAAAGCACAAGCTGAAACTGGT
GAAATCAAAGGACATTACTTGAATGCTACTGCAGGTACATGCGAAGAAATGATGAAAAGGGCTGTATTTGCCAGAGAATT
GGGAGTTCCTATCGTAATGCATGACTACTTAACAGGGGGATTCACTGCAAATACTAGCTTGGCTCATTATTGCCGAGATA
ATGGTCTACTTCTTCATATCCACCGTGCAATGCATGCAGTTATTGATAGACAGAAAAATCATGGTATGCACTTCCGTGTA
CTAGCTAAAGCCTTACGTATGTCTGGTGGAGATCATATTCACGCTGGTACCGTAGTAGGTAAACTTGAAGGAGAAAGAGA
AATTACTTTGGGCTTTGTTGATTTACTACGTGATGATTTTATTGAAAAAGATCGAAGCCGCGGTATTTATTTCACTCAAG
ATTGGGTCTCTTTACCAGGTGTTATACCCGTAGCTTCTGGAGGTATTCACGTTTGGCATATGCCTGCTCTGACCGAAATC
TTTGGAGATGATTCCGTACTACAATTCGGCGGAGGAACTTTAGGACACCCTTGGGGAAATGCACCGGGTGCCGTAGCTAA
TCGAGTAGCTCTAGAAGCGT------------------------------------------------------------
--------------------------------------------------------------------------------
---------------------------------------------
>FJ381812.1_Terminalia_chebula_ribulose-15-bisphosphate_carboxylase/oxygenase_large_subunit_(rbcL)_gene_partial_cds_chloroplast                                          
---------------------------------------ACTAAAGCAAGTGTTGGATTCAAAGCTGGTGTTAAAGATTA
TAAACTGACTTATTATACTCCTGACTATCAAACCAAAGATACTGATATCTTGGCAGCATTCCGAGTAACTCCTCAACCTG
GAGTTCCGCCTGAGGAAGCAGGGGCTGCAGTGGCTGCTGAATCTTCTACTGGGACATGGACAACTGTATGGACCGATGGG
CTTACCAGCCTTGACCGTTATAAAGGAAGATGCTACCACATCGAACCTGTTGCTGGAGAAGAAAATCAATATATATGCTA
TGTAGCTTACCCCTTAGACCTTTTTGAAGAAGGTTCTGTTACTAATATGTTTACTTCCATTGTGGGTAATGTATTTGGGT
TCAAAGCCCTACGCGCTCTACGTCTGGAAGATCTGCGAATTCCTACGGCCTATATTAAAACTTTCCAAGGCCCTCCTCAC
GGGATCCAAGTTGAGAGAGATAAATTGAACAAGTATGGTCGTCCCCTATTGGGATGTACTATTAAACCTAAATTGGGGTT
ATCCGCTAAGAACTACGGTAGAGCAGTTTATGAATGTCTTCGTGGTGGACTTGATTTTACGAAGGATGATGAGAACGTGA
ACTCACAACCATTTATGCGTTGGAGAGACCGTTTCTTATTTTGTGCCGAAGGACTTTATAAAGCACAAGCTGAAACTGGT
GAAATCAAAGGACATTACTTGAATGCTACTGCAGGTACATGCGAAGAAATGATCAAAAGGGCTGTATTTGCCAGAGAATT
GGGAGTTCCTATCGTAATGCATGACTACTTAACAGGGGGATTCACTGCAAATACTAGCTTGGCTCATTATTGCCGAGATA
ATGGTCTACTTCTTCATATCCACCGTGCAATGCATGCAGTTATTGATAGACAGAAAAATCATGGTATGCACTTCCGTGTA
CTAGCTAAAGCCTTACGTATGTCTGGTGGAGATCATATTCACGCTGGTACCGTAGTAGGTAAACTTGAAGGAGAAAGAGA
AATTACTTTGGGCTTTGTTGATTTACTACGTGATGATTTTATTGAAAAAGATCGAAGCCGCGGTATTTATTTCACTCAAG
ATTGGGTCTCTTTACCAGGTGTTATACCCGTAGCTTCTGGAGGTATTCACGTTTGGCATATGCCTGCTCTGACCGAAATC
TTTGGAGATGATTCCGTACTACAATTCGGCGGAGGAACTTTAGGACACCCTTGGGGAAATGCACCGGGTGCCGTAGCTAA
TCGAGTAGCTTTAGAAGCATGTGTACAAGCTCGTAATGAGGGACGTAATCTTGCTCGTGAGGGTAATGAAATTATCCGTG
AGGCCAGCAAATGGAGTCCTGAACTAGCTGCTGCTTGTGAAGTATGGAAGGAGATCAAATTTGAATTCGAAGCAATGGAT
ACTTTGTAATCCAGTAATTCCCGTTCGTTCTCTTAATTGAATTGT
>NC_047468.1_Terminalia_chebula_chloroplast_complete_genome                                                                                                              
---------------------ATGTCACCACAAACAGAGACTAAAGCAAGTGTTGGATTCAAAGCTGGTGTTAAAGATTA
TAAACTGACTTATTATACTCCTGACTATCAAACCAAAGATACTGATATCTTGGCAGCATTCCGAGTAACTCCTCAACCTG
GAGTTCCGCCTGAGGAAGCAGGGGCTGCAGTGGCTGCTGAATCTTCTACTGGGACATGGACAACTGTATGGACCGATGGG
CTTACCAGCCTTGACCGTTATAAAGGAAGATGCTACCACATCGAACCTGTTGCTGGAGAAGAAAATCAATATATATGCTA
TGTAGCTTACCCCTTAGACCTTTTTGAAGAAGGTTCTGTTACTAATATGTTTACTTCCATTGTGGGTAATGTATTTGGGT
TCAAAGCCCTACGCGCTCTACGTCTGGAGGATCTGCGAATTCCTACGGCCTATATTAAAACTTTCCAAGGCCCTCCTCAC
GGGATCCAAGTTGAGAGAGATAAATTGAACAAGTATGGTCGTCCCCTATTGGGATGTACTATTAAACCTAAATTGGGGTT
ATCCGCTAAGAACTACGGTAGAGCAGTTTATGAATGTCTTCGTGGTGGACTTGATTTTACGAAGGATGATGAGAACGTGA
ACTCACAACCATTTATGCGTTGGAGAGACCGTTTCTTATTTTGTGCCGAAGGACTTTATAAAGCACAAGCTGAAACTGGT
GAAATCAAAGGACATTACTTGAATGCTACTGCAGGTACATGCGAAGAAATGATCAAAAGGGCTGTATTTGCCAGAGAATT
GGGAGTTCCTATCGTAATGCATGACTACTTAACAGGGGGATTCACTGCAAATACTAGCTTGGCTCATTATTGCCGAGATA
ATGGTCTACTTCTTCATATCCACCGTGCAATGCATGCAGTTATTGATAGACAGAAAAATCATGGTATGCACTTCCGTGTA
CTAGCTAAAGCCTTACGTATGTCTGGTGGAGATCATATTCACGCTGGTACCGTAGTAGGTAAACTTGAAGGAGAAAGAGA
AATTACTTTGGGCTTTGTTGATTTACTACGTGATGATTTTATTGAAAAAGATCGAAGCCGCGGTATTTATTTCACTCAAG
ATTGGGTCTCTTTACCAGGTGTTATACCCGTAGCTTCTGGAGGTATTCACGTTTGGCATATGCCTGCTCTGACCGAAATC
TTTGGAGATGATTCCGTACTACAATTCGGCGGAGGAACTTTAGGACACCCTTGGGGAAATGCACCGGGTGCCGTAGCTAA
TCGAGTAGCTTTAGAAGCATGTGTACAAGCTCGTAATGAGGGACGTAATCTTGCTCGTGAGGGTAATGAAATTATCCGTG
AGGCTAGCAAATGGAGTCCTGAACTAGCTGCTGCTTGTGAAGTATGGAAGGAGATCAAATTTGAATTCGAAGCAATGGAT
ACTTTGTAA------------------------------------
>MN736954.1_Terminalia_chebula_chloroplast_complete_genome                                                                                                               
---------------------ATGTCACCACAAACAGAGACTAAAGCAAGTGTTGGATTCAAAGCTGGTGTTAAAGATTA
TAAACTGACTTATTATACTCCTGACTATCAAACCAAAGATACTGATATCTTGGCAGCATTCCGAGTAACTCCTCAACCTG
GAGTTCCGCCTGAGGAAGCAGGGGCTGCAGTGGCTGCTGAATCTTCTACTGGGACATGGACAACTGTATGGACCGATGGG
CTTACCAGCCTTGACCGTTATAAAGGAAGATGCTACCACATCGAACCTGTTGCTGGAGAAGAAAATCAATATATATGCTA
TGTAGCTTACCCCTTAGACCTTTTTGAAGAAGGTTCTGTTACTAATATGTTTACTTCCATTGTGGGTAATGTATTTGGGT
TCAAAGCCCTACGCGCTCTACGTCTGGAGGATCTGCGAATTCCTACGGCCTATATTAAAACTTTCCAAGGCCCTCCTCAC
GGGATCCAAGTTGAGAGAGATAAATTGAACAAGTATGGTCGTCCCCTATTGGGATGTACTATTAAACCTAAATTGGGGTT
ATCCGCTAAGAACTACGGTAGAGCAGTTTATGAATGTCTTCGTGGTGGACTTGATTTTACGAAGGATGATGAGAACGTGA
ACTCACAACCATTTATGCGTTGGAGAGACCGTTTCTTATTTTGTGCCGAAGGACTTTATAAAGCACAAGCTGAAACTGGT
GAAATCAAAGGACATTACTTGAATGCTACTGCAGGTACATGCGAAGAAATGATCAAAAGGGCTGTATTTGCCAGAGAATT
GGGAGTTCCTATCGTAATGCATGACTACTTAACAGGGGGATTCACTGCAAATACTAGCTTGGCTCATTATTGCCGAGATA
ATGGTCTACTTCTTCATATCCACCGTGCAATGCATGCAGTTATTGATAGACAGAAAAATCATGGTATGCACTTCCGTGTA
CTAGCTAAAGCCTTACGTATGTCTGGTGGAGATCATATTCACGCTGGTACCGTAGTAGGTAAACTTGAAGGAGAAAGAGA
AATTACTTTGGGCTTTGTTGATTTACTACGTGATGATTTTATTGAAAAAGATCGAAGCCGCGGTATTTATTTCACTCAAG
ATTGGGTCTCTTTACCAGGTGTTATACCCGTAGCTTCTGGAGGTATTCACGTTTGGCATATGCCTGCTCTGACCGAAATC
TTTGGAGATGATTCCGTACTACAATTCGGCGGAGGAACTTTAGGACACCCTTGGGGAAATGCACCGGGTGCCGTAGCTAA
TCGAGTAGCTTTAGAAGCATGTGTACAAGCTCGTAATGAGGGACGTAATCTTGCTCGTGAGGGTAATGAAATTATCCGTG
AGGCTAGCAAATGGAGTCCTGAACTAGCTGCTGCTTGTGAAGTATGGAAGGAGATCAAATTTGAATTCGAAGCAATGGAT
ACTTTGTAA------------------------------------
>KY988329.1_Terminalia_chebula_voucher_PFC161220-0055_ribulose-15-bisphosphate_carboxylase/oxygenase_large_subunit_(rbcL)_gene_partial_cds_chloroplast                   
------------------------------------------------------GGATTCAAAGCTGGTGTTAAAGATTA
TAAACTGACTTATTATACTCCTGACTATCAAACCAAAGATACTGATATCTTGGCAGCATTCCGAGTAACTCCTCAACCTG
GAGTTCCGCCTGAGGAAGCAGGGGCTGCAGTGGCTGCTGAATCTTCTACTGGGACATGGACAACTGTATGGACCGATGGG
CTTACCAGCCTTGACCGTTATAAAGGAAGATGCTACCACATCGAACCTGTTGCTGGAGAAGAAAATCAATATATATGCTA
TGTAGCTTACCCCTTAGACCTTTTTGAAGAAGGTTCTGTTACTAATATGTTTACTTCCATTGTGGGTAATGTATTTGGGT
TCAAAGCCCTACGCGCTCTACGTCTGGAAGATCTGCGAATTCCTACGGCCTATATTAAAACTTTCCAAGGCCCTCCTCAC
GGGATCCAAGTTGAGAGAGATAAATTGAACAAGTATGGTCGTCCCCTATTGGGATGTACTATTAAACCTAAATTGGGGTT
ATCCGCTAAGAACTACGGTAGAGCAGTTTATGAATG--------------------------------------------
--------------------------------------------------------------------------------
--------------------------------------------------------------------------------
--------------------------------------------------------------------------------
--------------------------------------------------------------------------------
--------------------------------------------------------------------------------
--------------------------------------------------------------------------------
--------------------------------------------------------------------------------
--------------------------------------------------------------------------------
--------------------------------------------------------------------------------
--------------------------------------------------------------------------------
---------------------------------------------
>MT120769.1_Glycyrrhiza_glabra_voucher_TASH:G.Kinzikayeva_et_al._6427_chloroplast_complete_genome                                                                        
---------------------ATGTCACCACAAACAGAAACTAAAGCAAGTGTTGGGTTCAAAGCTGGTGTTAAAGATTA
TAAATTGACTTATTATACTCCTGAATATGAAACCAAGGATACTGATATCTTGGCAGCATTCCGAGTAACTCCTCAACCAG
GAGTTCCGCCGGAAGAAGCAGGTGCAGCGGTAGCAGCCGAATCTTCCACTGGGACATGGACAACTGTGTGGACCGATGGT
CTTACCAGTCTTGATCGTTATAAAGGACGATGCTACGGGCTAGAGCCCGTTGCTGGAGAAGAAAATCAATATATTGCTTA
TGTAGCTTATCCTTTAGACCTTTTTGAAGAAGGTTCTGTTACTAACATGTTTACCTCCATTGTAGGTAATGTATTTGGTT
TCAAGGCCTTGCGCGCTCTACGTCTTGAGGATTTGCGAATTCCTGTTTCTTACATTAAAACTTTCCAAGGTCCGCCTCAC
GGAATCCAAGTTGAAAGAGATAAATTGAACAAGTATGGCCGCCCTCTATTGGGATGTACTATTAAACCTAAATTGGGGTT
ATCTGCTAAGAATTATGGTAGAGCAGTTTATGAATGTCTTCGCGGGGGACTTGATTTTACCAAAGATGATGAAAATGTGA
ACTCCCAACCATTTATGCGTTGGAGAGACCGTTTCTTATTTTGTGCCGAAGCAATTTATAAAGCACAGGCCGAAACTGGT
GAAATCAAAGGGCATTATTTGAATGCTACCGCAGGTACTTGTGAAGAAATGATCAAAAGAGCTGTATTTGCCAGAGAATT
GGGCGCTCCTATCGTAATGCATGACTACTTAACTGGAGGTTTCACTGCAAATACTAGCTTGGCTCACTATTGCCGAGATA
ATGGTCTACTTCTTCATATCCACCGTGCAATGCATGCGGTTATCGATAGACAGAAAAATCATGGTATGCACTTTCGTGTA
TTAGCTAAAGCGTTACGTTTGTCTGGTGGAGATCATATTCACGCTGGTACTGTAGTAGGTAAACTTGAAGGGGAAAGGGA
AATTACTTTAGGTTTTGTTGATTTACTACGTGATGATTTTGTTGAAAAAGATAGAAGTCGCGGTATTTATTTCACTCAGG
ATTGGGTTTCTTTACCAGGTGTTCTGCCTGTTGCTTCAGGGGGTATTCACGTTTGGCATATGCCTGCTCTGACCGAGATC
TTTGGAGATGATTCTGTACTCCAATTCGGTGGCGGAACTTTAGGACACCCTTGGGGAAATGCACCAGGTGCCGTAGCTAA
TCGAGTAGCTCTCGAAGCATGTGTACAAGCTCGAAATGAGGGACGTGATCTTGCTCGTGAGGGTAATGAAGTTATCCGTC
AAGCTTGCAAATGGAGTCCTGAATTAGCAGCTGCTTGTGAAGTATGGAAGGAGATTAAATTTGAATTCCCGGCAATGGAT
ACTTTGTAA------------------------------------
>MT120771.1_Glycyrrhiza_glabra_voucher_LERUS_:B.Vasyukov_et_al._s.n._chloroplast_complete_genome                                                                         
---------------------ATGTCACCACAAACAGAAACTAAAGCAAGTGTTGGGTTCAAAGCTGGTGTTAAAGATTA
TAAATTGACTTATTATACTCCTGAATATGAAACCAAGGATACTGATATCTTGGCAGCATTCCGAGTAACTCCTCAACCAG
GAGTTCCGCCGGAAGAAGCAGGTGCAGCGGTAGCAGCCGAATCTTCCACTGGGACATGGACAACTGTGTGGACCGATGGT
CTTACCAGTCTTGATCGTTATAAAGGACGATGCTACGGGCTAGAGCCCGTTGCTGGAGAAGAAAATCAATATATTGCTTA
TGTAGCTTATCCTTTAGACCTTTTTGAAGAAGGTTCTGTTACTAACATGTTTACCTCCATTGTAGGTAATGTATTTGGTT
TCAAGGCCTTGCGCGCTCTACGTCTTGAGGATTTGCGAATTCCTGTTTCTTACATTAAAACTTTCCAAGGTCCGCCTCAC
GGAATCCAAGTTGAAAGAGATAAATTGAACAAGTATGGCCGCCCTCTATTGGGATGTACTATTAAACCTAAATTGGGGTT
ATCTGCTAAGAATTATGGTAGAGCAGTTTATGAATGTCTTCGCGGGGGACTTGATTTTACCAAAGATGATGAAAATGTGA
ACTCCCAACCATTTATGCGTTGGAGAGACCGTTTCTTATTTTGTGCCGAAGCAATTTATAAAGCACAGGCCGAAACTGGT
GAAATCAAAGGGCATTATTTGAATGCTACCGCAGGTACTTGTGAAGAAATGATCAAAAGAGCTGTATTTGCCAGAGAATT
GGGCGCTCCTATCGTAATGCATGACTACTTAACTGGAGGTTTCACTGCAAATACTAGCTTGGCTCACTATTGCCGAGATA
ATGGTCTACTTCTTCATATCCACCGTGCAATGCATGCGGTTATCGATAGACAGAAAAATCATGGTATGCACTTTCGTGTA
TTAGCTAAAGCGTTACGTTTGTCTGGTGGAGATCATATTCACGCTGGTACTGTAGTAGGTAAACTTGAAGGGGAAAGGGA
AATTACTTTAGGTTTTGTTGATTTACTACGTGATGATTTTGTTGAAAAAGATAGAAGTCGCGGTATTTATTTCACTCAGG
ATTGGGTTTCTTTACCAGGTGTTCTGCCTGTTGCTTCAGGGGGTATTCACGTTTGGCATATGCCTGCTCTGACCGAGATC
TTTGGAGATGATTCTGTACTCCAATTCGGTGGCGGAACTTTAGGACACCCTTGGGGAAATGCACCAGGTGCCGTAGCTAA
TCGAGTAGCTCTCGAAGCATGTGTACAAGCTCGAAATGAGGGACGTGATCTTGCTCGTGAGGGTAATGAAGTTATCCGTC
AAGCTTGCAAATGGAGTCCTGAATTAGCAGCTGCTTGTGAAGTATGGAAGGAGATTAAATTTGAATTCCCGGCAATGGAT
ACTTTGTAA------------------------------------
>NC_046879.1_Cuminum_cyminum_chloroplast_complete_genome                                                                                                                 
---------------------ATGTCACCACAAACAGAGACTAAAGCAGGTGTTGGATTCAAAGCTGGGGTTAAAGATTA
CAAATTGACTTATTATACTCCTGACTATGAAACCAAAGATACTGATATCTTGGCAGCATTCCGAGTAACTCCTCAACCTG
GAGTTCCACCTGAAGAAGCGGGAGCCGCGGTAGCTGCCGAATCTTCTACTGGTACATGGACCACTGTGTGGACCGATGGA
CTTACCAGCCTTGATCGTTACAAAGGGCGCTGCTACGGAATCGAACCCGTTGCTGGAGAAGAAAATCAATATATCGCTTA
TGTAGCTTACCCATTAGACCTTTTTGAAGAAGGTTCTGTTACTAACATGTTTACTTCTATTGTAGGTAATGTATTTGGGT
TCAAAGCCCTGCGTGCTCTACGTCTGGAAGATCTGCGAATTCCCGTTGCTTATGTTAAAACTTTCCAAGGACCGCCTCAT
GGTATCCAAGTTGAGAGAGATAAATTGAACAAGTATGGTCGTCCCCTGTTGGGATGTACTATTAAACCTAAATTGGGATT
ATCCGCTAAAAACTACGGTAGAGCGGTTTATGAATGTCTCCGCGGTGGACTTGATTTTACCAAAGATGATGAGAATGTGA
ACTCTCAACCATTTATGCGTTGGAGAGATCGTTTCTTATTTTGTGCCGAAGCAATTTATAAAGCACAGGCTGAAACTGGT
GAAATCAAGGGGCATTACTTGAACGCTACTGCGGGTACATGTGAAGAAATGATGAAAAGGGCTATATTTGCCAGAGAATT
GGGAGTTCCTATCGTAATGCATGATTACTTAACAGGGGGATTCACTGCAAATACTAGCTTAGCCCATTATTGCCGAGATA
ATGGCCTACTTCTTCACATCCACCGCGCAATGCATGCAGTTATTGATAGACAGAAGAATCATGGTATACACTTTCGTGTA
CTAGCTAAAGCATTACGTATGTCTGGTGGAGATCATATTCACTCCGGTACCGTAGTAGGTAAACTTGAAGGGGAAAGAGA
CATCACTCTGGGCTTTGTCGATTTACTGCGTGATGATTACATTGAAAAAGATCGAAGTCGCGGTATTTATTTCGCCCAAG
ATTGGGTCTCTCTACCAGGTGTTCTACCCGTGGCTTCGGGGGGTATTCACGTTTGGCATATGCCTGCTTTGACCGAGATC
TTTGGGGATGATTCCGTACTCCAGTTCGGTGGAGGAACTTTAGGACACCCTTGGGGAAATGCACCCGGTGCCGTAGCTAA
TCGAGTAGCTCTAGAAGCATGTGTACAAGCTCGTAATGAGGGGCGTGATCTTGCTCGTCAAGGGAATGAAATTATCCGTG
AGGCTACTAAATGGAGCCCTGAACTAGCTGCTGCTTGTGAAGTATGGAAGGAGATCAAATTTGAATTTGAAGCAATGGAT
ACTTTGTAA------------------------------------
>MT120766.1_Glycyrrhiza_glabra_voucher_MO:Kurbanov_2054_chloroplast_complete_genome                                                                                      
---------------------ATGTCACCACAAACAGAAACTAAAGCAAGTGTTGGGTTCAAAGCTGGTGTTAAAGATTA
TAAATTGACTTATTATACTCCTGAATATGAAACCAAGGATACTGATATCTTGGCAGCATTCCGAGTAACTCCTCAACCAG
GAGTTCCGCCGGAAGAAGCAGGTGCAGCGGTAGCAGCCGAATCTTCCACTGGGACATGGACAACTGTGTGGACCGATGGT
CTTACCAGTCTTGATCGTTATAAAGGACGATGCTACGGGCTAGAGCCCGTTGCTGGAGAAGAAAATCAATATATTGCTTA
TGTAGCTTATCCTTTAGACCTTTTTGAAGAAGGTTCTGTTACTAACATGTTTACCTCCATTGTAGGTAATGTATTTGGTT
TCAAGGCCTTGCGCGCTCTACGTCTTGAGGATTTGCGAATTCCTGTTTCTTACATTAAAACTTTCCAAGGTCCGCCTCAC
GGAATCCAAGTTGAAAGAGATAAATTGAACAAGTATGGCCGCCCTCTATTGGGATGTACTATTAAACCTAAATTGGGGTT
ATCTGCTAAGAATTATGGTAGAGCAGTTTATGAATGTCTTCGCGGGGGACTTGATTTTACCAAAGATGATGAAAATGTGA
ACTCCCAACCATTTATGCGTTGGAGAGACCGTTTCTTATTTTGTGCCGAAGCAATTTATAAAGCACAGGCCGAAACTGGT
GAAATCAAAGGGCATTATTTGAATGCTACCGCAGGTACTTGTGAAGAAATGATCAAAAGAGCTGTATTTGCCAGAGAATT
GGGCGCTCCTATCGTAATGCATGACTACTTAACTGGAGGTTTCACTGCAAATACTAGCTTGGCTCACTATTGCCGAGATA
ATGGTCTACTTCTTCATATCCACCGTGCAATGCATGCGGTTATCGATAGACAGAAAAATCATGGTATGCACTTTCGTGTA
TTAGCTAAAGCGTTACGTTTGTCTGGTGGAGATCATATTCACGCTGGTACTGTAGTAGGTAAACTTGAAGGGGAAAGGGA
AATTACTTTAGGTTTTGTTGATTTACTACGTGATGATTTTGTTGAAAAAGATAGAAGTCGCGGTATTTATTTCACTCAGG
ATTGGGTTTCTTTACCAGGTGTTCTGCCTGTTGCTTCAGGGGGTATTCACGTTTGGCATATGCCTGCTCTGACCGAGATC
TTTGGAGATGATTCTGTACTCCAATTCGGTGGCGGAACTTTAGGACACCCTTGGGGAAATGCACCAGGTGCCGTAGCTAA
TCGAGTAGCTCTCGAAGCATGTGTACAAGCTCGAAATGAGGGACGTGATCTTGCTCGTGAGGGTAATGAAGTTATCCGTC
AAGCTTGCAAATGGAGTCCTGAATTAGCAGCTGCTTGTGAAGTATGGAAGGAGATTAAATTTGAATTCCCGGCAATGGAT
ACTTTGTAA------------------------------------
>MN901636.1_Cuminum_cyminum_chloroplast_complete_genome                                                                                                                  
---------------------ATGTCACCACAAACAGAGACTAAAGCAGGTGTTGGATTCAAAGCTGGGGTTAAAGATTA
CAAATTGACTTATTATACTCCTGACTATGAAACCAAAGATACTGATATCTTGGCAGCATTCCGAGTAACTCCTCAACCTG
GAGTTCCACCTGAAGAAGCGGGAGCCGCGGTAGCTGCCGAATCTTCTACTGGTACATGGACCACTGTGTGGACCGATGGA
CTTACCAGCCTTGATCGTTACAAAGGGCGCTGCTACGGAATCGAACCCGTTGCTGGAGAAGAAAATCAATATATCGCTTA
TGTAGCTTACCCATTAGACCTTTTTGAAGAAGGTTCTGTTACTAACATGTTTACTTCTATTGTAGGTAATGTATTTGGGT
TCAAAGCCCTGCGTGCTCTACGTCTGGAAGATCTGCGAATTCCCGTTGCTTATGTTAAAACTTTCCAAGGACCGCCTCAT
GGTATCCAAGTTGAGAGAGATAAATTGAACAAGTATGGTCGTCCCCTGTTGGGATGTACTATTAAACCTAAATTGGGATT
ATCCGCTAAAAACTACGGTAGAGCGGTTTATGAATGTCTCCGCGGTGGACTTGATTTTACCAAAGATGATGAGAATGTGA
ACTCTCAACCATTTATGCGTTGGAGAGATCGTTTCTTATTTTGTGCCGAAGCAATTTATAAAGCACAGGCTGAAACTGGT
GAAATCAAGGGGCATTACTTGAACGCTACTGCGGGTACATGTGAAGAAATGATGAAAAGGGCTATATTTGCCAGAGAATT
GGGAGTTCCTATCGTAATGCATGATTACTTAACAGGGGGATTCACTGCAAATACTAGCTTAGCCCATTATTGCCGAGATA
ATGGCCTACTTCTTCACATCCACCGCGCAATGCATGCAGTTATTGATAGACAGAAGAATCATGGTATACACTTTCGTGTA
CTAGCTAAAGCATTACGTATGTCTGGTGGAGATCATATTCACTCCGGTACCGTAGTAGGTAAACTTGAAGGGGAAAGAGA
CATCACTCTGGGCTTTGTCGATTTACTGCGTGATGATTACATTGAAAAAGATCGAAGTCGCGGTATTTATTTCGCCCAAG
ATTGGGTCTCTCTACCAGGTGTTCTACCCGTGGCTTCGGGGGGTATTCACGTTTGGCATATGCCTGCTTTGACCGAGATC
TTTGGGGATGATTCCGTACTCCAGTTCGGTGGAGGAACTTTAGGACACCCTTGGGGAAATGCACCCGGTGCCGTAGCTAA
TCGAGTAGCTCTAGAAGCATGTGTACAAGCTCGTAATGAGGGGCGTGATCTTGCTCGTCAAGGGAATGAAATTATCCGTG
AGGCTACTAAATGGAGCCCTGAACTAGCTGCTGCTTGTGAAGTATGGAAGGAGATCAAATTTGAATTTGAAGCAATGGAT
ACTTTGTAA------------------------------------
>MG946939.1_Cuminum_cyminum_ribulose-15-bisphosphate_carboxylase/oxygenase_large_subunit_gene_partial_cds_chloroplast                                                    
---------------------------------ACAGAAACTAAAGCAGGTGTTGGATTCAAAGCTGGGGTTAAAGATTA
CAAATTGACTTATTATACTCCTGACTATGAAACCAAAGATACTGATATCTTGGCAGCATTCCGAGTAACTCCTCAACCTG
GAGTTCCACCTGAAGAAGCGGGAGCCGCGGTAGCTGCCGAATCTTCTACTGGTACATGGACCACTGTGTGGACCGATGGA
CTTACCAGCCTTGATCGTTACAAAGGGCGCTGCTACGGAATCGAACCCGTTGCTGGAGAAGAAAATCAATATATCGCTTA
TGTAGCTTACCCATTAGACCTTTTTGAAGAAGGTTCTGTTACTAACATGTTTACTTCTATTGTAGGTAATGTATTTGGGT
TCAAAGCCCTGCGTGCTCTACGTCTGGAAGATCTGCGAATTCCCGTTGCTTATGTTAAAACTTTCCAAGGACCGCCTCAT
GGTATCCAAGTTGAGAGAGATAAATTGAACAAGTATGGTCGTCCCCTGTTGGGATGTACTATTAAACCTAAATTGGGATT
ATCCGCTAAAAACTACGGTAGAGCGGTTTATGAATGTCTCCGCGGTGGACTTGATTTTACCAAAGATGATGAGAATGTGA
ACTCTCAACCATTTATGCGTTGGAGAGATCGTTTCTTATTTTGTGCCGAAGCAATTTATAAAGCACAGGCTGAAACTGGT
GAAATCAAGGGGCATTACTTGAACGCTACTGCGGGTACATGTGAAGAAATGATGAAAAGGGCTATATTTGCCAGAGAATT
GGGAGTTCCTATCGTAATGCATGATTACTTAACAGGGGGATTCACTGCAAATACTAGCTTAGCCCATTATTGCCGAGATA
ATGGCCTACTTCTTCACATCCACCGCGCAATGCATGCAGTTATTGATAGACAGAAGAATCATGGTATACACTTTCGTGTA
CTAGCTAAAGCATTACGTATGTCTGGTGGAGATCATATTCACTCCGGTACCGTAGTAGGTAAACTTGAAGGGGAAAGAGA
CATCACTCTGGGCTTTGTCGATTTACTGCGTGATGATTACATTGAAAAAGATCGAAGTCGCGGTATTTATTTCGCCCAAG
ATTGGGTCTCTCTACCAGGTGTTCTACCCGTGGCTTCGGGGGGTATTCACGTTTGGCATATGCCTGCTTTGACCGAGATC
TTTGGGGATGATTCCGTACTCCAGTTCGGTGGAGGAACTTTAGGACACCCTTGGGGAAATGCACCCGGTGCCGTAGCTAA
TCGAGTAGCTCTAGAAGCATGTGTACAAGCTCGTAATGAGGGGCGTGATCTTGCTCGTCAAGGGAATGAAATTATCCGTG
AGGCTACTAAATGGAGCCCTGAACTAGCTGCTGCTTGTGAAGTATGGAAGGAGATCAAATTTGAATTTGAAGCAATGGAT
ACTTTG---------------------------------------
>KR002656.1_Coriandrum_sativum_chloroplast_complete_genome                                                                                                               
---------------------ATGTCACCACAAACAGAGACTAAAGCAGGTGTTGGATTCAAAGCTGGGGTTAAAGATTA
CAAATTGACTTATTATACTCCTGACTATGAAACCAAAGATACTGATATCTTGGCAGCATTCCGAGTAACTCCTCAACCTG
GAGTTCCACCTGAAGAAGCGGGGGCCGCGGTAGCTGCCGAATCTTCTACTGGTACATGGACCACTGTGTGGACCGATGGA
CTTACCAGCCTTGATCGTTACAAAGGGCGCTGCTACGAAATCGAGCCCGTTGCTGGAGAAGAAAATCAATATATCGCTTA
TGTAGCTTACCCATTAGACCTTTTTGAAGAAGGTTCTGTTACTAACATGTTTACTTCCATTGTAGGTAATGTATTTGGGT
TCAAAGCCCTGCGCGCTCTACGTCTGGAAGATCTGCGAATCCCCGTTGCTTATGTTAAAACTTTCCAAGGACCGCCTCAT
GGCATCCAAGTTGAGAGAGATAAATTGAACAAATATGGTCGTCCCCTGTTGGGATGTACTATTAAACCTAAATTGGGGTT
ATCCGCTAAAAACTACGGTAGAGCGGTTTATGAATGTCTCCGCGGTGGACTTGATTTTACCAAAGACGATGAGAATGTGA
ACTCCCAACCATTTATGCGTTGGAGAGATCGTTTCTTATTTTGTGCCGAAGCAATTTATAAAGCACAGGCTGAAACTGGT
GAAATCAAAGGGCATTACTTGAATGCTACTGCGGGTACATGTGAAGAAATGATGAAAAGGGCTATATTTGCCAGAGAATT
GGGAGTTCCTATCGTAATGCATGATTACTTAACAGGGGGATTCACTGCAAATACTAGCTTAGCCCATTATTGCCGAGATA
ATGGCCTACTTCTTCACATCCACCGCGCAATGCATGCAGTTATTGATAGACAGAAGAATCATGGTATACACTTCCGTGTA
CTAGCTAAAGCGTTACGTATGTCTGGTGGAGATCATATTCACTCCGGTACCGTAGTAGGTAAACTTGAAGGGGAAAGAGA
CATCACTCTGGGCTTTGTCGATTTACTGCGTGATGATTTCATTGAAAAAGATCGAAGTCGCGGTATTTATTTCACCCAAG
ATTGGGTCTCTCTACCAGGTGTTCTACCCGTTGCTTCGGGGGGTATTCACGTTTGGCATATGCCTGCTCTGACCGAGATC
TTTGGGGATGATTCCGTACTACAGTTCGGTGGAGGAACTTTAGGACACCCTTGGGGAAATGCACCCGGTGCCGTAGCTAA
TCGAGTAGCTCTAGAAGCATGTGTACAAGCTCGTAATGAGGGGCGTGATCTTGCTAGTGAAGGGAATGAAATTATCCGCG
AGGCTACTAAATGGAGCCCCGAACTAGCTGCTGCTTGTGAAGTATGGAAGGAGATCAAATTTGAATTTCAAGCAATGGAT
ACTTTGTAA------------------------------------
>MG946829.1_Coriandrum_sativum_ribulose-15-bisphosphate_carboxylase/oxygenase_large_subunit_gene_partial_cds_chloroplast                                                 
---------------------ATGTCACCACAAACAGAAACTAAAGCAGGTGTTGGATTCAAAGCTGGGGTTAAAGATTA
CAAATTGACTTATTATACTCCTGACTATGAAACCAAAGATACTGATATCTTGGCAGCATTCCGAGTAACTCCTCAACCTG
GAGTTCCACCTGAAGAAGCGGGGGCCGCGGTAGCTGCCGAATCTTCTACTGGTACATGGACCACTGTGTGGACCGATGGA
CTTACCAGCCTTGATCGTTACAAAGGGCGCTGCTACGAAATCGAGCCCGTTGCTGGAGAAGAAAATCAATATATCGCTTA
TGTAGCTTACCCATTAGACCTTTTTGAAGAAGGTTCTGTTACTAACATGTTTACTTCCATTGTAGGTAATGTATTTGGGT
TCAAAGCCCTGCGCGCTCTACGTCTGGAAGATCTGCGAATCCCCGTTGCTTATGTTAAAACTTTCCAAGGACCGCCTCAT
GGCATCCAAGTTGAGAGAGATAAATTGAACAAATATGGTCGTCCCCTGTTGGGATGTACTATTAAACCTAAATTGGGGTT
ATCCGCTAAAAACTACGGTAGAGCGGTTTATGAATGTCTCCGCGGTGGACTTGATTTTACCAAAGACGATGAGAATGTGA
ACTCCCAACCATTTATGCGTTGGAGAGATCGTTTCTTATTTTGTGCCGAAGCAATTTATAAAGCACAGGCTGAAACTGGT
GAAATCAAAGGGCATTACTTGAATGCTACTGCGGGTACATGTGAAGAAATGATGAAAAGGGCTATATTTGCCAGAGAATT
GGGAGTTCCTATCGTAATGCATGATTACTTAACAGGGGGATTCACTGCAAATACTAGCTTAGCCCATTATTGCCGAGATA
ATGGCCTACTTCTTCACATCCACCGCGCAATGCATGCAGTTATTGATAGACAGAAGAATCATGGTATACACTTCCGTGTA
CTAGCTAAAGCGTTACGTATGTCTGGTGGAGATCATATTCACTCCGGTACCGTAGTAGGTAAACTTGAAGGGGAAAGAGA
CATCACTCTGGGCTTTGTCGATTTACTGCGTGATGATTTCATTGAAAAAGATCGAAGTCGCGGTATTTATTTCACCCAAG
ATTGGGTCTCTCTACCAGGTGTTCTACCCGTTGCTTCGGGGGGTATTCACGTTTGGCATATGCCTGCTCTGACCGAGATC
TTTGGGGATGATTCCGTACTACAGTTCGGTGGAGGAACTTTAGGACACCCTTGGGGAAATGCACCCGGTGCCGTAGCTAA
TCGAGTAGCTCTAGAAGCATGTGTACAAGCTCGTAATGAGGGGCGTGATCTTGCTAGTGAAGGGAATGAAATTATCCGCG
AGGCTACTAAATGGAGCCCCGAACTAGCTGCTGCTTGTGAAGTATGGAAGGAGATCAAATTTGAATTTCAAGCAATGGAT
ACTTTG---------------------------------------
>JQ933290.1_Cuminum_cyminum_voucher_L.H._Rechinger_51696_(E)_ribulose-15-bisphosphate_carboxylase/oxygenase_large_subunit_(rbcL)_gene_partial_cds_plastid                
--------------------------------------------------TGTTGGATTCAAAGCTGGGGTTAAAGATTA
CAAATTGACTTATTATACTCCTGACTATGAAACCAAAGATACTGATATCTTGGCAGCATTCCGAGTAACTCCTCAACCTG
GAGTTCCACCTGAAGAAGCGGGAGCCGCGGTAGCTGCCGAATCTTCTACTGGTACATGGACCACTGTGTGGACCGATGGA
CTTACCAGCCTTGATCGTTACAAAGGGCGCTGCTACGGAATCGAACCCGTTGCTGGAGAAGAAAATCAATATATCGCTTA
TGTAGCTTACCCATTAGACCTTTTTGAAGAAGGTTCTGTTACTAACATGTTTACTTCTATTGTAGGTAATGTATTTGGGT
TCAAAGCCCTGCGTGCTCTACGTCTGGAAGATCTGCGAATTCCCGTTGCTTATGTTAAAACTTTCCAAGGACCGCCTCAT
GGTATCCAAGTTGAGAGAGATAAATTGAACAAGTATGGTCGTCCCCTGTTGGGATGTACTATTAAACCTAAATTGGGATT
ATCCGCTAAAAACTACGGTAGAGCGGTTTATGAATGTCTCCGCGGTGGACTTGATTTTACCAAAGATGATGAGAATGTGA
ACTCTCAACCATTTATGCGTTGGAGAGATCGTTTCTTATTTTGTGCCGAAGCAATTTATAAAGCACAGGCTGAAACTGGT
GAAATCAAGGGGCATTACTTGAACGCTACTGCGGGTACATGTGAAGAAATGATGAAAAGGGCTATATTTGCCAGAGAATT
GGGAGTTCCTATCGTAATGCATGATTACTTAACAGGGGGATTCACTGCAAATACTAGCTTAGCCCATTATTGCCGAGATA
ATGGCCTACTTCTTCACATCCACCGCGCAATGCATGCAGTTATTGATAGACAGAAGAATCATGGTATACACTTTCGTGTA
CTAGCTAAAGCATTACGTATGTCTGGTGGAGATCATATTCACTCCGGTACCGTAGTAGGTAAACTTGAAGGGGAAAGAGA
CATCACTCTGGGCTTTGTCGATTTACTGCGTGATGATTACATTGAAAAAGATCGAAGTCGCGGTATTTATTTCGCCCAAG
ATTGGGTCTCTCTACCAGGTGTTCTACCCGTGGCTTCGGGGGGTATTCACGTTTGGCATATGCCTGCTTTGACCGAGATC
TTTGGGGATGATTCCGTACTCCAGTTCGGTGGAGGAACTTTAGGACACCCTTGGGGAAATGCACCCGGTGCCGTAGCTAA
TCGAGTAGCTCTAGAAGCATGTGTACAAGCTCGTAATGAGGGGCGTGATCTTGCTCGTCAAGGGAATGAAATTATCCGTG
AGGCTACTAAATGGAGCCCTGAACTAGCT---------------------------------------------------
---------------------------------------------
>AY765269.1_Phyllanthus_emblica_ribulose-15-bisphosphate_carboxylase/oxygenase_large_subunit_(rbcL)_gene_partial_cds_chloroplast                                         
--------------------------------------------------------------------------------
--------------------------------------ATACTGATATCTTAGCAGCATTCCGAGTAACTCCTCAACCTG
GAGTTCCGCCTGAGGAAGCGGGGGCTGCGGTAGCAGCTGAATCTTCTACTGGTACATGGACAACTGTGTGGACCGACGGA
CTTACCAGTCTTGATCGTTATAAAGGACGATGCTACCACATCGAGCCCGTTGCTGGAGAAGAAAATCAATATATTGCTTA
TGTAGCTTATCCTTTAGACCTTTTTGAAGAAGGTTCTGTTACTAATATGTTTACTTCCATTGTGGGTAATGTATTTGGGT
TCAAAGCCTTACGCGCTCTGCGTCTGGAAGATTTGCGAATCCCTCCTGCTTATTCTAAAACTTTCCAAGGCCCGCCTCAT
GGCATCCAAGTTGAGAGAGATAAATTGAACAAGTATGGCCGCCCTCTATTAGGCTGTACTATTAAACCGAAATTGGGGTT
ATCCGCTAAGAATTACGGTAGAGCTGTTTATGAATGTCTTCGCGGTGGACTTGATTTTACCAAAGACGATGAAAACGTAA
ACTCCCAACCATTTATGCGTTGGAGAGACCGTTTCTTATTTTGTGCTGAAGCAATTTTTAAAGCACAAGCTGAAACAGGT
GAAATCAAAGGGCATTATTTGAACGCTACTGCGGGTACATGCGAAGAAATGATCAAAAGGGCTGTATTTGCCAGAGAATT
GGGAGCTCCTATCGTCATGCATGACTACTTAACAGGGGGATTCACCGCAAATACTAGCTTGGCTTATTATTGCCGAGATA
ATGGTTTACTTCTTCACATCCACCGCGCAATGCATGCAGTTATTGATAGACAGAAGAACCATGGTATGCACTTCCGTGTA
CTAGCTAAGGCGTTACGTATGTCTGGTGGAGATCATATTCACGCTGGTACCGTAGTAGGTAAACTTGAAGGGGAAAGAGA
TATCACTTTGGGCTTTGTTGATCTACTGCGTGATGATTATGTTGAAAAAGATCGAAGCCGCGGTATTTATTTCACTCAAG
ATTGGGTCTCTATGCCGGGTGTTTTACCTGTGGCTTCAGGAGGTATTCACGTTTGGCATATGCCTGCTCTGACCGAGATC
TTTGGAGATGATTCCGTACTACAATTCGGTGGTGGAACTTTAGGGCACCCTTGGGGAAATGCACCAGGTGCCGTAGCTAA
CCGAGTAGCTCTAGAAGCATGTGTACAAGCTCGTAATGAGGGACGTGATCT-----------------------------
--------------------------------------------------------------------------------
---------------------------------------------
>NC_047477.1_Phyllanthus_emblica_chloroplast_complete_genome                                                                                                             
ATGAGTTGTAGGGAGGGACTTATGTCACCACAAACAGAGACTAAAGCAAGTGTTGGATTCAAGGCTGGTGTTAAAGAGTA
TAAATTGACTTATTATACTCCTGACTATGAAACCAAAGATACTGATATCTTAGCAGCATTCCGAGTAACTCCTCAACCTG
GAGTTCCGCCTGAGGAAGCGGGGGCTGCGGTAGCAGCTGAATCTTCTACTGGTACATGGACAACTGTGTGGACCGACGGA
CTTACCAGTCTTGATCGTTATAAAGGACGATGCTACCACATCGAGCCCGTTGCTGGAGAAGAAAATCAATATATTGCTTA
TGTAGCTTATCCTTTAGACCTTTTTGAAGAAGGTTCTGTTACTAATATGTTTACTTCCATTGTGGGTAATGTATTTGGGT
TCAAAGCCTTACGCGCTCTGCGTCTGGAAGATTTGCGAATCCCTCCTGCTTATTCTAAAACTTTCCAAGGCCCGCCTCAT
GGCATCCAAGTTGAGAGAGATAAATTGAACAAGTATGGCCGCCCTCTATTAGGCTGTACTATTAAACCGAAATTGGGGTT
ATCCGCTAAGAATTACGGTAGAGCTGTTTATGAATGTCTTCGCGGTGGACTTGATTTTACCAAAGACGATGAAAACGTAA
ACTCCCAACCATTTATGCGTTGGAGAGACCGTTTCTTATTTTGTGCTGAAGCAATTTTTAAAGCACAAGCTGAAACAGGT
GAAATCAAAGGGCATTATTTGAACGCTACTGCGGGTACATGCGAAGAAATGATCAAAAGGGCTGTATTTGCCAGAGAATT
GGGAGCTCCTATCGTCATGCATGACTACTTAACAGGGGGATTCACCGCAAATACTAGCTTGGCTTATTATTGCCGAGATA
ATGGTTTACTTCTTCACATCCACCGCGCAATGCATGCAGTTATTGATAGACAGAAGAACCATGGTATGCACTTCCGTGTA
CTAGCTAAGGCGTTACGTATGTCTGGTGGAGATCATATTCACGCTGGTACCGTAGTAGGTAAACTTGAAGGGGAAAGAGA
TATCACTTTGGGCTTTGTTGATCTACTGCGTGATGATTATGTTGAAAAAGATCGAAGCCGCGGTATTTATTTCACTCAAG
ATTGGGTCTCTATGCCGGGTGTTTTACCTGTGGCTTCAGGAGGTATTCACGTTTGGCATATGCCTGCTCTGACCGAGATC
TTTGGAGATGATTCCGTACTACAATTCGGTGGTGGAACTTTAGGGCACCCTTGGGGAAATGCACCAGGTGCCGTAGCTAA
CCGAGTAGCTCTAGAAGCGTGTGTACAAGCTCGTAATGAGGGACGTGATCTTGCTCGTGAGGGTAATGAAATCATCCGTG
AGGCTAGCAAATGGAGTCCTGAACTAGCTGCTGCTTGTGAAGTATGGAAAGAAATTAAATTTGAATTCGAAGCAATGGAT
ACAATTTGA------------------------------------
>KY988320.1_Phyllanthus_emblica_voucher_PFC161216-0044_ribulose-15-bisphosphate_carboxylase/oxygenase_large_subunit_(rbcL)_gene_partial_cds_chloroplast                  
------------------------------------------------AGTGTTGGATTCAAGGCTGGTGTTAAAGAGTA
TAAATTGACTTATTATACTCCTGACTATGAAACCAAAGATACTGATATCTTAGCAGCATTCCGAGTAACTCCTCAACCTG
GAGTTCCGCCTGAGGAAGCGGGGGCTGCGGTAGCAGCTGAATCTTCTACTGGTACATGGACAACTGTGTGGACCGACGGA
CTTACCAGTCTTGATCGTTATAAAGGACGATGCTACCACATCGAGCCCGTTGCTGGAGAAGAAAATCAATATATTGCTTA
TGTAGCTTATCCTTTAGACCTTTTTGAAGAAGGTTCTGTTACTAATATGTTTACTTCCATTGTGGGTAATGTATTTGGGT
TCAAAGCCTTACGCGCTCTACGTCTGGAAGATTTGCGAATCCCTCCTGCTTATTCTAAAACTTTCCAAGGCCCGCCTCAT
GGCATCCAAGTTGAGAGAGATAAATTGAACAAGTATGGCCGCCCTCTATTAGGCTGTACTATTAAACCGAAATTGGGGTT
ATCCGCTAAGAATTACGGTAGAGCTGTTTATGAATGTCTTC---------------------------------------
--------------------------------------------------------------------------------
--------------------------------------------------------------------------------
--------------------------------------------------------------------------------
--------------------------------------------------------------------------------
--------------------------------------------------------------------------------
--------------------------------------------------------------------------------
--------------------------------------------------------------------------------
--------------------------------------------------------------------------------
--------------------------------------------------------------------------------
--------------------------------------------------------------------------------
---------------------------------------------
>MN711725.1_Phyllanthus_emblica_chloroplast_complete_genome                                                                                                              
ATGAGTTGTAGGGAGGGACTTATGTCACCACAAACAGAGACTAAAGCAAGTGTTGGATTCAAGGCTGGTGTTAAAGAGTA
TAAATTGACTTATTATACTCCTGACTATGAAACCAAAGATACTGATATCTTAGCAGCATTCCGAGTAACTCCTCAACCTG
GAGTTCCGCCTGAGGAAGCGGGGGCTGCGGTAGCAGCTGAATCTTCTACTGGTACATGGACAACTGTGTGGACCGACGGA
CTTACCAGTCTTGATCGTTATAAAGGACGATGCTACCACATCGAGCCCGTTGCTGGAGAAGAAAATCAATATATTGCTTA
TGTAGCTTATCCTTTAGACCTTTTTGAAGAAGGTTCTGTTACTAATATGTTTACTTCCATTGTGGGTAATGTATTTGGGT
TCAAAGCCTTACGCGCTCTGCGTCTGGAAGATTTGCGAATCCCTCCTGCTTATTCTAAAACTTTCCAAGGCCCGCCTCAT
GGCATCCAAGTTGAGAGAGATAAATTGAACAAGTATGGCCGCCCTCTATTAGGCTGTACTATTAAACCGAAATTGGGGTT
ATCCGCTAAGAATTACGGTAGAGCTGTTTATGAATGTCTTCGCGGTGGACTTGATTTTACCAAAGACGATGAAAACGTAA
ACTCCCAACCATTTATGCGTTGGAGAGACCGTTTCTTATTTTGTGCTGAAGCAATTTTTAAAGCACAAGCTGAAACAGGT
GAAATCAAAGGGCATTATTTGAACGCTACTGCGGGTACATGCGAAGAAATGATCAAAAGGGCTGTATTTGCCAGAGAATT
GGGAGCTCCTATCGTCATGCATGACTACTTAACAGGGGGATTCACCGCAAATACTAGCTTGGCTTATTATTGCCGAGATA
ATGGTTTACTTCTTCACATCCACCGCGCAATGCATGCAGTTATTGATAGACAGAAGAACCATGGTATGCACTTCCGTGTA
CTAGCTAAGGCGTTACGTATGTCTGGTGGAGATCATATTCACGCTGGTACCGTAGTAGGTAAACTTGAAGGGGAAAGAGA
TATCACTTTGGGCTTTGTTGATCTACTGCGTGATGATTATGTTGAAAAAGATCGAAGCCGCGGTATTTATTTCACTCAAG
ATTGGGTCTCTATGCCGGGTGTTTTACCTGTGGCTTCAGGAGGTATTCACGTTTGGCATATGCCTGCTCTGACCGAGATC
TTTGGAGATGATTCCGTACTACAATTCGGTGGTGGAACTTTAGGGCACCCTTGGGGAAATGCACCAGGTGCCGTAGCTAA
CCGAGTAGCTCTAGAAGCGTGTGTACAAGCTCGTAATGAGGGACGTGATCTTGCTCGTGAGGGTAATGAAATCATCCGTG
AGGCTAGCAAATGGAGTCCTGAACTAGCTGCTGCTTGTGAAGTATGGAAAGAAATTAAATTTGAATTCGAAGCAATGGAT
ACAATTTGA------------------------------------
>MN125633.1_Phyllanthus_emblica_ribulose-15-bisphosphate_carboxylase/oxygenase_large_subunit_(rbcL)_gene_partial_cds_chloroplast                                         
--------------------------------ATCAGAAACTAAAGCAAGTGTTGGATTCAAGGCTGGTGTTAAAGAGTA
TAAATTGACTTATTATACTCCTGACTATGAAACCAAAGATACTGATATCTTAGCAGCATTCCGAGTAACTCCTCAACCTG
GAGTTCCGCCTGAGGAAGCGGGGGCTGCGGTAGCAGCTGAATCTTCTACTGGTACATGGACAACTGTGTGGACCGACGGA
CTTACCAGTCTTGATCGTTATAAAGGACGATGCTACCACATCGAGCCCGTTGCTGGAGAAGAAAATCAATATATTGCTTA
TGTAGCTTATCCTTTAGACCTTTTTGAAGAAGGTTCTGTTACTAATATGTTTACTTCCATTGTGGGTAATGTATTTGGGT
TCAAAGCCTTACGCGCTCTGCGTCTGGAAGATTTGCGAATCCCTCCTGCTTATTCTAAAACTTTCCAAGGCCCGCCTCAT
GGCATCCAAGTTGAGAGAGATAAATTGAACAAGTATGGCCGCCCTCTATTAGGCTGTACTATTAAACCGAAATTGGGGTT
ATCCGCTAAGAATTACGGTAGAGCTGTTTATGAATGTCTTCGCGGTGGACTTGATTTTACCAAAGACGATGAAAACGTAA
ACTCCCAACCATTTATGCGTTGGAGAGACCGTTTCTTATTTTGTGCTGAAGCAATTTTTAAAGCACAAGCTGAAACAGGT
GAAATCAAAGGGCATTATTTGAACGCTACTGAG-----------------------------------------------
--------------------------------------------------------------------------------
--------------------------------------------------------------------------------
--------------------------------------------------------------------------------
--------------------------------------------------------------------------------
--------------------------------------------------------------------------------
--------------------------------------------------------------------------------
--------------------------------------------------------------------------------
--------------------------------------------------------------------------------
---------------------------------------------
>FJ381808.1_Terminalia_bellirica_ribulose-15-bisphosphate_carboxylase/oxygenase_large_subunit_(rbcL)_gene_partial_cds_chloroplast                                        
-------------------------------------AAACTAAAGCAAGTGTTGGATTCAAAGCTGGTGTTAAAGATTA
TAAACTGACTTATTATACTCCTGACTATCAAACCAAAGATACTGATATCTTGGCAGCATTCCGAGTAACTCCTCAACCTG
GAGTTCCGCCTGAGGAAGCAGGGGCTGCAGTGGCTGCTGAATCTTCTACTGGAACATGGACAACTGTATGGACCGATGGG
CTTACCAGCCTTGACCGTTATAAAGGAAGATGCTACCACATCGAACCTGTTGCTGGAGAAGAAAATCAATATATATGCTA
TGTAGCTTACCCCTTAGACCTTTTTGAAGAAGGTTCTGTTACTAATATGTTTACTTCCATTGTGGGTAATGTATTTGGGT
TCAAAGCCCTACGCGCTCTACGTCTGGAGGATCTGCGAATTCCTACGGCCTATATTAAAACTTTCCAAGGCCCTCCTCAC
GGGATCCAAGTTGAGAGAGATAAATTGAACAAGTATGGTCGTCCCCTATTGGGATGTACTATTAAACCTAAATTGGGGTT
ATCCGCTAAGAACTACGGTAGAGCAGTTTATGAATGTCTTCGTGGTGGACTTGATTTTACGAAGGATGATGAGAACGTGA
ACTCACAACCATTTATGCGTTGGAGAGACCGTTTCTTATTTTGTGCCGAAGGACTTTATAAAGCACAAGCTGAAACTGGT
GAAATCAAAGGGCATTACTTGAATGCTACT????GTACATGCGAAGAAATGATGAAAAGGGCTGTATTTGCCAGAGAGTT
GGGAGTTCCTATCGTAATGCATGACTACTTAACAGGGGGATTCACTGCAAATACTAGCTTGGCTCATTATTGCCGAGATA
ATGGTCTACTTCTTCATATCCACCGTGCAATGCATGCAGTTATTGATAGACAGAAAAATCATGGTATGCACTTCCGTGTA
CTAGCTAAAGCCTTACGTATGTCTGGTGGAGATCATATTCACGCTGGTACCGTAGTAGGTAAACTTGAAGGAGAAAGAGA
AATTACTTTGGGCTTTGTTGATTTACTACGTGATGATTTTATTGAAAAAGATCGAAGCCGCGGTATTTATTTCACTCAAG
ATTGGGTCTCTTTACCAGGTGTTATTCCCGTGGCTTCTGGAGGTATTCACGTTTGGCATATGCCTGCTCTGACCGAAATC
TTTGGAGATGATTCCGTACTACAATTCGGCGGAGGAACTTTAGGACATCCTTGGGGAAATGCACCGGGTGCCGTAGCTAA
TCGAGTAGCTTTAGAAGCATGTGTACAAGCTCGTAATGAGGGACGTAATCTTGCTCGTGAGGGTAATGAAATTATCCGTG
AGGCTAGCAAATGGAGTCCTGAACTAGCTGCTGCTTGTGAAGTATGGAAGGAGATCAGATTTGAATTCGAAGCAATGGAT
ACTTTGTAATCCAGTAATTCCCGTTCG------------------
>LC107029.1_Terminalia_bellirica_chloroplast_rbcL_gene_for_ribulose-15-bisphosphate_carboxylase/oxygenase_large_subunit_partial_cds_specimen_voucher:_KANA:C130911511TCH 
----------------------------------------------------------TCAAAGCTGGTGTTAAAGATTA
TAAACTGACTTATTATACTCCTGACTATCAAACCAAAGATACTGATATCTTGGCAGCATTCCGAGTAACTCCTCAACCTG
GAGTTCCGCCTGAGGAAGCAGGGGCTGCAGTGGCTGCTGAATCTTCTACTGGAACATGGACAACTGTATGGACCGATGGG
CTTACCAGCCTTGACCGTTATAAAGGAAGATGCTACCACATCGAACCTGTTGCTGGAGAAGAAAATCAATATATATGCTA
TGTAGCTTACCCCTTAGACCTTTTTGAAGAAGGTTCTGTTACTAATATGTTTACTTCCATTGTGGGTAATGTATTTGGGT
TCAAAGCCCTACGCGCTCTACGTCTGGAGGATCTGCGAATTCCTACGGCCTATATTAAAACTTTCCAAGGCCCTCCTCAC
GGGATCCAAGTTGAGAGAGATAAATTGAACAAGTATGGTCGTCCCCTATTGGGATGTACTATTAAACCTAAATTGGGGTT
ATCCGCTAAGAACTACGGTAGAGCAGTTTATGAATGTCTTCGTGGTGGACTTGATTTTACGAAGGATGATGAGAACGTGA
ACTCACAACCATTTATGCGTTGGAGAGACCGTTTCTTATTTTGTGCCGAAGGAATTTATAAAGCACAAGCTGAAACTGGT
GAAATCAAAGG---------------------------------------------------------------------
--------------------------------------------------------------------------------
--------------------------------------------------------------------------------
--------------------------------------------------------------------------------
--------------------------------------------------------------------------------
--------------------------------------------------------------------------------
--------------------------------------------------------------------------------
--------------------------------------------------------------------------------
--------------------------------------------------------------------------------
---------------------------------------------
>LC438868.1_Terminalia_bellirica_chloroplast_gene_for_ribulose-15-bisphosphate_carboxylase/oxygenase_large_subunit_partial_cds_isolate:_CHULA-018                        
------------------------------------------------AGTGTTGGATTCAAAGCTGGTGTTAAAGATTA
TAAACTGACTTATTATACTCCTGACTATCAAACCAAAGATACTGATATCTTGGCAGCATTCCGAGTAACTCCTCAACCTG
GAGTTCCGCCTGAGGAAGCAGGGGCTGCAGTGGCTGCTGAATCTTCTACTGGAACATGGACAACTGTATGGACCGATGGG
CTTACCAGCCTTGACCGTTATAAAGGAAGATGCTACCACATCGAACCTGTTGCTGGAGAAGAAAATCAATATATATGCTA
TGTAGCTTACCCCTTAGACCTTTTTGAAGAAGGTTCTGTTACTAATATGTTTACTTCCATTGTGGGTAATGTATTTGGGT
TCAAAGCCCTACGCGCTCTACGTCTGGAGGATCTGCGAATTCCTACGGCCTATATTAAAACTTTCCAAGGCCCTCCTCAC
GGGATCCAAGTTGAGAGAGATAAATTGAACAAGTATGGTCGTCCCCTATTGGGATGTACTATTAAACCTAAATTGGGGTT
ATCCGCTAAGAACTACGGTAGAGCAGTTTATGAATGTCTT----------------------------------------
--------------------------------------------------------------------------------
--------------------------------------------------------------------------------
--------------------------------------------------------------------------------
--------------------------------------------------------------------------------
--------------------------------------------------------------------------------
--------------------------------------------------------------------------------
--------------------------------------------------------------------------------
--------------------------------------------------------------------------------
--------------------------------------------------------------------------------
--------------------------------------------------------------------------------
---------------------------------------------
>NC_036935.1_Amomum_krervanh_chloroplast_complete_genome                                                                                                                 
ATGAGTTGTAGGGAGGGACTTATGTCACCACAAACAGAGACTAAAGCTTTTGTTGGATTTAAAGCTGGTGTTAAAGATTA
CAAATTGACTTATTATACTCCTGACTACGAAGTCAAAGATACTGATATCTTAGCAGCATTCCGAGTAACTCCTCAACCTG
GAGTTCCACCCGAAGAAGCAGGGGCTGCGGTAGCAGCCGAATCCTCTACTGGTACATGGACAACTGTGTGGACTGATGGA
CTTACCAGTCTTGATCGTTACAAAGGGCGATGCTACCACATCGAGGCTGTTATTGGGGAGGATAATCAATATATTGCTTA
TGTAGCTTATCCTTTAGACCTTTTTGAAGAAGGTTCTGTTACTAACATGTTTACTTCCATTGTGGGTAATGTGTTTGGTT
TCAAAGCCTTACGAGCTCTACGTTTGGAGGATCTGCGAATTCCCACTTCCTATTCCAAAACTTTCCAAGGCCCGCCTCAC
GGCATTCAGGTTGAAAGAGATAAGTTAAACAAGTATGGTCGTCCCCTATTGGGATGTACTATTAAACCAAAATTGGGATT
ATCTGCAAAAAACTACGGAAGAGCAGTTTATGAGTGTCTACGTGGTGGGCTTGATTTTACCAAAGATGATGAAAACGTGA
ACTCACAACCATTTATGCGTTGGAGAGACCGTTTCGTATTTTGTGCTGAAGCACTTTATAAAGCGCAGGCCGAAACAGGT
GAAATTAAAGGGCATTACTTGAATGCTACTGCAGGTACATGTGAAGAAATGATGAAAAGGGCCATATTTGCCAGAGAATT
AGGAGTTCCTATCGTAATGCATGACTACTTAACAGGTGGATTCACTGCAAATACTAGCTTGGCTCATTATTGCCGTGACA
ATGGCCTACTTCTCCACATCCATCGCGCAATGCATGCAGTTATTGATAGACAGAAAAATCATGGTATGCATTTCCGTGTA
CTAGCTAAAGCATTACGTATGTCTGGTGGAGACCATATTCACGCTGGTACAGTAGTAGGTAAACTGGAAGGGGAACGCGA
AATGACTTTAGGTTTTGTTGATTTATTACGTGATGATTTTATTGAAAAAGATCGAAGTCGTGGTATTTTCTTCACTCAAG
ATTGGGTTTCTATGCCAGGTGTTATACCCGTGGCTTCGGGGGGTATTCATGTTTGGCATATGCCTGCGCTGACCGAAATC
TTTGGGGATGATTCTGTATTACAGTTTGGAGGAGGAACTTTAGGACACCCTTGGGGAAATGCACCTGGTGCAGTAGCTAA
TAGGGTGGCTTTAGAAGCGTGTGTACAAGCTCGTAACGAGGGACGTGATCTTGCTCGTGAAGGTAATGAAATTATCCGTG
AAGCTAGCAAATGGAGCCCTGAACTAGCCGCTGCTTGTGAAGTATGGAAAGAGATCAAATTCGAATTCGAACCAGTGGAT
AAGCTAGATAAAGAGAAAAGCTAA---------------------
>MN931250.1_Wurfbainia_villosa_chloroplast_complete_genome                                                                                                               
ATGAGTTGTAGGGAGGGACTTATGTCACCACAAACAGAGACTAAAGCTTTTGTTGGATTTAAAGCTGGTGTTAAAGATTA
CAAATTGACTTATTATACTCCTGACTACGAAGTCAAAGATACTGATATCTTAGCAGCATTCCGAGTAACTCCTCAACCTG
GAGTTCCACCCGAAGAAGCAGGGGCTGCGGTAGCAGCCGAATCCTCTACTGGTACATGGACAACTGTGTGGACTGATGGA
CTTACCAGTCTTGATCGTTACAAAGGGCGATGCTACCACATCGAGGCTGTTATTGGGGAGGATAATCAATATATTGCTTA
TGTAGCTTATCCTTTAGACCTTTTTGAAGAAGGTTCTGTTACTAACATGTTTACTTCCATTGTGGGTAATGTGTTTGGTT
TCAAAGCCTTACGAGCTCTACGTTTGGAGGATCTGCGAATTCCCACTTCCTATTCCAAAACTTTCCAAGGCCCGCCTCAC
GGCATTCAGGTTGAAAGAGATAAGTTAAACAAGTATGGTCGTCCCCTATTGGGATGTACTATTAAACCAAAATTGGGATT
ATCTGCAAAAAACTATGGCAGAGCAGTTTATGAGTGTCTACGTGGTGGGCTTGATTTTACCAAAGATGATGAAAACGTGA
ACTCACAACCATTTATGCGTTGGAGAGACCGTTTCGTATTTTGTGCTGAAGCACTTTATAAAGCGCAGGCCGAAACAGGT
GAAATTAAAGGGCATTACTTGAATGCTACTGCAGGTACATGTGAAGAAATGATGAAAAGGGCCATATTTGCCAGAGAATT
AGGAGTTCCTATCGTAATGCATGACTACTTAACAGGTGGATTCACTGCAAATACTAGCTTGGCTCATTATTGCCGTGACA
ATGGCCTACTTCTCCACATCCATCGCGCAATGCATGCAGTTATTGATAGACAGAAAAATCATGGTATGCATTTCCGTGTA
CTAGCTAAAGCATTACGTATGTCTGGTGGAGACCATATTCACGCTGGTACAGTAGTAGGTAAACTGGAAGGGGAACGCGA
AATGACTTTAGGTTTTGTTGATTTATTACGTGATGATTTTATTGAAAAAGATCGAAGTCGTGGTATTTTCTTCACTCAAG
ATTGGGTTTCTATGCCAGGTGTTATACCCGTGGCTTCCGGGGGTATTCATGTTTGGCATATGCCTGCGCTGACCGAAATC
TTTGGGGATGATTCCGTATTACAGTTTGGAGGAGGAACTTTAGGACACCCTTGGGGAAATGCACCTGGTGCAGTAGCTAA
TAGGGTGGCTTTAGAAGCGTGTGTACAAGCTCGTAACGAGGGACGTGATCTTGCTCGTGAAGGTAATGAAATTATCCGTG
AAGCTAGCAAATGGAGCCCTGAACTAGCCGCTGCTTGTGAAGTATGGAAAGAGATCAAATTCGAATTCGAACCAGTGGAT
AAGCTAGATAAAGAGAAAAGCTAA---------------------
>MK889505.1_Wurfbainia_longiligularis_chloroplast_complete_genome                                                                                                        
ATGAGTTGTAGGGAGGGACTTATGTCACCACAAACAGAGACTAAAGCTTTTGTTGGATTTAAAGCTGGTGTTAAAGATTA
CAAATTGACTTATTATACTCCTGAATACGAAGTCAAAGATACTGATATCTTAGCAGCATTCCGAGTAACTCCTCAACCTG
GAGTTCCACCCGAAGAAGCAGGGGCTGCGGTAGCAGCCGAATCCTCCACTGGTACATGGACAACTGTGTGGACTGATGGA
CTTACCAGTCTTGATCGTTACAAGGGGCGATGCTACCACATCGAGGCTGTTATTGGGGAGGATAATCAATATATTGCTTA
TGTAGCTTATCCTTTAGACCTTTTTGAAGAAGGTTCTGTTACTAACATGTTTACTTCCATTGTGGGTAATGTGTTTGGTT
TCAAAGCCTTACGAGCTCTACGTTTGGAGGATCTGCGAATTCCCACTTCCTATTCCAAAACTTTCCAAGGCCCGCCTCAC
GGCATTCAGGTTGAAAGAGATAAGTTAAACAAGTATGGTCGTCCCCTATTGGGATGTACTATTAAACCAAAATTGGGATT
ATCTGCAAAAAACTACGGCAGAGCAGTTTATGAGTGTCTACGTGGTGGGCTTGATTTTACCAAAGATGATGAAAACGTGA
ACTCACAACCATTTATGCGTTGGAGAGACCGTTTCGTATTTTGTGCTGAAGCACTTTATAAAGCGCAGGCCGAAACAGGT
GAAATTAAAGGGCATTACTTGAATGCTACTGCAGGTACATGTGAAGAAATGATGAAAAGGGCCATATTTGCCAGAGAATT
AGGAGTTCCTATCGTAATGCATGACTACTTAACAGGTGGATTCACTGCAAATACTAGCTTGGCTCATTATTGCCGTGACA
ATGGCCTACTTCTCCACATCCATCGCGCAATGCATGCAGTTATTGATAGACAGAAAAATCATGGTATGCATTTCCGTGTA
CTAGCTAAAGCATTACGTATGTCTGGTGGAGACCATATTCACGCTGGTACAGTAGTAGGTAAACTGGAAGGGGAACGCGA
AATGACTTTAGGTTTTGTTGATTTATTACGTGATGATTTTATTGAAAAAGATCGAAGTCGTGGTATTTTCTTCACTCAAG
ATTGGGTTTCTATGCCAGGTGTTATACCCGTGGCTTCCGGGGGTATTCATGTTTGGCATATGCCTGCGCTGACCGAAATC
TTTGGGGATGATTCCGTATTACAGTTTGGAGGAGGAACTTTAGGACACCCTTGGGGAAATGCACCTGGTGCAGTAGCTAA
TAGGGTGGCTTTAGAAGCGTGTGTACAAGCTCGTAACGAGGGACGTGATCTTGCTCGTGAAGGTAATGAAATTATCCGTG
AAGCTAGCAAATGGAGCCCTGAACTAGCCGCTGCTTGTGAAGTATGGAAAGAGATCAAATTCGAATTCGAACCAGTGGAT
AAGCTAGATAAAGAGAAAAGCTAA---------------------
>NC_036992.1_Amomum_compactum_chloroplast_complete_genome                                                                                                                
ATGAGTTGTAGGGAGGGACTTATGTCACCACAAACAGAGACTAAAGCTTTTGTTGGATTTAAAGCTGGTGTTAAAGATTA
CAAATTGACTTATTATACTCCTGACTACGAAGTCAAAGATACTGATATCTTAGCAGCATTCCGAGTAACTCCTCAACCTG
GAGTTCCACCCGAAGAAGCAGGGGCTGCGGTAGCAGCCGAATCCTCTACTGGTACATGGACAACTGTGTGGACTGATGGA
CTTACCAGTCTTGATCGTTACAAAGGGCGATGCTACCACATCGAGGCTGTTATTGGGGAGGATAATCAATATATTGCTTA
TGTAGCTTATCCTTTAGACCTTTTTGAAGAAGGTTCTGTTACTAACATGTTTACTTCCATTGTGGGTAATGTGTTTGGTT
TCAAAGCCTTACGAGCTCTACGTTTGGAGGATCTGCGAATTCCCACTTCCTATTCCAAAACTTTCCAAGGCCCGCCTCAC
GGCATTCAGGTTGAAAGAGATAAGTTAAACAAGTATGGTCGTCCCCTATTGGGATGTACTATTAAACCAAAATTGGGATT
ATCTGCAAAAAACTACGGAAGAGCAGTTTATGAGTGTCTACGTGGTGGGCTTGATTTTACCAAAGATGATGAAAACGTGA
ACTCACAACCATTTATGCGTTGGAGAGACCGTTTCGTATTTTGTGCTGAAGCACTTTATAAAGCGCAGGCCGAAACAGGT
GAAATTAAAGGGCATTACTTGAATGCTACTGCAGGTACATGTGAAGAAATGATGAAAAGGGCCATATTTGCCAGAGAATT
AGGAGTTCCTATCGTAATGCATGACTACTTAACAGGTGGATTCACTGCAAATACTAGCTTGGCTCATTATTGCCGTGACA
ATGGCCTACTTCTCCACATCCATCGCGCAATGCATGCAGTTATTGATAGACAGAAAAATCATGGTATGCATTTCCGTGTA
CTAGCTAAAGCATTACGTATGTCTGGTGGAGACCATATTCACGCTGGTACAGTAGTAGGTAAACTGGAAGGGGAACGCGA
AATGACTTTAGGTTTTGTTGATTTATTACGTGATGATTTTATTGAAAAAGATCGAAGTCGTGGTATTTTCTTCACTCAAG
ATTGGGTTTCTATGCCAGGTGTTATACCCGTGGCTTCCGGGGGTATTCATGTTTGGCATATGCCTGCGCTGACCGAAATC
TTTGGGGATGATTCTGTATTACAGTTTGGAGGAGGAACTTTAGGACACCCTTGGGGAAATGCACCTGGTGCAGTAGCTAA
TAGGGTGGCTTTAGAAGCGTGTGTACAAGCTCGTAACGAGGGACGTGATCTTGCTCGTGAAGGTAATGAAATTATCCGTG
AAGCTAGCAAATGGAGCCCTGAACTAGCCGCTGCTTGTGAAGTATGGAAAGAGATCAAATTCGAATTCGAACCAGTGGAT
AAGCTAGATAAAGAGAAAAGCTAA---------------------
>MW145134.1_Wurfbainia_neoaurantiaca_voucher_Y20180726015_chloroplast_complete_genome                                                                                    
ATGAGTTGTAGGGAGGGACTTATGTCACCACAAACAGAGACTAAAGCTTTTGTTGGATTTAAAGCTGGTGTTAAAGATTA
CAAATTGACTTATTATACTCCTGAATACGAAGTCAAAGATACTGATATCTTAGCAGCATTCCGAGTAACTCCTCAACCTG
GAGTTCCACCCGAAGAAGCAGGGGCTGCGGTAGCAGCCGAATCCTCCACTGGTACATGGACAACTGTGTGGACTGATGGA
CTTACCAGTCTTGATCGTTACAAGGGGCGATGCTACCACATCGAGGCTGTTATTGGGGAGGATAATCAATATATTGCTTA
TGTAGCTTATCCTTTAGACCTTTTTGAAGAAGGTTCTGTTACTAACATGTTTACTTCCATTGTGGGTAATGTGTTTGGTT
TCAAAGCCTTACGAGCTCTACGTTTGGAGGATCTGCGAATTCCCACTTCCTATTCCAAAACTTTCCAAGGCCCGCCTCAC
GGCATTCAGGTTGAAAGAGATAAGTTAAACAAGTATGGTCGTCCCCTATTGGGATGTACTATTAAACCAAAATTGGGATT
ATCTGCAAAAAACTACGGCAGAGCAGTTTATGAGTGTCTACGTGGTGGGCTTGATTTTACCAAAGATGATGAAAACGTGA
ACTCACAACCATTTATGCGTTGGAGAGACCGTTTCGTATTTTGTGCTGAAGCACTTTATAAAGCGCAGGCCGAAACAGGT
GAAATTAAAGGGCATTACTTGAATGCTACTGCAGGTACATGTGAAGAAATGATGAAAAGGGCCATATTTGCCAGAGAATT
AGGAGTTCCTATCGTAATGCATGACTACTTAACAGGTGGATTCACTGCAAATACTAGCTTGGCTCATTATTGCCGTGACA
ATGGCCTACTTCTCCACATCCATCGCGCAATGCATGCAGTTATTGATAGACAGAAAAATCATGGTATGCATTTCCGTGTA
CTAGCTAAAGCATTACGTATGTCTGGTGGAGACCATATTCACGCTGGTACAGTAGTAGGTAAACTGGAAGGGGAACGCGA
AATGACTTTAGGTTTTGTTGATTTATTACGTGATGATTTTATTGAAAAAGATCGAAGTCGTGGTATTTTCTTCACTCAAG
ATTGGGTTTCTATGCCAGGTGTTATACCCGTGGCTTCCGGGGGTATTCATGTTTGGCATATGCCTGCGCTGACCGAAATC
TTTGGGGATGATTCCGTATTACAGTTTGGAGGAGGAACTTTAGGACACCCTTGGGGAAATGCACCTGGTGCAGTAGCTAA
TAGGGTGGCTTTAGAAGCGTGTGTACAAGCTCGTAACGAGGGACGTGATCTTGCTCGTGAAGGTAATGAAATTATCCGTG
AAGCTAGCAAATGGAGCCCTGAACTAGCCGCTGCTTGTGAAGTATGGAAAGAGATCAAATTCGAATTCGAACCAGTGGAT
AAGCTAGATAAAGAGAAAAGCTAA---------------------
>FJ026474.1_Cissampelos_pareira_ribulose-15-bisphosphate_carboxylase/oxygenase_large_subunit_(rbcL)_gene_partial_cds_chloroplast                                         
---------------------------------------ACTAAAGCAAGTGTTGGATTCAAAGCTGGTGTTAAAGATTA
CAAATTGACTTATTATACTCCTGAATATGAAACCAAAGATACTGATACGCTAGCAGCATTCCGAGTAACTCCTCAACCTG
GAGTTCCGCCTGAAGAAGCGGGGGCTGCGGTAGCTGCCGAATCTTCTACAGGTACATGGACAACTGTGTGGACCGATGGA
CTTACCAGCCTTGATCGTTACAAAGGACGATGCTACCACATTGAGCCCGTTCCTGGAGAAGAAAGTCAATATATTTGTTA
TGTAGCTTACCCCTTAGACCTTTTTGAAGAAGGTTCTGTTACTAATATGTTTACTTCCATTGTGGGTAATGTTTTTGGGT
TCAAAGCGCTGCGCGCTCTACGTCTGGAGGATCTGCGAATTCCTATTTCTTATATTAAAACTTTCCAAGGTCCGCCTCAC
GGCATCCAAGTTGAGCGGGATAAATTGAACAAGTATGGTCGTCCTCTATTGGGATGTACCATTAAACCAAAATTGGGATT
ATCCGCTAAGAACTACGGTAGAGCGGTTTATGAATGTCTCCGCGGTGGACTTGATTTTACCAAGGATGATGAGAACGTGA
ACTCCCAACCATTTATGCGTTGGAGAGACCGTTTCCTGTTTTGTGCCGAAGCACTTTATAAAGCACAGGCCGAAACAGGT
GAAATCAAAGGACATTACTTGAATGCTACTGCAGGTACATGCGAAGAAATGATGAAAAGGGCTATATTTGCCAGAGAGTT
AGGAGTCCCTATTGTAATGCATGACTACTTAACGGGAGGATTCACTGCGAATACTAGCTTGGCTCATTATTGCCGCGATA
ATGGTCTACTTCTTCACATCCACCGCGCAATGCATGCAGTTATTGATAGACAGAAGAATCATGGTATGCATTTCCGTGTA
CTAGCTAAAGCGTTACGTATGTCCGGTGGAGATCATATTCACGCTGGTACCGTAGTAGGTAAACTTGAAGGGGAAAGAGA
AATCACTTTGGGCTTTGTTGATTTATTACGCGATGATTTTATTGAAAAAGACCGCAGTCGCGGTATTTATTTCACTCAAG
ATTGGGTCTCTCTACCAGGTGTTTTGCCTGTGGCTTCAGGTGGTATTCACGTTTGGCATATGCCTGCTCTGACCGAGATT
TTTGGAGATGATTCCGTACTACAGTTTGGTGGAGGAACTTTAGGACACCCTTGGGGAAATGCCCCGGGTGCTGTAGCTAA
TCGAGTAGCTCTAGAAGCGTGTGTACAAGCTCGTAATGAAGGACGTGATCTTGCTCGTGAAGGTAATGCAATTATCCGTG
AAGCTAGCAAATGGAGCCCTGAACTGGCTGCTGCTTGTGAGGTATGGAAGGAGATCAAATTCGAATTTGAAGCAATGGAT
AC-------------------------------------------
>KJ594156.1_Cissampelos_pareira_voucher_DB2202_ribulose-15-bisphosphate_carboxylase/oxygenase_large_subunit_(rbcL)_gene_partial_cds_chloroplast                          
-----------------------------------------------AAGTGTTGGATTCAAAGCTGGTGTTAAAGATTA
CAAATTGACTTATTATACTCCTGAATATGAAACCAAAGATACTGATACGCTAGCAGCATTCCGAGTAACTCCTCAACCTG
GAGTTCCGCCTGAAGAAGCGGGGGCTGCGGTAGCTGCCGAATCTTCTACAGGTACATGGACAACTGTGTGGACCGATGGA
CTTACCAGCCTTGATCGTTACAAAGGACGATGCTACCACATTGAGCCCGTTCCTGGAGAAGAAAGTCAATATATTTGTTA
TGTAGCTTACCCCTTAGACCTTTTTGAAGAAGGTTCTGTTACTAATATGTTTACTTCCATTGTGGGTAATGTTTTTGGGT
TCAAAGCGCTGCGCGCTCTACGTCTGGAGGATCTGCGAATTCCTATTTCTTATATTAAAACTTTCCAAGGTCCGCCTCAC
GGCATCCAAGTTGAGCGGGATAAATTGAACAAGTATGGTCGTCCTCTATTGGGATGTACCATTAAACCAAAATTGGGATT
ATCCGCTAAGAACTACGGTAGAGCGGTTTATGAATGTCTC----------------------------------------
--------------------------------------------------------------------------------
--------------------------------------------------------------------------------
--------------------------------------------------------------------------------
--------------------------------------------------------------------------------
--------------------------------------------------------------------------------
--------------------------------------------------------------------------------
--------------------------------------------------------------------------------
--------------------------------------------------------------------------------
--------------------------------------------------------------------------------
--------------------------------------------------------------------------------
---------------------------------------------
>MN216838.1_Cissampelos_sp._MP_778_ribulose-15-bisphosphate_carboxylase/oxygenase_large_subunit_(rbcL)_gene_partial_cds_chloroplast                                      
------------------------------------GAGACTAAAGCAAGTGTTGGATTCAAAGCTGGTGTTAAAGATTA
CAAATTGACTTATTATACTCCTGAATATGAAACCAAAGATACTGATACGCTAGCAGCATTCCGAGTAACTCCTCAACCTG
GAGTTCCGCCTGAAGAAGCGGGGGCTGCGGTAGCTGCCGAATCTTCTACAGGTACATGGACAACTGTGTGGACCGATGGA
CTTACCAGCCTTGATCGTTACAAAGGACGATGCTACCACATTGAGCCCGTTCCTGGAGAAGAAAGTCAATATATTTGTTA
TGTAGCTTACCCCTTAGACCTTTTTGAAGAAGGTTCTGTTACTAATATGTTTACTTCCATTGTGGGTAATGTTTTTGGGT
TCAAAGCGCTGCGCGCTCTACGTCTGGAGGATCTGCGAATTCCTATTTCTTATATTAAAACTTTCCAAGGTCCGCCTCAC
GGCATCCAAGTTGAGCGGGATAAATTGAACAAGTATGGTCGTCCTCTATTGGGATGTACCATTAAACCAAAATTGGGATT
ATCCGCTAAGAACTACGGTAGAGCGGTTTATGAATGT-------------------------------------------
--------------------------------------------------------------------------------
--------------------------------------------------------------------------------
--------------------------------------------------------------------------------
--------------------------------------------------------------------------------
--------------------------------------------------------------------------------
--------------------------------------------------------------------------------
--------------------------------------------------------------------------------
--------------------------------------------------------------------------------
--------------------------------------------------------------------------------
--------------------------------------------------------------------------------
---------------------------------------------
>FJ026475.1_Cissampelos_tropaeolifolia_ribulose-15-bisphosphate_carboxylase/oxygenase_large_subunit_(rbcL)_gene_partial_cds_chloroplast                                  
------------------------------------------------AGTGTTGGATTCAAAGCTGGTGTTAAAGATTA
CAAATTGACTTATTATACTCCTGAATATGAAACCAAAGATACTGATACGCTAGCAGCATTCCGAGTAACTCCTCAACCTG
GAGTTCCGCCTGAAGAAGCGGGGGCTGCGGTAGCTGCCGAATCTTCTACAGGTACATGGACAACTGTGTGGACCGATGGA
CTTACCAGCCTTGATCGTTACAAAGGACGATGCTACCACATTGAGCCCGTTCCTGGAGAAGAAAGTCAATATATTTGTTA
TGTAGCTTACCCCTTAGACCTTTTTGAAGAAGGTTCTGTTACTAATATGTTTACTTCCATTGTGGGTAATGTTTTTGGGT
TCAAAGCGCTGCGCGCTCTACGTCTGGAGGATCTGCGAATTCCTATTTCTTATATTAAAACTTTCCAAGGTCCGCCTCAC
GGCATCCAAGTTGAGCGGGATAAATTGAACAAGTATGGTCGTCCTCTATTGGGATGTACCATTAAACCAAAATTGGGATT
ATCCGCTAAGAACTACGGTAGAGCGGTTTATGAATGT?TACGCGGTGGACTTGATTTTACCAAGGATGATGAGAACGTGA
ACTCCCAACCATTTATGCGTTGGAGAGACCGTTTCCTGTTTTGTGCCGAAGCACTTTATAAAGCACAGGCCGAAACAGGT
GAAATCAAAGGACATTACTTGAATGCTACTGCAGGTACATGCGAAGAAATGATGAAAAGGGCTATATTTGCCAGAGAGTT
AGGAGTCCCTATTGTAATGCATGACTACTTAACGGGAGGATTCACTGCGAATACTAGCTTGGCTCATTATTGCCGCGATA
ATGGTCTACTTCTTCACATCCACCGCGCAATGCATGCAGTTATTGATAGACAGAAGAATCATGGTATGCATTTCCGTGTA
CTAGCTAAAGCGTTACGTATGTCCGGTGGAGATCATATTCACGCTGGTACCGTAGTAGGTAAACTTGAAGGGGAAAGAGA
AATCACTTTGGGCTTTGTTGATTTATTACGCGATGATTTTATTGAAAAAGACCGCAGTCGCGGTATTTATTTCACTCAAG
ATTGGGTCTCTCTACCAGGTGTTTTGCCTGTGGCTTCAGGTGGTATTCACGTTTGGCATATGCCTGCTCTGACCGAGATT
TTTGGAGATGATTCCGTACTACAGTTTGGTGGAGGAACTTTAGGACACCCTTGGGGAAATGCCCCGGGTGCTGTAGCTAA
TCGAGTAGCTCTAGAAGCGTGTGTACAAGCTCGTAATGAAGGACGTGATCTTGCTCGTGAAGGTAATGMAATTATCCGTG
AAGCTAGCAAATGGAGCCCTGAACTGGCTGCTGCTTGTGAGGTATGGAAGGAGAT?AAATT-------------------
---------------------------------------------
>GQ870669.3_Syzygium_cumini_chloroplast_complete_genome(2)                                                                                                               
---------------------ATGTCACCACAAACAGAGACTAAAGCAAGTGTTGGATTCAAAGCTGGTGTTAAAGATTA
TAAACTGACTTATTATACTCCTGACTATGAAACCAAAGATACTGATATCTTGGCAGCATTCCGAGTAACTCCTCAACCTG
GAGTTCCTGCTGAGGAAGCAGGGGCTGCGGTAGCTGCTGAATCTTCTACTGGTACATGGACAACTGTGTGGACCGATGGG
CTTACCAGCCTTGATCGTTATAAAGGAAGATGCTACCACATCGAGCCTGTTGCTGGAGAAGAAAATCAATATATATGTTA
TGTAGCTTACCCTTTAGACCTTTTTGAAGAAGGTTCTGTTACTAATATGTTTACTTCCATTGTGGGTAATGTATTTGGGT
TCAAAGCCCTGCGCGCTCTACGTCTGGAGGATCTGCGAATCCCTCCTTCCTATACGAAAACTTTCCAAGGCCCGCCTCAT
GGCATCCAAGTTGAGAGAGATAAATTGAACAAGTATGGCCGTCCCCTATTGGGATGTACTATTAAACCTAAATTGGGGTT
ATCCGCTAAGAACTACGGTAGAGCAGTTTATGAATGTCTTCGTGGTGGACTTGATTTTACGAAAGATGATGAGAACGTGA
ACTCACAACCATTTATGCGTTGGAGAGACCGTTTCGTATTTTGTGCCGAAGCCATTTTTAAATCACAGGCTGAAACAGGT
GAAATCAAAGGGCATTACTTGAATGCTACTGCAGGTACATGCGAAGAAATGATCAAAAGGGCTGTATTTGCCAGAGAATT
GGGAGTTCCTATCGTAATGCATGACTACTTAACAGGGGGATTCACTGCAAATACTAGCTTGGCTCATTATTGCCGAGATA
ATGGTCTACTTCTTCACATCCATCGTGCAATGCATGCAGTTATTGATAGACAGAAAAATCATGGTATGCACTTTCGGGTA
CTAGCTAAAGCCTTACGTATGTCTGGTGGAGATCATATTCACGCTGGTACTGTAGTAGGTAAACTTGAAGGAGAAAGAGA
CATTACTTTGGGCTTTGTTGATTTACTACGTGATGATTTTATTGAAAAAGATCGAAGCCGCGGTATTTATTTCACTCAAG
ATTGGGTCTCTCTACCAGGTGTTCTGCCCGTAGCTTCTGGGGGTATTCACGTTTGGCATATGCCTGCTCTGACCGAGATC
TTTGGAGATGATTCCGTACTACAATTCGGCGGAGGAACTTTAGGACACCCTTGGGGAAATGCACCGGGTGCCGTAGCTAA
TCGAGTAGCTCTGGAAGCATGCGTACAAGCTCGTAATGAGGGACGTGATCTTGCTCGTGAGGGTAATGAAATTATCCGTG
AGGCTAGCAAATGGAGTCCTGAACTAGCTGCTGCTTGTGAAGTATGGAAGGAGATCAAATTTGAATTCGAAGCAATGGAT
ACTTTGTAA------------------------------------
>MN095412.1_Syzygium_cumini_plastid_complete_genome                                                                                                                      
ATGAGTTGTAGGGAGGGACTTATGTCACCACAAACAGAGACTAAAGCAAGTGTTGGATTCAAAGCTGGTGTTAAAGATTA
TAAACTGACTTATTATACTCCTGACTATGAAACCAAAGATACTGATATCTTGGCAGCATTCCGAGTAACTCCTCAACCTG
GAGTTCCTGCTGAGGAAGCAGGGGCTGCGGTAGCTGCTGAATCTTCTACTGGTACATGGACAACTGTGTGGACCGATGGG
CTTACCAGCCTTGATCGTTATAAAGGAAGATGCTACGACATCGAGCCTGTTGCTGGAGAAGAAAATCAATATATATGTTA
TGTAGCTTACCCTTTAGACCTTTTTGAAGAAGGTTCTGTTACTAATATGTTTACTTCCATTGTGGGTAATGTATTTGGGT
TCAAAGCCCTGCGCGCTCTACGTCTGGAGGATCTGCGAATCCCTACTTCCTATACGAAAACTTTCCAAGGCCCGCCTCAT
GGCATCCAAGTTGAGAGAGATAAATTGAACAAGTATGGCCGTCCCCTATTGGGATGTACTATTAAACCTAAATTGGGGTT
ATCCGCTAAGAACTACGGTAGAGCAGTTTATGAATGTCTTCGTGGTGGACTTGATTTTACGAAAGATGATGAGAACGTGA
ACTCACAACCATTTATGCGTTGGAGAGACCGTTTCGTATTTTGTGCCGAAGCCATTTTTAAAGCACAGGCTGAAACAGGT
GAAATCAAAGGGCATTACTTGAATGCTACTGCAGGTACATGCGAAGAAATGATCAAAAGGGCTGTATTTGCCAGAGAATT
GGGAGTTCCTATCGTAATGCATGACTACTTAACAGGGGGATTCACTGCAAATACTAGCTTGGCTCATTATTGCCGAGATA
ATGGTCTACTTCTTCACATCCATCGTGCAATGCATGCAGTTATTGATAGACAGAAAAATCATGGTATGCACTTTCGGGTA
CTAGCTAAAGCCTTACGTATGTCTGGTGGAGATCATATTCACGCTGGTACTGTAGTAGGTAAACTTGAAGGAGAAAGAGA
CATTACTTTGGGCTTTGTTGATTTACTACGTGATGATTTTATTGAAAAAGATCGAAGCCGCGGTATTTATTTCACTCAAG
ATTGGGTCTCTCTACCAGGTGTTCTGCCCGTAGCTTCTGGGGGTATTCACGTTTGGCATATGCCTGCTCTGACCGAGATC
TTTGGAGATGATTCCGTACTACAATTCGGCGGAGGAACTTTAGGACACCCTTGGGGAAATGCACCGGGTGCCGTAGCTAA
TCGAGTAGCTCTGGAAGCATGCGTACAAGCTCGTAATGAGGGACGTGATCTTGCTCGTGAGGGTAATGAAATTATCCGTG
AGGCTAGCAAATGGAGTCCTGAACTAGCTGCTGCTTGTGAAGTATGGAAGGAGATCAAATTTGAATTCGAAGCAATGGAT
ACTTTGTAA------------------------------------
>NC_053907.1_Syzygium_nervosum_chloroplast_complete_genome                                                                                                               
---------------------ATGTCACCACAAACAGAGACTAAAGCAAGTGTTGGATTCAAAGCTGGTGTTAAAGATTA
TAAACTGACTTATTATACTCCTGACTATGAAACCAAAGATACTGATATCTTGGCAGCATTCCGAGTAACTCCTCAACCTG
GAGTTCCTCCTGAGGAAGCAGGGGCTGCGGTAGCTGCTGAATCTTCTACTGGTACATGGACAACTGTGTGGACCGATGGG
CTTACCAGCCTTGATCGTTATAAAGGAAGATGCTACCACATCGAGCCTGTTGCTGGAGAAGAAAATCAATATATATGTTA
TGTAGCTTACCCTTTAGACCTTTTTGAAGAAGGTTCTGTTACTAATATGTTTACTTCCATTGTGGGTAATGTATTTGGGT
TCAAAGCCCTGCGCGCTCTACGTCTGGAGGATCTGCGAATCCCTACTTCCTATACGAAAACTTTCCAAGGCCCGCCTCAT
GGCATCCAAGTTGAGAGAGATAAATTGAACAAGTATGGCCGTCCCCTATTGGGATGTACTATTAAACCTAAATTGGGGTT
ATCCGCTAAGAACTACGGTAGAGCAGTTTATGAATGTCTTCGTGGTGGACTTGATTTTACGAAAGATGATGAGAACGTGA
ACTCACAACCATTTATGCGTTGGAGAGACCGTTTCTTATTTTGTGCCGAAGCCCTTTTTAAAGCACAGGCTGAAACAGGT
GAAATCAAAGGGCATTACTTGAATGCTACTGCAGGTACATGCGAAGAAATGATCAAAAGGGCTGTATTTGCCAGAGAATT
GGGAGCTCCTATCGTAATGCATGACTACTTAACAGGGGGATTCACTGCAAATACTAGCTTGGCTCATTATTGCCGAGATA
ATGGTCTACTTCTTCACATCCATCGTGCAATGCATGCAGTTATTGATAGACAGAAAAATCATGGTATGCACTTTCGGGTA
CTAGCTAAAGCCTTACGTATGTCTGGTGGAGATCATATTCACGCTGGTACTGTAGTAGGTAAACTTGAAGGAGAAAGAGA
CATTACTTTGGGCTTTGTTGATTTACTACGTGATGATTTTATTGAAAAAGATCGAAGCCGTGGTATTTATTTCACTCAAG
ATTGGGTCTCTCTACCAGGTGTTCTGCCCGTAGCTTCTGGGGGTATTCACGTTTGGCATATGCCTGCTCTGACCGAGATC
TTTGGAGATGATTCCGTACTACAATTCGGCGGAGGAACTTTAGGACACCCTTGGGGAAATGCACCGGGTGCCGTAGCTAA
TCGAGTAGCTCTGGAAGCATGCGTACAAGCTCGTAATGAGGGACGTGATCTTGCTCGTGAGGGTAATGAAATTATCCGTG
AGGCTAGCAAATGGAGTCCTGAACTAGCTGCTGCTTGTGAAGTATGGAAGGAGATCAAATTTGAATTCGAAGCAATGGAT
ACTTTGTAA------------------------------------
>KY498684.1_Cladogynos_orientalis_voucher_Tyh_11293_(HITBC)_ribulose-15-bisphosphate_carboxylase/oxygenase_large_subunit_(rbcL)_gene_partial_cds_chloroplast             
------------------------------------------------------------------GGTGTTAAAGATTA
TAAATTGACTTATTATACTCCTGAATATGAAACCAAAGATACTGATATCTTGGCAGCATTCCGAGTAACTCCTCAACCCG
GAGTTCCGCCTGAGGAAGCAGGAGCTGCGGTAGCTGCTGAATCTTCTACTGGTACATGGACAACTGTGTGGACCGATGGG
CTTACCAGTCTTGATCGTTATAAAGGACGATGCTACCACATCGAGCCCGTTGCTGGAGAAGAAAATCAATATATTGCTTA
TGTAGCTTACCCCTTAGACCTTTTTGAAGAAGGTTCCGTTACTAACATGTTTACTTCCATTGTGGGTAATGTATTTGGGT
TCAAAGCCCTACGCGCCCTACGTCTGGAGGATTTGCGAATCCCTCCTGCTTATATTAAAACTTTCCAGGGGCCGCCTCAT
GGTATCCAAGTTGAGAGAGATAAATTGAATAAGTATGGTCGCCCTCTATTGGGTTGTACTATTAAACCTAAATTGGGGCT
ATCCGCTAAGAATTACGGTAGAGCAGTTTATGAATGTCTACGCGGTGGACTTGATTTTACCAAAGATGATGAGAACGTGA
ACTCCCAGCCATTTATGCGTTGGAGAGACCGCTTCTGCTTTTGTGCCGAAGCCATTTATAAAGCACAGGCTGAAACAGGT
GAAATCAAAGGACATTATTTGAATGCTACTGCAGGTACATGCGAAGAAATGATCAAAAGGGCTGTATTTGCCAGAGAATT
AGGAGCTCCTATCGTAATGCATGACTACTTAACTGGGGGATTCACTGCAAATACTTCTTTGGCTCATTATTGCCGAGATA
ATGGTTTACTTCTTCACATTCACCGCGCAATGCATGCAGTTATTGATAGACAGAAGAATCATGGTATGCATTTTCGTGTA
CTAGCGAAGGCGTTACGTATGTCTGGCGGAGATCATATTCACGCTGGTACCGTAGTAGGTAAACTTGAAGGGGAAAGAGA
CATCACTCTGGGCTTTGTTGATTTATTGCGTGATGATTTCATTGACAAAGATCGAAGCCGCGGTATTTATTTCACTCAAG
ATTGGGTCTCTCTACCAGGTGTTCTGCCTGTAGCTTCAGGGGGTATTCACGTTTGGCATATGCCTGCTCTGACCGAGATC
TTTGGAGATGATTCCGTACTACAATTCGGCGGAGGAACTCTAGGGCACCCTTGGGGAAATGCACCTGGTGCCGTAGCTAA
TCGAGTAGCTCTAGAAGCATGTGTACAAGCTCGTAATGAGGGACGTGATCTTGCTCGTGAGGGTAATGAAATTATCCGTG
AAGCTAGCAAA---------------------------------------------------------------------
---------------------------------------------
>MN366835.1_Mansonia_altissima_voucher_IDRCG048-13_BRLU_NB0594_ribulose-15-bisphosphate_carboxylase/oxygenase_large_subunit_(rbcL)_gene_partial_cds_chloroplast          
---------------------------------------------------------------------GTTAAAGAGTA
TAAATTGACTTATTATACTCCTGAATATCAAGTCAAAGATACTGATATCTTGGCAGCCTTCCGAGTAACTCCTCAACCCG
GAGTTCCGCCTGAGGAAGCAGGGGCCGCGGTAGCTGCTGAATCTTCTACTGGTACATGGACAACCGTGTGGACCGATGGG
CTTACCAGCCTTGATCGTTACAAAGGGCGATGCTACCACATTGAGCCCGTTCCTGGAGAAGAAAATCAATATATATGTTA
TGTAGCTTACCCTTTAGACCTTTTTGAAGAAGGTTCTGTTACTAACATGTTTACTTCCATTGTAGGTAATGTATTTGGGT
TCAAAGCCCTGCGCGCTCTACGTCTAGAGGATCTGCGAATCCCTGTTTCTTATATTAAAACTTTCCAAGGCCCGCCTCAC
GGCATCCAGGTTGAAAGAGATAAATTGAACAAGTACGGTCGCCCCCTATTAGGATGTACTATTAAACCTAAATTGGGGTT
ATCCGCTAAGAACTACGGTAGAGCAGTTTATGAATGT-------------------------------------------
--------------------------------------------------------------------------------
--------------------------------------------------------------------------------
--------------------------------------------------------------------------------
--------------------------------------------------------------------------------
--------------------------------------------------------------------------------
--------------------------------------------------------------------------------
--------------------------------------------------------------------------------
--------------------------------------------------------------------------------
--------------------------------------------------------------------------------
--------------------------------------------------------------------------------
---------------------------------------------
>KY365710.1_Tinospora_crispa_voucher_Chen_ZD_s.n._(PE)_ribulose-15-bisphosphate_carboxylase/oxygenase_large_subunit_(rbcL)_gene_partial_cds_chloroplast                  
------------------------------------------------------GGATTCAAAGCTGGTGTTAAAGATTA
CAAATTGACTTATTATACTCCTGACTATGTACCCAAAGATACTGATACGCTAGCAGCATTCCGAGTAACTCCTCAACCGG
GAGTTCCGCCTGAAGAAGCGGGGGCTGCGGTAGCTGCCGAATCTTCTACAGGTACATGGACAACTGTGTGGACCGATGGA
CTTACCAGTCTTGATCGTTACAAAGGACGATGCTACGACATTGAGCCCGTTGCTGGGGAAGAAAATCAATATATTTGTTA
TGTAGCTTACCCCTTAGACCTTTTTGAAGAAGGTTCTGTTACTAATATGTTTACTTCCATTGTGGGTAATGTTTTTGGGT
TCAAAGCGCTACGCGCTCTACGTCTGGAGGATCTGCGAATTCCTATTGCTTATATTAAAACTTTCCAAGGCCCGCCTCAT
GGCATCCAAGTTGAGAGAGATAAATTAAACAAGTATGGTCGTCCCCTATTGGGATGTACTATTAAACCAAAATTGGGATT
ATCCGCTAAGAACTACGGTAGAGCAGTTTATGAATGTCTTCGCGGTGGACTTGATTTTACCAAGGATGATGAGAACGTGA
ACTCCCAACCATTTATGCGTTGGAGAGACCGTTTCCTATTTTGTGCCGAAGCTCTTTTTAAAGCACAGGCCGAAACAGGT
GAAATCAAAGGACATTACTTGAATGCTACGGCCGGTACATGCGAAGAAATGATCAAAAGGGCTGTATTTGCCAGAGAGTT
AGGAGTCCCTATTGTAATGCATGACTACTTAACGGGAGGATTCACCGCGAATACTAGCTTGGCTCATTATTGCCGAGATA
ATGGTCTACTTCTTCACATCCACCGCGCAATGCATGCAGTTATTGATAGACAGAAGAATCATGGTATGCATTTCCGTGTA
CTAGCTAAAGCGTTACGTATGTCCGGTGGAGATCATATTCACGCTGGTACCGTAGTAGGTAAACTGGAGGGGGAAAGAGA
AATCACCTTGGGCTTTGTTGATTTACTACGCGATGATTTTATTGAAAAAGACCGCAGTCGCGGTATTTATTTCACTCAAG
ATTGGGTCTCTTTACCAGGTGTTCTGCCTGTGGCTTCAGGGGGTATTCACGTTTGGCATATGCCCGCTCTGACCGAGATC
TTTGGAGATGATTCCGTACTACAATTCGGTGGAGGAACTTTAGGACACCCTTGGGGAAATGCACCGGGTGCTGTAGCTAA
CCGAGTAGCTCTAGAAGCGTGTGTACAAGCTCGTAATGAAGGACGTGATCTTGCTCGTGAAGGTAATGAAATTATCCGTG
AGGCTAGCAAATGGAGCCCTGAACTAGCTGCTGCTTGTGAGGTATGGAAGGAGATCAAATTCGAATTTGAAGCAATGGAT
---------------------------------------------
>KX527558.1_Tinospora_crispa_voucher_WW_Chen_ZD_s._n._ribulose-15-bisphosphate_carboxylase/oxygenase_large_subunit_(rbcL)_gene_partial_cds_chloroplast                   
---------------------------------------------------------------------------GATTA
CAAATTGACTTATTATACTCCTGACTATGTACCCAAAGATACTGATACGCTAGCAGCATTCCGAGTAACTCCTCAACCGG
GAGTTCCGCCTGAAGAAGCGGGGGCTGCGGTAGCTGCCGAATCTTCTACAGGTACATGGACAACTGTGTGGACCGATGGA
CTTACCAGTCTTGATCGTTACAAAGGACGATGCTACGACATTGAGCCCGTTGCTGGGGAAGAAAATCAATATATTTGTTA
TGTAGCTTACCCCTTAGACCTTTTTGAAGAAGGTTCTGTTACTAATATGTTTACTTCCATTGTGGGTAATGTTTTTGGGT
TCAAAGCGCTACGCGCTCTACGTCTGGAGGATCTGCGAATTCCTATTGCTTATATTAAAACTTTCCAAGGCCCGCCTCAT
GGCATCCAAGTTGAGAGAGATAAATTAAACAAGTATGGTCGTCCCCTATTGGGATGTACTATTAAACCAAAATTGGGATT
ATCCGCTAAGAACTACGGTAGAGCAGTTTATGAATGTCTTCGCGGTGGACTTGATTTTACCAAGGATGATGAGAACGTGA
ACTCCCAACCATTTATGCGTTGGAGAGACCGTTTCCTATTTTGTGCCGAAGCTCTTTTTAAAGCACAGGCCGAAACAGGT
GAAATCAAAGGACATTACTTGAATGCTACGGCCGGTACATGCGAAGAAATGATCAAAAGGGCTGTATTTGCCAGAGAGTT
AGGAGTCCCTATTGTAATGCATGACTACTTAACGGGAGGATTCACCGCGAATACTAGCTTGGCTCATTATTGCCGAGATA
ATGGTCTACTTCTTCACATCCACCGCGCAATGCATGCAGTTATTGATAGACAGAAGAATCATGGTATGCATTTCCGTGTA
CTAGCTAAAGCGTTACGTATGTCCGGTGGAGATCATATTCACGCTGGTACCGTAGTAGGTAAACTGGAGGGGGAAAGAGA
AATCACCTTGGGCTTTGTTGATTTACTACGCGATGATTTTATTGAAAAAGACCGCAGTCGCGGTATTTATTTCACTCAAG
ATTGGGTCTCTTTACCAGGTGTTCTGCCTGTGGCTTCAGGGGGTATTCACGTTTGGCATATGCCCGCTCTGACCGAGATC
TTTGGAGATGATTCCGTACTACAATTCGGTGGAGGAACTTTAGGACACCCTTGGGGAAATGCACCGGGTGCTGTAGCTAA
CCGAGTAGCTCTAGAAGCGTGTGTACAAGCTCGTAATGAAGGACGTGATCTTGCTCGTGAAGGTAATGAAATTATCCGTG
AGGCTAGCAAA---------------------------------------------------------------------
---------------------------------------------
>MN727386.1_Tinospora_sinensis_chloroplast_complete_genome                                                                                                               
ATGAGTTGTAGGGAGGGACTTATGTCACCACAAACAGAGACTAAAGCAAGTGTTGGATTCAAAGCTGGTGTTAAAGATTA
CAAATTGACTTATTATACTCCTGACTATGTACCCAAAGATACTGATACGCTAGCAGCATTCCGAGTAACTCCTCAACCGG
GAGTTCCGCCTGAAGAAGCGGGGGCTGCGGTAGCTGCCGAATCTTCTACAGGTACATGGACAACTGTGTGGACCGATGGA
CTTACCAGTCTTGATCGTTACAAAGGACGATGCTACGACATTGAGCCCGTTGCTGGGGAAGAAAATCAATATATTTGTTA
TGTAGCTTACCCCTTAGACCTTTTTGAAGAAGGTTCTGTTACTAATATGTTTACTTCCATTGTGGGTAATGTTTTTGGGT
TCAAAGCGCTACGCGCTCTACGTCTGGAGGATCTGCGAATTCCTATTGCTTATATTAAAACTTTCCAAGGCCCGCCTCAT
GGCATCCAAGTTGAGAGAGATAAATTAAACAAGTATGGTCGTCCCCTATTGGGATGTACTATTAAACCAAAATTGGGATT
ATCCGCTAAGAACTACGGTAGAGCAGTTTATGAATGTCTTCGCGGTGGACTTGATTTTACCAAGGATGATGAGAACGTGA
ACTCCCAACCATTTATGCGTTGGAGAGACCGTTTCCTATTTTGTGCCGAAGCACTTTTTAAAGCACAGGCCGAAACGGGT
GAAATCAAAGGACATTACTTGAATGCTACGGCCGGTACATGCGAAGAAATGATCAAAAGGGCTGTATTTGCCAGAGAGTT
AGGAGTCCCTATTGTAATGCATGACTACTTAACGGGAGGATTCACCGCGAATACTAGCTTGGCTCATTATTGCCGAGATA
ATGGTCTACTTCTTCACATCCACCGCGCAATGCATGCAGTTATTGATAGACAGAAGAATCATGGTATGCATTTCCGTGTA
CTAGCTAAAGCGTTACGTATGTCCGGTGGAGATCATATTCACGCTGGTACCGTAGTAGGTAAACTGGAGGGGGAAAGAGA
AATCACCTTGGGCTTTGTTGATTTACTACGCGATGATTTTATTGAAAAAGACCGCAGTCGCGGTATTTATTTCACTCAAG
ATTGGGTCTCTTTACCAGGTGTTCTGCCTGTGGCTTCAGGGGGTATTCACGTTTGGCATATGCCCGCTCTGACCGAGATC
TTTGGAGATGATTCCGTACTACAATTCGGTGGAGGAACTTTAGGACACCCTTGGGGAAATGCACCGGGTGCTGTAGCTAA
CCGAGTAGCTCTAGAAGCGTGTGTACAAGCTCGTAATGAAGGACGTGATCTTGCTCGTGAAGGTAATGAAATTATCCGTG
AGGCTAGCAAATGGAGCCCTGAACTAGCTGCTGCTTGTGAGGTATGGAAGGAGATCAAATTCGAATTTGAAGCAATGGAT
ACTTTGTAA------------------------------------
>NC_042153.1_Tinospora_cordifolia_voucher_SUPG015_chloroplast_complete_genome                                                                                            
ATGAGTTGTAGGGAGGGACTTATGTCACCACAAACAGAGACTAAAGCAAGTGTTGGATTCAAAGCTGGTGTTAAAGATTA
CAAATTGACTTATTATACTCCTGACTATGTACCCAAAGATACTGATACGCTAGCAGCATTCCGAGTAACTCCTCAACCGG
GAGTTCCGCCTGAAGAAGCGGGGGCTGCGGTAGCTGCCGAATCTTCTACAGGTACATGGACAACTGTGTGGACCGATGGA
CTTACCAGTCTTGATCGTTACAAAGGACGATGCTACGACATTGAGCCCGTTGCTGGGGAAGAAAATCAATATATTTGTTA
TGTAGCTTACCCCTTAGACCTTTTTGAAGAAGGTTCTGTTACTAATATGTTTACTTCCATTGTGGGTAATGTTTTTGGGT
TCAAAGCGCTACGCGCTCTACGTCTGGAGGATCTGCGAATTCCTATTGCTTATATTAAAACTTTCCAAGGCCCGCCTCAT
GGCATCCAAGTTGAGAGAGATAAATTAAACAAGTATGGGCGTCCCCTATTGGGATGTACTATTAAACCAAAATTGGGATT
ATCCGCTAAGAACTACGGTAGAGCAGTTTATGAATGTCTTCGCGGTGGACTTGATTTTACCAAGGATGATGAGAACGTGA
ACTCCCAACCATTTATGCGTTGGAGAGACCGTTTCCTATTTTGTGCCGAAGCACTTTTTAAAGCACAGGCCGAAACGGGT
GAAATCAAAGGACATTACTTGAATGCTACGGCCGGTACATGCGAAGAAATGATCAAAAGGGCTGTATTTGCCAGAGAGTT
AGGAGTCCCTATTGTAATGCATGACTACTTAACGGGAGGATTCACCGCGAATACTAGCTTGGCTCATTATTGCCGAGATA
ATGGTCTACTTCTTCACATCCACCGCGCAATGCATGCAGTTATTGATAGACAGAAGAATCATGGTATGCATTTCCGTGTA
CTAGCTAAAGCGTTACGTATGTCCGGTGGAGATCATATTCACGCTGGTACCGTAGTAGGTAAACTGGAGGGGGAAAGAGA
AATCACCTTGGGCTTTGTTGATTTACTACGCGATGATTTTATTGAAAAAGACCGCAGTCGCGGTATTTATTTCACTCAAG
ATTGGGTCTCTTTACCAGGTGTTCTGCCTGTGGCTTCAGGGGGTATTCACGTTTGGCATATGCCCGCTCTGACCGAGATC
TTTGGAGATGATTCCGTACTACAATTCGGTGGAGGAACTTTAGGACACCCTTGGGGAAATGCACCGGGTGCTGTAGCTAA
CCGAGTAGCTCTAGAAGCGTGTGTACAAGCTCGTAATGAAGGACGTGATCTTGCTCGTGAAGGTAATGAAATTATCCGTG
AGGCTAGCAAATGGAGCCCTGAACTAGCTGCTGCTTGTGAGGTATGGAAGGAGATCAAATTCGAATTTGAAGCAATGGAT
ACTTTGTAA------------------------------------
>U26330.2_Osbeckia_stellata_ribulose-15-bisphosphate_carboxylase_oxygenase_large_subunit_(rbcL)_gene_partial_cds_chloroplast_gene_for_chloroplast_product                
---------------------------------------------------------------GCTGGTGTTAAAGATTA
TAGACTGACTTATTA??CTCCT???TATCAAGTCAAACCTACTGATACCTT??CAGCATTCCGAGTAACTCCTCAACCTG
GAGTTCCGCCTGAAGAAGCAGGGGCTGC?GTAGCTGCTGAATCTTCTACTGGTAC?TGGACAACTG?GTGGACCGATGGG
CTTACCAGCCTTGATCGTTATAAAGGAAGATGCTACAACATCGAGCCGGTTGCTGGAGAAGAAAATCAATATATATGTTA
TGTAGCTTATCCTTTAGACCTTTTTGAAGAAGGTTCTGTTACTAATATGTTTACTTCAATTGTAGGGAATGTATTTGGCT
TCAAAGCCCTTCGCGCTCTACGTTTGGAGGATTTGCGAATCCCTACTGCCTATGTTAAAACTTTCCAAGGACCGCCTCAT
GGCATCCAAGTTGAGAGAGATAAATTGAACAAGTATGGACGTCCCCTATTGGGATGTACTATTAAACCGAAATTAGGCTT
ATCCGCTAAGAATTATGGTAGAGCATGTTATGAATGTCTTCG???TGGACTTGATTTTACGAAGGATGATGAAGACGTGA
ACTCACAACCATTTATGCGTTGGAGAGACCGTTTCTTATTTTGTGCTGAAGCCCTTTATAAAGCACAGGCTGAAACAGGT
GAAATCAAAGGACATTACTTGAATGCTACTGCAGGTACATGCGAAGAAATGATTAAAAGGGCTGTATTTGCCAGAGAATT
GGGAGTTCCTATCGTAATGCATGACTACTTAACGGGAGGATTCACTGCAAATACTAGCTTGGCTCATTATTGCCGAGATA
ATGGTCTACTTCTTCACATCCACCGTGCAATGCATGCAGTTATTGATAGACAGAAAAATCATGGTATGCACTTTCGTGTA
CTAGCTAAAGC?TTACGTATGTCTGGTGGAGATCATATTCACGCGGGTACTGTAGTAGGTAAACTTGAAGGAGAAAGAGA
GATTACTTTGGGCTTTGTTGATTTACTACGTTTGGATTATATTGAAAAAGATCGAAGCCGTGGTATTTATTTCACTCAAG
ATTGGGTCTCTCTACCAGGTGTTTTGCCTGTAGCTTCTGGGGGTATTCACGTTTGGCATATGCTG?CTCTGACCGAGATC
TTTGGAGATGATTCCGTACTACAATTTGGCGGAGGCACTTTAGGGCATCCTTGGGGGAATGCGCCGGGTGCCGTAGCTAA
TCGAGTAGCTCTCGAAGCATGCGTACAAGCGCGTAATGAGGGACGTGATCTTGCTCGTGAGGGTAATGAAATTATACGTG
AGGCTAGCAAATGGAGTCCTGAACTAGCTGCTGCTTGTGAGGTATGGAAAGAGATCAGGTTTGAATTCGAAGCAATGGAT
ACTTTGTAA------------------------------------
>NC_046486.1_Osbeckia_stellata_chloroplast_complete_genome                                                                                                               
---------------------ATGTCACCACAAACAGAGACTAAAGCATATGTTGGATTCAAAGCTGGTGTTAAAGATTA
TAGACTGACTTATTATACTCCTGAGTATCAAGTCAAACCTACTGATACCTTGGCAGCATTCCGAGTAACTCCTCAACCTG
GAGTTCCGCCTGAAGAAGCAGGGGCTGCGGTAGCTGCTGAATCTTCTACTGGTACATGGACAACTGTGTGGACCGATGGG
CTTACCAGCCTTGATCGTTATAAAGGAAGATGCTACAACATCGAGCCGGTTGCTGGAGAAGAAAATCAATATATATGTTA
TGTAGCTTATCCTTTAGACCTTTTTGAAGAAGGTTCTGTTACTAATATGTTTACTTCAATTGTAGGGAATGTATTTGGCT
TCAAAGCCCTTCGCGCTCTACGTTTGGAGGATTTGCGAATCCCTACTGCCTATATTAAAACTTTCCAAGGACCGCCTCAT
GGCATCCAAGTTGAGAGAGATAAATTGAACAAGTATGGACGTCCCCTATTGGGATGTACTATTAAACCGAAATTAGGCTT
ATCCGCTAAGAATTATGGTAGAGCAGTTTATGAATGTCTTCGTGGTGGACTTGATTTTACGAAAGATGATGAGAACGTAA
ACTCACAACCATTTATGCGTTGGAGAGACCGTTTCTTATTTTGTGCTGAAGCCATTTATAAAGCACAGGCTGAAACAGGT
GAAATCAAAGGACATTACTTGAATGCTACTGCAGGTACATGCGAAGAAATGATTAAAAGGGCTGTATTTGCCAGAGAATT
GGGAGTTCCTATCGTAATGCATGACTACTTAACGGGAGGATTCACTGCAAATACTAGCTTGGCTCATTATTGCCGAGATA
ATGGTCTACTTCTTCACATCCACCGTGCAATGCATGCAGTTATTGATAGACAGAAAAATCATGGTATGCACTTTCGTGTA
CTAGCTAAAGCGTTACGTATGTCTGGTGGAGATCATATTCACGCGGGTACTGTAGTAGGTAAACTTGAAGGAGAAAGAGA
GATTACTTTGGGCTTTGTTGATTTACTACGTTTGGATTATATTGAAAAAGATCGAAGCCGTGGTATTTATTTCACTCAAG
ATTGGGTCTCTCTACCAGGTGTTTTGCCTGTAGCTTCTGGGGGTATTCACGTTTGGCATATGCCTGCTCTGACCGAGATC
TTTGGAGATGATTCCGTACTACAATTTGGCGGAGGCACTTTAGGGCATCCTTGGGGGAATGCGCCGGGTGCCGTAGCTAA
TCGAGTAGCTCTCGAAGCATGCGTACAAGCGCGTAATGAGGGTCGTGATCTTGCTCGTGAGGGTAATGAAATTATACGTG
AGGCTAGCAAATGGAGTCCTGAACTAGCTGCTGCTTGTGAGGTATGGAAAGAGATCAAGTTTGAATTCGAAGCAATGGAT
ACTTTGTAA------------------------------------
>MK331713.1_Osbeckia_stellata_chloroplast_complete_genome                                                                                                                
---------------------ATGTCACCACAAACAGAGACTAAAGCATATGTTGGATTCAAAGCTGGTGTTAAAGATTA
TAGACTGACTTATTATACTCCTGAGTATCAAGTCAAACCTACTGATACCTTGGCAGCATTCCGAGTAACTCCTCAACCTG
GAGTTCCGCCTGAAGAAGCAGGGGCTGCGGTAGCTGCTGAATCTTCTACTGGTACATGGACAACTGTGTGGACCGATGGG
CTTACCAGCCTTGATCGTTATAAAGGAAGATGCTACAACATCGAGCCGGTTGCTGGAGAAGAAAATCAATATATATGTTA
TGTAGCTTATCCTTTAGACCTTTTTGAAGAAGGTTCTGTTACTAATATGTTTACTTCAATTGTAGGGAATGTATTTGGCT
TCAAAGCCCTTCGCGCTCTACGTTTGGAGGATTTGCGAATCCCTACTGCCTATATTAAAACTTTCCAAGGACCGCCTCAT
GGCATCCAAGTTGAGAGAGATAAATTGAACAAGTATGGACGTCCCCTATTGGGATGTACTATTAAACCGAAATTAGGCTT
ATCCGCTAAGAATTATGGTAGAGCAGTTTATGAATGTCTTCGTGGTGGACTTGATTTTACGAAAGATGATGAGAACGTAA
ACTCACAACCATTTATGCGTTGGAGAGACCGTTTCTTATTTTGTGCTGAAGCCATTTATAAAGCACAGGCTGAAACAGGT
GAAATCAAAGGACATTACTTGAATGCTACTGCAGGTACATGCGAAGAAATGATTAAAAGGGCTGTATTTGCCAGAGAATT
GGGAGTTCCTATCGTAATGCATGACTACTTAACGGGAGGATTCACTGCAAATACTAGCTTGGCTCATTATTGCCGAGATA
ATGGTCTACTTCTTCACATCCACCGTGCAATGCATGCAGTTATTGATAGACAGAAAAATCATGGTATGCACTTTCGTGTA
CTAGCTAAAGCGTTACGTATGTCTGGTGGAGATCATATTCACGCGGGTACTGTAGTAGGTAAACTTGAAGGAGAAAGAGA
GATTACTTTGGGCTTTGTTGATTTACTACGTTTGGATTATATTGAAAAAGATCGAAGCCGTGGTATTTATTTCACTCAAG
ATTGGGTCTCTCTACCAGGTGTTTTGCCTGTAGCTTCTGGGGGTATTCACGTTTGGCATATGCCTGCTCTGACCGAGATC
TTTGGAGATGATTCCGTACTACAATTTGGCGGAGGCACTTTAGGGCATCCTTGGGGGAATGCGCCGGGTGCCGTAGCTAA
TCGAGTAGCTCTCGAAGCATGCGTACAAGCGCGTAATGAGGGTCGTGATCTTGCTCGTGAGGGTAATGAAATTATACGTG
AGGCTAGCAAATGGAGTCCTGAACTAGCTGCTGCTTGTGAGGTATGGAAAGAGATCAAGTTTGAATTCGAAGCAATGGAT
ACTTTGTAA------------------------------------
>MG266206.1_Rauvolfia_serpentina_voucher_CMPR8780_ribulose-15-bisphosphate_carboxylase/oxygenase_large_subunit_(rbcL)_gene_partial_cds_chloroplast                       
----------------CCAGTATGTCACCACAAACAGAAACTAAAGCAAGTGTTGGATTCAAAGCTGGTGTTAAAGAGTA
CAAATTGACTTATTATACTCCTGAATACGAAACCAAAGATACTGATATCTTGGCAGCATTCCGAGTAACTCCTCAACCTG
GAGTTCCACCCGAAGAAGCAGGGGCCGCGGTAGCTGCCGAATCTTCTACTGGTACATGGACAACTGTGTGGACCGATGGA
CTTACCAGCCTTGATCGTTACAAAGGGCGATGCTACCACATCGAGCCCGTTCCTGGAGAAGAAGATCAATTTATTGCTTA
TGTAGCTTACCCCTTAGACCTTTTTGAAGAAGGTTCTGTTACTAACATGTTTACTTCCATTGTAGGTAATGTATTTGGGT
TCAAAGCCCTACGCGCTCTACGTCTGGAAGATTTGCGAATCCCTACGGCTTATGTTAAAACTTTCCAAGGCCCGCCTCAT
GGCATCCAGGTGGAGAGAGATAAATTGAACAAATATGGTCGTCCCCTGTTGGGATGTACTATTAAACCTAAATTGGGGTT
ATCCGCTAAAAACTACGGTAGGGCATGTTATGAATGTCTTCGTGGCGGACTTGATTTTACCAAAGATGATGAAAACGTGA
ACTCCCAACCGTTTATGCGTTGGAGAGATCGTTTCTTATTTTGTGCTGAAGCAATTTATAAAGCACAAGCTGAAACCGGT
GAAATCAAAGGGCATTACTTGAATGCTACTGCAGGTACATGC--------------------------------------
--------------------------------------------------------------------------------
--------------------------------------------------------------------------------
----------------------------GAGGTCATA-------------------------------------------
--------------------------------------------------------------------------------
--------------------------------------------------------------------------------
--------------------------------------------------------------------------------
--------------------------------------------------------------------------------
--------------------------------------------------------------------------------
---------------------------------------------
>MG946861.1_Rauvolfia_serpentina_ribulose-15-bisphosphate_carboxylase/oxygenase_large_subunit_gene_partial_cds_chloroplast                                               
---------------------------------ACAGAAACTAAAGCAAGTGTTGGATTCAAAGCTGGTGTTAAAGAGTA
CAAATTGACTTATTATACTCCTGAATACGAAACCAAAGATACTGATATCTTGGCAGCATTCCGAGTAACTCCTCAACCTG
GAGTTCCACCCGAAGAAGCAGGGGCCGCGGTAGCTGCCGAATCTTCTACTGGTACATGGACAACTGTGTGGACCGATGGA
CTTACCAGCCTTGATCGTTACAAAGGGCGATGCTACCACATCGAGCCCGTTCCTGGAGAAGAAGATCAATTTATTGCTTA
TGTAGCTTACCCCTTAGACCTTTTTGAAGAAGGTTCTGTTACTAACATGTTTACTTCCATTGTAGGTAATGTATTTGGGT
TCAAAGCCCTACGCGCTCTACGTCTGGAAGATTTGCGAATCCCTACGGCTTATGTTAAAACTTTCCAAGGCCCGCCTCAT
GGCATCCAGGTGGAGAGAGATAAATTGAACAAATATGGTCGTCCCCTGTTGGGATGTACTATTAAACCTAAATTGGGGTT
ATCCGCTAAAAACTACGGTAGGGCATGTTATGAATGTCTTCGTGGCGGACTTGATTTTACCAAAGATGATGAAAACGTGA
ACTCCCAACCGTTTATGCGTTGGAGAGATCGTTTCTTATTTTGTGCTGAAGCAATTTATAAAGCACAAGCTGAAACCGGT
GAAATCAAAGGGCATTACTTGAATGCTACTGCAGGTACATGCGAAGAAATGATGAAAAGAGCTGTATTTGCTAGAGAATT
GGGAGTTCCTATCGTAATGCATGACTACTTAACAGGGGGATTCACTGCAAATACTAGCTTGGCTCATTATTGCCGAGATA
ATGGCCTACTTCTTCACATCCACCGTGCAATGCACGCAGTTATTGATAGACAGAAGAATCATGGTATGCACTTCCGCGTA
CTAGCTAAAGCGTTACGTATGTCTGGCGGAGATCATATTCACGCTGGTACCGTAGTAGGTAAACTTGAAGGGGAAAGAGA
CATCACTTTGGGCTTTGTTGATTTACTGCGTGATGATTTTATTGAAAAAGATCGGAGTCGCGGTATTTATTTCACTCAAG
ATTGGGTCTCCCTACCAGGTGTTATACCGGTGGCTTCAGGGGGTATTCACGTTTGGCACATGCCCGCTCTGACCGAGATC
TTTGGGGATGATTCCGTACTACAGTTTGGTGGAGGAACTTTAGGACACCCTTGGGGTAATGCGCCAGGTGCCGTAGCGAA
TCGAGTAGCTCTAGAAGCATGTGTACAAGCTCGTAATGAAGGGCGCGATCTTGCTCTTGAGGGTAATGAAATTATCCGTG
AGGCTAGCAAATGGAGTCCTGAACTGGCTGCTGCTTGTGAGGTATGGAAGGCGATCCGATTTAATTTTGCAGCAGTGGAT
ACTTTGGATAATTT-------------------------------
>NC_047244.1_Rauvolfia_serpentina_chloroplast_complete_genome                                                                                                            
---------------------ATGTCACCACAAACAGAGACTAAAGCAAGTGTTGGATTCAAAGCTGGTGTTAAAGAGTA
CAAATTGACTTATTATACTCCTGAATACGAAACCAAAGATACTGATATCTTGGCAGCATTCCGAGTAACTCCTCAACCTG
GAGTTCCACCCGAAGAAGCAGGGGCCGCGGTAGCTGCCGAATCTTCTACTGGTACATGGACAACTGTGTGGACCGATGGA
CTTACCAGCCTTGATCGTTACAAAGGGCGATGCTACCACATCGAGCCCGTTCCTGGAGAAGAAGATCAATTTATTGCTTA
TGTAGCTTACCCCTTAGACCTTTTTGAAGAAGGTTCTGTTACTAACATGTTTACTTCCATTGTAGGTAATGTATTTGGGT
TCAAAGCCCTACGCGCTCTACGTCTGGAAGATTTGCGAGTCCCTCCGGCTTATATTAAAACTTTCCAAGGCCCGCCTCAT
GGCATCCAGGTTGAGAGAGATAAATTGAACAAATATGGTCGTCCCCTGTTGGGATGTACTATTAAACCTAAATTGGGGTT
ATCCGCTAAAAACTACGGTAGGGCATGTTATGAATGTCTTCGTGGCGGACTTGATTTTACCAAAGATGATGAAAACGTGA
ACTCCCAACCGTTTATGCGTTGGAGAGATCGTTTCTTATTTTGTGCCGAAGCAATTTATAAATCACAAGCTGAAACCGGT
GAAATCAAAGGGCATTACTTGAATGCTACTGCAGGTACATGCGAAGAAATGATGAAAAGAGCTATATTTGCTAGAGAATT
GGGAGTTCCTATCGTAATGCATGACTACTTAACAGGGGGATTCACTGCAAATACTACCTTGGCTCATTATTGCCGAGATA
ATGGCCTACTTCTTCACATCCACCGTGCAATGCACGCAGTTATTGATAGACAGAAGAATCATGGTATGCACTTCCGCGTA
CTAGCTAAAGCGTTACGTATGTCTGGTGGAGATCATATTCACGCTGGTACCGTAGTAGGTAAACTTGAAGGGGAAAGAGA
CATCACTTTGGGCTTTGTTGATTTACTGCGTGATGATTTTATTGAAAAAGATCGAAGTCGCGGTATTTATTTCACTCAAG
ATTGGGTCTCTCTACCAGGTGTTATACCGGTGGCTTCAGGGGGTATTCACGTTTGGCACATGCCCGCTCTGACCGAGATC
TTTGGGGATGATTCCGTACTACAGTTTGGTGGAGGAACTATAGGACACCCTTGGGGTAATGCGCCAGGTGCCGTAGCGAA
TCGAGTAGCTCTAGAAGCATGTGTACAAGCTCGTAATGAAGGGCGCGATCTTGCTCTTGAGGGTAATGAAATTGTCCGTG
AGGCTAGCAAATGGAGTCCTGAACTGGCTGCTGCTTGTGAGGTATGGAAGGAGATCCGATTTAATTTTAAAGCAGTGGAT
ACTTTGTAA------------------------------------
>MN480804.1_Rauvolfia_verticillata_voucher_IBSC:W.N._Chen_2019001_plastid_complete_genome                                                                                
---------------------ATGTCACCACAAACAGAGACTAAAGCAAGTGTTGGATTCAAAGCTGGTGTTAAAGAGTA
CAAATTGACTTATTATACTCCTGAATACGAAACCAAAGATACTGATATCTTGGCAGCATTCCGAGTAACTCCTCAACCTG
GAGTTCCACCCGAAGAAGCAGGGGCCGCGGTAGCTGCCGAATCTTCTACTGGTACATGGACAACTGTGTGGACCGATGGA
CTTACCAGCCTTGATCGTTACAAAGGGCGATGCTACCACATCGAGCCCGTTCCTGGAGAAGAAGATCAATTTATTGCTTA
TGTAGCTTACCCCTTAGACCTTTTTGAAGAAGGTTCTGTTACTAACATGTTTACTTCCATTGTAGGTAATGTATTTGGGT
TCAAAGCCCTACGCGCTCTACGTCTGGAAGATTTGCGAGTCCCTCCGGCTTATATTAAAACTTTCCAAGGCCCGCCTCAT
GGCATCCAGGTTGAGAGAGATAAATTGAACAAATATGGTCGTCCCCTGTTGGGATGTACTATTAAACCTAAATTGGGGTT
ATCCGCTAAAAACTACGGTAGGGCATGTTATGAATGTCTTCGTGGCGGACTTGATTTTACCAAAGATGATGAAAACGTGA
ACTCCCAACCGTTTATGCGTTGGAGAGATCGTTTCTTATTTTGTGCCGAAGCAATTTATAAATCACAAGCTGAAACCGGT
GAAATCAAAGGGCATTACTTGAATGCTACTGCAGGTACATGCGAAGAAATGATGAAAAGAGCTATATTTGCTAGAGAATT
GGGAGTTCCTATCGTAATGCATGACTACTTAACAGGGGGATTCACTGCAAATACTACCTTGGCTCATTATTGCCGAGATA
ATGGCCTACTTCTTCACATCCACCGTGCAATGCACGCAGTTATTGATAGACAGAAGAATCATGGTATGCACTTCCGCGTA
CTAGCTAAAGCGTTACGTATGTCTGGTGGAGATCATATTCACGCTGGTACCGTAGTAGGTAAACTTGAAGGGGAAAGAGA
CATCACTTTGGGCTTTGTTGATTTACTGCGTGATGATTTTATTGAAAAAGATCGAAGTCGCGGTATTTATTTCACTCAAG
ATTGGGTCTCTCTACCAGGTGTTATACCGGTGGCTTCAGGGGGTATTCACGTTTGGCACATGCCCGCTCTGACCGAGATC
TTTGGGGATGATTCCGTACTACAGTTTGGTGGAGGAACTATAGGACACCCTTGGGGTAATGCGCCAGGTGCCGTAGCGAA
TCGAGTAGCTCTAGAAGCATGTGTACAAGCTCGTAATGAAGGGCGCGATCTTGCTCTTGAGGGTAATGAAATTGTCCGTG
AGGCTAGCAAATGGAGTCCTGAACTGGCTGCTGCTTGTGAGGTATGGAAGGAGATCCGATTTAATTTTAAAGCAGTGGAT
ACTTTGTAA------------------------------------
>NC_042161.1_Diospyros_maclurei_chloroplast_complete_genome                                                                                                              
---------------------ATGTCACCACAAACAGAGACTAAAGCAAGTGTTGGATTCAAAGCTGGTGTTAAAGATTA
CAAATTGACTTATTATACTCCTGACTATGAAACCAAAGATACTGATATCTTGGCAGCATTCCGAGTAACTCCTCAACCTG
GAGTTCCACCGGAAGAAGCGGGGGCCGCGGTAGCTGCCGAATCTTCTACTGGTACATGGACAACTGTGTGGACCGATGGA
CTTACTAGTCTTGATCGTTACAAAGGGCGATGCTACCACATCGAGCCCGTTGCTGGAGAAGAAAGTCAATTTATTGCTTA
TGTAGCTTATCCTTTAGACCTTTTTGAAGAAGGTTCTGTTACTAACATGTTTACTTCCATTGTGGGTAATGTATTTGGGT
TCAAAGCCCTGCGCGCTCTACGTCTGGAAGATTTGCGAATCCCTACTTCGTATGTTAAAACTTTCCAAGGACCACCTCAT
GGTATCCAAGTTGAAAGAGATAAATTGAACAAGTATGGTCGTCCCCTGTTGGGATGTACTATTAAACCGAAATTGGGGTT
ATCCGCTAAAAACTACGGTAGAGCAGTTTATGAATGTCTCCGCGGTGGACTTGATTTTACCAAAGATGATGAGAACGTGA
ACTCCCAACCATTTATGCGTTGGAGAGACCGTTTCTTATTTTGTGCCGAAGCAATTTATAAAGCACAGGCTGAAACAGGT
GAAATCAAAGGGCATTACTTGAATGCTACTGCAGGTACATGTGAAGAAATGATGAAAAGGGCTATATTTGCCAGAGAATT
AGGAGTTCCTATCATAATGCATGACTATTTAACAGGGGGATTCACTGCAAATACTAGCTTGGCTCATTATTGCCGAGATA
ATGGCCTACTTCTTCACATCCATCGTGCAATGCATGCAGTTATTGATAGACAGAAGAATCATGGTATGCACTTTCGTGTA
CTAGCTAAAGCGTTACGTTTGTCTGGTGGAGATCATATTCACGCTGGTACTGTAGTAGGTAAACTTGAAGGGGAAAGAGA
CATCACTTTGGGCTTTGTTGATTTACTGCGTGATGATTTTATTGAAAAAGATCGAAGCCGCGGTATTTATTTCACTCAAG
ATTGGGTCTCTATACCAGGTGTTATACCCGTGGCTTCAGGGGGTATTCATGTTTGGCATATGCCTGCTCTGACCGAGATC
TTTGGAGATGATTCTGTACTACAGTTCGGTGGAGGAACTTTAGGACACCCTTGGGGAAATGCACCAGGTGCCGTAGCGAA
TCGAGTAGCTCTAGAAGCATGTGTACAAGCTCGTAATGAGGGGCGTGATCTTGCTCGTGAGGGTAATGAAATTATCCGTG
CGGCTAGCAAATGGAGTCCTGAGCTAGCTGCTGCTTGTGAGGTATGGAAGGAGATCAAATTTGAATTCGACGCAGTGGAT
ACTTTGTAA------------------------------------
>NC_042160.1_Diospyros_hainanensis_chloroplast_complete_genome                                                                                                           
---------------------ATGTCACCACAAACAGAGACTAAAGCAAGTGTTGGATTCAAAGCTGGTGTTAAAGATTA
CAAATTGACTTATTATACTCCTGAATATGAAACCAAAGATACTGATATCTTGGCAGCATTCCGAGTAACTCCTCAACCTG
GAGTTCCACCGGAAGAAGCAGGGGCCGCGGTAGCTGCCGAATCTTCTACTGGTACATGGACAACTGTGTGGACCGATGGA
CTTACTAGTCTTGATCGTTACAAAGGGCGATGCTACCACATCGAGCCCGTTGCTGGAGAAGAAAATCAATATATTGCTTA
TGTAGCTTATCCTTTAGACCTTTTTGAAGAAGGTTCTGTTACTAACATGTTTACTTCCATTGTGGGTAATGTATTTGGGT
TCAAAGCCCTGCGCGCTCTACGTCTGGAAGATTTGCGAATCCCTACTTCGTATGTTAAAACTTTCCAAGGACCACCTCAT
GGTATCCAAGTTGAAAGAGATAAATTGAACAAGTATGGTCGTCCCCTGTTGGGATGTACTATTAAACCGAAATTGGGGTT
ATCCGCTAAAAACTACGGTAGAGCAGTTTATGAATGTCTCCGCGGTGGACTTGATTTTACCAAAGATGATGAGAACGTGA
ACTCCCAACCATTTATGCGTTGGAGAGACCGTTTCGTATTTTGTGCCGAAGCACTTTATAAAGCACAGGCTGAAACAGGT
GAAATCAAAGGGCATTACTTGAATGCTACTGCAGGTACATGTGAAGAAATGATGAAAAGGGCTATATTTGCCAGAGAATT
AGGAGTTCCTATCGTAATGCATGACTATTTAACAGGGGGATTCACTGCAAATACTACCTTGGCTCATTATTGCCGAGATA
ATGGCCTACTTCTTCACATCCATCGTGCAATGCATGCAGTTATTGATAGACAGAAGAATCATGGTATGCACTTTCGTGTA
CTAGCTAAAGCGTTACGTTTGTCTGGTGGAGATCATATTCACGCTGGTACTGTAGTAGGTAAACTTGAAGGGGAAAGAGA
CATCACTTTGGGCTTTGTTGATTTACTGCGTGATGATTTTATTGAAAAAGATCGAAGCCGCGGTATTTATTTCACTCAAG
ATTGGGTCTCTCTACCAGGTGTTATACCCGTGGCTTCAGGGGGTATTCATGTTTGGCATATGCCTGCTCTGACCGAGATC
TTTGGAGATGATTCTGTACTACAATTCGGTGGAGGAACTTTAGGACACCCTTGGGGAAATGCACCAGGTGCCGTAGCGAA
TCGAGTAGCTCTAGAAGCATGTGTACAAGCTCGTAATGAGGGGCGTGATCTTGCTCGTGAGGGTAATGAAATTATCCGTG
AGGCTAGCAAATGGAGTCCTGAGCTAGCTGCTGCTTGTGAGGTATGGAAGGAGATCAAATTTGAATTCGAAGCAATGGAT
ACTTTGTAA------------------------------------
>MH778101.1_Diospyros_maclurei_chloroplast_complete_genome                                                                                                               
---------------------ATGTCACCACAAACAGAGACTAAAGCAAGTGTTGGATTCAAAGCTGGTGTTAAAGATTA
CAAATTGACTTATTATACTCCTGACTATGAAACCAAAGATACTGATATCTTGGCAGCATTCCGAGTAACTCCTCAACCTG
GAGTTCCACCGGAAGAAGCGGGGGCCGCGGTAGCTGCCGAATCTTCTACTGGTACATGGACAACTGTGTGGACCGATGGA
CTTACTAGTCTTGATCGTTACAAAGGGCGATGCTACCACATCGAGCCCGTTGCTGGAGAAGAAAGTCAATTTATTGCTTA
TGTAGCTTATCCTTTAGACCTTTTTGAAGAAGGTTCTGTTACTAACATGTTTACTTCCATTGTGGGTAATGTATTTGGGT
TCAAAGCCCTGCGCGCTCTACGTCTGGAAGATTTGCGAATCCCTACTTCGTATGTTAAAACTTTCCAAGGACCACCTCAT
GGTATCCAAGTTGAAAGAGATAAATTGAACAAGTATGGTCGTCCCCTGTTGGGATGTACTATTAAACCGAAATTGGGGTT
ATCCGCTAAAAACTACGGTAGAGCAGTTTATGAATGTCTCCGCGGTGGACTTGATTTTACCAAAGATGATGAGAACGTGA
ACTCCCAACCATTTATGCGTTGGAGAGACCGTTTCTTATTTTGTGCCGAAGCAATTTATAAAGCACAGGCTGAAACAGGT
GAAATCAAAGGGCATTACTTGAATGCTACTGCAGGTACATGTGAAGAAATGATGAAAAGGGCTATATTTGCCAGAGAATT
AGGAGTTCCTATCATAATGCATGACTATTTAACAGGGGGATTCACTGCAAATACTAGCTTGGCTCATTATTGCCGAGATA
ATGGCCTACTTCTTCACATCCATCGTGCAATGCATGCAGTTATTGATAGACAGAAGAATCATGGTATGCACTTTCGTGTA
CTAGCTAAAGCGTTACGTTTGTCTGGTGGAGATCATATTCACGCTGGTACTGTAGTAGGTAAACTTGAAGGGGAAAGAGA
CATCACTTTGGGCTTTGTTGATTTACTGCGTGATGATTTTATTGAAAAAGATCGAAGCCGCGGTATTTATTTCACTCAAG
ATTGGGTCTCTATACCAGGTGTTATACCCGTGGCTTCAGGGGGTATTCATGTTTGGCATATGCCTGCTCTGACCGAGATC
TTTGGAGATGATTCTGTACTACAGTTCGGTGGAGGAACTTTAGGACACCCTTGGGGAAATGCACCAGGTGCCGTAGCGAA
TCGAGTAGCTCTAGAAGCATGTGTACAAGCTCGTAATGAGGGGCGTGATCTTGCTCGTGAGGGTAATGAAATTATCCGTG
CGGCTAGCAAATGGAGTCCTGAGCTAGCTGCTGCTTGTGAGGTATGGAAGGAGATCAAATTTGAATTCGACGCAGTGGAT
ACTTTGTAA------------------------------------
>MN366758.1_Shirakiopsis_aubrevillei_voucher_FHO-CX65_ribulose-15-bisphosphate_carboxylase/oxygenase_large_subunit_(rbcL)_gene_partial_cds_chloroplast                   
--------------------------------------------------------------------------------
-------------------------TATCAAACCAAAGATACTGATATCTTGGCAGCATTCCGAGTAACTCCTCAACCTG
GAGTTCCGCCTGAGGAAGCAGGAGCTGCGGTAGCTGCTGAATCTTCTACTGGTACATGGACAACTGTGTGGACCGATGGG
CTTACCAGTCTTGATCGTTATAAAGGACGATGCTACCACATCGAGCCCGTTGCTGGAGAAGAAAATCAATATATTGCTTA
TGTAGCTTACCCCTTAGACCTTTTTGAAGAAGGTTCTGTTACTAACATGTTTACTTCCATTGTGGGTAATGTATTTGGGT
TCAAAGCCCTACGCGCCCTACGTCTGGAGGATTTGC--------------------------------------------
--------------------------------------------------------------------------------
--------------------------------------------------------------------------------
--------------------------------------------------------------------------------
--------------------------------------------------------------------------------
--------------------------------------------------------------------------------
--------------------------------------------------------------------------------
--------------------------------------------------------------------------------
--------------------------------------------------------------------------------
--------------------------------------------------------------------------------
--------------------------------------------------------------------------------
--------------------------------------------------------------------------------
--------------------------------------------------------------------------------
---------------------------------------------
>NC_053327.1_Syzygium_cumini_chloroplast_complete_genome(2)                                                                                                              
ATGAGTTGTAGGGAGGGACTTATGTCACCACAAACAGAGACTAAAGCAAGTGTTGGATTCAAAGCTGGTGTTAAAGATTA
TAAACTGAATTATTATACTCCTGACTATGAAACCAAAGATACTGATATCTTGGCAGCATTCCGAGTAACTCCTCAACCTG
GAGTTCCTGCTGAGGAAGCAGGGGCTGCGGTAGCTGCTGAATCTTCTACTGGTACATGGACAACTGTGTGGACCGATGGG
CTTACCAGCCTTGATCGTTATAAAGGAAGATGCTACGACATCGAGCCTGTTGCTGGAGAAGAAAATCAATATATATGTTA
TGTAGCTTACCCTTTAGACCTTTTTGAAGAAGGTTCTGTTACTAATATGTTTACTTCCATTGTGGGTAATGTATTTGGGT
TCAAAGCCCTGCGCGCTCTACGTCTGGAGGATCTGCGAATCCCTACTTCCTATACGAAAACTTTCCAAGGCCCGCCTCAT
GGCATCCAAGTTGAGAGAGATAAATTGAACAAGTATGGCCGTCCCCTATTGGGATGTACTATTAAACCTAAATTGGGGTT
ATCCGCTAAGAACTACGGTAGAGCAGTTTATGAATGTCTTCGTGGTGGACTTGATTTTACGAAAGATGATGAGAACGTGA
ACTCACAACCATTTATGCGTTGGAGAGACCGTTTCGTATTTTGTGCCGAAGCCCTTTTTAAAGCACAGGCTGAAACAGGT
GAAATCAAAGGGCATTACTTGAATGCTACTGCAGGTACATGCGAAGAAATGATGAAAAGGGCTGTATTTGCCAGAGAATT
GGGAGTTCCTATCGTAATGCATGACTACTTAACAGGGGGATTCACTGCAAATACTACCTTGGCTCATTATTGCCGAGATA
ATGGTCTACTTCTTCACATCCATCGTGCAATGCATGCAGTTATTGATAGACAGAAAAATCATGGTATGCACTTTCGGGTA
CTAGCTAAAGCCTTACGTATGTCTGGTGGAGATCATGTTCACGCTGGTACTGTAGTAGGTAAACTTGAAGGAGAAAGAGA
CATTACTTTGGGCTTTGTTGATTTACTACGTGATGATTTTATTGAAAAAGATCGAAGCCGCGGTATTTATTTCACTCAAG
ATTGGGTCTCTCTACCAGGTGTTCTGCCCGTAGCTTCTGGGGGTATTCACGTTTGGCATATGCCTGCTCTGACCGAGATC
TTTGGAGATGATTCCGTACTACAATTCGGCGGAGGAACTTTAGGACACCCTTGGGGAAATGCACCGGGTGCCGTAGCTAA
TCGAGTAGCTCTGGAAGCATGCGTACAAGCTCGTAATGAGGGACGTGATCTTGCTCGTGAGGGTAATGAAATTATCCGTG
AGGCTAGCAAATGGAGTCCTGAACTAGCTGCTGCTTGTGAAGTATGGAAGGAGATCAAATTTGAATTCGAAGCAATGAAT
TATCGTTCGTTCTTTTAA---------------------------
>GQ870669.3_Syzygium_cumini_chloroplast_complete_genome                                                                                                                  
---------------------ATGTCACCACAAACAGAGACTAAAGCAAGTGTTGGATTCAAAGCTGGTGTTAAAGATTA
TAAACTGACTTATTATACTCCTGACTATGAAACCAAAGATACTGATATCTTGGCAGCATTCCGAGTAACTCCTCAACCTG
GAGTTCCTGCTGAGGAAGCAGGGGCTGCGGTAGCTGCTGAATCTTCTACTGGTACATGGACAACTGTGTGGACCGATGGG
CTTACCAGCCTTGATCGTTATAAAGGAAGATGCTACCACATCGAGCCTGTTGCTGGAGAAGAAAATCAATATATATGTTA
TGTAGCTTACCCTTTAGACCTTTTTGAAGAAGGTTCTGTTACTAATATGTTTACTTCCATTGTGGGTAATGTATTTGGGT
TCAAAGCCCTGCGCGCTCTACGTCTGGAGGATCTGCGAATCCCTCCTTCCTATACGAAAACTTTCCAAGGCCCGCCTCAT
GGCATCCAAGTTGAGAGAGATAAATTGAACAAGTATGGCCGTCCCCTATTGGGATGTACTATTAAACCTAAATTGGGGTT
ATCCGCTAAGAACTACGGTAGAGCAGTTTATGAATGTCTTCGTGGTGGACTTGATTTTACGAAAGATGATGAGAACGTGA
ACTCACAACCATTTATGCGTTGGAGAGACCGTTTCGTATTTTGTGCCGAAGCCATTTTTAAATCACAGGCTGAAACAGGT
GAAATCAAAGGGCATTACTTGAATGCTACTGCAGGTACATGCGAAGAAATGATCAAAAGGGCTGTATTTGCCAGAGAATT
GGGAGTTCCTATCGTAATGCATGACTACTTAACAGGGGGATTCACTGCAAATACTAGCTTGGCTCATTATTGCCGAGATA
ATGGTCTACTTCTTCACATCCATCGTGCAATGCATGCAGTTATTGATAGACAGAAAAATCATGGTATGCACTTTCGGGTA
CTAGCTAAAGCCTTACGTATGTCTGGTGGAGATCATATTCACGCTGGTACTGTAGTAGGTAAACTTGAAGGAGAAAGAGA
CATTACTTTGGGCTTTGTTGATTTACTACGTGATGATTTTATTGAAAAAGATCGAAGCCGCGGTATTTATTTCACTCAAG
ATTGGGTCTCTCTACCAGGTGTTCTGCCCGTAGCTTCTGGGGGTATTCACGTTTGGCATATGCCTGCTCTGACCGAGATC
TTTGGAGATGATTCCGTACTACAATTCGGCGGAGGAACTTTAGGACACCCTTGGGGAAATGCACCGGGTGCCGTAGCTAA
TCGAGTAGCTCTGGAAGCATGCGTACAAGCTCGTAATGAGGGACGTGATCTTGCTCGTGAGGGTAATGAAATTATCCGTG
AGGCTAGCAAATGGAGTCCTGAACTAGCTGCTGCTTGTGAAGTATGGAAGGAGATCAAATTTGAATTCGAAGCAATGGAT
ACTTTGTAA------------------------------------
>NC_053327.1_Syzygium_cumini_chloroplast_complete_genome                                                                                                                 
ATGAGTTGTAGGGAGGGACTTATGTCACCACAAACAGAGACTAAAGCAAGTGTTGGATTCAAAGCTGGTGTTAAAGATTA
TAAACTGAATTATTATACTCCTGACTATGAAACCAAAGATACTGATATCTTGGCAGCATTCCGAGTAACTCCTCAACCTG
GAGTTCCTGCTGAGGAAGCAGGGGCTGCGGTAGCTGCTGAATCTTCTACTGGTACATGGACAACTGTGTGGACCGATGGG
CTTACCAGCCTTGATCGTTATAAAGGAAGATGCTACGACATCGAGCCTGTTGCTGGAGAAGAAAATCAATATATATGTTA
TGTAGCTTACCCTTTAGACCTTTTTGAAGAAGGTTCTGTTACTAATATGTTTACTTCCATTGTGGGTAATGTATTTGGGT
TCAAAGCCCTGCGCGCTCTACGTCTGGAGGATCTGCGAATCCCTACTTCCTATACGAAAACTTTCCAAGGCCCGCCTCAT
GGCATCCAAGTTGAGAGAGATAAATTGAACAAGTATGGCCGTCCCCTATTGGGATGTACTATTAAACCTAAATTGGGGTT
ATCCGCTAAGAACTACGGTAGAGCAGTTTATGAATGTCTTCGTGGTGGACTTGATTTTACGAAAGATGATGAGAACGTGA
ACTCACAACCATTTATGCGTTGGAGAGACCGTTTCGTATTTTGTGCCGAAGCCCTTTTTAAAGCACAGGCTGAAACAGGT
GAAATCAAAGGGCATTACTTGAATGCTACTGCAGGTACATGCGAAGAAATGATGAAAAGGGCTGTATTTGCCAGAGAATT
GGGAGTTCCTATCGTAATGCATGACTACTTAACAGGGGGATTCACTGCAAATACTACCTTGGCTCATTATTGCCGAGATA
ATGGTCTACTTCTTCACATCCATCGTGCAATGCATGCAGTTATTGATAGACAGAAAAATCATGGTATGCACTTTCGGGTA
CTAGCTAAAGCCTTACGTATGTCTGGTGGAGATCATGTTCACGCTGGTACTGTAGTAGGTAAACTTGAAGGAGAAAGAGA
CATTACTTTGGGCTTTGTTGATTTACTACGTGATGATTTTATTGAAAAAGATCGAAGCCGCGGTATTTATTTCACTCAAG
ATTGGGTCTCTCTACCAGGTGTTCTGCCCGTAGCTTCTGGGGGTATTCACGTTTGGCATATGCCTGCTCTGACCGAGATC
TTTGGAGATGATTCCGTACTACAATTCGGCGGAGGAACTTTAGGACACCCTTGGGGAAATGCACCGGGTGCCGTAGCTAA
TCGAGTAGCTCTGGAAGCATGCGTACAAGCTCGTAATGAGGGACGTGATCTTGCTCGTGAGGGTAATGAAATTATCCGTG
AGGCTAGCAAATGGAGTCCTGAACTAGCTGCTGCTTGTGAAGTATGGAAGGAGATCAAATTTGAATTCGAAGCAATGAAT
TATCGTTCGTTCTTTTAA---------------------------
>MT700494.1_Syzygium_cumini_chloroplast_complete_genome                                                                                                                  
ATGAGTTGTAGGGAGGGACTTATGTCACCACAAACAGAGACTAAAGCAAGTGTTGGATTCAAAGCTGGTGTTAAAGATTA
TAAACTGAATTATTATACTCCTGACTATGAAACCAAAGATACTGATATCTTGGCAGCATTCCGAGTAACTCCTCAACCTG
GAGTTCCTGCTGAGGAAGCAGGGGCTGCGGTAGCTGCTGAATCTTCTACTGGTACATGGACAACTGTGTGGACCGATGGG
CTTACCAGCCTTGATCGTTATAAAGGAAGATGCTACGACATCGAGCCTGTTGCTGGAGAAGAAAATCAATATATATGTTA
TGTAGCTTACCCTTTAGACCTTTTTGAAGAAGGTTCTGTTACTAATATGTTTACTTCCATTGTGGGTAATGTATTTGGGT
TCAAAGCCCTGCGCGCTCTACGTCTGGAGGATCTGCGAATCCCTACTTCCTATACGAAAACTTTCCAAGGCCCGCCTCAT
GGCATCCAAGTTGAGAGAGATAAATTGAACAAGTATGGCCGTCCCCTATTGGGATGTACTATTAAACCTAAATTGGGGTT
ATCCGCTAAGAACTACGGTAGAGCAGTTTATGAATGTCTTCGTGGTGGACTTGATTTTACGAAAGATGATGAGAACGTGA
ACTCACAACCATTTATGCGTTGGAGAGACCGTTTCGTATTTTGTGCCGAAGCCCTTTTTAAAGCACAGGCTGAAACAGGT
GAAATCAAAGGGCATTACTTGAATGCTACTGCAGGTACATGCGAAGAAATGATGAAAAGGGCTGTATTTGCCAGAGAATT
GGGAGTTCCTATCGTAATGCATGACTACTTAACAGGGGGATTCACTGCAAATACTACCTTGGCTCATTATTGCCGAGATA
ATGGTCTACTTCTTCACATCCATCGTGCAATGCATGCAGTTATTGATAGACAGAAAAATCATGGTATGCACTTTCGGGTA
CTAGCTAAAGCCTTACGTATGTCTGGTGGAGATCATGTTCACGCTGGTACTGTAGTAGGTAAACTTGAAGGAGAAAGAGA
CATTACTTTGGGCTTTGTTGATTTACTACGTGATGATTTTATTGAAAAAGATCGAAGCCGCGGTATTTATTTCACTCAAG
ATTGGGTCTCTCTACCAGGTGTTCTGCCCGTAGCTTCTGGGGGTATTCACGTTTGGCATATGCCTGCTCTGACCGAGATC
TTTGGAGATGATTCCGTACTACAATTCGGCGGAGGAACTTTAGGACACCCTTGGGGAAATGCACCGGGTGCCGTAGCTAA
TCGAGTAGCTCTGGAAGCATGCGTACAAGCTCGTAATGAGGGACGTGATCTTGCTCGTGAGGGTAATGAAATTATCCGTG
AGGCTAGCAAATGGAGTCCTGAACTAGCTGCTGCTTGTGAAGTATGGAAGGAGATCAAATTTGAATTCGAAGCAATGAAT
TATCGTTCGTTCTTTTAA---------------------------
>NC_048461.1_Alpinia_katsumadae_chloroplast_complete_genome                                                                                                              
ATGAGTTGTAGGGAGGGACTTATGTCACCACAAACAGAGACTAAAGCAAGTGTTGGATTTAAAGCTGGTGTTAAAGATTA
CAAATTGACTTATTATACTCCTGACTACGAAGTCAAAGATACTGATATCTTAGCAGCATTCCGAGTAACTCCTCAACCTG
GAGTTCCACCCGAAGAAGCAGGGGCTGCGGTAGCAGCCGAATCCTCTACTGGTACATGGACAACTGTGTGGACTGATGGA
CTTACCAGTCTTGATCGTTACAAAGGGCGATGCTACCACATCGAGGCTGTTATTGGGGAGGATAATCAATATATTGCTTA
TGTAGCTTATCCTTTAGACCTTTTTGAAGAAGGTTCTGTTACTAACATGTTTACTTCCATTGTGGGTAATGTGTTTGGTT
TCAAAGCCTTACGAGCTCTACGTTTGGAGGATCTGCGAATTCCCACTTCCTATTCCAAAACTTTCCAAGGCCCGCCTCAC
GGCATTCAGGTTGAAAGAGATAAGTTGAACAAGTATGGTCGTCCCCTATTGGGATGTACTATTAAACCAAAATTGGGATT
ATCTGCAAAAAACTACGGTAGAGCAGTTTATGAGTGTCTACGTGGTGGGCTTGATTTTACCAAAGATGATGAAAACGTGA
ACTCACAACCATTTATGCGTTGGAGAGACCGTTTCGTATTTTGTGCTGAAGCAATTTATAAAGCGCAGGCCGAAACAGGT
GAAATTAAAGGGCATTACTTTAATGCTACTGCAGGTACATGTGAAGAAATGATGAAAAGGGCCATATTTGCCAGAGAATT
AGGAGTTCCTATCGTAATGCATGACTACTTAACAGGTGGATTCACTGCAAATACTAGCTTGGCTCATTATTGCCGTGACA
ATGGCCTACTTCTCCACATCCATCGCGCAATGCATGCAGTTATTGATAGACAGAAAAATCATGGTATGCATTTCCGTGTA
CTAGCTAAAGCATTACGTATGTCTGGTGGAGACCATATTCACGCTGGTACAGTAGTAGGTAAACTGGAAGGGGAGCGCGA
AATGACTTTAGGTTTTGTTGATTTATTACGTGATGATTTTATTGAAAAAGATCGAAGTCGTGGTATTTTCTTCACTCAAG
ATTGGGTTTCTATGCCAGGTGTTATACCCGTGGCTTCGGGGGGTATTCATGTTTGGCATATGCCTGCGCTGACCGAAATC
TTTGGGGATGATTCCGTACTACAGTTTGGAGGAGGAACTTTAGGACACCCTTGGGGAAATGCACCTGGTGCAGTAGCTAA
TAGGGTGGCTTTAGAAGCGTGTGTACAAGCTCGTAACGAGGGACGTGATCTTGCTCGTGAAGGTAATGAAATTATCCGTG
AAGCTAGCAAATGGAGCCCTGAACTAGCCGCTGCTTGTGAAATATGGAAAGAGATCAAATTCGAATTCGAACCAGTGGAT
AAGCTAGATAAAGAGAAAAGCTAA---------------------
>MK262729.1_Alpinia_oxyphylla_chloroplast_complete_genome                                                                                                                
ATGAGTTGTAGGGAGGGACTTATGTCACCACAAACAGAGACTAAAGCAAGTGTTGGATTTAAAGCTGGTGTTAAAGATTA
CAAATTGACTTATTATACTCCTGACTACGAAGTCAAAGATACTGATATCTTAGCAGCATTCCGAGTAACTCCTCAACCTG
GAGTTCCACCCGAAGAAGCAGGGGCTGCGGTAGCAGCCGAATCCTCTACTGGTACATGGACAACTGTGTGGACTGATGGA
CTTACCAGTCTTGATCGTTACAAAGGGCGATGCTACCACATCGAGGCTGTTATTGGGGAGGATAATCAATATATTGCTTA
TGTAGCTTATCCTTTAGACCTTTTTGAAGAAGGTTCTGTTACTAACATGTTTACTTCCATTGTGGGTAATGTGTTTGGTT
TCAAAGCCTTACGAGCTCTACGTTTGGAGGATCTGCGAATTCCCACTTCCTATTCCAAAACTTTCCAAGGCCCGCCTCAC
GGCATTCAGGTTGAAAGAGATAAGTTGAACAAGTATGGTCGTCCCCTATTGGGATGTACTATTAAACCAAAATTGGGATT
ATCTGCAAAAAACTACGGTAGAGCAGTTTATGAGTGTTTACGTGGTGGGCTTGATTTTACCAAAGATGATGAAAACGTGA
ACTCACAACCATTTATGCGTTGGAGAGACCGTTTCGTATTTTGTGCTGAAGCACTTTATAAAGCGCAGGCCGAAACAGGT
GAAATTAAAGGGCATTACTTGAATGCTACTGCAGGTACATGTGAAGAAATGATGAAAAGGGCCATATTTGCCAGAGAATT
AGGAGTTCCTATCGTAATGCATGACTACTTAACAGGTGGATTCACTGCAAATACTAGCTTGGCTCATTATTGCCGTGACA
ATGGCCTACTTCTCCACATCCATCGCGCAATGCATGCAGTTATTGATAGACAGAAAAATCATGGTATGCATTTCCGTGTA
CTAGCTAAAGCATTACGTATGTCTGGTGGAGACCATATTCACGCTGGTACAGTAGTAGGTAAACTGGAAGGGGAGCGCGA
AATGACTTTAGGTTTTGTTGATTTATTACGTGATGATTTTATTGAAAAAGATCGAAGTCGTGGTATTTTCTTCACTCAAG
ATTGGGTTTCTATGCCAGGTGTTATACCCGTGGCTTCCGGGGGTATTCATGTTTGGCATATGCCTGCGCTGACCGAAATC
TTTGGGGATGATTCCGTACTACAATTTGGAGGAGGAACTTTAGGACACCCTTGGGGAAATGCACCTGGTGCAGTAGCTAA
TAGGGTGGCTTTAGAAGCGTGTGTACAAGCTCGTAACGAGGGACGTGATCTTGCTCGTGAAGGTAATGAAATTATCCGTG
AAGCTAGCAAATGGAGCCCTGAACTAGCCGCTGCTTGTGAAGTATGGAAAGAGATCAAATTTGAATTCGAACCAGTGGAT
AAGCTAGATAAAGAGAAAAGCTAA---------------------
>MK262728.1_Alpinia_katsumadae_chloroplast_complete_genome                                                                                                               
ATGAGTTGTAGGGAGGGACTTATGTCACCACAAACAGAGACTAAAGCAAGTGTTGGATTTAAAGCTGGTGTTAAAGATTA
CAAATTGACTTATTATACTCCTGACTACGAAGTCAAAGATACTGATATCTTAGCAGCATTCCGAGTAACTCCTCAACCTG
GAGTTCCACCCGAAGAAGCAGGGGCTGCGGTAGCAGCCGAATCCTCTACTGGTACATGGACAACTGTGTGGACTGATGGA
CTTACCAGTCTTGATCGTTACAAAGGGCGATGCTACCACATCGAGGCTGTTATTGGGGAGGATAATCAATATATTGCTTA
TGTAGCTTATCCTTTAGACCTTTTTGAAGAAGGTTCTGTTACTAACATGTTTACTTCCATTGTGGGTAATGTGTTTGGTT
TCAAAGCCTTACGAGCTCTACGTTTGGAGGATCTGCGAATTCCCACTTCCTATTCCAAAACTTTCCAAGGCCCGCCTCAC
GGCATTCAGGTTGAAAGAGATAAGTTGAACAAGTATGGTCGTCCCCTATTGGGATGTACTATTAAACCAAAATTGGGATT
ATCTGCAAAAAACTACGGTAGAGCAGTTTATGAGTGTCTACGTGGTGGGCTTGATTTTACCAAAGATGATGAAAACGTGA
ACTCACAACCATTTATGCGTTGGAGAGACCGTTTCGTATTTTGTGCTGAAGCAATTTATAAAGCGCAGGCCGAAACAGGT
GAAATTAAAGGGCATTACTTTAATGCTACTGCAGGTACATGTGAAGAAATGATGAAAAGGGCCATATTTGCCAGAGAATT
AGGAGTTCCTATCGTAATGCATGACTACTTAACAGGTGGATTCACTGCAAATACTAGCTTGGCTCATTATTGCCGTGACA
ATGGCCTACTTCTCCACATCCATCGCGCAATGCATGCAGTTATTGATAGACAGAAAAATCATGGTATGCATTTCCGTGTA
CTAGCTAAAGCATTACGTATGTCTGGTGGAGACCATATTCACGCTGGTACAGTAGTAGGTAAACTGGAAGGGGAGCGCGA
AATGACTTTAGGTTTTGTTGATTTATTACGTGATGATTTTATTGAAAAAGATCGAAGTCGTGGTATTTTCTTCACTCAAG
ATTGGGTTTCTATGCCAGGTGTTATACCCGTGGCTTCGGGGGGTATTCATGTTTGGCATATGCCTGCGCTGACCGAAATC
TTTGGGGATGATTCCGTACTACAGTTTGGAGGAGGAACTTTAGGACACCCTTGGGGAAATGCACCTGGTGCAGTAGCTAA
TAGGGTGGCTTTAGAAGCGTGTGTACAAGCTCGTAACGAGGGACGTGATCTTGCTCGTGAAGGTAATGAAATTATCCGTG
AAGCTAGCAAATGGAGCCCTGAACTAGCCGCTGCTTGTGAAATATGGAAAGAGATCAAATTCGAATTCGAACCAGTGGAT
AAGCTAGATAAAGAGAAAAGCTAA---------------------
>NC_048994.1_Aglaia_odorata_chloroplast_complete_genome                                                                                                                  
ATGAGTTGTAGGGAGGGACTTATGTCACCACAAACAGAGACTAAAGCAAGTGTTGGATTCAAAGCCGGTGTTAAAGATTA
TAAATTGACTTATTATACTCCTGACTATGTAACCAAAGATACTGATATCTTGGCAGCATTCCGAGTAACTCCTCAACCCG
GAGTTCCGCCCGAGGAAGCAGGAGCTGCGGTAGCTGCGGAATCCTCTACTGGTACATGGACAACTGTGTGGACCGATGGG
CTTACTAGCCTTGATCGTTACAAAGGACGATGCTACAACATTGAGCCCGTTGCTGGAGAAGAAAATCAATATATATGTTA
TGTAGCTTACCCTTTAGACCTTTTTGAAGAAGGTTCTGTTACTAACATGTTTACGTCCATTGTGGGTAATGTATTTGGGT
TCAAAGCCCTGCGCGCTCTACGTCTAGAGGATCTACGAATCCCGACCGCATATATTAAAACTTTCCAAGGTCCACCTCAT
GGGATCCAAGTTGAGAGAGATAAATTGAACAAGTATGGCCGTCCCCTATTGGGATGTACTATTAAACCAAAATTGGGGTT
ATCCGCTAAGAATTACGGTAGAGCAGTTTATGAATGTCTACGCGGTGGACTTGACTTTACCAAAGATGATGAGAACGTGA
ACTCCCAACCATTTATGCGTTGGCGAGACCGTTTCGTATTTTGTGCGGAAGCAATCTTTAAAGCACAAGCTGAAACAGGT
GAAATCAAAGGTCATTACTTGAATGCTACTGCAGGTACATGCGAAGAAATGCTAAAAAGGGCTGTCTTTGCCAGAGAGTT
GGGAGCTCCTATCGTAATGCATGACTACTTAACAGGTGGATTCACCGCAAATACTAGCTTGGCTCATTATTGCCGAGATA
ATGGTCTACTTCTTCACATCCACCGTGCAATGCATGCAGTTATTGATAGACAGAAAAATCATGGTATGCACTTTCGTGTA
CTAGCTAAAGCTCTACGTCTGTCTGGTGGAGATCATGTTCACTCTGGTACAGTAGTAGGTAAACTTGAAGGGGAAAGAGA
AATAACTTTGGGATTTGTTGATCAATTACGTGATGATTTTATTGAAAAAGATCGAAGCCGCGGGAATTATTTCACTCAAG
ATTGGGTCTCTATACCAGGTGTTTTGCCCGTGGCTTCCGGAGGTATTCACGTTTGGCATATGCCCGCTTTGACTGAAATC
TTTGGAGATGATTCCGTACTACAATTCGGTGGAGGAACTTTAGGACACCCTTGGGGAAATGCACCCGGCGCCGTAGCTAA
TCGAGTAGCTCTAGAAGCATGTGTAAAAGCTCGTAATGAAGGACGCGATCTTGCTAGCGAAGGTAATGAAATTATCCGTG
AGGCTAGCAAATGGAGTCCTGAACTGGCTGCTGCTTGTGAAGTGTGGAAGGAGATCAAATTTGAATTCGAGGCAGTGGAT
ATTTTGGATCCTTCGTAA---------------------------
>MN106246.1_Aglaia_odorata_chloroplast_complete_genome                                                                                                                   
ATGAGTTGTAGGGAGGGACTTATGTCACCACAAACAGAGACTAAAGCAAGTGTTGGATTCAAAGCCGGTGTTAAAGATTA
TAAATTGACTTATTATACTCCTGACTATGTAACCAAAGATACTGATATCTTGGCAGCATTCCGAGTAACTCCTCAACCCG
GAGTTCCGCCCGAGGAAGCAGGAGCTGCGGTAGCTGCGGAATCCTCTACTGGTACATGGACAACTGTGTGGACCGATGGG
CTTACTAGCCTTGATCGTTACAAAGGACGATGCTACAACATTGAGCCCGTTGCTGGAGAAGAAAATCAATATATATGTTA
TGTAGCTTACCCTTTAGACCTTTTTGAAGAAGGTTCTGTTACTAACATGTTTACGTCCATTGTGGGTAATGTATTTGGGT
TCAAAGCCCTGCGCGCTCTACGTCTAGAGGATCTACGAATCCCGACCGCATATATTAAAACTTTCCAAGGTCCACCTCAT
GGGATCCAAGTTGAGAGAGATAAATTGAACAAGTATGGCCGTCCCCTATTGGGATGTACTATTAAACCAAAATTGGGGTT
ATCCGCTAAGAATTACGGTAGAGCAGTTTATGAATGTCTACGCGGTGGACTTGACTTTACCAAAGATGATGAGAACGTGA
ACTCCCAACCATTTATGCGTTGGCGAGACCGTTTCGTATTTTGTGCGGAAGCAATCTTTAAAGCACAAGCTGAAACAGGT
GAAATCAAAGGTCATTACTTGAATGCTACTGCAGGTACATGCGAAGAAATGCTAAAAAGGGCTGTCTTTGCCAGAGAGTT
GGGAGCTCCTATCGTAATGCATGACTACTTAACAGGTGGATTCACCGCAAATACTAGCTTGGCTCATTATTGCCGAGATA
ATGGTCTACTTCTTCACATCCACCGTGCAATGCATGCAGTTATTGATAGACAGAAAAATCATGGTATGCACTTTCGTGTA
CTAGCTAAAGCTCTACGTCTGTCTGGTGGAGATCATGTTCACTCTGGTACAGTAGTAGGTAAACTTGAAGGGGAAAGAGA
AATAACTTTGGGATTTGTTGATCAATTACGTGATGATTTTATTGAAAAAGATCGAAGCCGCGGGAATTATTTCACTCAAG
ATTGGGTCTCTATACCAGGTGTTTTGCCCGTGGCTTCCGGAGGTATTCACGTTTGGCATATGCCCGCTTTGACTGAAATC
TTTGGAGATGATTCCGTACTACAATTCGGTGGAGGAACTTTAGGACACCCTTGGGGAAATGCACCCGGCGCCGTAGCTAA
TCGAGTAGCTCTAGAAGCATGTGTAAAAGCTCGTAATGAAGGACGCGATCTTGCTAGCGAAGGTAATGAAATTATCCGTG
AGGCTAGCAAATGGAGTCCTGAACTGGCTGCTGCTTGTGAAGTGTGGAAGGAGATCAAATTTGAATTCGAGGCAGTGGAT
ATTTTGGATCCTTCGTAA---------------------------
>MH332433.1_Aglaia_tomentosa_voucher_gp-348_ribulose-15-bisphosphate_carboxylase/oxygenase_large_subunit_(rbcL)_gene_partial_cds_chloroplast                             
------------------------------------------------------------------------AAAGATTA
TAAATTGACTTATTATACTCCTGACTATGTAACCAAAGATACTGATATCTTGGCAGCATTCCGAGTAACTCCTCAACCCG
GAGTTCCGCCCGAGGAAGCAGGAGCTGCGGTAGCTGCGGAATCTTCTACTGGTACATGGACAACTGTGTGGACCGATGGG
CTTACTAGCCTTGATCGTTACAAAGGACGATGCTACAACATTGAGCCCGTTGCTGGAGAAGAAAATCAATATATATGTTA
TGTAGCTTACCCTTTAGACCTTTTTGAAGAAGGTTCTGTTACTAACATGTTTACGTCCATTGTGGGTAATGTATTTGGGT
TCAAAGCCCTGCGCGCTCTACGTCTAGAGGATCTACGAATCCCTACCGCATATATTAAAACTTTCCAAGGTCCACCTCAT
GGGATCCAAGTTGAGAGAGATAAATTGAACAAGTATGGCCGTCCCCTATTGGGATGTACTATTAAACCAAAATTGGGGTT
ATCCGCTAAGAATTACGGTAGAGCAGTTTATGAATGTCTACGCGGTGGACTTGACTTTACCAAAGATGATGAGAACGTGA
ACTCCCAACCATTTATGCGTTGGCGAGACCGTTTCGTATTTTGTGCGGAAGCAATCTTTAAAGCACAA------------
--------------------------------------------------------------------------------
--------------------------------------------------------------------------------
--------------------------------------------------------------------------------
--------------------------------------------------------------------------------
--------------------------------------------------------------------------------
--------------------------------------------------------------------------------
--------------------------------------------------------------------------------
--------------------------------------------------------------------------------
--------------------------------------------------------------------------------
---------------------------------------------
>SS-A0722_Aristolochia_ringens                                                                                                                                           
---------------------ATGTCACCACAAACAGAGACTAAAGCAAGTGTTGGATTCCAAGCTGGTGTTAAAGATTA
CAAATTGACTTATTATACTCCTGAATATGAAACCAAAGATACTGATATCTTGGCAGCATTCCGAGTAACTCCTCAACCGG
GGGTTCCGCCTGAGGAAGCAGGGGCTGCAGTAGCTGCCGAATCTTCTACTGGTACATGGACAACTGTGTGGACTGATGGA
CTTACTAGCCTTGATCGTTACAAAGGACGATGCTACCACATCGAGCCCGTTGCTGGGGAGGAAAATCAATATATTGCTTA
TGTAGCTTACCCTTTAGACCTTTTTGAAGAAGGTTCTGTTACTAACATGTTTACTTCCATTGTAGGTAATGTATTTGGGT
TCAAAGCCTTACGAGCTTTACGTCTGGAGGATCTACGAATTCCTCCCGCTTATATCAAAACTTTCCAAGGTCCTCCCCAT
GGTATCCAAGTTGAGAGAGATAAATTGAACAAGTATGGTCGTCCTCTATTGGGATGTACTATTAAACCTAAATTGGGGTT
ATCGGCGAAGAACTACGGTAGAGCGGTTTATGAATGTCTCCGCGGTGGACTTGATTTTACCAAGGACGATGAGAACGTGA
ACTCCCAACCATTTATGCGTTGGAGAGACCGTTTCTTATTTTGTGCCGAAGCACTTTATAAAGCACAGGCCGAAACAGGT
GAAATCAAAGGACATTACTTAAATGCAACTGCGGGTACATGTGAAGAAATGATGAAAAGGGCGATATTTGCCAGAGAATT
GGGAGTTCCTATCGTTATGCATGACTACTTAACGGGAGGATTCACTGCAAATACTAGCTTGGCTCATTATTGCCGAGACA
ATGGCCTACTTCTTCACATCCATCGCGCAATGCATGCAGTTATTGATAGACAGAAGAATCATGGTATGCACTTCCGAGTA
CTTGCAAAAGCATTACGTTTGTCCGGTGGAGATCATATTCACGCCGGTACCGTAGTAGGTAAACTGGAAGGGGAACGGGA
AATCACTTTGGGTTTTGTTGATTTACTACGTGATGATTATGTTGAAAAAGACCGAAGTCGCGGTATTTATTTCACTCAAG
ATTGGGTCTCTCTTCCGGGTGTTCTGCCCGTGGCTTCCGGAGGTATTCACGTTTGGCATATGCCTGCCCTGACCGAGATC
TTTGGGGATGATTCCGTACTACAGTTCGGCGGAGGAACTTTAGGACACCCTTGGGGAAATGCACCTGGTGCAGTAGCTAA
TAGGGTGGCTTTAGAAGCGTGTGTACAAGCTCGTAACGAGGGGCGTGATCTTGCTCGTGAAGGTAATGAAGTTATCCGTG
AAGCTGCCAAATGGAGCCCTGAACTAGCGGCTGCTTGTGAAGTATGGAAGGAGATCAAATTCGAATTCGAAGCAATGGAT
ACCTTGTAA------------------------------------
