# Supplementary material for: A PCR-lateral flow immunochromatographic assay (PCR-LFA) for detecting Aristolochia species, the plants responsible for aristolochic acid nephropathy
Source: Sci Rep. 2022 Jul 16;12:12188. doi: 10.1038/s41598-022-16528-1 (PMC9288547; doi:10.1038/s41598-022-16528-1)
Supplement: Supplementary file 7 — Supplementary Information 7. [file 41598_2022_16528_MOESM7_ESM.xlsx]

## Sheet: other-plant
Supplementary Table S1. Non-Aristolochia plants from the three herbal formulae and their accession numbers retrieved from GenBank.
Polyherbal formula	Scientific name	Accession Number of rbcLgene					No.
Ya Um Ma Rue Ka Va Tee (YMVT)	Terminalia chebula Retz.	AF425710.1	FJ381812.1	NC_047468.1	MN736954.1	KY988329.1	5
	Glycyrrhiza glabra L.	MT120769.1	MT120771.1	MT120766.1			3
	Cuminum cyminum L.	NC_046879.1	MN901636.1	MG946939.1			3
	Coriandrum sativum L.	KR002656.1	MG946829.1	JQ933290.1			3
	Phyllanthus emblica L.	AY765269.1	NC_047477.1	KY988320.1	MN711725.1	MN125633.1	5
	Terminalia bellirica (Gaertn.) Roxb.	FJ381808.1	LC107029.1	LC438868.1			3
Ya Pra Sa Jet Ta Pung Ki (YPSJ)	Wurfbainia testacea (Ridl.) Skornick. & A.D.Poulsen	NC_036935.1	MN931250.1	MK889505.1	NC_036992.1	MW145134.1	5
	Cissampelos pareira L.	FJ026474.1	KJ594156.1	MN216838.1	FJ026475.1		4
	Syzygium aromaticum (L.) Merr. & L.M.Perry	GQ870669.3	MN095412.1	NC_053907.1			3
	Cladogynos orientalis Zipp. ex Span.	KY498684.1					1
	Mansonia gagei J.R.Drumm.	MN366835.1					1
	Tinospora crispa (L.) Hook.f. & Thomson	KY365710.1	KX527558.1	MN727386.1	NC_042153.1		4
	Osbeckia stellata Buch.-Ham. ex D.Don	U26330.2	NC_046486.1	MK331713.1			3
	Rauvolfia serpentina (L.) Benth. ex Kurz	MG266206.1	MG946861.1	NC_047244.1	MN480804.1		4
	Diospyros decandra Lour.	NC_042161.1	NC_042160.1	MH778101.1			3
	Shirakiopsis indica (Willd.) Esser	MN366758.1					1
	Syzygium cumini (L.) Skeels	NC_053327.1	GQ870669.3	NC_053327.1	MT700494.1		4
	Alpinia officinarum Hance	NC_048461.1	MK262729.1	MK262728.1			3
	Aglaia silvestris (M.Roem.) Merr.	NC_048994.1	MN106246.1	MH332433.1			3
Ya Tad Ban Job (YTBJ)	Picrorhiza kurroa Royle ex Benth.	KX180034.1	KX180032.1	KJ667672.1	EU175874.1		4
	Atractylodes lancea (Thunb.) DC.	NC_037483.1	MG874804.1	KM192089.1	MT834522.1		4
	Angelica sinensis (Oliv.) Diels	MK688991.1	NC_042826.1	MH778544.1	MT982391.1	MK688990.1	5
	Dischidia major (Vahl) Merr.	EU196273.1	KX527125.1	MG963260.1			3
	Angelica dahurica (Hoffm.) Benth. & Hook.f. ex Franch. & Sav.	NC_029392.1	KT963037.1	NC_051890.1	MW284876.1	MT921977.1	5
	Piper retrofractum Vahl	KM055175.1	LC461931.1	EF450304.1			3
	Cuminum cyminum L.	NC_046879.1	MN901636.1	MG946939.1			3
	Abroma augustum (L.) L.f.	KR528700.1	KR528698.1	KR528698.1			3
	Lepidium sativum L.	MK637743.1	NC_047178.1	MN176145.1			3
	Trachyspermum ammi (L.) Sprague	MG946899.1	MG946873.1	KP974261.1			3
	Pimpinella anisum L.	KU499881.1	KP866819.1	KP866817.1			3
	Kaempferia galanga L.	NC_040851.1					1
	Coriandrum sativum L.	KR002656.1	MG946829.1	JQ933290.1			3
	Wurfbainia testacea (Ridl.) Skornick. & A.D.Poulsen	NC_036935.1	MN931250.1	MK889505.1	NC_036992.1	MW145134.1	5
	Diospyros decandra Lour.	NC_042161.1	NC_042160.1	MH778101.1			3
	Terminalia chebula Retz.	AF425710.1	FJ381812.1	NC_047468.1	MN736954.1	KY988329.1	5
	Cinnamomum bejolghota (Buch.-Ham.) Sweet	KX546825.1	KY635878.1	NC_050346.1	MN698963.1	MN689735.1	5
	Zingiber officinale Roscoe	MN736958.1	NC_044775.1	MH161428.1	MH603448.1		4
	Aquilaria crassna Pierre ex Lecomte	NC_043844.1	MK779998.1	LC383710.1	MN125348.1		4
Total							111
