# Supplementary material for: A PCR-lateral flow immunochromatographic assay (PCR-LFA) for detecting Aristolochia species, the plants responsible for aristolochic acid nephropathy
Source: Sci Rep. 2022 Jul 16;12:12188. doi: 10.1038/s41598-022-16528-1 (PMC9288547; doi:10.1038/s41598-022-16528-1)
Supplement: Supplementary file 8 — Supplementary Information 8. [file 41598_2022_16528_MOESM8_ESM.xlsx]

## Sheet: Sequence Data
Supplementary Table S2 RbcL nucleotide alignment of Aristolochia and non-Aristolochia plants.
																						1	2	3	4	5	6	7	8	9	10	11	12	13	14	15	16	17	18	19	20	21	22	23	24	25	26	27	28
A tagala NC 041455.1*	-	-	-	-	-	-	-	-	-	-	-	-	-	-	-	-	-	-	-	-	-	A	T	G	T	C	A	C	C	A	A	A	A	A	C	A	G	A	G	A	C	T	A	A	A	G	C	A	A
A pierrei KP998768.1*	-	-	-	-	-	-	-	-	-	-	-	-	-	-	-	-	-	-	-	-	-	.	.	.	.	.	.	.	.	.	C	.	.	.	.	.	.	.	.	.	.	.	.	.	.	.	.	.	.
A pothieri KP998769.1*	-	-	-	-	-	-	-	-	-	-	-	-	-	-	-	-	-	-	-	-	-	.	.	.	.	.	.	.	.	.	C	.	.	.	.	.	.	.	.	.	.	.	.	.	.	.	.	.	.
A albida AB205585.1	-	-	-	-	-	-	-	-	-	-	-	-	-	-	-	-	-	-	-	-	-	-	-	-	-	-	-	-	-	-	-	-	-	-	-	-	-	-	-	-	-	-	-	-	-	-	-	-	-
A arborea AB205586.1	-	-	-	-	-	-	-	-	-	-	-	-	-	-	-	-	-	-	-	-	-	-	-	-	-	-	-	-	-	-	-	-	-	-	-	-	-	-	-	-	-	-	-	-	-	-	-	-	-
A boosii KX212893.1	-	-	-	-	-	-	-	-	-	-	-	-	-	-	-	-	-	-	-	-	-	-	-	-	-	-	-	-	-	-	-	-	-	-	-	-	-	-	-	-	-	-	-	-	-	-	-	-	-
A bracteolata MH216002.1	-	-	-	-	-	-	-	-	-	-	-	-	-	-	-	-	-	-	-	-	-	-	-	-	-	-	-	-	-	-	-	-	-	-	-	-	-	-	-	-	-	-	-	-	-	-	-	-	-
A burelae AB205587.1	-	-	-	-	-	-	-	-	-	-	-	-	-	-	-	-	-	-	-	-	-	-	-	-	-	-	-	-	-	-	-	-	-	-	-	-	-	-	-	-	-	-	-	-	-	-	-	-	-
A californica GQ248551.1	-	-	-	-	-	-	-	-	-	-	-	-	-	-	-	-	-	-	-	-	-	-	-	-	-	-	-	-	-	-	-	-	-	-	-	-	-	-	-	-	-	-	-	-	-	-	-	-	.
A clematitis AB205588.1	-	-	-	-	-	-	-	-	-	-	-	-	-	-	-	-	-	-	-	-	-	-	-	-	-	-	-	-	-	-	-	-	-	-	-	-	-	-	-	-	-	-	-	-	-	-	-	-	-
A clematitis HE963331.1	-	-	-	-	-	-	-	-	-	-	-	-	-	-	-	-	-	-	-	-	-	-	-	-	-	-	-	-	-	-	-	-	-	-	-	-	-	-	-	-	-	-	-	-	-	-	-	-	-
A clematitis KM360650.1	-	-	-	-	-	-	-	-	-	-	-	-	-	-	-	-	-	-	-	-	-	-	-	-	-	-	-	-	-	-	-	-	-	-	-	-	-	-	-	-	-	-	.	.	.	.	.	.	.
A contorta NC 036152.1*	-	-	-	-	-	-	-	-	-	-	-	-	-	-	-	-	-	-	-	-	-	.	.	.	.	.	.	.	.	.	.	.	.	.	.	.	.	.	.	.	.	.	.	.	.	.	.	.	.
A convolvulacea AB205589.1	-	-	-	-	-	-	-	-	-	-	-	-	-	-	-	-	-	-	-	-	-	-	-	-	-	-	-	-	-	-	-	-	-	-	-	-	-	-	-	-	-	-	-	-	-	-	-	-	-
A cucurbitoides KF181558.1	-	-	-	-	-	-	-	-	-	-	-	-	-	-	-	-	-	-	-	-	-	-	-	-	-	-	-	-	-	-	-	-	-	-	-	-	-	-	-	-	-	-	-	-	-	-	-	-	.
A debilis NC 036153.1*	-	-	-	-	-	-	-	-	-	-	-	-	-	-	-	-	-	-	-	-	-	.	.	.	.	.	.	.	.	.	.	.	.	.	.	.	.	.	.	.	.	.	.	.	.	.	.	.	.
A eriantha AB205590.1	-	-	-	-	-	-	-	-	-	-	-	-	-	-	-	-	-	-	-	-	-	-	-	-	-	-	-	-	-	-	-	-	-	-	-	-	-	-	-	-	-	-	-	-	-	-	-	-	-
A fangchi JX944484.1	-	-	-	-	-	-	-	-	-	-	-	-	-	-	-	-	-	-	-	-	-	-	-	-	-	-	-	-	-	-	-	-	-	-	-	-	-	-	-	-	-	-	-	-	-	-	-	.	.
A fangchi KP094961.1	-	-	-	-	-	-	-	-	-	-	-	-	-	-	-	-	-	-	-	-	-	-	-	-	-	-	-	-	-	-	-	-	-	-	-	-	-	-	-	.	.	.	.	.	.	.	.	.	.
A fimbriata KU054390.1	-	-	-	-	-	-	-	-	-	-	-	-	-	-	-	-	-	-	-	-	-	-	-	-	-	-	-	-	-	-	-	-	-	-	-	-	-	-	-	-	-	-	-	-	-	-	-	-	.
A fimbriata MF349335.1	-	-	-	-	-	-	-	-	-	-	-	-	-	-	-	-	-	-	-	-	-	-	-	-	-	-	-	-	-	-	-	-	-	-	-	-	-	-	-	-	-	-	-	-	-	-	-	-	.
A fordiana KP094727.1	-	-	-	-	-	-	-	-	-	-	-	-	-	-	-	-	-	-	-	-	-	-	-	-	-	-	-	-	-	-	-	-	-	-	-	-	-	-	-	.	.	.	.	.	.	.	.	.	.
A gigantea KP998764.1*	-	-	-	-	-	-	-	-	-	-	-	-	-	-	-	-	-	-	-	-	-	.	.	.	.	.	.	.	.	.	C	.	.	.	.	.	.	.	.	.	.	.	.	.	.	.	.	.	.
A grandiflora KP998765.1*	-	-	-	-	-	-	-	-	-	-	-	-	-	-	-	-	-	-	-	-	-	.	.	.	.	.	.	.	.	.	C	.	.	.	.	.	.	.	.	.	.	.	.	.	.	.	.	.	.
A heterophylla KU853431.1	-	-	-	-	-	-	-	-	-	-	-	-	-	-	-	-	-	-	-	-	-	-	-	-	-	-	-	-	-	-	-	-	-	-	-	-	-	-	-	-	-	-	-	-	-	-	-	-	-
A indica KF425775.1	-	-	-	-	-	-	-	-	-	-	-	-	-	-	-	-	-	-	-	-	-	-	-	-	-	-	-	-	-	-	-	-	-	.	.	.	.	.	.	.	.	.	.	.	.	.	.	.	.
A indica KF498586.1	-	-	-	-	-	-	-	-	-	-	-	-	-	-	-	-	-	-	-	-	-	-	-	-	-	-	-	-	-	-	-	-	-	-	-	-	-	-	-	-	-	-	-	-	-	-	-	-	.
A kaempferi NC 041452.1*	-	-	-	-	-	-	-	-	-	-	-	-	-	-	-	-	-	-	-	-	-	.	.	.	.	.	.	.	.	.	.	.	.	.	.	.	.	.	.	.	.	.	.	.	.	.	.	.	.
A kerrii KP998766.1*	-	-	-	-	-	-	-	-	-	-	-	-	-	-	-	-	-	-	-	-	-	.	.	.	.	.	.	.	.	.	C	.	.	.	.	.	.	.	.	.	.	.	.	.	.	.	.	.	.
A krisagathra KF498589.1	-	-	-	-	-	-	-	-	-	-	-	-	-	-	-	-	-	-	-	-	-	-	-	-	-	-	-	-	-	-	-	-	-	-	-	-	-	-	-	-	-	-	-	-	-	-	-	-	.
A kunmingensis NC 041451.1*	-	-	-	-	-	-	-	-	-	-	-	-	-	-	-	-	-	-	-	-	-	.	.	.	.	.	.	.	.	.	.	.	.	.	.	.	.	.	.	.	.	.	.	.	.	.	.	.	.
A littoralis KP998767.1*	-	-	-	-	-	-	-	-	-	-	-	-	-	-	-	-	-	-	-	-	-	.	.	.	.	.	.	.	.	.	C	.	.	.	.	.	.	.	.	.	.	.	.	.	.	.	.	.	.
A lutea HE963334.1	-	-	-	-	-	-	-	-	-	-	-	-	-	-	-	-	-	-	-	-	-	-	-	-	-	-	-	-	-	-	-	-	-	-	-	-	-	-	-	-	-	-	-	-	-	-	-	-	-
A macrophylla NC 041453.1*	-	-	-	-	-	-	-	-	-	-	-	-	-	-	-	-	-	-	-	-	-	.	.	.	.	.	.	.	.	.	.	.	.	.	.	.	.	.	.	.	.	.	.	.	.	.	.	.	.
A manshuriensis JX944488.1	-	-	-	-	-	-	-	-	-	-	-	-	-	-	-	-	-	-	-	-	-	-	-	-	-	-	-	-	-	-	-	-	-	-	-	-	-	-	-	-	-	-	-	-	-	-	-	.	.
A manshuriensis KP088477.1	-	-	-	-	-	-	-	-	-	-	-	-	-	-	-	-	-	-	-	-	-	-	-	-	-	-	-	-	-	-	-	-	-	-	-	-	-	-	-	-	-	-	-	-	-	-	-	-	-
A maxima AB205594.1	-	-	-	-	-	-	-	-	-	-	-	-	-	-	-	-	-	-	-	-	-	-	-	-	-	-	-	-	-	-	-	-	-	-	-	-	-	-	-	-	-	-	-	-	-	-	-	-	-
A maxima KJ594105.1	-	-	-	-	-	-	-	-	-	-	-	-	-	-	-	-	-	-	-	-	-	-	-	-	-	-	-	-	-	-	-	-	-	-	-	-	-	-	-	-	-	-	-	-	-	-	-	-	-
A maxima KJ594106.1	-	-	-	-	-	-	-	-	-	-	-	-	-	-	-	-	-	-	-	-	-	-	-	-	-	-	-	-	-	-	-	-	-	-	-	-	-	-	-	-	-	-	-	-	-	-	-	-	-
A micrantha AB205595.1	-	-	-	-	-	-	-	-	-	-	-	-	-	-	-	-	-	-	-	-	-	-	-	-	-	-	-	-	-	-	-	-	-	-	-	-	-	-	-	-	-	-	-	-	-	-	-	-	-
A mollissima NC 041457.1*	-	-	-	-	-	-	-	-	-	-	-	-	-	-	-	-	-	-	-	-	-	.	.	.	.	.	.	.	.	.	.	.	.	.	.	.	.	.	.	.	.	.	.	.	.	.	.	.	.
A moupinensis NC 041454.1*	-	-	-	-	-	-	-	-	-	-	-	-	-	-	-	-	-	-	-	-	-	.	.	.	.	.	.	.	.	.	.	.	.	.	.	.	.	.	.	.	.	.	.	.	.	.	.	.	.
A pentandra AB205596.1	-	-	-	-	-	-	-	-	-	-	-	-	-	-	-	-	-	-	-	-	-	-	-	-	-	-	-	-	-	-	-	-	-	-	-	-	-	-	-	-	-	-	-	-	-	-	-	-	-
A pistolochia AF543711.1	-	-	-	-	-	-	-	-	-	-	-	-	-	-	-	-	-	-	-	-	-	-	-	-	-	-	-	-	-	-	-	-	-	-	-	-	-	-	-	-	-	-	-	-	-	-	-	-	-
A pistolochia DQ182332.1	-	-	-	-	-	-	-	-	-	-	-	-	-	-	-	-	-	-	-	-	-	-	-	-	-	-	-	-	-	-	-	-	-	-	-	-	-	-	-	-	-	-	-	-	-	-	-	-	-
A praevenosa AB205601.1	-	-	-	-	-	-	-	-	-	-	-	-	-	-	-	-	-	-	-	-	-	-	-	-	-	-	-	-	-	-	-	-	-	-	-	-	-	-	-	-	-	-	-	-	-	-	-	-	-
A promissa AB205602.1	-	-	-	-	-	-	-	-	-	-	-	-	-	-	-	-	-	-	-	-	-	-	-	-	-	-	-	-	-	-	-	-	-	-	-	-	-	-	-	-	-	-	-	-	-	-	-	-	-
A reniformis AB205600.1	-	-	-	-	-	-	-	-	-	-	-	-	-	-	-	-	-	-	-	-	-	-	-	-	-	-	-	-	-	-	-	-	-	-	-	-	-	-	-	-	-	-	-	-	-	-	-	-	-
A ringens KP998770.1*	-	-	-	-	-	-	-	-	-	-	-	-	-	-	-	-	-	-	-	-	-	.	.	.	.	.	.	.	.	.	C	.	.	.	.	.	.	.	.	.	.	.	.	.	.	.	.	.	.
A saccata KF181556.1	-	-	-	-	-	-	-	-	-	-	-	-	-	-	-	-	-	-	-	-	-	-	-	-	-	-	-	-	-	-	-	-	-	-	-	-	-	-	-	-	-	-	-	-	-	-	-	-	.
A serpentaria AB205597.1	-	-	-	-	-	-	-	-	-	-	-	-	-	-	-	-	-	-	-	-	-	-	-	-	-	-	-	-	-	-	-	-	-	-	-	-	-	-	-	-	-	-	-	-	-	-	-	-	-
A serpentaria KJ773281.1	-	-	-	-	-	-	-	-	-	-	-	-	-	-	-	-	-	-	-	-	-	-	-	-	-	-	-	-	-	-	-	-	-	-	-	-	-	-	-	-	-	-	-	-	-	-	-	-	-
A serpentaria KP643750.1	-	-	-	-	-	-	-	-	-	-	-	-	-	-	-	-	-	-	-	-	-	-	-	-	-	-	-	-	-	-	-	-	-	-	-	-	-	-	-	-	-	-	-	-	-	-	-	-	-
A serpentaria KY627244.1	-	-	-	-	-	-	-	-	-	-	-	-	-	-	-	-	-	-	-	-	-	-	-	-	-	-	-	-	-	-	-	-	-	.	.	.	.	.	.	.	.	.	.	.	.	.	.	.	.
A serpentaria P643657.1	-	-	-	-	-	-	-	-	-	-	-	-	-	-	-	-	-	-	-	-	-	-	-	-	-	-	-	-	-	-	-	-	-	-	-	-	-	-	-	-	-	-	-	-	-	-	-	-	.
A serpentaria P643812.1	-	-	-	-	-	-	-	-	-	-	-	-	-	-	-	-	-	-	-	-	-	-	-	-	-	-	-	-	-	-	-	-	-	-	-	-	-	-	-	-	-	-	-	-	-	-	-	-	.
A sp KP998771.1*	-	-	-	-	-	-	-	-	-	-	-	-	-	-	-	-	-	-	-	-	-	.	.	.	.	.	.	.	.	.	C	.	.	.	.	.	.	.	.	.	.	.	.	.	.	.	.	.	.
A tentaculata KP998773.1*	-	-	-	-	-	-	-	-	-	-	-	-	-	-	-	-	-	-	-	-	-	.	.	.	.	.	.	.	.	.	C	.	.	.	.	.	.	.	.	.	.	.	.	.	.	.	.	.	.
A thozetii KF496713.1	-	-	-	-	-	-	-	-	-	-	-	-	-	-	-	-	-	-	-	-	-	-	-	-	-	-	-	-	-	-	-	-	-	-	-	-	-	-	-	-	-	-	.	.	.	.	.	.	.
A tomentosa AB205598.1	-	-	-	-	-	-	-	-	-	-	-	-	-	-	-	-	-	-	-	-	-	-	-	-	-	-	-	-	-	-	-	-	-	-	-	-	-	-	-	-	-	-	-	-	-	-	-	-	-
A tonduzii JQ590507.1	-	-	-	-	-	-	-	-	-	-	-	-	-	-	-	-	-	-	-	-	-	-	-	-	-	-	-	-	-	-	-	-	-	-	-	-	-	-	-	-	-	-	-	-	-	-	-	-	.
A triactina AB205603.1	-	-	-	-	-	-	-	-	-	-	-	-	-	-	-	-	-	-	-	-	-	-	-	-	-	-	-	-	-	-	-	-	-	-	-	-	-	-	-	-	-	-	-	-	-	-	-	-	-
A tubiflora MK503932.1*	-	-	-	-	-	-	-	-	-	-	-	-	-	-	-	-	-	-	-	-	-	.	.	.	.	.	.	.	.	.	.	.	.	.	.	.	.	.	A	.	.	.	.	.	.	.	.	.	.
A utriformis KU853434.1	-	-	-	-	-	-	-	-	-	-	-	-	-	-	-	-	-	-	-	-	-	-	-	-	-	-	-	-	-	-	-	-	-	-	-	-	-	-	-	-	-	-	-	-	-	-	-	-	-
A yunnanensis KU853435.1	-	-	-	-	-	-	-	-	-	-	-	-	-	-	-	-	-	-	-	-	-	-	-	-	-	-	-	-	-	-	-	-	-	-	-	-	-	-	-	-	-	-	-	-	-	-	-	-	-
A zollingeriana AB205599.1	-	-	-	-	-	-	-	-	-	-	-	-	-	-	-	-	-	-	-	-	-	-	-	-	-	-	-	-	-	-	-	-	-	-	-	-	-	-	-	-	-	-	-	-	-	-	-	-	-
AF425710.1 Terminalia chebula clone 442 ribulose-15-bisphosphate carboxylase/oxygenase large subunit (rbcL) gene partial cds chloroplast gene for chloroplast product	-	-	-	-	-	-	-	-	-	-	-	-	-	-	-	-	-	-	-	-	-	-	-	-	-	-	-	-	-	-	-	-	-	-	-	-	-	-	-	-	-	-	-	.	.	.	.	.	.
AY765269.1 Phyllanthus emblica ribulose-15-bisphosphate carboxylase/oxygenase large subunit (rbcL) gene partial cds chloroplast	-	-	-	-	-	-	-	-	-	-	-	-	-	-	-	-	-	-	-	-	-	-	-	-	-	-	-	-	-	-	-	-	-	-	-	-	-	-	-	-	-	-	-	-	-	-	-	-	-
EU175874.1 Picrorhiza kurrooa ribulose-15-bisphosphate carboxylase/oxygenase large subunit-like (rbcL) gene partial sequence chloroplast	-	-	-	-	-	-	-	-	-	-	-	-	-	-	-	-	-	-	-	-	-	-	-	-	-	-	-	-	-	-	-	-	-	-	-	-	-	-	-	-	-	-	-	-	-	-	-	-	-
EU196273.1 Dischidia chinensis ribulose-15-bisphosphate carboxylase/oxygenase large subunit (rbcL) gene partial cds chloroplast	-	-	-	-	-	-	-	-	-	-	-	-	-	-	-	-	-	-	-	-	-	-	-	-	-	-	-	-	-	-	-	-	-	-	-	-	-	-	-	-	-	-	-	-	-	-	-	-	-
FJ026474.1 Cissampelos pareira ribulose-15-bisphosphate carboxylase/oxygenase large subunit (rbcL) gene partial cds chloroplast	-	-	-	-	-	-	-	-	-	-	-	-	-	-	-	-	-	-	-	-	-	-	-	-	-	-	-	-	-	-	-	-	-	-	-	-	-	-	-	.	.	.	.	.	.	.	.	.	.
FJ026475.1 Cissampelos tropaeolifolia ribulose-15-bisphosphate carboxylase/oxygenase large subunit (rbcL) gene partial cds chloroplast	-	-	-	-	-	-	-	-	-	-	-	-	-	-	-	-	-	-	-	-	-	-	-	-	-	-	-	-	-	-	-	-	-	-	-	-	-	-	-	-	-	-	-	-	-	-	-	-	.
FJ381808.1 Terminalia bellirica ribulose-15-bisphosphate carboxylase/oxygenase large subunit (rbcL) gene partial cds chloroplast	-	-	-	-	-	-	-	-	-	-	-	-	-	-	-	-	-	-	-	-	-	-	-	-	-	-	-	-	-	-	-	-	-	-	-	-	-	.	A	.	.	.	.	.	.	.	.	.	.
FJ381812.1 Terminalia chebula ribulose-15-bisphosphate carboxylase/oxygenase large subunit (rbcL) gene partial cds chloroplast	-	-	-	-	-	-	-	-	-	-	-	-	-	-	-	-	-	-	-	-	-	-	-	-	-	-	-	-	-	-	-	-	-	-	-	-	-	-	-	.	.	.	.	.	.	.	.	.	.
JQ933290.1 Cuminum cyminum voucher L.H. Rechinger 51696 (E) ribulose-15-bisphosphate carboxylase/oxygenase large subunit (rbcL) gene partial cds plastid	-	-	-	-	-	-	-	-	-	-	-	-	-	-	-	-	-	-	-	-	-	-	-	-	-	-	-	-	-	-	-	-	-	-	-	-	-	-	-	-	-	-	-	-	-	-	-	-	-
KJ594156.1 Cissampelos pareira voucher DB2202 ribulose-15-bisphosphate carboxylase/oxygenase large subunit (rbcL) gene partial cds chloroplast	-	-	-	-	-	-	-	-	-	-	-	-	-	-	-	-	-	-	-	-	-	-	-	-	-	-	-	-	-	-	-	-	-	-	-	-	-	-	-	-	-	-	-	-	-	-	-	.	.
KJ667672.1 Picrorhiza kurrooa isolate SBB-1240 ribulose-15-biphosphate carboxylase/oxygenase large subunit (rbcL) gene partial cds chloroplast	-	-	-	-	-	-	-	-	-	-	-	-	-	-	-	-	-	-	-	-	-	-	-	-	-	-	-	-	-	-	-	-	-	-	-	-	-	-	-	-	-	-	-	-	-	-	-	-	-
KM055175.1 Piper retrofractum voucher A. Chaveerach 9 ribulose-15-bisphosphate carboxylase/oxygenase large subunit (rbcL) gene partial cds chloroplast	-	-	-	-	-	-	-	-	-	-	-	-	-	-	-	-	-	-	-	-	-	-	-	-	-	-	-	-	-	-	-	-	-	-	-	-	-	-	-	-	-	-	-	-	-	-	-	-	-
KM192089.1 Atractylodes lancea ribulose-15-bisphosphate carboxylase/oxygenase large subunit (rbcL) gene complete cds chloroplast	-	-	-	-	-	-	-	-	-	-	-	-	-	-	-	-	-	-	-	-	-	.	.	.	.	.	.	.	.	.	C	.	.	.	.	.	.	.	.	.	.	.	.	.	.	.	.	.	.
KP866817.1 Pimpinella anisum isolate DNAS-94-86453 ribulose-15-bisphosphate carboxylase/oxygenase large subunit (rbcL) gene partial cds chloroplast	-	-	-	-	-	-	-	-	-	-	-	-	-	-	-	-	-	-	-	-	-	-	-	-	-	-	-	-	-	-	-	-	-	-	-	-	-	-	-	-	-	-	-	-	-	-	-	-	-
KP866819.1 Pimpinella anisum isolate DNAS-96-86404 ribulose-15-bisphosphate carboxylase/oxygenase large subunit (rbcL) gene partial cds chloroplast	-	-	-	-	-	-	-	-	-	-	-	-	-	-	-	-	-	-	-	-	-	-	-	-	-	-	-	-	-	-	-	-	-	-	-	-	-	-	-	-	-	.	.	.	.	.	.	.	G
KP974261.1 Trachyspermum ammi voucher MoSEL-277 ribulose-15-bisphosphate carboxylase/oxygenase large subunit (rbcL) gene partial cds chloroplast	-	-	-	-	-	-	-	-	-	-	-	-	-	-	-	-	-	-	-	-	-	-	-	-	-	-	-	-	-	-	-	-	-	-	-	-	-	-	-	-	-	-	-	.	.	.	.	.	G
KR002656.1:55051-56478 Coriandrum sativum chloroplast complete genome	-	-	-	-	-	-	-	-	-	-	-	-	-	-	-	-	-	-	-	-	-	.	.	.	.	.	.	.	.	.	C	.	.	.	.	.	.	.	.	.	.	.	.	.	.	.	.	.	G
KR528698.1 Abroma augustum isolate BB0389 ribulose-15-bisphosphate carboxylase/oxygenase large subunit (rbcL) gene partial cds chloroplast	-	-	-	-	-	-	-	-	-	-	-	-	-	-	-	-	-	-	-	-	-	-	-	-	-	-	-	-	-	-	-	-	-	-	-	-	-	-	-	-	-	-	-	-	-	-	-	-	-
KR528698.1 Abroma augustum isolate BB0389 ribulose-15-bisphosphate carboxylase/oxygenase large subunit (rbcL) gene partial cds chloroplast(2)	-	-	-	-	-	-	-	-	-	-	-	-	-	-	-	-	-	-	-	-	-	-	-	-	-	-	-	-	-	-	-	-	-	-	-	-	-	-	-	-	-	-	-	-	-	-	-	-	-
KR528700.1 Abroma augustum isolate J486 ribulose-15-bisphosphate carboxylase/oxygenase large subunit (rbcL) gene partial cds chloroplast	-	-	-	-	-	-	-	-	-	-	-	-	-	-	-	-	-	-	-	-	-	-	-	-	-	-	-	-	-	-	-	-	-	-	-	-	-	-	-	-	-	-	-	-	-	-	-	-	-
KT963037.1:57409-58836 Angelica dahurica voucher 13T-05 chloroplast complete genome	-	-	-	-	-	-	-	-	-	-	-	-	-	-	-	-	-	-	-	-	-	.	.	.	.	.	.	.	.	.	C	.	.	.	.	.	.	.	.	.	.	.	.	.	.	.	.	.	G
KU499881.1 Pimpinella anisum voucher A2 ribulose-15-bisphosphate carboxylase/oxygenase large subunit (rbcL) gene partial cds chloroplast	-	-	-	-	-	-	-	-	-	-	-	-	-	-	-	-	-	-	-	-	-	-	-	-	-	-	-	-	-	-	-	-	-	-	-	-	-	-	-	-	-	-	-	-	-	-	-	-	-
KX171420.1:55969-57399 Tacca chantrieri plastid complete genome	-	-	-	-	-	-	-	-	-	-	-	-	-	-	-	-	-	-	-	-	-	.	.	.	.	.	.	.	.	.	C	.	.	.	.	.	.	.	.	.	.	A	.	.	.	.	.	.	.
KX180032.1 Picrorhiza kurrooa isolate SBB-1388 ribulose-15-bisphosphate carboxylase/oxygenase large subunit (rbcL) gene partial cds chloroplast	-	-	-	-	-	-	-	-	-	-	-	-	-	-	-	-	-	-	-	-	-	-	-	-	-	-	-	-	-	-	-	-	-	-	-	-	-	-	-	-	-	-	-	-	-	-	-	-	-
KX180034.1 Picrorhiza kurrooa isolate SBB-1389 ribulose-15-bisphosphate carboxylase/oxygenase large subunit (rbcL) gene partial cds chloroplast	-	-	-	-	-	-	-	-	-	-	-	-	-	-	-	-	-	-	-	-	-	-	-	-	-	-	-	-	-	-	-	-	-	-	-	-	-	-	-	-	-	-	-	-	-	-	-	-	-
KX527125.1 Dischidia formosana voucher CPG10060 ribulose-15-bisphosphate carboxylase/oxygenase large subunit (rbcL) gene partial cds chloroplast	-	-	-	-	-	-	-	-	-	-	-	-	-	-	-	-	-	-	-	-	-	-	-	-	-	-	-	-	-	-	-	-	-	-	-	-	-	-	-	-	-	-	-	-	-	-	-	-	-
KX527558.1 Tinospora crispa voucher WW Chen ZD s. n. ribulose-15-bisphosphate carboxylase/oxygenase large subunit (rbcL) gene partial cds chloroplast	-	-	-	-	-	-	-	-	-	-	-	-	-	-	-	-	-	-	-	-	-	-	-	-	-	-	-	-	-	-	-	-	-	-	-	-	-	-	-	-	-	-	-	-	-	-	-	-	-
KX546825.1 Cinnamomum bejolghota isolate J559 ribulose-15-bisphosphate carboxylase/oxygenase large subunit (rbcL) gene partial cds chloroplast	-	-	-	-	-	-	-	-	-	-	-	-	-	-	-	-	-	-	-	-	-	-	-	-	-	-	-	-	-	-	-	-	-	-	-	-	-	-	-	-	-	-	-	-	-	-	-	-	-
KY365710.1 Tinospora crispa voucher Chen ZD s.n. (PE) ribulose-15-bisphosphate carboxylase/oxygenase large subunit (rbcL) gene partial cds chloroplast	-	-	-	-	-	-	-	-	-	-	-	-	-	-	-	-	-	-	-	-	-	-	-	-	-	-	-	-	-	-	-	-	-	-	-	-	-	-	-	-	-	-	-	-	-	-	-	-	-
KY498684.1 Cladogynos orientalis voucher Tyh 11293 (HITBC) ribulose-15-bisphosphate carboxylase/oxygenase large subunit (rbcL) gene partial cds chloroplast	-	-	-	-	-	-	-	-	-	-	-	-	-	-	-	-	-	-	-	-	-	-	-	-	-	-	-	-	-	-	-	-	-	-	-	-	-	-	-	-	-	-	-	-	-	-	-	-	-
KY635878.1:58262-59689 Cinnamomum verum chloroplast complete genome	-	-	-	-	-	-	-	-	-	-	-	-	-	-	-	-	-	-	-	-	-	.	.	.	.	.	.	.	.	.	.	.	.	.	.	.	.	.	.	.	.	.	.	.	.	.	.	.	.
KY988320.1 Phyllanthus emblica voucher PFC161216-0044 ribulose-15-bisphosphate carboxylase/oxygenase large subunit (rbcL) gene partial cds chloroplast	-	-	-	-	-	-	-	-	-	-	-	-	-	-	-	-	-	-	-	-	-	-	-	-	-	-	-	-	-	-	-	-	-	-	-	-	-	-	-	-	-	-	-	-	-	-	-	-	.
KY988329.1 Terminalia chebula voucher PFC161220-0055 ribulose-15-bisphosphate carboxylase/oxygenase large subunit (rbcL) gene partial cds chloroplast	-	-	-	-	-	-	-	-	-	-	-	-	-	-	-	-	-	-	-	-	-	-	-	-	-	-	-	-	-	-	-	-	-	-	-	-	-	-	-	-	-	-	-	-	-	-	-	-	-
LC107029.1 Terminalia bellirica chloroplast rbcL gene for ribulose-15-bisphosphate carboxylase/oxygenase large subunit partial cds specimen voucher: KANA:C130911511TCH	-	-	-	-	-	-	-	-	-	-	-	-	-	-	-	-	-	-	-	-	-	-	-	-	-	-	-	-	-	-	-	-	-	-	-	-	-	-	-	-	-	-	-	-	-	-	-	-	-
LC383710.1 Aquilaria crassna chloroplast rbcL gene for ribulose-15-bisphosphate carboxylase/oxygenase large subunit partial cds	-	-	-	-	-	-	-	-	-	-	-	-	-	-	-	-	-	-	-	-	-	-	-	-	-	-	-	-	-	-	-	-	-	-	-	-	-	-	-	-	-	-	-	-	-	-	-	-	-
LC438868.1 Terminalia bellirica chloroplast gene for ribulose-15-bisphosphate carboxylase/oxygenase large subunit partial cds isolate: CHULA-018	-	-	-	-	-	-	-	-	-	-	-	-	-	-	-	-	-	-	-	-	-	-	-	-	-	-	-	-	-	-	-	-	-	-	-	-	-	-	-	-	-	-	-	-	-	-	-	-	.
LC461931.1 Piper retrofractum chloroplast gene for ribulose-15-bisphosphate carboxylase/oxygenase large subunit partial cds isolate: CHULA-011	-	-	-	-	-	-	-	-	-	-	-	-	-	-	-	-	-	-	-	-	-	-	-	-	-	-	-	-	-	-	-	-	-	-	-	-	-	-	-	-	-	-	-	-	-	-	-	-	T
MF435322.1 Cinnamomum sp. JH-2017 voucher UBDH:20-5404 ribulose 15-bisphosphate carboxylase/oxygenase large subunit (rbcL) gene partial cds chloroplast	-	-	-	-	-	-	-	-	-	-	-	-	-	-	-	-	-	-	-	-	-	-	-	-	-	-	-	-	-	-	-	-	-	-	-	-	-	-	-	-	-	-	-	-	-	-	-	.	.
MG266206.1 Rauvolfia serpentina voucher CMPR8780 ribulose-15-bisphosphate carboxylase/oxygenase large subunit (rbcL) gene partial cds chloroplast	-	-	-	-	-	-	-	-	-	-	-	-	-	-	-	-	C	C	A	G	T	.	.	.	.	.	.	.	.	.	C	.	.	.	.	.	.	.	A	.	.	.	.	.	.	.	.	.	.
MG874804.1:55241-56695 Atractylodes lancea chloroplast complete genome	A	T	G	A	G	T	T	G	T	A	G	G	G	A	G	G	G	A	T	T	T	.	.	.	.	.	.	.	.	.	C	.	.	.	.	.	.	.	.	.	.	.	.	.	.	.	.	.	.
MG946829.1 Coriandrum sativum ribulose-15-bisphosphate carboxylase/oxygenase large subunit gene partial cds chloroplast	-	-	-	-	-	-	-	-	-	-	-	-	-	-	-	-	-	-	-	-	-	.	.	.	.	.	.	.	.	.	C	.	.	.	.	.	.	.	A	.	.	.	.	.	.	.	.	.	G
MG946861.1 Rauvolfia serpentina ribulose-15-bisphosphate carboxylase/oxygenase large subunit gene partial cds chloroplast	-	-	-	-	-	-	-	-	-	-	-	-	-	-	-	-	-	-	-	-	-	-	-	-	-	-	-	-	-	-	-	-	-	.	.	.	.	.	A	.	.	.	.	.	.	.	.	.	.
MG946873.1 Trachyspermum ammi ribulose-15-bisphosphate carboxylase/oxygenase large subunit gene partial cds chloroplast	-	-	-	-	-	-	-	-	-	-	-	-	-	-	-	-	-	-	-	-	-	-	-	-	-	-	-	-	-	-	-	-	-	.	.	.	.	.	A	.	.	.	.	.	.	.	.	.	G
MG946899.1 Trachyspermum ammi ribulose-15-bisphosphate carboxylase/oxygenase large subunit gene partial cds chloroplast	-	-	-	-	-	-	-	-	-	-	-	-	-	-	-	-	-	-	-	-	-	-	-	-	.	.	.	.	.	.	C	.	.	.	.	.	.	.	A	.	.	.	.	.	.	.	.	.	G
MG946939.1 Cuminum cyminum ribulose-15-bisphosphate carboxylase/oxygenase large subunit gene partial cds chloroplast	-	-	-	-	-	-	-	-	-	-	-	-	-	-	-	-	-	-	-	-	-	-	-	-	-	-	-	-	-	-	-	-	-	.	.	.	.	.	A	.	.	.	.	.	.	.	.	.	G
MG963260.1:61382-62809 Dischidia albida chloroplast partial genome	-	-	-	-	-	-	-	-	-	-	-	-	-	-	-	-	-	-	-	-	-	.	.	.	.	.	.	.	.	.	C	.	.	.	.	.	.	.	.	.	.	.	.	.	.	.	.	.	.
MH101974.1 Syzygium aromaticum isolate s2 ribulose-15-bisphosphate carboxylase/oxygenase large subunit (rbcL) gene partial cds chloroplast	-	-	-	-	-	-	-	-	-	-	-	-	-	-	-	-	-	-	-	-	-	-	-	-	-	-	-	-	-	-	-	-	-	-	-	-	-	-	-	-	-	-	-	-	-	-	-	-	-
MH101978.1 Syzygium aromaticum isolate s6 ribulose-15-bisphosphate carboxylase/oxygenase large subunit (rbcL) gene partial cds chloroplast	-	-	-	-	-	-	-	-	-	-	-	-	-	-	-	-	-	-	-	-	-	-	-	-	-	-	-	-	-	-	-	-	-	-	-	-	-	-	-	-	-	-	-	-	-	-	-	-	-
MH161428.1:58486-59949 Zingiber officinale chloroplast complete genome	A	T	G	A	G	T	T	G	T	A	G	G	G	A	G	G	G	A	C	T	T	.	.	.	.	.	.	.	.	.	C	.	.	.	.	.	.	.	.	.	.	.	.	.	.	.	.	.	.
MH332433.1 Aglaia tomentosa voucher gp-348 ribulose-15-bisphosphate carboxylase/oxygenase large subunit (rbcL) gene partial cds chloroplast	-	-	-	-	-	-	-	-	-	-	-	-	-	-	-	-	-	-	-	-	-	-	-	-	-	-	-	-	-	-	-	-	-	-	-	-	-	-	-	-	-	-	-	-	-	-	-	-	-
MH603448.1:57007-58449 Zingiber officinale isolate 90-1128 plastid partial genome	-	-	-	-	-	-	-	-	-	-	-	-	-	-	-	-	-	-	-	-	-	.	.	.	.	.	.	.	.	.	C	.	.	.	.	.	.	.	.	.	.	.	.	.	.	.	.	.	.
MH778101.1:58210-59637 Diospyros maclurei chloroplast complete genome	-	-	-	-	-	-	-	-	-	-	-	-	-	-	-	-	-	-	-	-	-	.	.	.	.	.	.	.	.	.	C	.	.	.	.	.	.	.	.	.	.	.	.	.	.	.	.	.	.
MH778544.1:55479-56906 Angelica sinensis isolate MG2 chloroplast complete genome	-	-	-	-	-	-	-	-	-	-	-	-	-	-	-	-	-	-	-	-	-	.	.	.	.	.	.	.	.	.	C	.	.	.	.	.	.	.	.	.	.	.	.	.	.	.	.	.	G
MK209001.1:59395-60837 Kaempferia galanga chloroplast complete genome	-	-	-	-	-	-	-	-	-	-	-	-	-	-	-	-	-	-	-	-	-	.	.	.	.	.	.	.	.	.	C	.	.	.	.	.	.	.	.	.	.	.	.	.	.	.	.	.	.
MK262728.1:58813-60276 Alpinia katsumadae chloroplast complete genome	A	T	G	A	G	T	T	G	T	A	G	G	G	A	G	G	G	A	C	T	T	.	.	.	.	.	.	.	.	.	C	.	.	.	.	.	.	.	.	.	.	.	.	.	.	.	.	.	.
MK262729.1:58254-59717 Alpinia oxyphylla chloroplast complete genome	A	T	G	A	G	T	T	G	T	A	G	G	G	A	G	G	G	A	C	T	T	.	.	.	.	.	.	.	.	.	C	.	.	.	.	.	.	.	.	.	.	.	.	.	.	.	.	.	.
MK331713.1:56857-58284 Osbeckia stellata chloroplast complete genome	-	-	-	-	-	-	-	-	-	-	-	-	-	-	-	-	-	-	-	-	-	.	.	.	.	.	.	.	.	.	C	.	.	.	.	.	.	.	.	.	.	.	.	.	.	.	.	.	T
MK637743.1:54809-56248 Lepidium sativum chloroplast complete genome	-	-	-	-	-	-	-	-	-	-	-	-	-	-	-	-	-	-	-	-	-	.	.	.	.	.	.	.	.	.	C	.	.	.	.	.	.	.	.	.	.	.	.	.	.	.	.	.	.
MK688990.1:55457-56884 Angelica sinensis isolate wem chloroplast complete genome	-	-	-	-	-	-	-	-	-	-	-	-	-	-	-	-	-	-	-	-	-	.	.	.	.	.	.	.	.	.	C	.	.	.	.	.	.	.	.	.	.	.	.	.	.	.	.	.	G
MK688991.1:55471-56898 Angelica sinensis isolate wmx chloroplast complete genome	-	-	-	-	-	-	-	-	-	-	-	-	-	-	-	-	-	-	-	-	-	.	.	.	.	.	.	.	.	.	C	.	.	.	.	.	.	.	.	.	.	.	.	.	.	.	.	.	G
MK779998.1:c73775-72342 Aquilaria crassna voucher ZhangHN02 chloroplast complete genome	-	-	-	-	-	-	-	-	-	-	-	-	-	-	-	-	-	-	-	-	-	.	.	.	.	.	.	.	.	.	C	.	.	.	.	.	.	.	.	.	.	.	.	.	.	.	.	.	.
MK840839.1 Plumbago indica voucher CMPR8785 ribulose 15-bisphosphate carboxylase/oxygenase large subunit (rbcL) gene partial cds chloroplast	-	-	-	-	-	-	-	-	-	-	-	-	-	-	-	-	-	-	-	-	-	-	-	-	-	-	-	-	-	-	-	-	-	-	-	-	-	-	-	-	-	.	.	.	.	.	.	T	T
MK889505.1:59374-60837 Wurfbainia longiligularis chloroplast complete genome	A	T	G	A	G	T	T	G	T	A	G	G	G	A	G	G	G	A	C	T	T	.	.	.	.	.	.	.	.	.	C	.	.	.	.	.	.	.	.	.	.	.	.	.	.	.	.	T	T
MN106246.1:58828-60285 Aglaia odorata chloroplast complete genome	A	T	G	A	G	T	T	G	T	A	G	G	G	A	G	G	G	A	C	T	T	.	.	.	.	.	.	.	.	.	C	.	.	.	.	.	.	.	.	.	.	.	.	.	.	.	.	.	.
MN125348.1:c73691-72258 Aquilaria crassna chloroplast complete genome	-	-	-	-	-	-	-	-	-	-	-	-	-	-	-	-	-	-	-	-	-	.	.	.	.	.	.	.	.	.	C	.	.	.	.	.	.	.	.	.	.	.	.	.	.	.	.	.	.
MN125633.1 Phyllanthus emblica ribulose-15-bisphosphate carboxylase/oxygenase large subunit (rbcL) gene partial cds chloroplast	-	-	-	-	-	-	-	-	-	-	-	-	-	-	-	-	-	-	-	-	-	-	-	-	-	-	-	-	-	-	-	-	.	T	.	.	.	.	A	.	.	.	.	.	.	.	.	.	.
MN176145.1:54809-56248 Lepidium sativum chloroplast complete genome	-	-	-	-	-	-	-	-	-	-	-	-	-	-	-	-	-	-	-	-	-	.	.	.	.	.	.	.	.	.	C	.	.	.	.	.	.	.	.	.	.	.	.	.	.	.	.	.	.
MN216838.1 Cissampelos sp. MP 778 ribulose-15-bisphosphate carboxylase/oxygenase large subunit (rbcL) gene partial cds chloroplast	-	-	-	-	-	-	-	-	-	-	-	-	-	-	-	-	-	-	-	-	-	-	-	-	-	-	-	-	-	-	-	-	-	-	-	-	.	.	.	.	.	.	.	.	.	.	.	.	.
MN366758.1 Shirakiopsis aubrevillei voucher FHO-CX65 ribulose-15-bisphosphate carboxylase/oxygenase large subunit (rbcL) gene partial cds chloroplast	-	-	-	-	-	-	-	-	-	-	-	-	-	-	-	-	-	-	-	-	-	-	-	-	-	-	-	-	-	-	-	-	-	-	-	-	-	-	-	-	-	-	-	-	-	-	-	-	-
MN366835.1 Mansonia altissima voucher IDRCG048-13 BRLU NB0594 ribulose-15-bisphosphate carboxylase/oxygenase large subunit (rbcL) gene partial cds chloroplast	-	-	-	-	-	-	-	-	-	-	-	-	-	-	-	-	-	-	-	-	-	-	-	-	-	-	-	-	-	-	-	-	-	-	-	-	-	-	-	-	-	-	-	-	-	-	-	-	-
MN480804.1:56977-58404 Rauvolfia verticillata voucher IBSC:W.N. Chen 2019001 plastid complete genome	-	-	-	-	-	-	-	-	-	-	-	-	-	-	-	-	-	-	-	-	-	.	.	.	.	.	.	.	.	.	C	.	.	.	.	.	.	.	.	.	.	.	.	.	.	.	.	.	.
MN689735.1:58333-59781 Cinnamomum camphora isolate 6c chloroplast complete genome	A	T	G	A	G	T	T	G	T	A	G	G	G	A	G	G	G	A	C	T	T	.	.	.	.	.	.	.	.	.	.	.	.	.	.	.	.	.	.	.	.	.	.	.	.	.	.	.	.
MN698963.1:90003-91430 Cinnamomum aromaticum chloroplast complete genome	-	-	-	-	-	-	-	-	-	-	-	-	-	-	-	-	-	-	-	-	-	.	.	.	.	.	.	.	.	.	.	.	.	.	.	.	.	.	.	.	.	.	.	.	.	.	.	.	.
MN711725.1:56736-58184 Phyllanthus emblica chloroplast complete genome	A	T	G	A	G	T	T	G	T	A	G	G	G	A	G	G	G	A	C	T	T	.	.	.	.	.	.	.	.	.	C	.	.	.	.	.	.	.	.	.	.	.	.	.	.	.	.	.	.
MN727386.1:59017-60465 Tinospora sinensis chloroplast complete genome	A	T	G	A	G	T	T	G	T	A	G	G	G	A	G	G	G	A	C	T	T	.	.	.	.	.	.	.	.	.	C	.	.	.	.	.	.	.	.	.	.	.	.	.	.	.	.	.	.
MN736954.1:59226-60653 Terminalia chebula chloroplast complete genome	-	-	-	-	-	-	-	-	-	-	-	-	-	-	-	-	-	-	-	-	-	.	.	.	.	.	.	.	.	.	C	.	.	.	.	.	.	.	.	.	.	.	.	.	.	.	.	.	.
MN736958.1:57723-59186 Zingiber officinale chloroplast complete genome	A	T	G	A	G	T	T	G	T	A	G	G	G	A	G	G	G	A	C	T	T	.	.	.	.	.	.	.	.	.	C	.	.	.	.	.	.	.	.	.	.	.	.	.	.	.	.	.	.
MN746306.1:58534-59961 Syzygium aromaticum chloroplast complete genome	-	-	-	-	-	-	-	-	-	-	-	-	-	-	-	-	-	-	-	-	-	.	.	.	.	.	.	.	.	.	C	.	.	.	.	.	.	.	.	.	.	.	.	.	.	.	.	.	.
MN901636.1:55564-56991 Cuminum cyminum chloroplast complete genome	-	-	-	-	-	-	-	-	-	-	-	-	-	-	-	-	-	-	-	-	-	.	.	.	.	.	.	.	.	.	C	.	.	.	.	.	.	.	.	.	.	.	.	.	.	.	.	.	G
MN931250.1:59454-60917 Wurfbainia villosa chloroplast complete genome	A	T	G	A	G	T	T	G	T	A	G	G	G	A	G	G	G	A	C	T	T	.	.	.	.	.	.	.	.	.	C	.	.	.	.	.	.	.	.	.	.	.	.	.	.	.	.	T	T
MT120766.1:c6887-5460 Glycyrrhiza glabra voucher MO:Kurbanov 2054 chloroplast complete genome	-	-	-	-	-	-	-	-	-	-	-	-	-	-	-	-	-	-	-	-	-	.	.	.	.	.	.	.	.	.	C	.	.	.	.	.	.	.	A	.	.	.	.	.	.	.	.	.	.
MT120769.1:c6887-5460 Glycyrrhiza glabra voucher TASH:G.Kinzikayeva et al. 6427 chloroplast complete genome	-	-	-	-	-	-	-	-	-	-	-	-	-	-	-	-	-	-	-	-	-	.	.	.	.	.	.	.	.	.	C	.	.	.	.	.	.	.	A	.	.	.	.	.	.	.	.	.	.
MT120771.1:c6886-5459 Glycyrrhiza glabra voucher LE:B.Vasyukov et al. s.n. chloroplast complete genome	-	-	-	-	-	-	-	-	-	-	-	-	-	-	-	-	-	-	-	-	-	.	.	.	.	.	.	.	.	.	C	.	.	.	.	.	.	.	A	.	.	.	.	.	.	.	.	.	.
MT834522.1:55279-56712 Atractylodes lancea chloroplast complete genome	-	-	-	-	-	-	-	-	-	-	-	-	-	-	-	-	-	-	-	-	-	.	.	.	.	.	.	.	.	.	C	.	.	.	.	.	.	.	.	.	.	.	.	.	.	.	.	.	.
MT921977.1:57421-58848 Angelica anomala voucher HLQA10057 chloroplast complete genome	-	-	-	-	-	-	-	-	-	-	-	-	-	-	-	-	-	-	-	-	-	.	.	.	.	.	.	.	.	.	C	.	.	.	.	.	.	.	.	.	.	.	.	.	.	.	.	.	G
MT982391.1:55479-56906 Angelica sinensis voucher ASINE220200814 chloroplast complete genome	-	-	-	-	-	-	-	-	-	-	-	-	-	-	-	-	-	-	-	-	-	.	.	.	.	.	.	.	.	.	C	.	.	.	.	.	.	.	.	.	.	.	.	.	.	.	.	.	G
MW145134.1:59299-60762 Wurfbainia neoaurantiaca voucher Y20180726015 chloroplast complete genome	A	T	G	A	G	T	T	G	T	A	G	G	G	A	G	G	G	A	C	T	T	.	.	.	.	.	.	.	.	.	C	.	.	.	.	.	.	.	.	.	.	.	.	.	.	.	.	T	T
MW284876.1:56806-58233 Angelica biserrata voucher Liao 2019091801 chloroplast complete genome	-	-	-	-	-	-	-	-	-	-	-	-	-	-	-	-	-	-	-	-	-	.	.	.	.	.	.	.	.	.	C	.	.	.	.	.	.	.	.	.	.	.	.	.	.	.	.	.	G
NC 029392.1:57409-58836 Angelica dahurica voucher 13T-05 chloroplast complete genome	-	-	-	-	-	-	-	-	-	-	-	-	-	-	-	-	-	-	-	-	-	.	.	.	.	.	.	.	.	.	C	.	.	.	.	.	.	.	.	.	.	.	.	.	.	.	.	.	G
NC 036935.1:58713-60176 Amomum krervanh chloroplast complete genome	A	T	G	A	G	T	T	G	T	A	G	G	G	A	G	G	G	A	C	T	T	.	.	.	.	.	.	.	.	.	C	.	.	.	.	.	.	.	.	.	.	.	.	.	.	.	.	T	T
NC 036992.1:59357-60820 Amomum compactum chloroplast complete genome	A	T	G	A	G	T	T	G	T	A	G	G	G	A	G	G	G	A	C	T	T	.	.	.	.	.	.	.	.	.	C	.	.	.	.	.	.	.	.	.	.	.	.	.	.	.	.	T	T
NC 037483.1:55241-56695 Atractylodes lancea chloroplast complete genome	A	T	G	A	G	T	T	G	T	A	G	G	G	A	G	G	G	A	T	T	T	.	.	.	.	.	.	.	.	.	C	.	.	.	.	.	.	.	.	.	.	.	.	.	.	.	.	.	.
NC 040851.1:59395-60837 Kaempferia galanga chloroplast complete genome	-	-	-	-	-	-	-	-	-	-	-	-	-	-	-	-	-	-	-	-	-	.	.	.	.	.	.	.	.	.	C	.	.	.	.	.	.	.	.	.	.	.	.	.	.	.	.	.	.
NC 042153.1:54310-55758 Tinospora cordifolia voucher SUPG015 chloroplast complete genome	A	T	G	A	G	T	T	G	T	A	G	G	G	A	G	G	G	A	C	T	T	.	.	.	.	.	.	.	.	.	C	.	.	.	.	.	.	.	.	.	.	.	.	.	.	.	.	.	.
NC 042160.1:58235-59662 Diospyros hainanensis chloroplast complete genome	-	-	-	-	-	-	-	-	-	-	-	-	-	-	-	-	-	-	-	-	-	.	.	.	.	.	.	.	.	.	C	.	.	.	.	.	.	.	.	.	.	.	.	.	.	.	.	.	.
NC 042161.1:58210-59637 Diospyros maclurei chloroplast complete genome	-	-	-	-	-	-	-	-	-	-	-	-	-	-	-	-	-	-	-	-	-	.	.	.	.	.	.	.	.	.	C	.	.	.	.	.	.	.	.	.	.	.	.	.	.	.	.	.	.
NC 042826.1:55458-56885 Angelica sinensis isolate MG5 chloroplast complete genome	-	-	-	-	-	-	-	-	-	-	-	-	-	-	-	-	-	-	-	-	-	.	.	.	.	.	.	.	.	.	C	.	.	.	.	.	.	.	.	.	.	.	.	.	.	.	.	.	G
NC 043844.1:c73775-72342 Aquilaria crassna voucher ZhangHN02 chloroplast complete genome	-	-	-	-	-	-	-	-	-	-	-	-	-	-	-	-	-	-	-	-	-	.	.	.	.	.	.	.	.	.	C	.	.	.	.	.	.	.	.	.	.	.	.	.	.	.	.	.	.
NC 044775.1:58486-59949 Zingiber officinale chloroplast complete genome	A	T	G	A	G	T	T	G	T	A	G	G	G	A	G	G	G	A	C	T	T	.	.	.	.	.	.	.	.	.	C	.	.	.	.	.	.	.	.	.	.	.	.	.	.	.	.	.	.
NC 046486.1:56857-58284 Osbeckia stellata chloroplast complete genome	-	-	-	-	-	-	-	-	-	-	-	-	-	-	-	-	-	-	-	-	-	.	.	.	.	.	.	.	.	.	C	.	.	.	.	.	.	.	.	.	.	.	.	.	.	.	.	.	T
NC 046879.1:55564-56991 Cuminum cyminum chloroplast complete genome	-	-	-	-	-	-	-	-	-	-	-	-	-	-	-	-	-	-	-	-	-	.	.	.	.	.	.	.	.	.	C	.	.	.	.	.	.	.	.	.	.	.	.	.	.	.	.	.	G
NC 047178.1:54809-56248 Lepidium sativum chloroplast complete genome	-	-	-	-	-	-	-	-	-	-	-	-	-	-	-	-	-	-	-	-	-	.	.	.	.	.	.	.	.	.	C	.	.	.	.	.	.	.	.	.	.	.	.	.	.	.	.	.	.
NC 047244.1:56499-57926 Rauvolfia serpentina chloroplast complete genome	-	-	-	-	-	-	-	-	-	-	-	-	-	-	-	-	-	-	-	-	-	.	.	.	.	.	.	.	.	.	C	.	.	.	.	.	.	.	.	.	.	.	.	.	.	.	.	.	.
NC 047249.1:58534-59961 Syzygium aromaticum chloroplast complete genome	-	-	-	-	-	-	-	-	-	-	-	-	-	-	-	-	-	-	-	-	-	.	.	.	.	.	.	.	.	.	C	.	.	.	.	.	.	.	.	.	.	.	.	.	.	.	.	.	.
NC 047468.1:59226-60653 Terminalia chebula chloroplast complete genome	-	-	-	-	-	-	-	-	-	-	-	-	-	-	-	-	-	-	-	-	-	.	.	.	.	.	.	.	.	.	C	.	.	.	.	.	.	.	.	.	.	.	.	.	.	.	.	.	.
NC 047477.1:56736-58184 Phyllanthus emblica chloroplast complete genome	A	T	G	A	G	T	T	G	T	A	G	G	G	A	G	G	G	A	C	T	T	.	.	.	.	.	.	.	.	.	C	.	.	.	.	.	.	.	.	.	.	.	.	.	.	.	.	.	.
NC 048461.1:58813-60276 Alpinia katsumadae chloroplast complete genome	A	T	G	A	G	T	T	G	T	A	G	G	G	A	G	G	G	A	C	T	T	.	.	.	.	.	.	.	.	.	C	.	.	.	.	.	.	.	.	.	.	.	.	.	.	.	.	.	.
NC 048994.1:58828-60285 Aglaia odorata chloroplast complete genome	A	T	G	A	G	T	T	G	T	A	G	G	G	A	G	G	G	A	C	T	T	.	.	.	.	.	.	.	.	.	C	.	.	.	.	.	.	.	.	.	.	.	.	.	.	.	.	.	.
NC 050346.1:58267-59694 Cinnamomum kotoense chloroplast complete genome	-	-	-	-	-	-	-	-	-	-	-	-	-	-	-	-	-	-	-	-	-	.	.	.	.	.	.	.	.	.	.	.	.	.	.	.	.	.	.	.	.	.	.	.	.	.	.	.	.
NC 051890.1:57222-58649 Angelica sylvestris voucher GRIN-PI54393 chloroplast complete genome	-	-	-	-	-	-	-	-	-	-	-	-	-	-	-	-	-	-	-	-	-	.	.	.	.	.	.	.	.	.	C	.	.	.	.	.	.	.	.	.	.	.	.	.	.	.	.	.	G
U26330.2 Osbeckia stellata ribulose-15-bisphosphate carboxylase oxygenase large subunit (rbcL) gene partial cds chloroplast gene for chloroplast product	-	-	-	-	-	-	-	-	-	-	-	-	-	-	-	-	-	-	-	-	-	-	-	-	-	-	-	-	-	-	-	-	-	-	-	-	-	-	-	-	-	-	-	-	-	-	-	-	-
	60	61	62	63	64	65	66	67	68	69	70	71	72	73	74	75	76	77	78	79	80	81	82	83	84	85	86	87	88	89	90	91	92	93	94	95	96	97	98	99	100	101	102	103	104	105	106	107	108
A tagala NC 041455.1*	C	A	A	A	T	T	G	A	C	T	T	A	T	T	A	T	A	C	T	C	C	T	G	A	A	T	A	T	C	A	A	A	C	C	A	A	A	G	A	T	A	C	T	G	A	T	A	T	C
A pierrei KP998768.1*	.	.	.	.	.	.	.	.	.	.	.	.	.	.	.	.	.	.	.	.	.	.	.	.	.	.	.	.	.	.	.	.	.	.	.	.	.	.	.	.	.	.	.	.	.	.	.	.	.
A pothieri KP998769.1*	.	.	.	.	.	.	.	.	.	.	.	.	.	.	.	.	.	.	.	.	.	.	.	.	.	.	.	.	.	.	.	.	.	.	.	.	.	.	.	.	.	.	.	.	.	.	.	.	.
A albida AB205585.1	.	.	.	.	.	.	.	.	.	.	.	.	.	.	.	.	.	.	.	.	.	.	.	.	.	.	.	.	A	.	.	.	.	.	.	.	.	.	.	.	.	.	.	.	.	.	.	.	.
A arborea AB205586.1	.	.	.	.	.	.	.	.	.	.	.	.	.	.	.	.	.	.	.	.	.	.	.	.	.	.	.	.	.	.	.	.	.	.	.	.	.	.	.	.	.	.	.	.	.	.	.	.	.
A boosii KX212893.1	.	.	.	.	.	.	.	.	.	.	.	.	.	.	.	.	.	.	.	.	.	.	.	.	.	.	.	.	.	.	.	.	.	.	.	.	.	.	.	.	.	.	.	.	.	.	.	.	.
A bracteolata MH216002.1	-	.	.	.	.	.	.	.	.	.	.	.	.	.	.	.	.	.	.	.	.	.	.	.	.	.	.	.	A	.	.	.	.	.	.	.	.	.	.	.	.	.	.	.	.	.	.	.	.
A burelae AB205587.1	.	.	.	.	.	.	.	.	.	.	.	.	.	.	.	.	.	.	.	.	.	.	.	.	.	.	.	.	G	.	.	.	.	.	.	.	.	.	.	.	.	.	.	.	.	.	.	.	.
A californica GQ248551.1	.	.	.	.	.	.	.	.	.	.	.	.	.	.	.	.	.	.	.	.	.	.	.	.	.	.	.	.	.	.	.	.	.	.	.	.	.	.	.	.	.	.	.	.	.	.	.	.	.
A clematitis AB205588.1	.	.	.	.	.	.	.	.	.	.	.	.	.	.	.	.	.	.	.	.	.	.	.	.	.	.	.	.	G	.	.	.	.	.	.	.	.	.	.	.	.	.	.	.	.	.	.	.	.
A clematitis HE963331.1	-	-	-	-	-	-	-	-	-	-	-	-	-	.	.	.	.	.	.	.	.	.	.	.	.	.	.	.	G	.	.	.	.	.	.	.	.	.	.	.	.	.	.	.	.	.	.	.	.
A clematitis KM360650.1	.	.	.	.	.	.	.	.	.	.	.	.	.	.	.	.	.	.	.	.	.	.	.	.	.	.	.	.	G	.	.	.	.	.	.	.	.	.	.	.	.	.	.	.	.	.	.	.	.
A contorta NC 036152.1*	.	.	.	.	.	.	.	.	.	.	.	.	.	.	.	.	.	.	.	.	.	.	.	.	.	.	.	.	G	.	.	.	.	.	.	.	.	.	.	.	.	.	.	.	.	.	.	.	.
A convolvulacea AB205589.1	.	.	.	.	.	.	.	.	.	.	.	.	.	.	.	.	.	.	.	.	.	.	.	.	.	.	.	.	.	.	.	.	.	.	.	.	.	.	.	.	.	.	.	.	.	.	.	.	.
A cucurbitoides KF181558.1	.	.	.	.	.	.	.	.	.	.	.	.	.	.	.	.	.	.	.	.	.	.	.	.	.	.	.	.	.	.	.	.	.	.	.	.	.	.	.	.	.	.	.	.	.	.	.	.	.
A debilis NC 036153.1*	.	.	.	.	.	.	.	.	.	.	.	.	.	.	.	.	.	.	.	.	.	.	.	.	.	.	.	.	G	.	.	.	.	.	.	.	.	.	.	.	.	.	.	.	.	.	.	.	.
A eriantha AB205590.1	.	.	.	.	.	.	.	.	.	.	.	.	.	.	.	.	.	.	.	.	.	.	.	.	.	.	.	.	G	.	.	.	.	.	.	.	.	.	.	.	.	.	.	.	.	.	.	.	.
A fangchi JX944484.1	.	.	.	.	.	.	.	.	.	.	.	.	.	.	.	.	.	.	.	.	.	.	.	.	.	.	.	.	.	.	.	.	.	.	.	.	.	.	.	.	.	.	.	.	.	.	.	.	.
A fangchi KP094961.1	.	.	.	.	.	.	.	.	.	.	.	.	.	.	.	.	.	.	.	.	.	.	.	.	.	.	.	.	.	.	.	.	.	.	.	.	.	.	.	.	.	.	.	.	.	.	.	.	.
A fimbriata KU054390.1	.	.	.	.	.	.	.	.	.	.	.	.	.	.	.	.	.	.	.	.	.	.	.	.	.	.	.	.	G	.	.	.	.	.	.	.	.	.	.	.	.	.	.	.	.	.	.	.	.
A fimbriata MF349335.1	.	.	.	.	.	.	.	.	.	.	.	.	.	.	.	.	.	.	.	.	.	.	.	.	.	.	.	.	G	.	.	.	.	.	.	.	.	.	.	.	.	.	.	.	.	.	.	.	.
A fordiana KP094727.1	.	.	.	.	.	.	.	.	.	.	.	.	.	.	.	.	.	.	.	.	.	.	.	.	.	.	.	.	A	.	.	.	.	.	.	.	.	.	.	.	.	.	.	.	.	.	.	.	.
A gigantea KP998764.1*	.	.	.	.	.	.	.	.	.	.	.	.	.	.	.	.	.	.	.	.	.	.	.	.	.	.	.	.	G	.	.	.	.	.	.	.	.	.	.	.	.	.	.	.	.	.	.	.	.
A grandiflora KP998765.1*	.	.	.	.	.	.	.	.	.	.	.	.	.	.	.	.	.	.	.	.	.	.	.	.	.	.	.	.	.	.	.	.	.	.	.	.	.	.	.	.	.	.	.	.	.	.	.	.	.
A heterophylla KU853431.1	-	-	-	-	-	-	-	.	.	.	.	.	.	.	.	.	.	.	.	.	.	.	.	.	.	.	.	.	.	.	.	.	.	.	.	.	.	.	.	.	.	.	.	.	.	.	.	.	.
A indica KF425775.1	.	.	.	.	.	.	.	.	.	.	.	.	.	.	.	.	.	.	.	.	.	.	.	.	.	.	.	.	.	.	.	.	.	.	.	.	.	.	.	.	.	.	.	.	.	.	.	.	.
A indica KF498586.1	.	.	.	.	.	.	.	.	.	.	.	.	.	.	.	.	.	.	.	.	.	.	.	.	.	.	.	.	.	.	.	.	.	.	.	.	.	.	.	.	.	.	.	.	.	.	.	.	.
A kaempferi NC 041452.1*	.	.	.	.	.	.	.	.	.	.	.	.	.	.	.	.	.	.	.	.	.	.	.	.	.	.	.	.	.	.	.	.	.	.	.	.	.	.	.	.	.	.	.	.	.	.	.	.	.
A kerrii KP998766.1*	.	.	.	.	.	.	.	.	.	.	.	.	.	.	.	.	.	.	.	.	.	.	.	.	.	.	.	.	.	.	.	.	.	.	.	.	.	.	.	.	.	.	.	.	.	.	.	.	.
A krisagathra KF498589.1	.	.	.	.	.	.	.	.	.	.	.	.	.	.	.	.	.	.	.	.	.	.	.	.	.	.	.	.	.	.	.	.	.	.	.	.	.	.	.	.	.	.	.	.	.	.	.	.	.
A kunmingensis NC 041451.1*	.	.	.	.	.	.	.	.	.	.	.	.	.	.	.	.	.	.	.	.	.	.	.	.	.	.	.	.	.	.	.	.	.	.	.	.	.	.	.	.	.	.	.	.	.	.	.	.	.
A littoralis KP998767.1*	.	.	.	.	.	.	.	.	.	.	.	.	.	.	.	.	.	.	.	.	.	.	.	.	.	.	.	.	G	.	.	.	.	.	.	.	.	.	.	.	.	.	.	.	.	.	.	.	.
A lutea HE963334.1	-	-	-	-	-	-	-	-	-	-	-	-	-	.	.	.	.	.	.	.	.	.	.	.	.	.	.	.	.	.	.	.	.	.	.	.	.	.	.	.	.	.	.	.	.	.	.	.	.
A macrophylla NC 041453.1*	.	.	.	.	.	.	.	.	.	.	.	.	.	.	.	.	.	.	.	.	.	.	.	.	.	.	.	.	.	.	.	.	.	.	.	.	.	.	.	.	.	.	.	.	.	.	.	.	.
A manshuriensis JX944488.1	.	.	.	.	.	.	.	.	.	.	.	.	.	.	.	.	.	.	.	.	.	.	.	.	.	.	.	.	.	.	.	.	.	.	.	.	.	.	.	.	.	.	.	.	.	.	.	.	.
A manshuriensis KP088477.1	-	-	-	-	-	-	-	-	-	-	-	-	-	-	-	-	-	-	-	-	-	-	-	-	-	-	-	-	-	-	-	-	-	-	-	-	-	-	-	-	-	-	-	-	-	-	-	-	-
A maxima AB205594.1	.	.	.	.	.	.	.	.	.	.	.	.	.	.	.	.	.	.	.	.	.	.	.	.	.	.	.	.	.	.	.	.	.	.	.	.	.	.	.	.	.	.	.	.	.	.	.	.	.
A maxima KJ594105.1	.	.	.	.	.	.	.	.	.	.	.	.	.	.	.	.	.	.	.	.	.	.	.	.	.	.	.	.	.	.	.	.	.	.	.	.	.	.	.	.	.	.	.	.	.	.	.	.	.
A maxima KJ594106.1	.	.	.	.	.	.	.	.	.	.	.	.	.	.	.	.	.	.	.	.	.	.	.	.	.	.	.	.	.	.	.	.	.	.	.	.	.	.	.	.	.	.	.	.	.	.	.	.	.
A micrantha AB205595.1	.	.	.	.	.	.	.	.	.	.	.	.	.	.	.	.	.	.	.	.	.	.	.	.	.	.	.	.	G	.	.	.	.	.	.	.	.	.	.	.	.	.	.	.	.	.	.	.	.
A mollissima NC 041457.1*	.	.	.	.	.	.	.	.	.	.	.	.	.	.	.	.	.	.	.	.	.	.	.	.	.	.	.	.	.	.	.	.	.	.	.	.	.	.	.	.	.	.	.	.	.	.	.	.	.
A moupinensis NC 041454.1*	.	.	.	.	.	.	.	.	.	.	.	.	.	.	.	.	.	.	.	.	.	.	.	.	.	.	.	.	.	.	.	.	.	.	.	.	.	.	.	.	.	.	.	.	.	.	.	.	.
A pentandra AB205596.1	.	.	.	.	.	.	.	.	.	.	.	.	.	.	.	.	.	.	.	.	.	.	.	.	.	.	.	.	G	.	.	.	.	.	.	.	.	.	.	.	.	.	.	.	.	.	.	.	.
A pistolochia AF543711.1	.	.	.	.	.	.	.	.	.	.	.	.	.	.	.	.	.	.	.	.	.	.	.	.	.	.	.	.	.	.	.	.	.	.	.	.	.	.	.	.	.	.	.	.	.	.	.	.	.
A pistolochia DQ182332.1	.	.	.	.	.	.	.	.	.	.	.	.	.	.	.	.	.	.	.	.	.	.	.	.	.	.	.	.	.	.	.	.	.	.	.	.	.	.	.	.	.	.	.	.	.	.	.	.	.
A praevenosa AB205601.1	.	.	.	.	.	.	.	.	.	.	.	.	.	.	.	.	.	.	.	.	.	.	.	.	.	.	.	.	.	.	.	.	.	.	.	.	.	.	.	.	.	.	.	.	.	.	.	.	.
A promissa AB205602.1	.	.	.	.	.	.	.	.	.	.	.	.	.	.	.	.	.	.	.	.	.	.	.	.	.	.	.	.	.	.	.	.	.	.	.	.	.	.	.	.	.	.	.	.	.	.	.	.	.
A reniformis AB205600.1	.	.	.	.	.	.	.	.	.	.	.	.	.	.	.	.	.	.	.	.	.	.	.	.	.	.	.	.	G	.	.	.	.	.	.	.	.	.	.	.	.	.	.	.	.	.	.	.	.
A ringens KP998770.1*	.	.	.	.	.	.	.	.	.	.	.	.	.	.	.	.	.	.	.	.	.	.	.	.	.	.	.	.	G	.	.	.	.	.	.	.	.	.	.	.	.	.	.	.	.	.	.	.	.
A saccata KF181556.1	.	.	.	.	.	.	.	.	.	.	.	.	.	.	.	.	.	.	.	.	.	.	.	.	.	.	.	.	.	.	.	.	.	.	.	.	.	.	.	.	.	.	.	.	.	.	.	.	.
A serpentaria AB205597.1	.	.	.	.	.	.	.	.	.	.	.	.	.	.	.	.	.	.	.	.	.	.	.	.	.	.	.	.	.	.	.	.	.	.	.	.	.	.	.	.	.	.	.	.	.	.	.	.	.
A serpentaria KJ773281.1	-	-	-	-	.	.	.	.	.	.	.	.	.	.	.	.	.	.	.	.	.	.	.	.	.	.	.	.	.	.	.	.	.	.	.	.	.	.	.	.	.	.	.	.	.	.	.	.	.
A serpentaria KP643750.1	.	.	.	.	.	.	.	.	.	.	.	.	.	.	.	.	.	.	.	.	.	.	.	.	.	.	.	.	.	.	.	.	.	.	.	.	.	.	.	.	.	.	.	.	.	.	.	.	.
A serpentaria KY627244.1	.	.	.	.	.	.	.	.	.	.	.	.	.	.	.	.	.	.	.	.	.	.	.	.	.	.	.	.	.	.	.	.	.	.	.	.	.	.	.	.	.	.	.	.	.	.	.	.	.
A serpentaria P643657.1	.	.	.	.	.	.	.	.	.	.	.	.	.	.	.	.	.	.	.	.	.	.	.	.	.	.	.	.	.	.	.	.	.	.	.	.	.	.	.	.	.	.	.	.	.	.	.	.	.
A serpentaria P643812.1	.	.	.	.	.	.	.	.	.	.	.	.	.	.	.	.	.	.	.	.	.	.	.	.	.	.	.	.	.	.	.	.	.	.	.	.	.	.	.	.	.	.	.	.	.	.	.	.	.
A sp KP998771.1*	.	.	.	.	.	.	.	.	.	.	.	.	.	.	.	.	.	.	.	.	.	.	.	.	.	.	.	.	G	.	.	.	.	.	.	.	.	.	.	.	.	.	.	.	.	.	.	.	.
A tentaculata KP998773.1*	.	.	.	.	.	.	.	.	.	.	.	.	.	.	.	.	.	.	.	.	.	.	.	.	.	.	.	.	G	.	.	.	.	.	.	.	.	.	.	.	.	.	.	.	.	.	.	.	.
A thozetii KF496713.1	.	.	.	.	.	.	.	.	.	.	.	.	.	.	.	.	.	.	.	.	.	.	.	.	.	.	.	.	.	.	.	.	.	.	.	.	.	.	.	.	.	.	.	.	.	.	.	.	.
A tomentosa AB205598.1	.	.	.	.	.	.	.	.	.	.	.	.	.	.	.	.	.	.	.	.	.	.	.	.	.	.	.	.	.	.	.	.	.	.	.	.	.	.	.	.	.	.	.	.	.	.	.	.	.
A tonduzii JQ590507.1	.	.	.	.	.	.	.	.	.	.	.	.	.	.	.	.	.	.	.	.	.	.	.	.	.	.	.	.	.	.	.	.	.	.	.	.	.	.	.	.	.	.	.	.	.	.	.	.	.
A triactina AB205603.1	.	.	.	.	.	.	.	.	.	.	.	.	.	.	.	.	.	.	.	.	.	.	.	.	.	.	.	.	.	.	.	.	.	.	.	.	.	.	.	.	.	.	.	.	.	.	.	.	.
A tubiflora MK503932.1*	.	.	.	.	.	.	.	.	.	.	.	.	.	.	.	.	.	.	.	.	.	.	.	.	.	.	.	.	.	.	.	.	.	.	.	.	.	.	.	.	.	.	.	.	.	.	.	.	.
A utriformis KU853434.1	-	-	-	-	-	-	-	.	.	.	.	.	.	.	.	.	.	.	.	.	.	.	.	.	.	.	.	.	.	.	.	.	.	.	.	.	.	.	.	.	.	.	.	.	.	.	.	.	.
A yunnanensis KU853435.1	-	-	-	-	-	-	-	.	.	.	.	.	.	.	.	.	.	.	.	.	.	.	.	.	.	.	.	.	.	.	.	.	.	.	.	.	.	.	.	.	.	.	.	.	.	.	.	.	.
A zollingeriana AB205599.1	.	.	.	.	.	.	.	.	.	.	.	.	.	.	.	.	.	.	.	.	.	.	.	.	.	.	.	.	.	.	.	.	.	.	.	.	.	.	.	.	.	.	.	.	.	.	.	.	.
AF425710.1 Terminalia chebula clone 442 ribulose-15-bisphosphate carboxylase/oxygenase large subunit (rbcL) gene partial cds chloroplast gene for chloroplast product	T	.	.	.	C	.	.	.	.	.	.	.	.	.	.	.	.	.	.	.	.	.	.	.	C	.	.	.	.	.	.	.	.	.	.	.	.	.	.	.	.	.	.	.	.	.	.	.	.
AY765269.1 Phyllanthus emblica ribulose-15-bisphosphate carboxylase/oxygenase large subunit (rbcL) gene partial cds chloroplast	-	-	-	-	-	-	-	-	-	-	-	-	-	-	-	-	-	-	-	-	-	-	-	-	-	-	-	-	-	-	-	-	-	-	-	-	-	-	.	.	.	.	.	.	.	.	.	.	.
EU175874.1 Picrorhiza kurrooa ribulose-15-bisphosphate carboxylase/oxygenase large subunit-like (rbcL) gene partial sequence chloroplast	.	.	.	.	.	.	.	.	.	.	.	.	.	.	.	.	.	.	.	.	.	.	.	.	C	.	.	.	G	T	.	.	.	.	.	.	.	.	.	.	.	.	.	.	.	.	.	.	.
EU196273.1 Dischidia chinensis ribulose-15-bisphosphate carboxylase/oxygenase large subunit (rbcL) gene partial cds chloroplast	-	-	-	-	-	-	-	-	-	.	.	.	.	.	.	.	.	.	.	.	.	.	.	.	.	.	.	C	G	.	.	.	.	A	.	.	.	.	.	.	.	.	.	.	.	.	.	.	.
FJ026474.1 Cissampelos pareira ribulose-15-bisphosphate carboxylase/oxygenase large subunit (rbcL) gene partial cds chloroplast	.	.	.	.	.	.	.	.	.	.	.	.	.	.	.	.	.	.	.	.	.	.	.	.	.	.	.	.	G	.	.	.	.	.	.	.	.	.	.	.	.	.	.	.	.	.	.	C	G
FJ026475.1 Cissampelos tropaeolifolia ribulose-15-bisphosphate carboxylase/oxygenase large subunit (rbcL) gene partial cds chloroplast	.	.	.	.	.	.	.	.	.	.	.	.	.	.	.	.	.	.	.	.	.	.	.	.	.	.	.	.	G	.	.	.	.	.	.	.	.	.	.	.	.	.	.	.	.	.	.	C	G
FJ381808.1 Terminalia bellirica ribulose-15-bisphosphate carboxylase/oxygenase large subunit (rbcL) gene partial cds chloroplast	T	.	.	.	C	.	.	.	.	.	.	.	.	.	.	.	.	.	.	.	.	.	.	.	C	.	.	.	.	.	.	.	.	.	.	.	.	.	.	.	.	.	.	.	.	.	.	.	.
FJ381812.1 Terminalia chebula ribulose-15-bisphosphate carboxylase/oxygenase large subunit (rbcL) gene partial cds chloroplast	T	.	.	.	C	.	.	.	.	.	.	.	.	.	.	.	.	.	.	.	.	.	.	.	C	.	.	.	.	.	.	.	.	.	.	.	.	.	.	.	.	.	.	.	.	.	.	.	.
JQ933290.1 Cuminum cyminum voucher L.H. Rechinger 51696 (E) ribulose-15-bisphosphate carboxylase/oxygenase large subunit (rbcL) gene partial cds plastid	.	.	.	.	.	.	.	.	.	.	.	.	.	.	.	.	.	.	.	.	.	.	.	.	C	.	.	.	G	.	.	.	.	.	.	.	.	.	.	.	.	.	.	.	.	.	.	.	.
KJ594156.1 Cissampelos pareira voucher DB2202 ribulose-15-bisphosphate carboxylase/oxygenase large subunit (rbcL) gene partial cds chloroplast	.	.	.	.	.	.	.	.	.	.	.	.	.	.	.	.	.	.	.	.	.	.	.	.	.	.	.	.	G	.	.	.	.	.	.	.	.	.	.	.	.	.	.	.	.	.	.	C	G
KJ667672.1 Picrorhiza kurrooa isolate SBB-1240 ribulose-15-biphosphate carboxylase/oxygenase large subunit (rbcL) gene partial cds chloroplast	.	.	.	.	.	.	.	.	.	.	.	.	.	.	.	.	.	.	.	.	.	.	.	.	.	.	.	C	G	.	.	.	.	.	.	.	.	.	.	.	.	.	.	.	.	.	.	.	.
KM055175.1 Piper retrofractum voucher A. Chaveerach 9 ribulose-15-bisphosphate carboxylase/oxygenase large subunit (rbcL) gene partial cds chloroplast	.	.	.	.	.	.	A	.	.	.	.	.	.	.	.	.	.	.	.	.	.	.	.	.	G	.	.	.	G	.	.	.	.	.	.	.	.	.	.	.	.	.	G	.	.	.	.	.	.
KM192089.1 Atractylodes lancea ribulose-15-bisphosphate carboxylase/oxygenase large subunit (rbcL) gene complete cds chloroplast	T	.	.	.	.	.	.	.	.	.	.	.	.	.	.	.	.	.	.	.	.	.	.	.	C	.	.	.	G	.	.	.	.	.	.	.	G	.	.	.	.	.	.	.	.	.	.	.	.
KP866817.1 Pimpinella anisum isolate DNAS-94-86453 ribulose-15-bisphosphate carboxylase/oxygenase large subunit (rbcL) gene partial cds chloroplast	.	.	.	.	.	.	.	.	.	.	.	.	.	.	.	.	.	.	.	.	.	.	.	.	G	.	.	.	G	.	.	.	.	.	.	.	.	.	.	.	.	.	.	.	.	.	.	.	.
KP866819.1 Pimpinella anisum isolate DNAS-96-86404 ribulose-15-bisphosphate carboxylase/oxygenase large subunit (rbcL) gene partial cds chloroplast	.	.	.	.	.	.	.	.	.	.	.	.	.	.	.	.	.	.	.	.	.	.	.	.	G	.	.	.	G	.	.	.	.	.	.	.	.	.	.	.	.	.	.	.	.	.	.	.	.
KP974261.1 Trachyspermum ammi voucher MoSEL-277 ribulose-15-bisphosphate carboxylase/oxygenase large subunit (rbcL) gene partial cds chloroplast	.	.	.	.	.	.	.	.	.	.	.	.	.	.	.	.	.	.	.	.	.	.	.	.	C	.	.	.	G	.	.	.	.	.	.	.	.	.	.	.	.	.	.	.	.	.	.	.	.
KR002656.1:55051-56478 Coriandrum sativum chloroplast complete genome	.	.	.	.	.	.	.	.	.	.	.	.	.	.	.	.	.	.	.	.	.	.	.	.	C	.	.	.	G	.	.	.	.	.	.	.	.	.	.	.	.	.	.	.	.	.	.	.	.
KR528698.1 Abroma augustum isolate BB0389 ribulose-15-bisphosphate carboxylase/oxygenase large subunit (rbcL) gene partial cds chloroplast	T	.	.	.	.	.	.	.	.	.	.	.	.	.	.	.	.	.	.	.	.	.	.	.	.	.	.	.	G	.	.	G	T	.	.	.	.	.	.	.	.	.	.	.	.	.	.	.	.
KR528698.1 Abroma augustum isolate BB0389 ribulose-15-bisphosphate carboxylase/oxygenase large subunit (rbcL) gene partial cds chloroplast(2)	T	.	.	.	.	.	.	.	.	.	.	.	.	.	.	.	.	.	.	.	.	.	.	.	.	.	.	.	G	.	.	G	T	.	.	.	.	.	.	.	.	.	.	.	.	.	.	.	.
KR528700.1 Abroma augustum isolate J486 ribulose-15-bisphosphate carboxylase/oxygenase large subunit (rbcL) gene partial cds chloroplast	T	.	.	.	.	.	.	.	.	.	.	.	.	.	.	.	.	.	.	.	.	G	.	.	.	.	.	.	G	.	.	G	T	.	.	.	.	.	.	.	.	.	.	.	.	.	.	.	.
KT963037.1:57409-58836 Angelica dahurica voucher 13T-05 chloroplast complete genome	.	.	.	.	.	.	.	.	.	.	.	.	.	.	.	.	.	.	.	.	.	.	.	.	C	.	.	.	G	.	.	.	.	.	.	.	.	.	.	.	.	.	.	.	.	.	.	.	.
KU499881.1 Pimpinella anisum voucher A2 ribulose-15-bisphosphate carboxylase/oxygenase large subunit (rbcL) gene partial cds chloroplast	.	.	.	.	.	.	.	.	.	.	.	.	.	.	.	.	.	.	.	.	.	.	.	.	G	.	.	.	G	.	.	.	.	.	.	.	.	.	.	.	.	.	.	.	.	.	.	.	.
KX171420.1:55969-57399 Tacca chantrieri plastid complete genome	T	.	.	.	.	.	.	.	.	.	.	.	.	.	.	.	.	.	.	.	.	.	.	.	C	.	.	C	G	.	.	.	.	.	.	.	.	.	.	.	.	.	.	.	.	.	.	.	.
KX180032.1 Picrorhiza kurrooa isolate SBB-1388 ribulose-15-bisphosphate carboxylase/oxygenase large subunit (rbcL) gene partial cds chloroplast	.	.	.	.	.	.	.	.	.	.	.	.	.	.	.	.	.	.	.	.	.	.	.	.	.	.	.	C	G	.	.	.	.	.	.	.	.	.	.	.	.	.	.	.	.	.	.	.	.
KX180034.1 Picrorhiza kurrooa isolate SBB-1389 ribulose-15-bisphosphate carboxylase/oxygenase large subunit (rbcL) gene partial cds chloroplast	.	.	.	.	.	.	.	.	.	.	.	.	.	.	.	.	.	.	.	.	.	.	.	.	.	.	.	C	G	.	.	.	.	.	.	.	.	.	.	.	.	.	.	.	.	.	.	.	.
KX527125.1 Dischidia formosana voucher CPG10060 ribulose-15-bisphosphate carboxylase/oxygenase large subunit (rbcL) gene partial cds chloroplast	-	-	-	-	.	.	.	.	.	.	.	.	.	.	.	.	.	.	.	.	.	.	.	.	.	.	.	C	G	.	.	.	.	A	.	.	.	.	.	.	.	.	.	.	.	.	.	.	.
KX527558.1 Tinospora crispa voucher WW Chen ZD s. n. ribulose-15-bisphosphate carboxylase/oxygenase large subunit (rbcL) gene partial cds chloroplast	.	.	.	.	.	.	.	.	.	.	.	.	.	.	.	.	.	.	.	.	.	.	.	.	C	.	.	.	G	T	.	C	.	.	.	.	.	.	.	.	.	.	.	.	.	.	.	C	G
KX546825.1 Cinnamomum bejolghota isolate J559 ribulose-15-bisphosphate carboxylase/oxygenase large subunit (rbcL) gene partial cds chloroplast	.	.	.	.	.	.	.	.	.	.	.	.	.	.	.	.	.	.	.	.	.	.	.	.	C	.	.	.	G	.	.	.	.	.	.	.	.	A	G	.	.	.	.	.	.	.	.	.	T
KY365710.1 Tinospora crispa voucher Chen ZD s.n. (PE) ribulose-15-bisphosphate carboxylase/oxygenase large subunit (rbcL) gene partial cds chloroplast	.	.	.	.	.	.	.	.	.	.	.	.	.	.	.	.	.	.	.	.	.	.	.	.	C	.	.	.	G	T	.	C	.	.	.	.	.	.	.	.	.	.	.	.	.	.	.	C	G
KY498684.1 Cladogynos orientalis voucher Tyh 11293 (HITBC) ribulose-15-bisphosphate carboxylase/oxygenase large subunit (rbcL) gene partial cds chloroplast	T	.	.	.	.	.	.	.	.	.	.	.	.	.	.	.	.	.	.	.	.	.	.	.	.	.	.	.	G	.	.	.	.	.	.	.	.	.	.	.	.	.	.	.	.	.	.	.	.
KY635878.1:58262-59689 Cinnamomum verum chloroplast complete genome	.	.	.	.	.	.	.	.	.	.	.	.	.	.	.	.	.	.	.	.	.	.	.	.	C	.	.	.	G	.	.	.	.	.	.	.	.	A	G	.	.	.	.	.	.	.	.	.	T
KY988320.1 Phyllanthus emblica voucher PFC161216-0044 ribulose-15-bisphosphate carboxylase/oxygenase large subunit (rbcL) gene partial cds chloroplast	T	.	.	.	.	.	.	.	.	.	.	.	.	.	.	.	.	.	.	.	.	.	.	.	C	.	.	.	G	.	.	.	.	.	.	.	.	.	.	.	.	.	.	.	.	.	.	.	.
KY988329.1 Terminalia chebula voucher PFC161220-0055 ribulose-15-bisphosphate carboxylase/oxygenase large subunit (rbcL) gene partial cds chloroplast	T	.	.	.	C	.	.	.	.	.	.	.	.	.	.	.	.	.	.	.	.	.	.	.	C	.	.	.	.	.	.	.	.	.	.	.	.	.	.	.	.	.	.	.	.	.	.	.	.
LC107029.1 Terminalia bellirica chloroplast rbcL gene for ribulose-15-bisphosphate carboxylase/oxygenase large subunit partial cds specimen voucher: KANA:C130911511TCH	T	.	.	.	C	.	.	.	.	.	.	.	.	.	.	.	.	.	.	.	.	.	.	.	C	.	.	.	.	.	.	.	.	.	.	.	.	.	.	.	.	.	.	.	.	.	.	.	.
LC383710.1 Aquilaria crassna chloroplast rbcL gene for ribulose-15-bisphosphate carboxylase/oxygenase large subunit partial cds	T	.	.	.	.	.	.	.	.	.	.	.	.	.	.	.	.	.	.	.	.	.	.	.	.	.	.	.	G	.	.	.	.	.	.	.	.	.	.	.	.	.	.	.	.	.	.	.	.
LC438868.1 Terminalia bellirica chloroplast gene for ribulose-15-bisphosphate carboxylase/oxygenase large subunit partial cds isolate: CHULA-018	T	.	.	.	C	.	.	.	.	.	.	.	.	.	.	.	.	.	.	.	.	.	.	.	C	.	.	.	.	.	.	.	.	.	.	.	.	.	.	.	.	.	.	.	.	.	.	.	.
LC461931.1 Piper retrofractum chloroplast gene for ribulose-15-bisphosphate carboxylase/oxygenase large subunit partial cds isolate: CHULA-011	.	.	.	.	.	.	A	.	.	.	.	.	.	.	.	.	.	.	.	.	.	.	.	.	G	.	.	.	G	.	.	.	.	.	.	.	.	.	.	.	.	.	G	.	.	.	.	.	.
MF435322.1 Cinnamomum sp. JH-2017 voucher UBDH:20-5404 ribulose 15-bisphosphate carboxylase/oxygenase large subunit (rbcL) gene partial cds chloroplast	.	.	.	.	.	.	.	.	.	.	.	.	.	.	.	.	.	.	.	.	.	.	.	.	C	.	.	.	G	.	.	.	.	.	.	.	.	A	G	.	.	.	.	.	.	.	.	.	T
MG266206.1 Rauvolfia serpentina voucher CMPR8780 ribulose-15-bisphosphate carboxylase/oxygenase large subunit (rbcL) gene partial cds chloroplast	.	.	.	.	.	.	.	.	.	.	.	.	.	.	.	.	.	.	.	.	.	.	.	.	.	.	.	C	G	.	.	.	.	.	.	.	.	.	.	.	.	.	.	.	.	.	.	.	.
MG874804.1:55241-56695 Atractylodes lancea chloroplast complete genome	T	.	.	.	.	.	.	.	.	.	.	.	.	.	.	.	.	.	.	.	.	.	.	.	C	.	.	.	G	.	.	.	.	.	.	.	G	.	.	.	.	.	.	.	.	.	.	.	.
MG946829.1 Coriandrum sativum ribulose-15-bisphosphate carboxylase/oxygenase large subunit gene partial cds chloroplast	.	.	.	.	.	.	.	.	.	.	.	.	.	.	.	.	.	.	.	.	.	.	.	.	C	.	.	.	G	.	.	.	.	.	.	.	.	.	.	.	.	.	.	.	.	.	.	.	.
MG946861.1 Rauvolfia serpentina ribulose-15-bisphosphate carboxylase/oxygenase large subunit gene partial cds chloroplast	.	.	.	.	.	.	.	.	.	.	.	.	.	.	.	.	.	.	.	.	.	.	.	.	.	.	.	C	G	.	.	.	.	.	.	.	.	.	.	.	.	.	.	.	.	.	.	.	.
MG946873.1 Trachyspermum ammi ribulose-15-bisphosphate carboxylase/oxygenase large subunit gene partial cds chloroplast	.	.	.	.	.	.	.	.	.	.	.	.	.	.	.	.	.	.	.	.	.	.	.	.	C	.	.	.	G	.	.	.	.	.	.	.	.	.	.	.	.	.	.	.	.	.	.	.	.
MG946899.1 Trachyspermum ammi ribulose-15-bisphosphate carboxylase/oxygenase large subunit gene partial cds chloroplast	.	.	.	.	.	.	.	.	.	.	.	.	.	.	.	.	.	.	.	.	.	.	.	.	C	.	.	.	G	.	.	.	.	.	.	.	.	.	.	.	.	.	.	.	.	.	.	.	.
MG946939.1 Cuminum cyminum ribulose-15-bisphosphate carboxylase/oxygenase large subunit gene partial cds chloroplast	.	.	.	.	.	.	.	.	.	.	.	.	.	.	.	.	.	.	.	.	.	.	.	.	C	.	.	.	G	.	.	.	.	.	.	.	.	.	.	.	.	.	.	.	.	.	.	.	.
MG963260.1:61382-62809 Dischidia albida chloroplast partial genome	.	.	.	.	.	.	.	.	.	.	.	.	.	.	.	.	.	.	.	.	.	.	.	.	.	.	.	C	G	.	.	.	.	A	.	.	.	.	.	.	.	.	.	.	.	.	.	.	.
MH101974.1 Syzygium aromaticum isolate s2 ribulose-15-bisphosphate carboxylase/oxygenase large subunit (rbcL) gene partial cds chloroplast	T	.	.	.	C	.	.	.	.	.	.	.	.	.	.	.	.	.	.	.	.	.	.	.	C	.	.	.	G	.	.	.	.	.	.	.	.	.	.	.	.	.	.	.	.	.	.	.	.
MH101978.1 Syzygium aromaticum isolate s6 ribulose-15-bisphosphate carboxylase/oxygenase large subunit (rbcL) gene partial cds chloroplast	T	.	.	.	C	.	.	.	.	.	.	.	.	.	.	.	.	.	.	.	.	.	.	.	C	.	.	.	G	.	.	.	.	.	.	.	.	.	.	.	.	.	.	.	.	.	.	.	.
MH161428.1:58486-59949 Zingiber officinale chloroplast complete genome	.	.	.	.	.	.	.	.	.	.	.	.	.	.	.	.	.	.	.	.	.	.	.	.	C	.	.	C	G	.	.	G	T	.	.	.	.	.	.	.	.	.	.	.	.	.	.	.	.
MH332433.1 Aglaia tomentosa voucher gp-348 ribulose-15-bisphosphate carboxylase/oxygenase large subunit (rbcL) gene partial cds chloroplast	T	.	.	.	.	.	.	.	.	.	.	.	.	.	.	.	.	.	.	.	.	.	.	.	C	.	.	.	G	T	.	.	.	.	.	.	.	.	.	.	.	.	.	.	.	.	.	.	.
MH603448.1:57007-58449 Zingiber officinale isolate 90-1128 plastid partial genome	.	.	.	.	.	.	.	.	.	.	.	.	.	.	.	.	.	.	.	.	.	.	.	.	C	.	.	C	G	.	.	G	T	.	.	.	.	.	.	.	.	.	.	.	.	.	.	.	.
MH778101.1:58210-59637 Diospyros maclurei chloroplast complete genome	.	.	.	.	.	.	.	.	.	.	.	.	.	.	.	.	.	.	.	.	.	.	.	.	C	.	.	.	G	.	.	.	.	.	.	.	.	.	.	.	.	.	.	.	.	.	.	.	.
MH778544.1:55479-56906 Angelica sinensis isolate MG2 chloroplast complete genome	.	.	.	.	.	.	.	.	.	.	.	.	.	.	.	.	.	.	.	.	.	.	.	.	C	.	.	.	G	.	.	.	.	.	.	.	.	.	.	.	.	.	.	.	.	.	.	.	.
MK209001.1:59395-60837 Kaempferia galanga chloroplast complete genome	.	.	.	.	.	.	.	.	.	.	.	.	.	.	.	.	.	.	.	.	.	.	.	.	C	.	.	C	G	.	.	G	T	.	.	.	.	.	.	.	.	.	.	.	.	.	.	.	.
MK262728.1:58813-60276 Alpinia katsumadae chloroplast complete genome	.	.	.	.	.	.	.	.	.	.	.	.	.	.	.	.	.	.	.	.	.	.	.	.	C	.	.	C	G	.	.	G	T	.	.	.	.	.	.	.	.	.	.	.	.	.	.	.	.
MK262729.1:58254-59717 Alpinia oxyphylla chloroplast complete genome	.	.	.	.	.	.	.	.	.	.	.	.	.	.	.	.	.	.	.	.	.	.	.	.	C	.	.	C	G	.	.	G	T	.	.	.	.	.	.	.	.	.	.	.	.	.	.	.	.
MK331713.1:56857-58284 Osbeckia stellata chloroplast complete genome	T	.	G	.	C	.	.	.	.	.	.	.	.	.	.	.	.	.	.	.	.	.	.	.	G	.	.	.	.	.	.	G	T	.	.	.	.	C	C	.	.	.	.	.	.	.	.	C	.
MK637743.1:54809-56248 Lepidium sativum chloroplast complete genome	T	.	.	.	.	.	.	.	.	.	.	.	.	.	.	.	.	.	.	.	.	.	.	.	.	.	.	.	G	.	.	.	.	.	.	.	G	.	.	.	.	.	.	.	.	.	.	.	.
MK688990.1:55457-56884 Angelica sinensis isolate wem chloroplast complete genome	.	.	.	.	.	.	.	.	.	.	.	.	.	.	.	.	.	.	.	.	.	.	.	.	C	.	.	.	G	.	.	.	.	.	.	.	.	.	.	.	.	.	.	.	.	.	.	.	.
MK688991.1:55471-56898 Angelica sinensis isolate wmx chloroplast complete genome	.	.	.	.	.	.	.	.	.	.	.	.	.	.	.	.	.	.	.	.	.	.	.	.	C	.	.	.	G	.	.	.	.	.	.	.	.	.	.	.	.	.	.	.	.	.	.	.	.
MK779998.1:c73775-72342 Aquilaria crassna voucher ZhangHN02 chloroplast complete genome	T	.	.	.	.	.	.	.	.	.	.	.	.	.	.	.	.	.	.	.	.	.	.	.	.	.	.	.	G	.	.	.	.	.	.	.	.	.	.	.	.	.	.	.	.	.	.	.	.
MK840839.1 Plumbago indica voucher CMPR8785 ribulose 15-bisphosphate carboxylase/oxygenase large subunit (rbcL) gene partial cds chloroplast	.	.	.	.	.	.	.	.	.	.	.	.	.	.	.	.	.	.	.	.	.	.	.	.	T	.	.	.	.	.	.	.	.	.	C	T	.	.	.	.	.	.	.	.	.	.	.	.	.
MK889505.1:59374-60837 Wurfbainia longiligularis chloroplast complete genome	.	.	.	.	.	.	.	.	.	.	.	.	.	.	.	.	.	.	.	.	.	.	.	.	.	.	.	C	G	.	.	G	T	.	.	.	.	.	.	.	.	.	.	.	.	.	.	.	.
MN106246.1:58828-60285 Aglaia odorata chloroplast complete genome	T	.	.	.	.	.	.	.	.	.	.	.	.	.	.	.	.	.	.	.	.	.	.	.	C	.	.	.	G	T	.	.	.	.	.	.	.	.	.	.	.	.	.	.	.	.	.	.	.
MN125348.1:c73691-72258 Aquilaria crassna chloroplast complete genome	T	.	.	.	.	.	.	.	.	.	.	.	.	.	.	.	.	.	.	.	.	.	.	.	.	.	.	.	G	.	.	.	.	.	.	.	.	.	.	.	.	.	.	.	.	.	.	.	.
MN125633.1 Phyllanthus emblica ribulose-15-bisphosphate carboxylase/oxygenase large subunit (rbcL) gene partial cds chloroplast	T	.	.	.	.	.	.	.	.	.	.	.	.	.	.	.	.	.	.	.	.	.	.	.	C	.	.	.	G	.	.	.	.	.	.	.	.	.	.	.	.	.	.	.	.	.	.	.	.
MN176145.1:54809-56248 Lepidium sativum chloroplast complete genome	T	.	.	.	.	.	.	.	.	.	.	.	.	.	.	.	.	.	.	.	.	.	.	.	.	.	.	.	G	.	.	.	.	.	.	.	G	.	.	.	.	.	.	.	.	.	.	.	.
MN216838.1 Cissampelos sp. MP 778 ribulose-15-bisphosphate carboxylase/oxygenase large subunit (rbcL) gene partial cds chloroplast	.	.	.	.	.	.	.	.	.	.	.	.	.	.	.	.	.	.	.	.	.	.	.	.	.	.	.	.	G	.	.	.	.	.	.	.	.	.	.	.	.	.	.	.	.	.	.	C	G
MN366758.1 Shirakiopsis aubrevillei voucher FHO-CX65 ribulose-15-bisphosphate carboxylase/oxygenase large subunit (rbcL) gene partial cds chloroplast	-	-	-	-	-	-	-	-	-	-	-	-	-	-	-	-	-	-	-	-	-	-	-	-	-	.	.	.	.	.	.	.	.	.	.	.	.	.	.	.	.	.	.	.	.	.	.	.	.
MN366835.1 Mansonia altissima voucher IDRCG048-13 BRLU NB0594 ribulose-15-bisphosphate carboxylase/oxygenase large subunit (rbcL) gene partial cds chloroplast	T	.	.	.	.	.	.	.	.	.	.	.	.	.	.	.	.	.	.	.	.	.	.	.	.	.	.	.	.	.	.	G	T	.	.	.	.	.	.	.	.	.	.	.	.	.	.	.	.
MN480804.1:56977-58404 Rauvolfia verticillata voucher IBSC:W.N. Chen 2019001 plastid complete genome	.	.	.	.	.	.	.	.	.	.	.	.	.	.	.	.	.	.	.	.	.	.	.	.	.	.	.	C	G	.	.	.	.	.	.	.	.	.	.	.	.	.	.	.	.	.	.	.	.
MN689735.1:58333-59781 Cinnamomum camphora isolate 6c chloroplast complete genome	.	.	.	.	.	.	.	.	.	.	.	.	.	.	.	.	.	.	.	.	.	.	.	.	C	.	.	.	G	.	.	.	.	.	.	.	.	.	.	.	.	.	.	.	.	.	.	.	T
MN698963.1:90003-91430 Cinnamomum aromaticum chloroplast complete genome	.	.	.	.	.	.	.	.	.	.	.	.	.	.	.	.	.	.	.	.	.	.	.	.	C	.	.	.	G	.	.	.	.	.	.	.	.	A	G	.	.	.	.	.	.	.	.	.	T
MN711725.1:56736-58184 Phyllanthus emblica chloroplast complete genome	T	.	.	.	.	.	.	.	.	.	.	.	.	.	.	.	.	.	.	.	.	.	.	.	C	.	.	.	G	.	.	.	.	.	.	.	.	.	.	.	.	.	.	.	.	.	.	.	.
MN727386.1:59017-60465 Tinospora sinensis chloroplast complete genome	.	.	.	.	.	.	.	.	.	.	.	.	.	.	.	.	.	.	.	.	.	.	.	.	C	.	.	.	G	T	.	C	.	.	.	.	.	.	.	.	.	.	.	.	.	.	.	C	G
MN736954.1:59226-60653 Terminalia chebula chloroplast complete genome	T	.	.	.	C	.	.	.	.	.	.	.	.	.	.	.	.	.	.	.	.	.	.	.	C	.	.	.	.	.	.	.	.	.	.	.	.	.	.	.	.	.	.	.	.	.	.	.	.
MN736958.1:57723-59186 Zingiber officinale chloroplast complete genome	.	.	.	.	.	.	.	.	.	.	.	.	.	.	.	.	.	.	.	.	.	.	.	.	C	.	.	C	G	.	.	G	T	.	.	.	.	.	.	.	.	.	.	.	.	.	.	.	.
MN746306.1:58534-59961 Syzygium aromaticum chloroplast complete genome	T	.	.	.	C	.	.	.	.	.	.	.	.	.	.	.	.	.	.	.	.	.	.	.	C	.	.	.	G	.	.	.	.	.	.	.	.	.	.	.	.	.	.	.	.	.	.	.	.
MN901636.1:55564-56991 Cuminum cyminum chloroplast complete genome	.	.	.	.	.	.	.	.	.	.	.	.	.	.	.	.	.	.	.	.	.	.	.	.	C	.	.	.	G	.	.	.	.	.	.	.	.	.	.	.	.	.	.	.	.	.	.	.	.
MN931250.1:59454-60917 Wurfbainia villosa chloroplast complete genome	.	.	.	.	.	.	.	.	.	.	.	.	.	.	.	.	.	.	.	.	.	.	.	.	C	.	.	C	G	.	.	G	T	.	.	.	.	.	.	.	.	.	.	.	.	.	.	.	.
MT120766.1:c6887-5460 Glycyrrhiza glabra voucher MO:Kurbanov 2054 chloroplast complete genome	T	.	.	.	.	.	.	.	.	.	.	.	.	.	.	.	.	.	.	.	.	.	.	.	.	.	.	.	G	.	.	.	.	.	.	.	G	.	.	.	.	.	.	.	.	.	.	.	.
MT120769.1:c6887-5460 Glycyrrhiza glabra voucher TASH:G.Kinzikayeva et al. 6427 chloroplast complete genome	T	.	.	.	.	.	.	.	.	.	.	.	.	.	.	.	.	.	.	.	.	.	.	.	.	.	.	.	G	.	.	.	.	.	.	.	G	.	.	.	.	.	.	.	.	.	.	.	.
MT120771.1:c6886-5459 Glycyrrhiza glabra voucher LE:B.Vasyukov et al. s.n. chloroplast complete genome	T	.	.	.	.	.	.	.	.	.	.	.	.	.	.	.	.	.	.	.	.	.	.	.	.	.	.	.	G	.	.	.	.	.	.	.	G	.	.	.	.	.	.	.	.	.	.	.	.
MT834522.1:55279-56712 Atractylodes lancea chloroplast complete genome	T	.	.	.	.	.	.	.	.	.	.	.	.	.	.	.	.	.	.	.	.	.	.	.	C	.	.	.	G	.	.	.	.	.	.	.	G	.	.	.	.	.	.	.	.	.	.	.	.
MT921977.1:57421-58848 Angelica anomala voucher HLQA10057 chloroplast complete genome	.	.	.	.	.	.	.	.	.	.	.	.	.	.	.	.	.	.	.	.	.	.	.	.	C	.	.	.	G	.	.	.	.	.	.	.	.	.	.	.	.	.	.	.	.	.	.	.	.
MT982391.1:55479-56906 Angelica sinensis voucher ASINE220200814 chloroplast complete genome	.	.	.	.	.	.	.	.	.	.	.	.	.	.	.	.	.	.	.	.	.	.	.	.	C	.	.	.	G	.	.	.	.	.	.	.	.	.	.	.	.	.	.	.	.	.	.	.	.
MW145134.1:59299-60762 Wurfbainia neoaurantiaca voucher Y20180726015 chloroplast complete genome	.	.	.	.	.	.	.	.	.	.	.	.	.	.	.	.	.	.	.	.	.	.	.	.	.	.	.	C	G	.	.	G	T	.	.	.	.	.	.	.	.	.	.	.	.	.	.	.	.
MW284876.1:56806-58233 Angelica biserrata voucher Liao 2019091801 chloroplast complete genome	.	.	.	.	.	.	.	.	.	.	.	.	.	.	.	.	.	.	.	.	.	.	.	.	C	.	.	.	G	.	.	.	.	.	.	.	.	.	.	.	.	.	.	.	.	.	.	.	.
NC 029392.1:57409-58836 Angelica dahurica voucher 13T-05 chloroplast complete genome	.	.	.	.	.	.	.	.	.	.	.	.	.	.	.	.	.	.	.	.	.	.	.	.	C	.	.	.	G	.	.	.	.	.	.	.	.	.	.	.	.	.	.	.	.	.	.	.	.
NC 036935.1:58713-60176 Amomum krervanh chloroplast complete genome	.	.	.	.	.	.	.	.	.	.	.	.	.	.	.	.	.	.	.	.	.	.	.	.	C	.	.	C	G	.	.	G	T	.	.	.	.	.	.	.	.	.	.	.	.	.	.	.	.
NC 036992.1:59357-60820 Amomum compactum chloroplast complete genome	.	.	.	.	.	.	.	.	.	.	.	.	.	.	.	.	.	.	.	.	.	.	.	.	C	.	.	C	G	.	.	G	T	.	.	.	.	.	.	.	.	.	.	.	.	.	.	.	.
NC 037483.1:55241-56695 Atractylodes lancea chloroplast complete genome	T	.	.	.	.	.	.	.	.	.	.	.	.	.	.	.	.	.	.	.	.	.	.	.	C	.	.	.	G	.	.	.	.	.	.	.	G	.	.	.	.	.	.	.	.	.	.	.	.
NC 040851.1:59395-60837 Kaempferia galanga chloroplast complete genome	.	.	.	.	.	.	.	.	.	.	.	.	.	.	.	.	.	.	.	.	.	.	.	.	C	.	.	C	G	.	.	G	T	.	.	.	.	.	.	.	.	.	.	.	.	.	.	.	.
NC 042153.1:54310-55758 Tinospora cordifolia voucher SUPG015 chloroplast complete genome	.	.	.	.	.	.	.	.	.	.	.	.	.	.	.	.	.	.	.	.	.	.	.	.	C	.	.	.	G	T	.	C	.	.	.	.	.	.	.	.	.	.	.	.	.	.	.	C	G
NC 042160.1:58235-59662 Diospyros hainanensis chloroplast complete genome	.	.	.	.	.	.	.	.	.	.	.	.	.	.	.	.	.	.	.	.	.	.	.	.	.	.	.	.	G	.	.	.	.	.	.	.	.	.	.	.	.	.	.	.	.	.	.	.	.
NC 042161.1:58210-59637 Diospyros maclurei chloroplast complete genome	.	.	.	.	.	.	.	.	.	.	.	.	.	.	.	.	.	.	.	.	.	.	.	.	C	.	.	.	G	.	.	.	.	.	.	.	.	.	.	.	.	.	.	.	.	.	.	.	.
NC 042826.1:55458-56885 Angelica sinensis isolate MG5 chloroplast complete genome	.	.	.	.	.	.	.	.	.	.	.	.	.	.	.	.	.	.	.	.	.	.	.	.	C	.	.	.	G	.	.	.	.	.	.	.	.	.	.	.	.	.	.	.	.	.	.	.	.
NC 043844.1:c73775-72342 Aquilaria crassna voucher ZhangHN02 chloroplast complete genome	T	.	.	.	.	.	.	.	.	.	.	.	.	.	.	.	.	.	.	.	.	.	.	.	.	.	.	.	G	.	.	.	.	.	.	.	.	.	.	.	.	.	.	.	.	.	.	.	.
NC 044775.1:58486-59949 Zingiber officinale chloroplast complete genome	.	.	.	.	.	.	.	.	.	.	.	.	.	.	.	.	.	.	.	.	.	.	.	.	C	.	.	C	G	.	.	G	T	.	.	.	.	.	.	.	.	.	.	.	.	.	.	.	.
NC 046486.1:56857-58284 Osbeckia stellata chloroplast complete genome	T	.	G	.	C	.	.	.	.	.	.	.	.	.	.	.	.	.	.	.	.	.	.	.	G	.	.	.	.	.	.	G	T	.	.	.	.	C	C	.	.	.	.	.	.	.	.	C	.
NC 046879.1:55564-56991 Cuminum cyminum chloroplast complete genome	.	.	.	.	.	.	.	.	.	.	.	.	.	.	.	.	.	.	.	.	.	.	.	.	C	.	.	.	G	.	.	.	.	.	.	.	.	.	.	.	.	.	.	.	.	.	.	.	.
NC 047178.1:54809-56248 Lepidium sativum chloroplast complete genome	T	.	.	.	.	.	.	.	.	.	.	.	.	.	.	.	.	.	.	.	.	.	.	.	.	.	.	.	G	.	.	.	.	.	.	.	G	.	.	.	.	.	.	.	.	.	.	.	.
NC 047244.1:56499-57926 Rauvolfia serpentina chloroplast complete genome	.	.	.	.	.	.	.	.	.	.	.	.	.	.	.	.	.	.	.	.	.	.	.	.	.	.	.	C	G	.	.	.	.	.	.	.	.	.	.	.	.	.	.	.	.	.	.	.	.
NC 047249.1:58534-59961 Syzygium aromaticum chloroplast complete genome	T	.	.	.	C	.	.	.	.	.	.	.	.	.	.	.	.	.	.	.	.	.	.	.	C	.	.	.	G	.	.	.	.	.	.	.	.	.	.	.	.	.	.	.	.	.	.	.	.
NC 047468.1:59226-60653 Terminalia chebula chloroplast complete genome	T	.	.	.	C	.	.	.	.	.	.	.	.	.	.	.	.	.	.	.	.	.	.	.	C	.	.	.	.	.	.	.	.	.	.	.	.	.	.	.	.	.	.	.	.	.	.	.	.
NC 047477.1:56736-58184 Phyllanthus emblica chloroplast complete genome	T	.	.	.	.	.	.	.	.	.	.	.	.	.	.	.	.	.	.	.	.	.	.	.	C	.	.	.	G	.	.	.	.	.	.	.	.	.	.	.	.	.	.	.	.	.	.	.	.
NC 048461.1:58813-60276 Alpinia katsumadae chloroplast complete genome	.	.	.	.	.	.	.	.	.	.	.	.	.	.	.	.	.	.	.	.	.	.	.	.	C	.	.	C	G	.	.	G	T	.	.	.	.	.	.	.	.	.	.	.	.	.	.	.	.
NC 048994.1:58828-60285 Aglaia odorata chloroplast complete genome	T	.	.	.	.	.	.	.	.	.	.	.	.	.	.	.	.	.	.	.	.	.	.	.	C	.	.	.	G	T	.	.	.	.	.	.	.	.	.	.	.	.	.	.	.	.	.	.	.
NC 050346.1:58267-59694 Cinnamomum kotoense chloroplast complete genome	.	.	.	.	.	.	.	.	.	.	.	.	.	.	.	.	.	.	.	.	.	.	.	.	C	.	.	.	G	.	.	.	.	.	.	.	.	A	G	.	.	.	.	.	.	.	.	.	T
NC 051890.1:57222-58649 Angelica sylvestris voucher GRIN-PI54393 chloroplast complete genome	.	.	.	.	.	.	.	.	.	.	.	.	.	.	.	.	.	.	.	.	.	.	.	.	C	.	.	.	G	.	.	.	.	.	.	.	.	.	.	.	.	.	.	.	.	.	.	.	.
U26330.2 Osbeckia stellata ribulose-15-bisphosphate carboxylase oxygenase large subunit (rbcL) gene partial cds chloroplast gene for chloroplast product	T	.	G	.	C	.	.	.	.	.	.	.	.	.	.	N	N	.	.	.	.	.	N	N	N	.	.	.	.	.	.	G	T	.	.	.	.	C	C	.	.	.	.	.	.	.	.	C	.
	140	141	142	143	144	145	146	147	148	149	150	151	152	153	154	155	156	157	158	159	160	161	162	163	164	165	166	167	168	169	170	171	172	173	174	175	176	177	178	179	180	181	182	183	184	185	186	187	188
A tagala NC 041455.1*	G	G	G	T	T	C	C	G	C	C	T	G	A	G	G	A	A	G	C	A	G	G	G	G	C	T	G	C	A	G	T	A	G	C	T	G	C	C	G	A	A	T	C	T	T	C	T	A	C
A pierrei KP998768.1*	.	G	.	.	.	.	.	.	.	.	.	.	.	.	.	.	.	.	.	.	.	.	.	.	.	.	.	.	.	.	.	.	.	.	.	.	.	.	.	.	.	.	.	.	.	.	.	.	.
A pothieri KP998769.1*	.	G	.	.	.	.	.	.	.	.	.	.	.	.	.	.	.	.	.	.	.	.	T	.	.	.	.	.	.	.	.	.	.	.	.	.	.	.	.	.	.	.	.	.	.	.	.	.	.
A albida AB205585.1	.	G	.	.	.	.	.	.	.	.	.	.	.	.	.	.	.	.	.	.	.	.	.	.	.	.	.	.	.	.	.	.	.	.	C	.	.	.	.	.	.	.	.	.	.	.	.	.	.
A arborea AB205586.1	.	G	.	.	.	.	.	.	.	.	.	.	.	.	.	.	.	.	.	.	.	.	.	.	.	.	.	.	.	.	.	.	.	.	.	.	.	.	.	.	.	.	.	.	.	.	.	.	.
A boosii KX212893.1	.	G	.	.	.	.	.	.	.	.	.	.	.	.	.	.	.	.	.	.	.	.	.	.	.	.	.	.	.	.	.	.	.	.	.	.	.	.	.	.	.	.	.	.	.	.	.	.	.
A bracteolata MH216002.1	.	G	.	.	.	.	.	.	G	.	.	.	.	.	.	.	.	.	.	.	.	.	.	.	.	.	.	.	.	.	.	.	.	.	.	.	.	.	.	.	.	.	.	.	.	.	.	.	.
A burelae AB205587.1	.	G	.	.	.	.	.	.	.	.	.	.	.	.	.	.	.	.	.	.	.	.	.	.	.	.	.	.	.	.	.	.	.	.	.	.	.	.	.	.	.	.	.	.	.	.	.	.	.
A californica GQ248551.1	.	G	.	.	.	.	.	.	.	.	.	.	.	.	.	.	.	.	.	.	.	.	.	.	.	.	.	.	.	.	.	.	.	.	.	.	.	.	.	.	.	.	.	.	.	.	.	.	.
A clematitis AB205588.1	.	G	.	.	.	.	.	.	.	.	.	.	.	.	.	.	.	.	.	.	.	.	.	.	.	.	.	.	.	.	.	.	.	.	.	.	.	.	.	.	.	.	.	.	.	.	.	.	.
A clematitis HE963331.1	.	G	.	.	.	.	.	.	.	.	.	.	.	.	.	.	.	.	.	.	.	.	.	.	.	.	.	.	.	.	.	.	.	.	.	.	.	.	.	.	.	.	.	.	.	.	.	.	.
A clematitis KM360650.1	.	G	.	.	.	.	.	.	.	.	.	.	.	.	.	.	.	.	.	.	.	.	.	.	.	.	.	.	.	.	.	.	.	.	.	.	.	.	.	.	.	.	.	.	.	.	.	.	.
A contorta NC 036152.1*	.	G	.	.	.	.	.	.	.	.	.	.	.	.	.	.	.	.	.	.	.	.	.	.	.	.	.	.	.	.	.	.	.	.	.	.	.	.	.	.	.	.	.	.	.	.	.	.	.
A convolvulacea AB205589.1	.	G	.	.	.	.	.	.	.	.	.	.	.	.	.	.	.	.	.	.	.	.	.	.	.	.	.	.	.	.	.	.	.	.	.	.	.	.	.	.	.	.	.	.	.	.	.	.	.
A cucurbitoides KF181558.1	.	G	.	.	.	.	.	.	.	.	.	.	.	.	.	.	.	.	.	.	.	.	.	.	.	.	.	.	.	.	.	.	.	.	.	.	.	.	.	.	.	.	.	.	.	.	.	.	.
A debilis NC 036153.1*	.	G	.	.	.	.	.	.	.	.	.	.	.	.	.	.	.	.	.	.	.	.	.	.	.	.	.	.	.	.	.	.	.	.	.	.	.	.	.	.	.	.	.	.	.	.	.	.	.
A eriantha AB205590.1	.	G	.	.	.	.	.	.	.	.	.	.	.	.	.	.	.	.	.	.	.	.	.	.	.	.	.	.	.	.	.	.	.	.	.	.	.	.	.	.	.	.	.	.	.	.	.	.	.
A fangchi JX944484.1	.	G	.	.	.	.	.	.	.	.	.	.	.	.	.	.	.	.	.	.	.	.	.	.	.	.	.	.	.	.	.	.	.	.	.	.	.	.	.	.	.	.	.	.	.	.	.	.	.
A fangchi KP094961.1	.	G	.	.	.	.	.	.	.	.	.	.	.	.	.	.	.	.	.	.	.	.	.	.	.	.	.	.	.	.	.	.	.	.	.	.	.	.	.	.	.	.	.	.	.	.	.	.	.
A fimbriata KU054390.1	.	G	.	.	.	.	.	.	.	.	.	.	.	.	.	.	.	.	.	.	.	.	.	.	.	.	.	.	.	.	.	.	.	.	.	.	.	.	.	.	.	.	.	.	.	.	.	.	.
A fimbriata MF349335.1	.	G	.	.	.	.	.	.	.	.	.	.	.	.	.	.	.	.	.	.	.	.	.	.	.	.	.	.	.	.	.	.	.	.	.	.	.	.	.	.	.	.	.	.	.	.	.	.	.
A fordiana KP094727.1	.	G	.	.	.	.	.	.	.	.	.	.	.	.	.	.	.	.	.	.	.	.	.	.	.	C	.	.	.	.	.	.	.	.	.	.	.	.	.	.	.	.	.	.	.	.	.	.	.
A gigantea KP998764.1*	.	G	.	.	.	.	.	.	.	.	.	.	.	.	.	.	.	.	.	.	.	.	.	.	.	.	.	.	.	.	.	.	.	.	.	.	.	.	.	.	.	.	.	.	.	.	.	.	.
A grandiflora KP998765.1*	.	G	.	.	.	.	.	.	.	.	.	.	.	.	.	.	.	.	.	.	.	.	.	.	.	.	.	.	.	.	.	.	.	.	.	.	.	.	.	.	.	.	.	.	.	.	.	.	.
A heterophylla KU853431.1	.	G	.	.	.	.	.	.	.	.	.	.	.	.	.	.	.	.	.	.	.	.	.	.	.	.	.	.	.	.	.	.	.	.	.	.	.	.	.	.	.	.	.	.	.	.	.	.	.
A indica KF425775.1	.	G	.	.	.	.	.	.	.	.	.	.	.	.	.	.	.	.	.	.	.	.	.	.	.	.	.	.	.	.	.	.	.	.	.	.	.	.	.	.	.	.	.	.	.	.	.	.	.
A indica KF498586.1	.	G	.	.	.	.	.	.	.	.	.	.	.	.	.	.	.	.	.	.	.	.	.	.	.	.	.	.	.	.	.	.	.	.	.	.	.	.	.	.	.	.	.	.	.	.	.	.	.
A kaempferi NC 041452.1*	.	G	.	.	.	.	.	.	.	.	.	.	.	.	.	.	.	.	.	.	.	.	.	.	.	.	.	.	.	.	.	.	.	.	.	.	.	.	.	.	.	.	.	.	.	.	.	.	.
A kerrii KP998766.1*	.	G	.	.	.	.	.	.	.	.	.	.	.	.	.	.	.	.	.	.	.	.	.	.	.	.	.	.	.	.	.	.	.	.	.	.	.	.	.	.	.	.	.	.	.	.	.	.	.
A krisagathra KF498589.1	.	G	.	.	.	.	.	.	.	.	.	.	.	.	.	.	.	.	.	.	.	.	.	.	.	.	.	.	.	.	.	.	.	.	.	.	.	.	.	.	.	.	.	.	.	.	.	.	.
A kunmingensis NC 041451.1*	.	G	.	.	.	.	.	.	.	.	.	.	.	.	.	.	.	.	.	.	.	.	.	.	.	.	.	.	.	.	.	.	.	.	.	.	.	.	.	.	.	.	.	.	.	.	.	.	.
A littoralis KP998767.1*	.	G	.	.	.	.	.	.	.	.	.	.	.	.	.	.	.	.	.	.	.	.	.	.	.	.	.	.	.	.	.	.	.	.	.	.	.	.	.	.	.	.	.	.	.	.	.	.	.
A lutea HE963334.1	.	G	.	.	.	.	.	.	.	.	.	.	.	.	.	.	.	.	.	.	.	.	.	.	.	.	.	.	.	.	.	.	.	.	.	.	.	.	.	.	.	.	.	.	.	.	.	.	.
A macrophylla NC 041453.1*	.	G	.	.	.	.	.	.	.	.	.	.	.	.	.	.	.	.	.	.	.	.	.	.	.	.	.	.	.	.	.	.	.	.	.	.	.	.	.	.	.	.	.	.	.	.	.	.	.
A manshuriensis JX944488.1	.	G	.	.	.	.	.	.	.	.	.	.	.	.	.	.	.	.	.	.	.	.	.	.	.	.	.	.	.	.	.	.	.	.	.	.	.	.	.	.	.	.	.	.	.	.	.	.	.
A manshuriensis KP088477.1	-	-	-	-	-	-	-	-	-	-	-	-	-	-	-	-	-	-	-	-	-	-	-	-	-	-	-	-	-	-	-	-	-	-	-	-	-	-	-	-	-	-	-	-	-	-	-	-	-
A maxima AB205594.1	.	G	.	.	.	.	.	.	.	.	.	.	.	.	.	.	.	.	.	.	.	.	.	.	.	.	.	.	.	.	.	.	.	.	.	.	.	.	.	.	.	.	.	.	.	.	.	.	.
A maxima KJ594105.1	.	G	.	.	.	.	.	.	.	.	.	.	.	.	.	.	.	.	.	.	.	.	.	.	.	.	.	.	.	.	.	.	.	.	.	.	.	.	.	.	.	.	.	.	.	.	.	.	.
A maxima KJ594106.1	.	G	.	.	.	.	.	.	.	.	.	.	.	.	.	.	.	.	.	.	.	.	.	.	.	.	.	.	.	.	.	.	.	.	.	.	.	.	.	.	.	.	.	.	.	.	.	.	.
A micrantha AB205595.1	.	G	.	.	.	.	.	.	.	.	.	.	.	.	.	.	.	.	.	.	.	.	.	.	.	.	.	.	.	.	.	.	.	.	.	.	.	.	.	.	.	.	.	.	.	.	.	.	.
A mollissima NC 041457.1*	.	G	.	.	.	.	.	.	.	.	.	.	.	.	.	.	.	.	.	.	.	.	.	.	.	.	.	.	.	.	.	.	.	.	.	.	.	.	.	.	.	.	.	.	.	.	.	.	.
A moupinensis NC 041454.1*	.	G	.	.	.	.	.	.	.	.	.	.	.	.	.	.	.	.	.	.	.	.	.	.	.	.	.	.	.	.	.	.	.	.	.	.	.	.	.	.	.	.	.	.	.	.	.	.	.
A pentandra AB205596.1	.	G	.	.	.	.	.	.	.	.	.	.	.	.	.	.	.	.	.	.	.	.	.	.	.	.	.	.	.	.	.	.	.	.	.	.	.	.	.	.	.	.	.	.	.	.	.	.	.
A pistolochia AF543711.1	.	G	.	.	.	.	.	.	.	.	.	.	.	.	.	.	.	.	.	.	.	.	.	.	.	.	.	.	.	.	.	.	.	.	.	.	.	.	.	.	.	.	.	.	.	.	.	.	.
A pistolochia DQ182332.1	.	G	.	.	.	.	.	.	.	.	.	.	.	.	.	.	.	.	.	.	.	.	.	.	.	.	.	.	.	.	.	.	.	.	.	.	.	.	.	.	.	.	.	.	.	.	.	.	.
A praevenosa AB205601.1	.	G	.	.	.	.	.	.	.	.	.	.	.	.	.	.	.	.	.	.	.	.	.	.	.	.	.	.	.	.	.	.	.	.	.	.	.	.	.	.	.	.	.	.	.	.	.	.	.
A promissa AB205602.1	.	G	.	.	.	.	.	.	.	.	.	.	.	.	.	.	.	.	.	.	.	.	.	.	.	.	.	.	.	.	.	.	.	.	.	.	.	.	.	.	.	.	.	.	.	.	.	.	.
A reniformis AB205600.1	.	G	.	.	.	.	.	.	.	.	.	.	.	.	.	.	.	.	.	.	.	.	.	.	.	.	.	.	.	.	.	.	.	.	.	.	.	.	.	.	.	.	.	.	.	.	.	.	.
A ringens KP998770.1*	.	G	.	.	.	.	.	.	.	.	.	.	.	.	.	.	.	.	.	.	.	.	.	.	.	.	.	.	.	.	.	.	.	.	.	.	.	.	.	.	.	.	.	.	.	.	.	.	.
A saccata KF181556.1	.	G	.	.	.	.	.	.	.	.	.	.	.	.	.	.	.	.	.	.	.	.	.	.	.	.	.	.	.	.	.	.	.	.	.	.	.	.	.	.	.	.	.	.	.	.	.	.	.
A serpentaria AB205597.1	.	G	.	.	.	.	.	.	.	.	.	.	.	.	.	.	.	.	.	.	.	.	.	.	.	.	.	.	.	.	.	.	.	.	.	.	.	.	.	.	.	.	.	.	.	.	.	.	.
A serpentaria KJ773281.1	.	G	.	.	.	.	.	.	.	.	.	.	.	.	.	.	.	.	.	.	.	.	.	.	.	.	.	.	.	.	.	.	.	.	.	.	.	.	.	.	.	.	.	.	.	.	.	.	.
A serpentaria KP643750.1	.	G	.	.	.	.	.	.	.	.	.	.	.	.	.	.	.	.	.	.	.	.	.	.	.	.	.	.	.	.	.	.	.	.	.	.	.	.	.	.	.	.	.	.	.	.	.	.	.
A serpentaria KY627244.1	.	G	.	.	.	.	.	.	.	.	.	.	.	.	.	.	.	.	.	.	.	.	.	.	.	.	.	.	.	.	.	.	.	.	.	.	.	.	.	.	.	.	.	.	.	.	.	.	.
A serpentaria P643657.1	.	G	.	.	.	.	.	.	.	.	.	.	.	.	.	.	.	.	.	.	.	.	.	.	.	.	.	.	.	.	.	.	.	.	.	.	.	.	.	.	.	.	.	.	.	.	.	.	.
A serpentaria P643812.1	.	G	.	.	.	.	.	.	.	.	.	.	.	.	.	.	.	.	.	.	.	.	.	.	.	.	.	.	.	.	.	.	.	.	.	.	.	.	.	.	.	.	.	.	.	.	.	.	.
A sp KP998771.1*	.	G	.	.	.	.	.	.	.	.	.	.	.	.	.	.	.	.	.	.	.	.	.	.	.	.	.	.	.	.	.	.	.	.	.	.	.	.	.	.	.	.	.	.	.	.	.	.	.
A tentaculata KP998773.1*	.	G	.	.	.	.	.	.	.	.	.	.	.	.	.	.	.	.	.	.	.	.	.	.	.	.	.	.	.	.	.	.	.	.	.	.	.	.	.	.	.	.	.	.	.	.	G	.	.
A thozetii KF496713.1	.	G	.	.	.	.	.	.	.	.	.	.	.	.	.	.	.	.	.	.	.	.	.	.	.	.	.	.	G	.	.	.	.	.	.	.	.	.	.	.	.	.	.	.	.	.	.	.	.
A tomentosa AB205598.1	.	G	.	.	.	.	.	.	.	.	.	.	.	.	.	.	.	.	.	.	.	.	.	.	.	.	.	.	.	.	.	.	.	.	.	.	.	.	.	.	.	.	.	.	.	.	.	.	.
A tonduzii JQ590507.1	.	G	.	.	.	.	.	.	.	.	.	.	.	.	.	.	.	.	.	.	.	.	.	.	.	.	.	.	.	.	.	.	.	.	.	.	.	.	.	.	.	.	.	.	.	.	.	.	.
A triactina AB205603.1	.	G	.	.	.	.	.	.	.	.	.	.	.	.	.	.	.	.	.	.	.	.	.	.	.	.	.	.	.	.	.	.	.	.	.	.	.	.	.	.	.	.	.	.	.	.	.	.	.
A tubiflora MK503932.1*	.	G	.	.	.	.	.	.	.	.	.	.	.	.	.	.	.	.	.	G	.	.	.	.	.	.	.	.	.	.	.	.	.	.	.	.	.	.	.	.	.	.	.	.	.	.	.	.	.
A utriformis KU853434.1	.	G	.	.	.	.	.	.	.	.	.	.	.	.	.	.	.	.	.	.	.	.	.	.	.	.	.	.	.	.	.	.	.	.	.	.	.	.	.	.	.	.	.	.	.	.	.	.	.
A yunnanensis KU853435.1	.	G	.	.	.	.	.	.	.	.	.	.	.	.	.	.	.	.	.	.	.	.	.	.	.	.	.	.	.	.	.	.	.	.	.	.	.	.	.	.	.	.	.	.	.	.	.	.	.
A zollingeriana AB205599.1	.	G	.	.	.	.	.	.	.	.	.	.	.	.	.	.	.	.	.	.	.	.	.	.	.	.	.	.	.	.	.	.	.	.	.	.	.	.	.	.	.	.	.	.	.	.	.	.	.
AF425710.1 Terminalia chebula clone 442 ribulose-15-bisphosphate carboxylase/oxygenase large subunit (rbcL) gene partial cds chloroplast gene for chloroplast product	.	A	.	.	.	.	.	.	.	.	.	.	.	.	.	.	.	.	.	.	.	.	.	.	.	.	.	.	.	.	.	G	.	.	.	.	.	T	.	.	.	.	.	.	.	.	.	.	.
AY765269.1 Phyllanthus emblica ribulose-15-bisphosphate carboxylase/oxygenase large subunit (rbcL) gene partial cds chloroplast	.	A	.	.	.	.	.	.	.	.	.	.	.	.	.	.	.	.	.	G	.	.	.	.	.	.	.	.	G	.	.	.	.	.	A	.	.	T	.	.	.	.	.	.	.	.	.	.	.
EU175874.1 Picrorhiza kurrooa ribulose-15-bisphosphate carboxylase/oxygenase large subunit-like (rbcL) gene partial sequence chloroplast	.	A	.	.	.	.	.	A	.	.	G	.	.	A	.	.	.	.	.	.	.	.	.	.	.	C	.	.	T	.	.	.	.	.	.	.	.	.	.	.	.	.	.	.	.	.	.	.	.
EU196273.1 Dischidia chinensis ribulose-15-bisphosphate carboxylase/oxygenase large subunit (rbcL) gene partial cds chloroplast	.	A	.	.	.	.	.	A	.	.	C	.	.	A	.	.	.	.	.	.	.	.	.	.	.	C	.	.	G	.	.	.	.	.	.	.	.	.	.	.	.	.	.	.	.	.	.	.	.
FJ026474.1 Cissampelos pareira ribulose-15-bisphosphate carboxylase/oxygenase large subunit (rbcL) gene partial cds chloroplast	.	A	.	.	.	.	.	.	.	.	.	.	.	A	.	.	.	.	.	G	.	.	.	.	.	.	.	.	G	.	.	.	.	.	.	.	.	.	.	.	.	.	.	.	.	.	.	.	.
FJ026475.1 Cissampelos tropaeolifolia ribulose-15-bisphosphate carboxylase/oxygenase large subunit (rbcL) gene partial cds chloroplast	.	A	.	.	.	.	.	.	.	.	.	.	.	A	.	.	.	.	.	G	.	.	.	.	.	.	.	.	G	.	.	.	.	.	.	.	.	.	.	.	.	.	.	.	.	.	.	.	.
FJ381808.1 Terminalia bellirica ribulose-15-bisphosphate carboxylase/oxygenase large subunit (rbcL) gene partial cds chloroplast	.	A	.	.	.	.	.	.	.	.	.	.	.	.	.	.	.	.	.	.	.	.	.	.	.	.	.	.	.	.	.	G	.	.	.	.	.	T	.	.	.	.	.	.	.	.	.	.	.
FJ381812.1 Terminalia chebula ribulose-15-bisphosphate carboxylase/oxygenase large subunit (rbcL) gene partial cds chloroplast	.	A	.	.	.	.	.	.	.	.	.	.	.	.	.	.	.	.	.	.	.	.	.	.	.	.	.	.	.	.	.	G	.	.	.	.	.	T	.	.	.	.	.	.	.	.	.	.	.
JQ933290.1 Cuminum cyminum voucher L.H. Rechinger 51696 (E) ribulose-15-bisphosphate carboxylase/oxygenase large subunit (rbcL) gene partial cds plastid	.	A	.	.	.	.	.	A	.	.	.	.	.	A	.	.	.	.	.	G	.	.	A	.	.	C	.	.	G	.	.	.	.	.	.	.	.	.	.	.	.	.	.	.	.	.	.	.	.
KJ594156.1 Cissampelos pareira voucher DB2202 ribulose-15-bisphosphate carboxylase/oxygenase large subunit (rbcL) gene partial cds chloroplast	.	A	.	.	.	.	.	.	.	.	.	.	.	A	.	.	.	.	.	G	.	.	.	.	.	.	.	.	G	.	.	.	.	.	.	.	.	.	.	.	.	.	.	.	.	.	.	.	.
KJ667672.1 Picrorhiza kurrooa isolate SBB-1240 ribulose-15-biphosphate carboxylase/oxygenase large subunit (rbcL) gene partial cds chloroplast	.	A	.	.	.	.	.	A	.	.	.	.	.	A	.	.	.	.	.	.	.	.	C	.	.	.	.	.	G	.	.	.	.	.	A	.	.	.	.	.	.	.	.	.	.	.	G	.	.
KM055175.1 Piper retrofractum voucher A. Chaveerach 9 ribulose-15-bisphosphate carboxylase/oxygenase large subunit (rbcL) gene partial cds chloroplast	.	A	.	.	.	.	.	.	.	.	C	.	.	A	.	.	.	.	.	.	.	.	.	.	.	.	.	.	.	.	.	.	.	.	.	.	.	.	.	.	.	.	.	C	.	.	.	.	.
KM192089.1 Atractylodes lancea ribulose-15-bisphosphate carboxylase/oxygenase large subunit (rbcL) gene complete cds chloroplast	.	A	.	.	.	.	.	.	.	.	.	.	.	A	.	.	.	.	.	.	.	.	.	.	.	C	.	.	.	.	.	.	.	.	.	.	.	.	.	.	.	.	.	.	.	.	.	.	.
KP866817.1 Pimpinella anisum isolate DNAS-94-86453 ribulose-15-bisphosphate carboxylase/oxygenase large subunit (rbcL) gene partial cds chloroplast	.	A	.	.	.	.	.	A	.	.	.	.	.	A	.	.	.	.	.	G	.	.	.	.	.	C	.	.	G	.	.	.	.	.	.	.	.	.	.	.	.	.	.	.	.	.	.	.	.
KP866819.1 Pimpinella anisum isolate DNAS-96-86404 ribulose-15-bisphosphate carboxylase/oxygenase large subunit (rbcL) gene partial cds chloroplast	.	A	.	.	.	.	.	A	.	.	.	.	.	A	.	.	.	.	.	G	.	.	.	.	.	C	.	.	G	.	.	.	.	.	.	.	.	.	.	.	.	.	.	.	.	.	.	.	.
KP974261.1 Trachyspermum ammi voucher MoSEL-277 ribulose-15-bisphosphate carboxylase/oxygenase large subunit (rbcL) gene partial cds chloroplast	.	A	.	.	.	.	.	A	.	.	.	.	.	A	.	.	.	.	.	G	.	.	.	.	.	C	.	.	G	.	.	.	.	.	.	.	.	.	.	.	.	.	.	.	.	.	.	.	.
KR002656.1:55051-56478 Coriandrum sativum chloroplast complete genome	.	A	.	.	.	.	.	A	.	.	.	.	.	A	.	.	.	.	.	G	.	.	.	.	.	C	.	.	G	.	.	.	.	.	.	.	.	.	.	.	.	.	.	.	.	.	.	.	.
KR528698.1 Abroma augustum isolate BB0389 ribulose-15-bisphosphate carboxylase/oxygenase large subunit (rbcL) gene partial cds chloroplast	.	A	.	.	.	.	.	.	.	.	.	.	.	.	.	.	.	.	.	.	.	.	.	.	.	C	.	.	G	.	.	.	.	.	.	.	.	T	.	.	.	.	.	.	.	.	.	.	.
KR528698.1 Abroma augustum isolate BB0389 ribulose-15-bisphosphate carboxylase/oxygenase large subunit (rbcL) gene partial cds chloroplast(2)	.	A	.	.	.	.	.	.	.	.	.	.	.	.	.	.	.	.	.	.	.	.	.	.	.	C	.	.	G	.	.	.	.	.	.	.	.	T	.	.	.	.	.	.	.	.	.	.	.
KR528700.1 Abroma augustum isolate J486 ribulose-15-bisphosphate carboxylase/oxygenase large subunit (rbcL) gene partial cds chloroplast	.	A	.	.	.	.	.	.	.	.	.	.	.	.	.	.	.	.	.	.	.	.	.	.	.	C	.	.	G	.	.	.	.	.	.	.	.	T	.	.	.	.	.	.	.	.	.	.	.
KT963037.1:57409-58836 Angelica dahurica voucher 13T-05 chloroplast complete genome	.	A	.	.	.	.	.	A	.	.	.	.	.	A	.	.	.	.	.	G	.	.	.	.	.	C	.	.	G	.	.	.	.	.	.	.	.	.	.	.	.	.	.	.	.	.	.	.	.
KU499881.1 Pimpinella anisum voucher A2 ribulose-15-bisphosphate carboxylase/oxygenase large subunit (rbcL) gene partial cds chloroplast	.	A	.	.	.	.	.	A	.	.	.	.	.	A	.	.	.	.	.	G	.	.	.	.	.	C	.	.	G	.	.	.	.	.	.	.	.	.	.	.	.	.	.	.	.	.	.	.	.
KX171420.1:55969-57399 Tacca chantrieri plastid complete genome	.	G	.	.	.	.	.	.	.	.	C	.	.	A	.	.	.	.	.	.	.	.	A	.	.	.	.	.	.	.	.	.	.	.	.	.	.	.	.	.	.	.	.	.	.	.	.	.	.
KX180032.1 Picrorhiza kurrooa isolate SBB-1388 ribulose-15-bisphosphate carboxylase/oxygenase large subunit (rbcL) gene partial cds chloroplast	.	A	.	.	.	.	.	A	.	.	.	.	.	A	.	.	.	.	.	.	.	.	C	.	.	.	.	.	G	.	.	.	.	.	A	.	.	.	.	.	.	.	.	.	.	.	G	.	.
KX180034.1 Picrorhiza kurrooa isolate SBB-1389 ribulose-15-bisphosphate carboxylase/oxygenase large subunit (rbcL) gene partial cds chloroplast	.	A	.	.	.	.	.	A	.	.	.	.	.	A	.	.	.	.	.	.	.	.	C	.	.	.	.	.	G	.	.	.	.	.	A	.	.	.	.	.	.	.	.	.	.	.	G	.	.
KX527125.1 Dischidia formosana voucher CPG10060 ribulose-15-bisphosphate carboxylase/oxygenase large subunit (rbcL) gene partial cds chloroplast	.	A	.	.	.	.	.	A	.	.	C	.	.	A	.	.	.	.	.	.	.	.	.	.	.	C	.	.	G	.	.	.	.	.	.	.	.	T	.	.	.	.	.	.	.	.	.	.	.
KX527558.1 Tinospora crispa voucher WW Chen ZD s. n. ribulose-15-bisphosphate carboxylase/oxygenase large subunit (rbcL) gene partial cds chloroplast	.	A	.	.	.	.	.	.	.	.	.	.	.	A	.	.	.	.	.	G	.	.	.	.	.	.	.	.	G	.	.	.	.	.	.	.	.	.	.	.	.	.	.	.	.	.	.	.	.
KX546825.1 Cinnamomum bejolghota isolate J559 ribulose-15-bisphosphate carboxylase/oxygenase large subunit (rbcL) gene partial cds chloroplast	.	A	.	.	.	.	.	A	.	.	.	.	.	.	.	.	.	.	.	.	.	.	.	.	.	.	.	.	G	.	.	.	.	.	.	.	.	.	.	.	.	.	.	.	.	.	.	.	.
KY365710.1 Tinospora crispa voucher Chen ZD s.n. (PE) ribulose-15-bisphosphate carboxylase/oxygenase large subunit (rbcL) gene partial cds chloroplast	.	A	.	.	.	.	.	.	.	.	.	.	.	A	.	.	.	.	.	G	.	.	.	.	.	.	.	.	G	.	.	.	.	.	.	.	.	.	.	.	.	.	.	.	.	.	.	.	.
KY498684.1 Cladogynos orientalis voucher Tyh 11293 (HITBC) ribulose-15-bisphosphate carboxylase/oxygenase large subunit (rbcL) gene partial cds chloroplast	.	A	.	.	.	.	.	.	.	.	.	.	.	.	.	.	.	.	.	.	.	.	A	.	.	.	.	.	G	.	.	.	.	.	.	.	.	T	.	.	.	.	.	.	.	.	.	.	.
KY635878.1:58262-59689 Cinnamomum verum chloroplast complete genome	.	A	.	.	.	.	.	A	.	.	.	.	.	.	.	.	.	.	.	.	.	.	.	.	.	.	.	.	G	.	.	.	.	.	.	.	.	.	.	.	.	.	.	.	.	.	.	.	.
KY988320.1 Phyllanthus emblica voucher PFC161216-0044 ribulose-15-bisphosphate carboxylase/oxygenase large subunit (rbcL) gene partial cds chloroplast	.	A	.	.	.	.	.	.	.	.	.	.	.	.	.	.	.	.	.	G	.	.	.	.	.	.	.	.	G	.	.	.	.	.	A	.	.	T	.	.	.	.	.	.	.	.	.	.	.
KY988329.1 Terminalia chebula voucher PFC161220-0055 ribulose-15-bisphosphate carboxylase/oxygenase large subunit (rbcL) gene partial cds chloroplast	.	A	.	.	.	.	.	.	.	.	.	.	.	.	.	.	.	.	.	.	.	.	.	.	.	.	.	.	.	.	.	G	.	.	.	.	.	T	.	.	.	.	.	.	.	.	.	.	.
LC107029.1 Terminalia bellirica chloroplast rbcL gene for ribulose-15-bisphosphate carboxylase/oxygenase large subunit partial cds specimen voucher: KANA:C130911511TCH	.	A	.	.	.	.	.	.	.	.	.	.	.	.	.	.	.	.	.	.	.	.	.	.	.	.	.	.	.	.	.	G	.	.	.	.	.	T	.	.	.	.	.	.	.	.	.	.	.
LC383710.1 Aquilaria crassna chloroplast rbcL gene for ribulose-15-bisphosphate carboxylase/oxygenase large subunit partial cds	.	A	.	.	.	.	.	.	.	.	.	.	.	.	.	.	.	.	.	.	.	.	.	.	.	.	.	.	G	.	.	.	.	.	.	.	.	T	.	.	.	.	.	.	.	.	.	.	.
LC438868.1 Terminalia bellirica chloroplast gene for ribulose-15-bisphosphate carboxylase/oxygenase large subunit partial cds isolate: CHULA-018	.	A	.	.	.	.	.	.	.	.	.	.	.	.	.	.	.	.	.	.	.	.	.	.	.	.	.	.	.	.	.	G	.	.	.	.	.	T	.	.	.	.	.	.	.	.	.	.	.
LC461931.1 Piper retrofractum chloroplast gene for ribulose-15-bisphosphate carboxylase/oxygenase large subunit partial cds isolate: CHULA-011	.	A	.	.	.	.	.	.	.	.	C	.	.	A	.	.	.	.	.	.	.	.	.	.	.	.	.	.	.	.	.	.	.	.	.	.	.	.	.	.	.	.	.	C	.	.	.	.	.
MF435322.1 Cinnamomum sp. JH-2017 voucher UBDH:20-5404 ribulose 15-bisphosphate carboxylase/oxygenase large subunit (rbcL) gene partial cds chloroplast	.	A	.	.	.	.	.	A	.	.	.	.	.	.	.	.	.	.	.	.	.	.	.	.	.	.	.	.	G	.	.	.	.	.	.	.	.	.	.	.	.	.	.	.	.	.	.	.	.
MG266206.1 Rauvolfia serpentina voucher CMPR8780 ribulose-15-bisphosphate carboxylase/oxygenase large subunit (rbcL) gene partial cds chloroplast	.	A	.	.	.	.	.	A	.	.	C	.	.	A	.	.	.	.	.	.	.	.	.	.	.	C	.	.	G	.	.	.	.	.	.	.	.	.	.	.	.	.	.	.	.	.	.	.	.
MG874804.1:55241-56695 Atractylodes lancea chloroplast complete genome	.	A	.	.	.	.	.	.	.	.	.	.	.	A	.	.	.	.	.	.	.	.	.	.	.	C	.	.	.	.	.	.	.	.	.	.	.	.	.	.	.	.	.	.	.	.	.	.	.
MG946829.1 Coriandrum sativum ribulose-15-bisphosphate carboxylase/oxygenase large subunit gene partial cds chloroplast	.	A	.	.	.	.	.	A	.	.	.	.	.	A	.	.	.	.	.	G	.	.	.	.	.	C	.	.	G	.	.	.	.	.	.	.	.	.	.	.	.	.	.	.	.	.	.	.	.
MG946861.1 Rauvolfia serpentina ribulose-15-bisphosphate carboxylase/oxygenase large subunit gene partial cds chloroplast	.	A	.	.	.	.	.	A	.	.	C	.	.	A	.	.	.	.	.	.	.	.	.	.	.	C	.	.	G	.	.	.	.	.	.	.	.	.	.	.	.	.	.	.	.	.	.	.	.
MG946873.1 Trachyspermum ammi ribulose-15-bisphosphate carboxylase/oxygenase large subunit gene partial cds chloroplast	.	A	.	.	.	.	.	A	.	.	.	.	.	A	.	.	.	.	.	G	.	.	.	.	.	C	.	.	G	.	.	.	.	.	.	.	.	.	.	.	.	.	.	.	.	.	.	.	.
MG946899.1 Trachyspermum ammi ribulose-15-bisphosphate carboxylase/oxygenase large subunit gene partial cds chloroplast	.	A	.	.	.	.	.	A	.	.	.	.	.	A	.	.	.	.	.	G	.	.	.	.	.	C	.	.	G	.	.	.	.	.	.	.	.	.	.	.	.	.	.	.	.	.	.	.	.
MG946939.1 Cuminum cyminum ribulose-15-bisphosphate carboxylase/oxygenase large subunit gene partial cds chloroplast	.	A	.	.	.	.	.	A	.	.	.	.	.	A	.	.	.	.	.	G	.	.	A	.	.	C	.	.	G	.	.	.	.	.	.	.	.	.	.	.	.	.	.	.	.	.	.	.	.
MG963260.1:61382-62809 Dischidia albida chloroplast partial genome	.	A	.	.	.	.	.	A	.	.	C	.	.	A	.	.	.	.	.	.	.	.	.	.	.	C	.	.	G	.	.	.	.	.	.	.	.	.	.	.	.	.	.	.	.	.	.	.	.
MH101974.1 Syzygium aromaticum isolate s2 ribulose-15-bisphosphate carboxylase/oxygenase large subunit (rbcL) gene partial cds chloroplast	.	A	.	.	.	.	.	T	.	.	.	.	.	.	.	.	.	.	.	.	.	.	.	.	.	.	.	.	G	.	.	.	.	.	.	.	.	T	.	.	.	.	.	.	.	.	.	.	.
MH101978.1 Syzygium aromaticum isolate s6 ribulose-15-bisphosphate carboxylase/oxygenase large subunit (rbcL) gene partial cds chloroplast	.	A	.	.	.	.	.	T	.	.	.	.	.	.	.	.	.	.	.	.	.	.	.	.	.	.	.	.	G	.	.	.	.	.	.	.	.	T	.	.	.	.	.	.	.	.	.	.	.
MH161428.1:58486-59949 Zingiber officinale chloroplast complete genome	.	A	.	.	.	.	.	A	.	.	C	.	.	A	.	.	.	.	.	.	.	.	.	.	.	.	.	.	G	.	.	.	.	.	.	.	.	.	.	.	.	.	.	.	.	.	.	.	.
MH332433.1 Aglaia tomentosa voucher gp-348 ribulose-15-bisphosphate carboxylase/oxygenase large subunit (rbcL) gene partial cds chloroplast	.	A	.	.	.	.	.	.	.	.	C	.	.	.	.	.	.	.	.	.	.	.	A	.	.	.	.	.	G	.	.	.	.	.	.	.	.	G	.	.	.	.	.	.	.	.	.	.	.
MH603448.1:57007-58449 Zingiber officinale isolate 90-1128 plastid partial genome	.	A	.	.	.	.	.	A	.	.	C	.	.	A	.	.	.	.	.	.	.	.	.	.	.	.	.	.	G	.	.	.	.	.	.	.	.	.	.	.	.	.	.	.	.	.	.	.	.
MH778101.1:58210-59637 Diospyros maclurei chloroplast complete genome	.	A	.	.	.	.	.	A	.	.	G	.	.	A	.	.	.	.	.	G	.	.	.	.	.	C	.	.	G	.	.	.	.	.	.	.	.	.	.	.	.	.	.	.	.	.	.	.	.
MH778544.1:55479-56906 Angelica sinensis isolate MG2 chloroplast complete genome	.	A	.	.	.	.	.	A	.	.	.	.	.	A	.	.	.	.	.	G	.	.	.	.	.	C	.	.	G	.	.	.	.	.	.	.	.	.	.	.	.	.	.	.	.	.	.	.	.
MK209001.1:59395-60837 Kaempferia galanga chloroplast complete genome	.	A	.	.	.	.	.	A	.	.	C	.	.	A	.	.	.	.	.	.	.	.	.	.	.	.	.	.	G	.	.	.	.	.	.	.	.	.	.	.	.	.	.	.	.	.	.	.	.
MK262728.1:58813-60276 Alpinia katsumadae chloroplast complete genome	.	A	.	.	.	.	.	A	.	.	C	.	.	A	.	.	.	.	.	.	.	.	.	.	.	.	.	.	G	.	.	.	.	.	A	.	.	.	.	.	.	.	.	C	.	.	.	.	.
MK262729.1:58254-59717 Alpinia oxyphylla chloroplast complete genome	.	A	.	.	.	.	.	A	.	.	C	.	.	A	.	.	.	.	.	.	.	.	.	.	.	.	.	.	G	.	.	.	.	.	A	.	.	.	.	.	.	.	.	C	.	.	.	.	.
MK331713.1:56857-58284 Osbeckia stellata chloroplast complete genome	.	A	.	.	.	.	.	.	.	.	.	.	.	A	.	.	.	.	.	.	.	.	.	.	.	.	.	.	G	.	.	.	.	.	.	.	.	T	.	.	.	.	.	.	.	.	.	.	.
MK637743.1:54809-56248 Lepidium sativum chloroplast complete genome	.	A	.	.	.	.	.	A	.	.	.	.	.	A	.	.	.	.	.	.	.	.	.	.	.	.	.	.	G	.	.	.	.	.	.	.	.	T	.	.	.	.	.	.	.	.	.	.	.
MK688990.1:55457-56884 Angelica sinensis isolate wem chloroplast complete genome	.	A	.	.	.	.	.	A	.	.	.	.	.	A	.	.	.	.	.	G	.	.	.	.	.	C	.	.	G	.	.	.	.	.	.	.	.	.	.	.	.	.	.	.	.	.	.	.	.
MK688991.1:55471-56898 Angelica sinensis isolate wmx chloroplast complete genome	.	A	.	.	.	.	.	A	.	.	.	.	.	A	.	.	.	.	.	G	.	.	.	.	.	C	.	.	G	.	.	.	.	.	.	.	.	.	.	.	.	.	.	.	.	.	.	.	.
MK779998.1:c73775-72342 Aquilaria crassna voucher ZhangHN02 chloroplast complete genome	.	A	.	.	.	.	.	.	.	.	.	.	.	.	.	.	.	.	.	.	.	.	.	.	.	.	.	.	G	.	.	.	.	.	.	.	.	T	.	.	.	.	.	.	.	.	.	.	.
MK840839.1 Plumbago indica voucher CMPR8785 ribulose 15-bisphosphate carboxylase/oxygenase large subunit (rbcL) gene partial cds chloroplast	.	A	.	.	.	.	.	A	.	.	A	.	.	.	.	.	.	.	.	.	.	.	.	.	.	C	.	.	G	.	.	.	.	.	.	.	.	.	.	.	.	.	.	.	.	.	.	.	.
MK889505.1:59374-60837 Wurfbainia longiligularis chloroplast complete genome	.	A	.	.	.	.	.	A	.	.	C	.	.	A	.	.	.	.	.	.	.	.	.	.	.	.	.	.	G	.	.	.	.	.	A	.	.	.	.	.	.	.	.	C	.	.	C	.	.
MN106246.1:58828-60285 Aglaia odorata chloroplast complete genome	.	A	.	.	.	.	.	.	.	.	C	.	.	.	.	.	.	.	.	.	.	.	A	.	.	.	.	.	G	.	.	.	.	.	.	.	.	G	.	.	.	.	.	C	.	.	.	.	.
MN125348.1:c73691-72258 Aquilaria crassna chloroplast complete genome	.	A	.	.	.	.	.	.	.	.	.	.	.	.	.	.	.	.	.	.	.	.	.	.	.	.	.	.	G	.	.	.	.	.	.	.	.	T	.	.	.	.	.	.	.	.	.	.	.
MN125633.1 Phyllanthus emblica ribulose-15-bisphosphate carboxylase/oxygenase large subunit (rbcL) gene partial cds chloroplast	.	A	.	.	.	.	.	.	.	.	.	.	.	.	.	.	.	.	.	G	.	.	.	.	.	.	.	.	G	.	.	.	.	.	A	.	.	T	.	.	.	.	.	.	.	.	.	.	.
MN176145.1:54809-56248 Lepidium sativum chloroplast complete genome	.	A	.	.	.	.	.	A	.	.	.	.	.	A	.	.	.	.	.	.	.	.	.	.	.	.	.	.	G	.	.	.	.	.	.	.	.	T	.	.	.	.	.	.	.	.	.	.	.
MN216838.1 Cissampelos sp. MP 778 ribulose-15-bisphosphate carboxylase/oxygenase large subunit (rbcL) gene partial cds chloroplast	.	A	.	.	.	.	.	.	.	.	.	.	.	A	.	.	.	.	.	G	.	.	.	.	.	.	.	.	G	.	.	.	.	.	.	.	.	.	.	.	.	.	.	.	.	.	.	.	.
MN366758.1 Shirakiopsis aubrevillei voucher FHO-CX65 ribulose-15-bisphosphate carboxylase/oxygenase large subunit (rbcL) gene partial cds chloroplast	.	A	.	.	.	.	.	.	.	.	.	.	.	.	.	.	.	.	.	.	.	.	A	.	.	.	.	.	G	.	.	.	.	.	.	.	.	T	.	.	.	.	.	.	.	.	.	.	.
MN366835.1 Mansonia altissima voucher IDRCG048-13 BRLU NB0594 ribulose-15-bisphosphate carboxylase/oxygenase large subunit (rbcL) gene partial cds chloroplast	.	A	.	.	.	.	.	.	.	.	.	.	.	.	.	.	.	.	.	.	.	.	.	.	.	C	.	.	G	.	.	.	.	.	.	.	.	T	.	.	.	.	.	.	.	.	.	.	.
MN480804.1:56977-58404 Rauvolfia verticillata voucher IBSC:W.N. Chen 2019001 plastid complete genome	.	A	.	.	.	.	.	A	.	.	C	.	.	A	.	.	.	.	.	.	.	.	.	.	.	C	.	.	G	.	.	.	.	.	.	.	.	.	.	.	.	.	.	.	.	.	.	.	.
MN689735.1:58333-59781 Cinnamomum camphora isolate 6c chloroplast complete genome	.	A	.	.	.	.	.	A	.	.	.	.	.	.	.	.	.	.	.	.	.	.	.	.	.	.	.	.	G	.	.	.	.	.	.	.	.	.	.	.	.	.	.	.	.	.	.	.	.
MN698963.1:90003-91430 Cinnamomum aromaticum chloroplast complete genome	.	A	.	.	.	.	.	A	.	.	.	.	.	.	.	.	.	.	.	.	.	.	.	.	.	.	.	.	G	.	.	.	.	.	.	.	.	.	.	.	.	.	.	.	.	.	.	.	.
MN711725.1:56736-58184 Phyllanthus emblica chloroplast complete genome	.	A	.	.	.	.	.	.	.	.	.	.	.	.	.	.	.	.	.	G	.	.	.	.	.	.	.	.	G	.	.	.	.	.	A	.	.	T	.	.	.	.	.	.	.	.	.	.	.
MN727386.1:59017-60465 Tinospora sinensis chloroplast complete genome	.	A	.	.	.	.	.	.	.	.	.	.	.	A	.	.	.	.	.	G	.	.	.	.	.	.	.	.	G	.	.	.	.	.	.	.	.	.	.	.	.	.	.	.	.	.	.	.	.
MN736954.1:59226-60653 Terminalia chebula chloroplast complete genome	.	A	.	.	.	.	.	.	.	.	.	.	.	.	.	.	.	.	.	.	.	.	.	.	.	.	.	.	.	.	.	G	.	.	.	.	.	T	.	.	.	.	.	.	.	.	.	.	.
MN736958.1:57723-59186 Zingiber officinale chloroplast complete genome	.	A	.	.	.	.	.	A	.	.	C	.	.	A	.	.	.	.	.	.	.	.	.	.	.	.	.	.	G	.	.	.	.	.	.	.	.	.	.	.	.	.	.	.	.	.	.	.	.
MN746306.1:58534-59961 Syzygium aromaticum chloroplast complete genome	.	A	.	.	.	.	.	T	.	.	.	.	.	.	.	.	.	.	.	.	.	.	.	.	.	.	.	.	G	.	.	.	.	.	.	.	.	T	.	.	.	.	.	.	.	.	.	.	.
MN901636.1:55564-56991 Cuminum cyminum chloroplast complete genome	.	A	.	.	.	.	.	A	.	.	.	.	.	A	.	.	.	.	.	G	.	.	A	.	.	C	.	.	G	.	.	.	.	.	.	.	.	.	.	.	.	.	.	.	.	.	.	.	.
MN931250.1:59454-60917 Wurfbainia villosa chloroplast complete genome	.	A	.	.	.	.	.	A	.	.	C	.	.	A	.	.	.	.	.	.	.	.	.	.	.	.	.	.	G	.	.	.	.	.	A	.	.	.	.	.	.	.	.	C	.	.	.	.	.
MT120766.1:c6887-5460 Glycyrrhiza glabra voucher MO:Kurbanov 2054 chloroplast complete genome	.	A	.	.	.	.	.	.	.	.	G	.	.	A	.	.	.	.	.	.	.	.	T	.	.	A	.	.	G	.	.	.	.	.	A	.	.	.	.	.	.	.	.	.	.	.	C	.	.
MT120769.1:c6887-5460 Glycyrrhiza glabra voucher TASH:G.Kinzikayeva et al. 6427 chloroplast complete genome	.	A	.	.	.	.	.	.	.	.	G	.	.	A	.	.	.	.	.	.	.	.	T	.	.	A	.	.	G	.	.	.	.	.	A	.	.	.	.	.	.	.	.	.	.	.	C	.	.
MT120771.1:c6886-5459 Glycyrrhiza glabra voucher LE:B.Vasyukov et al. s.n. chloroplast complete genome	.	A	.	.	.	.	.	.	.	.	G	.	.	A	.	.	.	.	.	.	.	.	T	.	.	A	.	.	G	.	.	.	.	.	A	.	.	.	.	.	.	.	.	.	.	.	C	.	.
MT834522.1:55279-56712 Atractylodes lancea chloroplast complete genome	.	A	.	.	.	.	.	.	.	.	.	.	.	A	.	.	.	.	.	.	.	.	.	.	.	C	.	.	.	.	.	.	.	.	.	.	.	.	.	.	.	.	.	.	.	.	.	.	.
MT921977.1:57421-58848 Angelica anomala voucher HLQA10057 chloroplast complete genome	.	A	.	.	.	.	.	A	.	.	.	.	.	A	.	.	.	.	.	G	.	.	.	.	.	C	.	.	G	.	.	.	.	.	.	.	.	.	.	.	.	.	.	.	.	.	.	.	.
MT982391.1:55479-56906 Angelica sinensis voucher ASINE220200814 chloroplast complete genome	.	A	.	.	.	.	.	A	.	.	.	.	.	A	.	.	.	.	.	G	.	.	.	.	.	C	.	.	G	.	.	.	.	.	.	.	.	.	.	.	.	.	.	.	.	.	.	.	.
MW145134.1:59299-60762 Wurfbainia neoaurantiaca voucher Y20180726015 chloroplast complete genome	.	A	.	.	.	.	.	A	.	.	C	.	.	A	.	.	.	.	.	.	.	.	.	.	.	.	.	.	G	.	.	.	.	.	A	.	.	.	.	.	.	.	.	C	.	.	C	.	.
MW284876.1:56806-58233 Angelica biserrata voucher Liao 2019091801 chloroplast complete genome	.	A	.	.	.	.	.	A	.	.	.	.	.	A	.	.	.	.	.	G	.	.	.	.	.	C	.	.	G	.	.	.	.	.	.	.	.	.	.	.	.	.	.	.	.	.	.	.	.
NC 029392.1:57409-58836 Angelica dahurica voucher 13T-05 chloroplast complete genome	.	A	.	.	.	.	.	A	.	.	.	.	.	A	.	.	.	.	.	G	.	.	.	.	.	C	.	.	G	.	.	.	.	.	.	.	.	.	.	.	.	.	.	.	.	.	.	.	.
NC 036935.1:58713-60176 Amomum krervanh chloroplast complete genome	.	A	.	.	.	.	.	A	.	.	C	.	.	A	.	.	.	.	.	.	.	.	.	.	.	.	.	.	G	.	.	.	.	.	A	.	.	.	.	.	.	.	.	C	.	.	.	.	.
NC 036992.1:59357-60820 Amomum compactum chloroplast complete genome	.	A	.	.	.	.	.	A	.	.	C	.	.	A	.	.	.	.	.	.	.	.	.	.	.	.	.	.	G	.	.	.	.	.	A	.	.	.	.	.	.	.	.	C	.	.	.	.	.
NC 037483.1:55241-56695 Atractylodes lancea chloroplast complete genome	.	A	.	.	.	.	.	.	.	.	.	.	.	A	.	.	.	.	.	.	.	.	.	.	.	C	.	.	.	.	.	.	.	.	.	.	.	.	.	.	.	.	.	.	.	.	.	.	.
NC 040851.1:59395-60837 Kaempferia galanga chloroplast complete genome	.	A	.	.	.	.	.	A	.	.	C	.	.	A	.	.	.	.	.	.	.	.	.	.	.	.	.	.	G	.	.	.	.	.	.	.	.	.	.	.	.	.	.	.	.	.	.	.	.
NC 042153.1:54310-55758 Tinospora cordifolia voucher SUPG015 chloroplast complete genome	.	A	.	.	.	.	.	.	.	.	.	.	.	A	.	.	.	.	.	G	.	.	.	.	.	.	.	.	G	.	.	.	.	.	.	.	.	.	.	.	.	.	.	.	.	.	.	.	.
NC 042160.1:58235-59662 Diospyros hainanensis chloroplast complete genome	.	A	.	.	.	.	.	A	.	.	G	.	.	A	.	.	.	.	.	.	.	.	.	.	.	C	.	.	G	.	.	.	.	.	.	.	.	.	.	.	.	.	.	.	.	.	.	.	.
NC 042161.1:58210-59637 Diospyros maclurei chloroplast complete genome	.	A	.	.	.	.	.	A	.	.	G	.	.	A	.	.	.	.	.	G	.	.	.	.	.	C	.	.	G	.	.	.	.	.	.	.	.	.	.	.	.	.	.	.	.	.	.	.	.
NC 042826.1:55458-56885 Angelica sinensis isolate MG5 chloroplast complete genome	.	A	.	.	.	.	.	A	.	.	.	.	.	A	.	.	.	.	.	G	.	.	.	.	.	C	.	.	G	.	.	.	.	.	.	.	.	.	.	.	.	.	.	.	.	.	.	.	.
NC 043844.1:c73775-72342 Aquilaria crassna voucher ZhangHN02 chloroplast complete genome	.	A	.	.	.	.	.	.	.	.	.	.	.	.	.	.	.	.	.	.	.	.	.	.	.	.	.	.	G	.	.	.	.	.	.	.	.	T	.	.	.	.	.	.	.	.	.	.	.
NC 044775.1:58486-59949 Zingiber officinale chloroplast complete genome	.	A	.	.	.	.	.	A	.	.	C	.	.	A	.	.	.	.	.	.	.	.	.	.	.	.	.	.	G	.	.	.	.	.	.	.	.	.	.	.	.	.	.	.	.	.	.	.	.
NC 046486.1:56857-58284 Osbeckia stellata chloroplast complete genome	.	A	.	.	.	.	.	.	.	.	.	.	.	A	.	.	.	.	.	.	.	.	.	.	.	.	.	.	G	.	.	.	.	.	.	.	.	T	.	.	.	.	.	.	.	.	.	.	.
NC 046879.1:55564-56991 Cuminum cyminum chloroplast complete genome	.	A	.	.	.	.	.	A	.	.	.	.	.	A	.	.	.	.	.	G	.	.	A	.	.	C	.	.	G	.	.	.	.	.	.	.	.	.	.	.	.	.	.	.	.	.	.	.	.
NC 047178.1:54809-56248 Lepidium sativum chloroplast complete genome	.	A	.	.	.	.	.	A	.	.	.	.	.	A	.	.	.	.	.	.	.	.	.	.	.	.	.	.	G	.	.	.	.	.	.	.	.	T	.	.	.	.	.	.	.	.	.	.	.
NC 047244.1:56499-57926 Rauvolfia serpentina chloroplast complete genome	.	A	.	.	.	.	.	A	.	.	C	.	.	A	.	.	.	.	.	.	.	.	.	.	.	C	.	.	G	.	.	.	.	.	.	.	.	.	.	.	.	.	.	.	.	.	.	.	.
NC 047249.1:58534-59961 Syzygium aromaticum chloroplast complete genome	.	A	.	.	.	.	.	T	.	.	.	.	.	.	.	.	.	.	.	.	.	.	.	.	.	.	.	.	G	.	.	.	.	.	.	.	.	T	.	.	.	.	.	.	.	.	.	.	.
NC 047468.1:59226-60653 Terminalia chebula chloroplast complete genome	.	A	.	.	.	.	.	.	.	.	.	.	.	.	.	.	.	.	.	.	.	.	.	.	.	.	.	.	.	.	.	G	.	.	.	.	.	T	.	.	.	.	.	.	.	.	.	.	.
NC 047477.1:56736-58184 Phyllanthus emblica chloroplast complete genome	.	A	.	.	.	.	.	.	.	.	.	.	.	.	.	.	.	.	.	G	.	.	.	.	.	.	.	.	G	.	.	.	.	.	A	.	.	T	.	.	.	.	.	.	.	.	.	.	.
NC 048461.1:58813-60276 Alpinia katsumadae chloroplast complete genome	.	A	.	.	.	.	.	A	.	.	C	.	.	A	.	.	.	.	.	.	.	.	.	.	.	.	.	.	G	.	.	.	.	.	A	.	.	.	.	.	.	.	.	C	.	.	.	.	.
NC 048994.1:58828-60285 Aglaia odorata chloroplast complete genome	.	A	.	.	.	.	.	.	.	.	C	.	.	.	.	.	.	.	.	.	.	.	A	.	.	.	.	.	G	.	.	.	.	.	.	.	.	G	.	.	.	.	.	C	.	.	.	.	.
NC 050346.1:58267-59694 Cinnamomum kotoense chloroplast complete genome	.	A	.	.	.	.	.	A	.	.	.	.	.	.	.	.	.	.	.	.	.	.	.	.	.	.	.	.	G	.	.	.	.	.	.	.	.	.	.	.	.	.	.	.	.	.	.	.	.
NC 051890.1:57222-58649 Angelica sylvestris voucher GRIN-PI54393 chloroplast complete genome	.	A	.	.	.	.	.	A	.	.	.	.	.	A	.	.	.	.	.	G	.	.	.	.	.	C	.	.	G	.	.	.	.	.	.	.	.	.	.	.	.	.	.	.	.	.	.	.	.
U26330.2 Osbeckia stellata ribulose-15-bisphosphate carboxylase oxygenase large subunit (rbcL) gene partial cds chloroplast gene for chloroplast product	.	A	.	.	.	.	.	.	.	.	.	.	.	A	.	.	.	.	.	.	.	.	.	.	.	.	.	.	N	.	.	.	.	.	.	.	.	T	.	.	.	.	.	.	.	.	.	.	.
	220	221	222	223	224	225	226	227	228	229	230	231	232	233	234	235	236	237	238	239	240	241	242	243	244	245	246	247	248	249	250	251	252	253	254	255	256	257	258	259	260	261	262	263	264	265	266	267	268
A tagala NC 041455.1*	C	T	T	A	C	T	A	G	C	C	T	T	G	A	T	C	G	T	T	A	C	A	A	A	G	G	A	C	G	A	T	G	C	T	A	C	C	A	C	A	T	C	G	A	G	C	C	C	G
A pierrei KP998768.1*	.	.	.	.	.	.	.	.	.	.	.	.	.	.	.	.	.	.	.	.	.	.	.	.	.	.	.	.	.	.	.	.	.	.	.	.	.	.	.	.	.	.	.	.	.	.	.	.	.
A pothieri KP998769.1*	.	.	.	.	.	.	.	.	.	.	.	.	.	.	.	.	.	.	.	.	.	.	.	.	.	.	.	.	.	.	.	.	.	.	.	.	.	.	.	.	.	.	.	.	.	.	.	.	.
A albida AB205585.1	.	.	.	.	.	.	.	.	.	.	.	.	.	.	.	.	.	.	.	.	.	.	.	.	.	.	.	.	.	.	.	.	.	.	.	.	.	.	.	.	.	.	.	.	.	.	.	.	.
A arborea AB205586.1	.	.	.	.	.	.	.	.	.	.	.	.	.	.	.	.	.	.	.	.	.	.	.	.	.	.	.	.	.	.	.	.	.	.	.	.	G	.	.	.	.	.	.	.	.	.	.	.	.
A boosii KX212893.1	.	.	.	.	.	.	.	.	.	.	.	.	.	.	.	.	.	.	.	.	.	.	.	.	.	.	.	.	.	.	.	.	.	.	.	.	.	.	.	.	.	.	.	.	.	.	.	.	.
A bracteolata MH216002.1	.	.	.	.	.	.	.	.	.	.	.	.	.	.	.	.	.	.	.	.	.	.	.	.	.	.	.	.	.	.	.	.	.	.	.	.	.	.	.	.	.	T	.	.	.	.	.	.	.
A burelae AB205587.1	.	.	.	.	.	.	.	.	.	.	.	.	.	.	.	.	.	.	.	.	.	.	.	.	.	.	.	.	.	.	.	.	.	.	.	.	.	.	.	.	.	.	.	.	.	.	.	.	.
A californica GQ248551.1	.	.	.	.	.	.	.	.	.	.	.	.	.	.	.	.	.	.	.	.	.	.	.	.	.	.	.	.	.	.	.	.	.	.	.	.	.	.	.	.	.	.	.	.	.	.	.	.	.
A clematitis AB205588.1	.	.	.	.	.	.	.	.	.	.	.	.	.	.	.	.	.	.	.	.	.	.	.	.	.	.	.	.	.	.	.	.	.	.	.	.	.	.	.	.	.	.	.	.	.	.	.	.	.
A clematitis HE963331.1	.	.	.	.	.	.	.	.	.	.	.	.	.	.	.	.	.	.	.	.	.	.	.	.	.	.	.	.	.	.	.	.	.	.	.	.	.	.	.	.	.	.	.	.	.	.	.	.	.
A clematitis KM360650.1	.	.	.	.	.	.	.	.	.	.	.	.	.	.	.	.	.	.	.	.	.	.	.	.	.	.	.	.	.	.	.	.	.	.	.	.	.	.	.	.	.	.	.	.	.	.	.	.	.
A contorta NC 036152.1*	.	.	.	.	.	.	.	.	.	.	.	.	.	.	.	.	.	.	.	.	.	.	.	.	.	.	.	.	.	.	.	.	.	.	.	.	.	.	.	.	.	.	.	.	.	.	.	.	.
A convolvulacea AB205589.1	.	.	.	.	.	.	.	.	.	.	.	.	.	.	.	.	.	.	.	.	.	.	.	.	.	.	.	.	.	.	.	.	.	.	.	.	.	.	.	.	.	.	.	.	.	.	.	.	.
A cucurbitoides KF181558.1	.	.	.	.	.	.	.	.	.	.	.	.	.	.	.	.	.	.	.	.	.	.	.	.	.	.	.	.	.	.	.	.	.	.	.	.	.	.	.	.	.	.	.	.	.	.	.	.	.
A debilis NC 036153.1*	.	.	.	.	.	.	.	.	.	.	.	.	.	.	.	.	.	.	.	.	.	.	.	.	.	.	.	.	.	.	.	.	.	.	.	.	.	.	.	.	.	.	.	.	.	.	.	.	.
A eriantha AB205590.1	.	.	.	.	.	.	.	.	.	.	.	.	.	.	.	.	.	.	.	.	.	.	.	.	.	.	.	.	.	.	.	.	.	.	.	.	.	.	.	.	.	.	.	.	.	.	.	.	.
A fangchi JX944484.1	.	.	.	.	.	.	.	.	.	.	.	.	.	.	.	.	.	.	.	.	.	.	.	.	.	.	.	.	.	.	.	.	.	.	.	.	.	.	.	.	.	.	.	.	.	.	.	.	.
A fangchi KP094961.1	.	.	.	.	.	.	.	.	.	.	.	.	.	.	.	.	.	.	.	.	.	.	.	.	.	.	.	.	.	.	.	.	.	.	.	.	.	.	.	.	.	.	.	.	.	.	.	.	.
A fimbriata KU054390.1	.	.	.	.	.	.	.	.	.	.	.	.	.	.	.	.	.	.	.	.	.	.	.	.	.	.	.	.	.	.	.	.	.	.	.	.	.	.	.	.	.	.	.	.	.	.	.	.	.
A fimbriata MF349335.1	.	.	.	.	.	.	.	.	.	.	.	.	.	.	.	.	.	.	.	.	.	.	.	.	.	.	.	.	.	.	.	.	.	.	.	.	.	.	.	.	.	.	.	.	.	.	.	.	.
A fordiana KP094727.1	.	.	.	.	.	.	.	.	.	.	.	.	.	.	.	.	.	.	.	.	.	.	.	.	.	.	.	.	.	.	.	.	.	.	.	.	.	.	.	.	.	.	.	.	.	.	.	.	.
A gigantea KP998764.1*	.	.	.	.	.	.	.	.	.	.	.	.	.	.	.	.	.	.	.	.	.	.	.	.	.	.	.	.	.	.	.	.	.	.	.	.	.	.	.	.	.	.	.	.	.	.	.	.	.
A grandiflora KP998765.1*	.	.	.	.	.	.	.	.	.	.	.	.	.	.	.	.	.	.	.	.	.	.	.	.	.	.	.	.	.	.	.	.	.	.	.	.	G	.	.	.	.	.	.	.	.	.	.	.	.
A heterophylla KU853431.1	.	.	.	.	.	.	.	.	.	.	.	.	.	.	.	.	.	.	.	.	.	.	.	.	.	.	.	.	.	.	.	.	.	.	.	.	.	.	.	.	.	.	.	.	.	.	.	.	.
A indica KF425775.1	.	.	.	.	.	.	.	.	.	.	.	.	.	.	.	.	.	.	.	.	.	.	.	.	.	.	.	.	.	.	.	.	.	.	.	.	.	.	.	.	.	.	.	.	.	.	.	.	.
A indica KF498586.1	.	.	.	.	.	.	.	.	.	.	.	.	.	.	.	.	.	.	.	.	.	.	.	.	.	.	.	.	.	.	.	.	.	.	.	.	.	.	.	.	.	.	.	.	.	.	.	.	.
A kaempferi NC 041452.1*	.	.	.	.	.	.	.	.	.	.	.	.	.	.	.	.	.	.	.	.	.	.	.	.	.	.	.	.	.	.	.	.	.	.	.	.	G	.	.	.	.	.	.	.	.	.	.	.	.
A kerrii KP998766.1*	.	.	.	.	.	.	.	.	.	.	.	.	.	.	.	.	.	.	.	.	.	.	.	.	.	.	.	.	.	.	.	.	.	.	.	.	.	.	.	.	.	.	.	.	.	.	.	.	.
A krisagathra KF498589.1	.	.	.	.	.	.	.	.	.	.	.	.	.	.	.	.	.	.	.	.	.	.	.	.	.	.	.	.	.	.	.	.	.	.	.	.	.	.	.	.	.	.	.	.	.	.	.	.	.
A kunmingensis NC 041451.1*	.	.	.	.	.	.	.	.	.	.	.	.	.	.	.	.	.	.	.	.	.	.	.	.	.	.	.	.	.	.	.	.	.	.	.	.	.	.	.	.	.	.	.	.	.	.	.	.	.
A littoralis KP998767.1*	.	.	.	.	.	.	.	.	.	.	.	.	.	.	.	.	.	.	.	.	.	.	.	.	.	.	.	.	.	.	.	.	.	.	.	.	.	.	.	.	.	.	.	.	.	.	.	.	.
A lutea HE963334.1	.	.	.	.	.	.	.	.	.	.	.	.	.	.	.	.	.	.	.	.	.	.	.	.	.	.	.	.	.	.	.	.	.	.	.	.	.	.	.	.	.	.	.	.	.	.	.	.	.
A macrophylla NC 041453.1*	.	.	.	.	.	.	.	.	.	.	.	.	.	.	.	.	.	.	.	.	.	.	.	.	.	.	.	.	.	.	.	.	.	.	.	.	.	.	.	.	.	.	.	.	.	.	.	.	.
A manshuriensis JX944488.1	.	.	.	.	.	.	.	.	.	.	.	.	.	.	.	.	.	.	.	.	.	.	.	.	.	.	.	.	.	.	.	.	.	.	.	.	.	.	.	.	.	.	.	.	.	.	.	.	.
A manshuriensis KP088477.1	-	-	-	-	-	-	-	-	-	-	-	-	-	-	-	-	-	-	-	-	-	-	-	-	-	-	-	-	-	-	-	-	-	-	-	-	-	-	-	-	-	-	-	-	-	-	-	-	-
A maxima AB205594.1	.	.	.	.	.	.	.	.	.	.	.	.	.	.	.	.	.	.	.	.	.	.	.	.	.	.	.	.	.	.	.	.	.	.	.	.	.	.	.	.	.	.	.	.	.	.	.	.	.
A maxima KJ594105.1	.	.	.	.	.	.	.	.	.	.	.	.	.	.	.	.	.	.	.	.	.	.	.	.	.	.	.	.	.	.	.	.	.	.	.	.	.	.	.	.	.	.	.	.	.	.	.	.	.
A maxima KJ594106.1	.	.	.	.	.	.	.	.	.	.	.	.	.	.	.	.	.	.	.	.	.	.	.	.	.	.	.	.	.	.	.	.	.	.	.	.	.	.	.	.	.	.	.	.	.	.	.	.	.
A micrantha AB205595.1	.	.	.	.	.	.	.	.	.	.	.	.	.	.	.	.	.	.	.	.	.	.	.	.	.	.	.	.	.	.	.	.	.	.	.	.	.	.	.	.	.	.	.	.	.	.	.	T	.
A mollissima NC 041457.1*	.	.	.	.	.	.	.	.	.	.	.	.	.	.	.	.	.	.	.	.	.	.	.	.	.	.	.	.	.	.	.	.	.	.	.	.	.	.	.	.	.	.	.	.	.	.	.	.	.
A moupinensis NC 041454.1*	.	.	.	.	.	.	.	.	.	.	.	.	.	.	.	.	.	.	.	.	.	.	.	.	.	.	.	.	.	.	.	.	.	.	.	.	.	.	.	.	.	.	.	.	.	.	.	.	.
A pentandra AB205596.1	.	.	.	.	.	.	.	.	.	.	.	.	.	.	.	.	.	.	.	.	.	.	.	.	.	.	.	.	.	.	.	.	.	.	.	.	.	.	.	.	.	.	.	.	.	.	.	T	.
A pistolochia AF543711.1	.	.	.	.	.	.	.	.	.	.	.	.	.	.	.	.	.	.	.	.	.	.	.	.	.	.	.	.	.	.	.	.	.	.	.	.	.	.	.	.	.	.	.	.	.	.	.	.	.
A pistolochia DQ182332.1	.	.	.	.	.	.	.	.	.	.	.	.	.	.	.	.	.	.	.	.	.	.	.	.	.	.	.	.	.	.	.	.	.	.	.	.	.	.	.	.	.	.	.	.	.	.	.	.	.
A praevenosa AB205601.1	.	.	.	.	.	.	.	.	.	.	.	.	.	.	.	.	.	.	.	.	.	.	.	.	.	.	.	.	.	.	.	.	.	.	.	.	T	.	.	.	.	.	.	.	.	.	.	.	.
A promissa AB205602.1	.	.	.	.	.	.	.	.	.	.	.	.	.	.	.	.	.	.	.	.	.	.	.	.	.	.	.	.	.	.	.	.	.	.	.	.	.	.	.	.	.	.	.	.	.	.	.	.	.
A reniformis AB205600.1	.	.	.	.	.	.	.	.	.	.	.	.	.	.	.	.	.	.	.	.	.	.	.	.	.	.	.	.	.	.	.	.	.	.	.	.	.	.	.	.	.	.	.	.	.	.	.	.	.
A ringens KP998770.1*	.	.	.	.	.	.	.	.	.	.	.	.	.	.	.	.	.	.	.	.	.	.	.	.	.	.	.	.	.	.	.	.	.	.	.	.	.	.	.	.	.	.	.	.	.	.	.	.	.
A saccata KF181556.1	.	.	.	.	.	.	.	.	.	.	.	.	.	.	.	.	.	.	.	.	.	.	.	.	.	.	.	.	.	.	.	.	.	.	.	.	.	.	.	.	.	.	.	.	.	.	.	.	.
A serpentaria AB205597.1	.	.	.	.	.	.	.	.	.	.	.	.	.	.	.	.	.	.	.	.	.	.	.	.	.	.	.	.	.	.	.	.	.	.	.	.	.	.	.	.	.	.	.	.	.	.	.	.	.
A serpentaria KJ773281.1	.	.	.	.	.	.	.	.	.	.	.	.	.	.	.	.	.	.	.	.	.	.	.	.	.	.	.	.	.	.	.	.	.	.	.	.	.	.	.	.	.	.	.	.	.	.	.	.	.
A serpentaria KP643750.1	.	.	.	.	.	.	.	.	.	.	.	.	.	.	.	.	.	.	.	.	.	.	.	.	.	.	.	.	.	.	.	.	.	.	.	.	.	.	.	.	.	.	.	.	.	.	.	.	.
A serpentaria KY627244.1	.	.	.	.	.	.	.	.	.	.	.	.	.	.	.	.	.	.	.	.	.	.	.	.	.	.	.	.	.	.	.	.	.	.	.	.	.	.	.	.	.	.	.	.	.	.	.	.	.
A serpentaria P643657.1	.	.	.	.	.	.	.	.	.	.	.	.	.	.	.	.	.	.	.	.	.	.	.	.	.	.	.	.	.	.	.	.	.	.	.	.	.	.	.	.	.	.	.	.	.	.	.	.	.
A serpentaria P643812.1	.	.	.	.	.	.	.	.	.	.	.	.	.	.	.	.	.	.	.	.	.	.	.	.	.	.	.	.	.	.	.	.	.	.	.	.	.	.	.	.	.	.	.	.	.	.	.	.	.
A sp KP998771.1*	.	.	.	.	.	.	.	.	.	.	.	.	.	.	.	.	.	.	.	.	.	.	.	.	.	.	.	.	.	.	.	.	.	.	.	.	.	.	.	.	.	.	.	.	.	.	.	.	.
A tentaculata KP998773.1*	.	.	.	.	.	.	.	.	.	.	.	.	.	.	.	.	.	.	.	.	.	.	.	.	.	.	.	.	.	.	.	.	.	.	.	.	.	.	.	.	.	.	.	.	.	.	.	.	.
A thozetii KF496713.1	.	.	.	.	.	.	.	.	.	.	.	.	.	.	.	.	.	.	.	.	.	.	.	.	.	.	.	.	.	.	.	.	.	.	.	.	.	.	.	.	.	.	.	.	.	.	.	.	.
A tomentosa AB205598.1	.	.	.	.	.	.	.	.	.	.	.	.	.	.	.	.	.	.	.	.	.	.	.	.	.	.	.	.	.	.	.	.	.	.	.	.	.	.	.	.	.	.	.	.	.	.	.	.	.
A tonduzii JQ590507.1	.	.	.	.	.	.	.	.	.	.	.	.	.	.	.	.	.	.	.	.	.	.	.	.	.	.	.	.	.	.	.	.	.	.	.	.	.	.	.	.	.	.	.	.	.	.	.	.	.
A triactina AB205603.1	.	.	.	.	.	.	.	.	.	.	.	.	.	.	.	.	.	.	.	.	.	.	.	.	.	.	.	.	.	.	.	.	.	.	.	.	.	.	.	.	.	.	.	.	.	.	.	.	.
A tubiflora MK503932.1*	.	.	.	.	.	.	.	.	.	.	.	.	.	.	.	.	.	.	.	.	.	.	.	.	.	.	.	.	.	.	.	.	.	.	.	.	.	.	.	.	.	.	.	.	.	.	.	.	.
A utriformis KU853434.1	.	.	.	.	.	.	.	.	.	.	.	.	.	.	.	.	.	.	.	.	.	.	.	.	.	.	.	.	.	.	.	.	.	.	.	.	.	.	.	.	.	.	.	.	.	.	.	.	.
A yunnanensis KU853435.1	.	.	.	.	.	.	.	.	.	.	.	.	.	.	.	.	.	.	.	.	.	.	.	.	.	.	.	.	.	.	.	.	.	.	.	.	.	.	.	.	.	.	.	.	.	.	.	.	.
A zollingeriana AB205599.1	.	.	.	.	.	.	.	.	.	.	.	.	.	.	.	.	.	.	.	.	.	.	.	.	.	.	.	.	.	.	.	.	.	.	.	.	.	.	.	.	.	.	.	.	.	.	.	.	.
AF425710.1 Terminalia chebula clone 442 ribulose-15-bisphosphate carboxylase/oxygenase large subunit (rbcL) gene partial cds chloroplast gene for chloroplast product	.	.	.	.	.	C	.	.	.	.	.	.	.	.	C	.	.	.	.	.	T	.	.	.	.	.	.	A	.	.	.	.	.	.	.	.	.	.	.	.	.	.	.	.	A	.	.	T	.
AY765269.1 Phyllanthus emblica ribulose-15-bisphosphate carboxylase/oxygenase large subunit (rbcL) gene partial cds chloroplast	.	.	.	.	.	C	.	.	T	.	.	.	.	.	.	.	.	.	.	.	T	.	.	.	.	.	.	.	.	.	.	.	.	.	.	.	.	.	.	.	.	.	.	.	.	.	.	.	.
EU175874.1 Picrorhiza kurrooa ribulose-15-bisphosphate carboxylase/oxygenase large subunit-like (rbcL) gene partial sequence chloroplast	.	.	.	.	.	C	.	A	T	.	.	.	.	.	.	.	C	.	.	.	.	.	.	.	.	.	C	.	.	.	.	.	.	.	.	.	.	.	.	.	.	T	.	.	.	.	.	.	.
EU196273.1 Dischidia chinensis ribulose-15-bisphosphate carboxylase/oxygenase large subunit (rbcL) gene partial cds chloroplast	.	.	.	.	.	C	.	.	.	.	.	.	.	.	.	.	.	.	.	.	.	.	.	.	.	.	G	.	.	.	.	.	.	.	.	.	.	.	T	.	.	.	.	.	.	G	.	.	.
FJ026474.1 Cissampelos pareira ribulose-15-bisphosphate carboxylase/oxygenase large subunit (rbcL) gene partial cds chloroplast	.	.	.	.	.	C	.	.	.	.	.	.	.	.	.	.	.	.	.	.	.	.	.	.	.	.	.	.	.	.	.	.	.	.	.	.	.	.	.	.	.	T	.	.	.	.	.	.	.
FJ026475.1 Cissampelos tropaeolifolia ribulose-15-bisphosphate carboxylase/oxygenase large subunit (rbcL) gene partial cds chloroplast	.	.	.	.	.	C	.	.	.	.	.	.	.	.	.	.	.	.	.	.	.	.	.	.	.	.	.	.	.	.	.	.	.	.	.	.	.	.	.	.	.	T	.	.	.	.	.	.	.
FJ381808.1 Terminalia bellirica ribulose-15-bisphosphate carboxylase/oxygenase large subunit (rbcL) gene partial cds chloroplast	.	.	.	.	.	C	.	.	.	.	.	.	.	.	C	.	.	.	.	.	T	.	.	.	.	.	.	A	.	.	.	.	.	.	.	.	.	.	.	.	.	.	.	.	A	.	.	T	.
FJ381812.1 Terminalia chebula ribulose-15-bisphosphate carboxylase/oxygenase large subunit (rbcL) gene partial cds chloroplast	.	.	.	.	.	C	.	.	.	.	.	.	.	.	C	.	.	.	.	.	T	.	.	.	.	.	.	A	.	.	.	.	.	.	.	.	.	.	.	.	.	.	.	.	A	.	.	T	.
JQ933290.1 Cuminum cyminum voucher L.H. Rechinger 51696 (E) ribulose-15-bisphosphate carboxylase/oxygenase large subunit (rbcL) gene partial cds plastid	.	.	.	.	.	C	.	.	.	.	.	.	.	.	.	.	.	.	.	.	.	.	.	.	.	.	G	.	.	C	.	.	.	.	.	.	G	G	A	.	.	.	.	.	A	.	.	.	.
KJ594156.1 Cissampelos pareira voucher DB2202 ribulose-15-bisphosphate carboxylase/oxygenase large subunit (rbcL) gene partial cds chloroplast	.	.	.	.	.	C	.	.	.	.	.	.	.	.	.	.	.	.	.	.	.	.	.	.	.	.	.	.	.	.	.	.	.	.	.	.	.	.	.	.	.	T	.	.	.	.	.	.	.
KJ667672.1 Picrorhiza kurrooa isolate SBB-1240 ribulose-15-biphosphate carboxylase/oxygenase large subunit (rbcL) gene partial cds chloroplast	.	.	.	.	.	C	.	.	.	.	.	.	.	.	.	.	.	.	.	.	.	.	.	.	.	.	G	.	.	.	.	.	.	.	.	.	.	.	.	.	.	.	.	.	.	.	.	.	.
KM055175.1 Piper retrofractum voucher A. Chaveerach 9 ribulose-15-bisphosphate carboxylase/oxygenase large subunit (rbcL) gene partial cds chloroplast	.	.	.	.	.	C	.	.	.	.	.	.	.	.	.	.	.	.	.	.	.	.	.	.	.	.	.	.	.	.	.	.	.	.	.	.	.	.	.	.	.	.	.	.	.	.	.	.	.
KM192089.1 Atractylodes lancea ribulose-15-bisphosphate carboxylase/oxygenase large subunit (rbcL) gene complete cds chloroplast	.	.	.	.	.	G	.	.	.	.	.	.	.	.	.	.	.	.	.	.	.	.	.	.	.	.	G	.	.	.	.	.	.	.	.	T	G	G	A	.	.	.	.	.	.	.	.	T	.
KP866817.1 Pimpinella anisum isolate DNAS-94-86453 ribulose-15-bisphosphate carboxylase/oxygenase large subunit (rbcL) gene partial cds chloroplast	.	.	.	.	.	C	.	.	.	.	.	.	.	.	.	.	.	.	.	.	.	.	.	.	.	.	G	.	.	C	.	.	.	.	.	.	G	G	A	.	.	.	.	.	.	.	.	.	.
KP866819.1 Pimpinella anisum isolate DNAS-96-86404 ribulose-15-bisphosphate carboxylase/oxygenase large subunit (rbcL) gene partial cds chloroplast	.	.	.	.	.	C	.	.	.	.	.	.	.	.	.	.	.	.	.	.	.	.	.	.	.	.	G	.	.	C	.	.	.	.	.	.	G	G	A	.	.	.	.	.	.	.	.	.	.
KP974261.1 Trachyspermum ammi voucher MoSEL-277 ribulose-15-bisphosphate carboxylase/oxygenase large subunit (rbcL) gene partial cds chloroplast	.	.	.	.	.	C	.	.	.	.	.	.	.	.	.	.	.	.	.	.	.	.	.	.	.	.	.	.	.	C	.	.	.	.	.	.	G	G	A	.	.	.	.	.	.	.	.	.	.
KR002656.1:55051-56478 Coriandrum sativum chloroplast complete genome	.	.	.	.	.	C	.	.	.	.	.	.	.	.	.	.	.	.	.	.	.	.	.	.	.	.	G	.	.	C	.	.	.	.	.	.	G	.	A	.	.	.	.	.	.	.	.	.	.
KR528698.1 Abroma augustum isolate BB0389 ribulose-15-bisphosphate carboxylase/oxygenase large subunit (rbcL) gene partial cds chloroplast	.	.	.	.	.	C	.	.	.	.	.	.	.	.	.	.	.	.	.	.	.	.	.	.	.	.	G	.	.	.	.	.	.	.	.	.	.	.	.	.	.	.	.	.	.	.	.	.	.
KR528698.1 Abroma augustum isolate BB0389 ribulose-15-bisphosphate carboxylase/oxygenase large subunit (rbcL) gene partial cds chloroplast(2)	.	.	.	.	.	C	.	.	.	.	.	.	.	.	.	.	.	.	.	.	.	.	.	.	.	.	G	.	.	.	.	.	.	.	.	.	.	.	.	.	.	.	.	.	.	.	.	.	.
KR528700.1 Abroma augustum isolate J486 ribulose-15-bisphosphate carboxylase/oxygenase large subunit (rbcL) gene partial cds chloroplast	.	.	.	.	.	C	.	.	.	.	.	.	.	.	.	.	.	.	.	.	.	.	.	.	.	.	G	.	.	.	.	.	.	.	.	.	G	.	.	.	.	T	.	.	.	.	.	.	.
KT963037.1:57409-58836 Angelica dahurica voucher 13T-05 chloroplast complete genome	.	.	.	.	.	C	.	.	.	.	.	.	.	.	.	.	.	.	.	.	.	.	.	.	.	.	G	.	.	C	.	.	.	.	.	.	G	G	A	.	.	.	.	.	.	.	.	.	.
KU499881.1 Pimpinella anisum voucher A2 ribulose-15-bisphosphate carboxylase/oxygenase large subunit (rbcL) gene partial cds chloroplast	.	.	.	.	.	C	.	.	.	.	.	.	.	.	.	.	.	.	.	.	.	.	.	.	.	.	G	.	.	C	.	.	.	.	.	.	G	G	A	.	.	.	.	.	.	.	.	.	.
KX171420.1:55969-57399 Tacca chantrieri plastid complete genome	.	.	.	.	.	C	.	.	T	.	.	.	A	.	.	.	.	.	.	.	.	.	.	.	.	.	.	.	.	.	.	.	.	.	.	.	.	.	.	.	.	.	.	.	A	A	G	T	.
KX180032.1 Picrorhiza kurrooa isolate SBB-1388 ribulose-15-bisphosphate carboxylase/oxygenase large subunit (rbcL) gene partial cds chloroplast	.	.	.	.	.	C	.	.	.	.	.	.	.	.	.	.	.	.	.	.	.	.	.	.	.	.	G	.	.	.	.	.	.	.	.	.	.	.	.	.	.	.	.	.	.	.	.	.	.
KX180034.1 Picrorhiza kurrooa isolate SBB-1389 ribulose-15-bisphosphate carboxylase/oxygenase large subunit (rbcL) gene partial cds chloroplast	.	.	.	.	.	C	.	.	.	.	.	.	.	.	.	.	.	.	.	.	.	.	.	.	.	.	G	.	.	.	.	.	.	.	.	.	.	.	.	.	.	.	.	.	.	.	.	.	.
KX527125.1 Dischidia formosana voucher CPG10060 ribulose-15-bisphosphate carboxylase/oxygenase large subunit (rbcL) gene partial cds chloroplast	.	.	.	.	.	C	.	.	.	.	.	.	.	.	.	.	.	.	.	.	.	.	.	.	.	.	G	.	.	.	.	.	.	.	.	.	.	.	T	.	.	.	.	.	.	G	.	.	.
KX527558.1 Tinospora crispa voucher WW Chen ZD s. n. ribulose-15-bisphosphate carboxylase/oxygenase large subunit (rbcL) gene partial cds chloroplast	.	.	.	.	.	C	.	.	T	.	.	.	.	.	.	.	.	.	.	.	.	.	.	.	.	.	.	.	.	.	.	.	.	.	.	.	G	.	.	.	.	T	.	.	.	.	.	.	.
KX546825.1 Cinnamomum bejolghota isolate J559 ribulose-15-bisphosphate carboxylase/oxygenase large subunit (rbcL) gene partial cds chloroplast	.	.	.	.	.	C	.	.	.	.	.	.	.	.	.	.	.	.	.	.	.	.	.	.	.	.	.	.	.	.	.	.	.	.	.	.	.	.	.	.	.	.	.	.	.	.	.	.	.
KY365710.1 Tinospora crispa voucher Chen ZD s.n. (PE) ribulose-15-bisphosphate carboxylase/oxygenase large subunit (rbcL) gene partial cds chloroplast	.	.	.	.	.	C	.	.	T	.	.	.	.	.	.	.	.	.	.	.	.	.	.	.	.	.	.	.	.	.	.	.	.	.	.	.	G	.	.	.	.	T	.	.	.	.	.	.	.
KY498684.1 Cladogynos orientalis voucher Tyh 11293 (HITBC) ribulose-15-bisphosphate carboxylase/oxygenase large subunit (rbcL) gene partial cds chloroplast	.	.	.	.	.	C	.	.	T	.	.	.	.	.	.	.	.	.	.	.	T	.	.	.	.	.	.	.	.	.	.	.	.	.	.	.	.	.	.	.	.	.	.	.	.	.	.	.	.
KY635878.1:58262-59689 Cinnamomum verum chloroplast complete genome	.	.	.	.	.	C	.	.	.	.	.	.	.	.	.	.	.	.	.	.	.	.	.	.	.	.	.	.	.	.	.	.	.	.	.	.	.	.	.	.	.	.	.	.	.	.	.	.	.
KY988320.1 Phyllanthus emblica voucher PFC161216-0044 ribulose-15-bisphosphate carboxylase/oxygenase large subunit (rbcL) gene partial cds chloroplast	.	.	.	.	.	C	.	.	T	.	.	.	.	.	.	.	.	.	.	.	T	.	.	.	.	.	.	.	.	.	.	.	.	.	.	.	.	.	.	.	.	.	.	.	.	.	.	.	.
KY988329.1 Terminalia chebula voucher PFC161220-0055 ribulose-15-bisphosphate carboxylase/oxygenase large subunit (rbcL) gene partial cds chloroplast	.	.	.	.	.	C	.	.	.	.	.	.	.	.	C	.	.	.	.	.	T	.	.	.	.	.	.	A	.	.	.	.	.	.	.	.	.	.	.	.	.	.	.	.	A	.	.	T	.
LC107029.1 Terminalia bellirica chloroplast rbcL gene for ribulose-15-bisphosphate carboxylase/oxygenase large subunit partial cds specimen voucher: KANA:C130911511TCH	.	.	.	.	.	C	.	.	.	.	.	.	.	.	C	.	.	.	.	.	T	.	.	.	.	.	.	A	.	.	.	.	.	.	.	.	.	.	.	.	.	.	.	.	A	.	.	T	.
LC383710.1 Aquilaria crassna chloroplast rbcL gene for ribulose-15-bisphosphate carboxylase/oxygenase large subunit partial cds	.	.	.	.	.	C	.	.	.	.	.	.	.	.	.	.	.	.	.	.	.	.	.	.	.	.	G	.	.	.	.	.	.	.	.	.	.	.	.	.	.	.	.	.	.	.	.	.	.
LC438868.1 Terminalia bellirica chloroplast gene for ribulose-15-bisphosphate carboxylase/oxygenase large subunit partial cds isolate: CHULA-018	.	.	.	.	.	C	.	.	.	.	.	.	.	.	C	.	.	.	.	.	T	.	.	.	.	.	.	A	.	.	.	.	.	.	.	.	.	.	.	.	.	.	.	.	A	.	.	T	.
LC461931.1 Piper retrofractum chloroplast gene for ribulose-15-bisphosphate carboxylase/oxygenase large subunit partial cds isolate: CHULA-011	.	.	.	.	.	C	.	.	.	.	.	.	.	.	.	.	.	.	.	.	.	.	.	.	.	.	.	.	.	.	.	.	.	.	.	.	.	.	.	.	.	.	.	.	.	.	.	.	.
MF435322.1 Cinnamomum sp. JH-2017 voucher UBDH:20-5404 ribulose 15-bisphosphate carboxylase/oxygenase large subunit (rbcL) gene partial cds chloroplast	.	.	.	.	.	C	.	.	.	.	.	.	.	.	.	.	.	.	.	.	.	.	.	.	.	.	.	.	.	.	.	.	.	.	.	.	.	.	.	.	.	.	.	.	.	.	.	.	.
MG266206.1 Rauvolfia serpentina voucher CMPR8780 ribulose-15-bisphosphate carboxylase/oxygenase large subunit (rbcL) gene partial cds chloroplast	.	.	.	.	.	C	.	.	.	.	.	.	.	.	.	.	.	.	.	.	.	.	.	.	.	.	G	.	.	.	.	.	.	.	.	.	.	.	.	.	.	.	.	.	.	.	.	.	.
MG874804.1:55241-56695 Atractylodes lancea chloroplast complete genome	.	.	.	.	.	G	.	.	.	.	.	.	.	.	.	.	.	.	.	.	.	.	.	.	.	.	G	.	.	.	.	.	.	.	.	T	G	G	A	.	.	.	.	.	.	.	.	T	.
MG946829.1 Coriandrum sativum ribulose-15-bisphosphate carboxylase/oxygenase large subunit gene partial cds chloroplast	.	.	.	.	.	C	.	.	.	.	.	.	.	.	.	.	.	.	.	.	.	.	.	.	.	.	G	.	.	C	.	.	.	.	.	.	G	.	A	.	.	.	.	.	.	.	.	.	.
MG946861.1 Rauvolfia serpentina ribulose-15-bisphosphate carboxylase/oxygenase large subunit gene partial cds chloroplast	.	.	.	.	.	C	.	.	.	.	.	.	.	.	.	.	.	.	.	.	.	.	.	.	.	.	G	.	.	.	.	.	.	.	.	.	.	.	.	.	.	.	.	.	.	.	.	.	.
MG946873.1 Trachyspermum ammi ribulose-15-bisphosphate carboxylase/oxygenase large subunit gene partial cds chloroplast	.	.	.	.	.	C	.	.	.	.	.	.	.	.	.	.	.	.	.	.	.	.	.	.	.	.	.	.	.	C	.	.	.	.	.	.	G	G	A	.	.	.	.	.	.	.	.	.	.
MG946899.1 Trachyspermum ammi ribulose-15-bisphosphate carboxylase/oxygenase large subunit gene partial cds chloroplast	.	.	.	.	.	C	.	.	.	.	.	.	.	.	.	.	.	.	.	.	.	.	.	.	.	.	.	.	.	C	.	.	.	.	.	.	G	G	A	.	.	.	.	.	.	.	.	.	.
MG946939.1 Cuminum cyminum ribulose-15-bisphosphate carboxylase/oxygenase large subunit gene partial cds chloroplast	.	.	.	.	.	C	.	.	.	.	.	.	.	.	.	.	.	.	.	.	.	.	.	.	.	.	G	.	.	C	.	.	.	.	.	.	G	G	A	.	.	.	.	.	A	.	.	.	.
MG963260.1:61382-62809 Dischidia albida chloroplast partial genome	.	.	.	.	.	C	.	.	.	.	.	.	.	.	.	.	.	.	.	.	.	.	.	.	.	.	G	.	.	.	.	.	.	.	.	.	.	.	T	.	.	.	.	.	.	G	.	.	.
MH101974.1 Syzygium aromaticum isolate s2 ribulose-15-bisphosphate carboxylase/oxygenase large subunit (rbcL) gene partial cds chloroplast	.	.	.	.	.	C	.	.	.	.	.	.	.	.	.	.	.	.	.	.	T	.	.	.	.	.	.	A	.	.	.	.	.	.	.	.	.	.	.	.	.	.	.	.	.	.	.	T	.
MH101978.1 Syzygium aromaticum isolate s6 ribulose-15-bisphosphate carboxylase/oxygenase large subunit (rbcL) gene partial cds chloroplast	.	.	.	.	.	C	.	.	.	.	.	.	.	.	.	.	.	.	.	.	T	.	.	.	.	.	.	A	.	.	.	.	.	.	.	.	.	.	.	.	.	.	.	.	.	.	.	T	.
MH161428.1:58486-59949 Zingiber officinale chloroplast complete genome	.	.	.	.	.	C	.	.	T	.	.	.	.	.	.	.	.	.	.	.	.	.	.	.	.	.	G	.	.	.	.	.	.	.	.	.	.	.	.	.	.	.	.	.	.	G	.	T	.
MH332433.1 Aglaia tomentosa voucher gp-348 ribulose-15-bisphosphate carboxylase/oxygenase large subunit (rbcL) gene partial cds chloroplast	.	.	.	.	.	.	.	.	.	.	.	.	.	.	.	.	.	.	.	.	.	.	.	.	.	.	.	.	.	.	.	.	.	.	.	.	A	.	.	.	.	T	.	.	.	.	.	.	.
MH603448.1:57007-58449 Zingiber officinale isolate 90-1128 plastid partial genome	.	.	.	.	.	C	.	.	T	.	.	.	.	.	.	.	.	.	.	.	.	.	.	.	.	.	G	.	.	.	.	.	.	.	.	.	.	.	.	.	.	.	.	.	.	G	.	T	.
MH778101.1:58210-59637 Diospyros maclurei chloroplast complete genome	.	.	.	.	.	.	.	.	T	.	.	.	.	.	.	.	.	.	.	.	.	.	.	.	.	.	G	.	.	.	.	.	.	.	.	.	.	.	.	.	.	.	.	.	.	.	.	.	.
MH778544.1:55479-56906 Angelica sinensis isolate MG2 chloroplast complete genome	.	.	.	.	.	C	.	.	.	.	.	.	.	.	.	.	.	.	.	.	.	.	.	.	.	.	G	.	.	C	.	.	.	.	.	.	G	.	A	.	.	.	.	.	.	.	.	.	.
MK209001.1:59395-60837 Kaempferia galanga chloroplast complete genome	.	.	.	.	.	C	.	.	T	.	.	.	.	.	.	.	.	.	.	.	.	.	.	.	.	.	G	.	.	.	.	.	.	.	.	.	.	.	.	.	.	.	.	.	.	G	.	T	.
MK262728.1:58813-60276 Alpinia katsumadae chloroplast complete genome	.	.	.	.	.	C	.	.	T	.	.	.	.	.	.	.	.	.	.	.	.	.	.	.	.	.	G	.	.	.	.	.	.	.	.	.	.	.	.	.	.	.	.	.	.	G	.	T	.
MK262729.1:58254-59717 Alpinia oxyphylla chloroplast complete genome	.	.	.	.	.	C	.	.	T	.	.	.	.	.	.	.	.	.	.	.	.	.	.	.	.	.	G	.	.	.	.	.	.	.	.	.	.	.	.	.	.	.	.	.	.	G	.	T	.
MK331713.1:56857-58284 Osbeckia stellata chloroplast complete genome	.	.	.	.	.	C	.	.	.	.	.	.	.	.	.	.	.	.	.	.	T	.	.	.	.	.	.	A	.	.	.	.	.	.	.	.	A	.	.	.	.	.	.	.	.	.	.	G	.
MK637743.1:54809-56248 Lepidium sativum chloroplast complete genome	.	.	.	.	.	C	.	.	.	.	.	.	.	.	.	.	.	.	.	.	.	.	.	.	.	.	.	.	.	.	.	.	.	.	.	.	.	.	.	.	.	.	.	.	.	.	.	.	.
MK688990.1:55457-56884 Angelica sinensis isolate wem chloroplast complete genome	.	.	.	.	.	C	.	.	.	.	.	.	.	.	.	.	.	.	.	.	.	.	.	.	.	.	G	.	.	C	.	.	.	.	.	.	G	.	A	.	.	.	.	.	.	.	.	.	.
MK688991.1:55471-56898 Angelica sinensis isolate wmx chloroplast complete genome	.	.	.	.	.	C	.	.	.	.	.	.	.	.	.	.	.	.	.	.	.	.	.	.	.	.	G	.	.	C	.	.	.	.	.	.	G	.	A	.	.	.	.	.	.	.	.	.	.
MK779998.1:c73775-72342 Aquilaria crassna voucher ZhangHN02 chloroplast complete genome	.	.	.	.	.	C	.	.	.	.	.	.	.	.	.	.	.	.	.	.	.	.	.	.	.	.	G	.	.	.	.	.	.	.	.	.	.	.	.	.	.	.	.	.	.	.	.	.	.
MK840839.1 Plumbago indica voucher CMPR8785 ribulose 15-bisphosphate carboxylase/oxygenase large subunit (rbcL) gene partial cds chloroplast	.	.	.	.	.	C	.	.	.	.	.	.	.	.	.	.	.	.	.	.	.	.	.	.	.	.	.	.	.	.	.	.	.	.	.	.	.	.	.	.	.	.	.	.	.	.	.	T	.
MK889505.1:59374-60837 Wurfbainia longiligularis chloroplast complete genome	.	.	.	.	.	C	.	.	T	.	.	.	.	.	.	.	.	.	.	.	.	.	.	G	.	.	G	.	.	.	.	.	.	.	.	.	.	.	.	.	.	.	.	.	.	G	.	T	.
MN106246.1:58828-60285 Aglaia odorata chloroplast complete genome	.	.	.	.	.	.	.	.	.	.	.	.	.	.	.	.	.	.	.	.	.	.	.	.	.	.	.	.	.	.	.	.	.	.	.	.	A	.	.	.	.	T	.	.	.	.	.	.	.
MN125348.1:c73691-72258 Aquilaria crassna chloroplast complete genome	.	.	.	.	.	C	.	.	.	.	.	.	.	.	.	.	.	.	.	.	.	.	.	.	.	.	G	.	.	.	.	.	.	.	.	.	.	.	.	.	.	.	.	.	.	.	.	.	.
MN125633.1 Phyllanthus emblica ribulose-15-bisphosphate carboxylase/oxygenase large subunit (rbcL) gene partial cds chloroplast	.	.	.	.	.	C	.	.	T	.	.	.	.	.	.	.	.	.	.	.	T	.	.	.	.	.	.	.	.	.	.	.	.	.	.	.	.	.	.	.	.	.	.	.	.	.	.	.	.
MN176145.1:54809-56248 Lepidium sativum chloroplast complete genome	.	.	.	.	.	C	.	.	.	.	.	.	.	.	.	.	.	.	.	.	.	.	.	.	.	.	.	.	.	.	.	.	.	.	.	.	.	.	.	.	.	.	.	.	.	.	.	.	.
MN216838.1 Cissampelos sp. MP 778 ribulose-15-bisphosphate carboxylase/oxygenase large subunit (rbcL) gene partial cds chloroplast	.	.	.	.	.	C	.	.	.	.	.	.	.	.	.	.	.	.	.	.	.	.	.	.	.	.	.	.	.	.	.	.	.	.	.	.	.	.	.	.	.	T	.	.	.	.	.	.	.
MN366758.1 Shirakiopsis aubrevillei voucher FHO-CX65 ribulose-15-bisphosphate carboxylase/oxygenase large subunit (rbcL) gene partial cds chloroplast	.	.	.	.	.	C	.	.	T	.	.	.	.	.	.	.	.	.	.	.	T	.	.	.	.	.	.	.	.	.	.	.	.	.	.	.	.	.	.	.	.	.	.	.	.	.	.	.	.
MN366835.1 Mansonia altissima voucher IDRCG048-13 BRLU NB0594 ribulose-15-bisphosphate carboxylase/oxygenase large subunit (rbcL) gene partial cds chloroplast	.	.	.	.	.	C	.	.	.	.	.	.	.	.	.	.	.	.	.	.	.	.	.	.	.	.	G	.	.	.	.	.	.	.	.	.	.	.	.	.	.	T	.	.	.	.	.	.	.
MN480804.1:56977-58404 Rauvolfia verticillata voucher IBSC:W.N. Chen 2019001 plastid complete genome	.	.	.	.	.	C	.	.	.	.	.	.	.	.	.	.	.	.	.	.	.	.	.	.	.	.	G	.	.	.	.	.	.	.	.	.	.	.	.	.	.	.	.	.	.	.	.	.	.
MN689735.1:58333-59781 Cinnamomum camphora isolate 6c chloroplast complete genome	.	.	.	.	.	C	.	.	.	.	.	.	.	.	.	.	.	.	.	.	.	.	.	.	.	.	.	.	.	.	.	.	.	.	.	.	.	.	.	.	.	.	.	.	.	.	.	.	.
MN698963.1:90003-91430 Cinnamomum aromaticum chloroplast complete genome	.	.	.	.	.	C	.	.	.	.	.	.	.	.	.	.	.	.	.	.	.	.	.	.	.	.	.	.	.	.	.	.	.	.	.	.	.	.	.	.	.	.	.	.	.	.	.	.	.
MN711725.1:56736-58184 Phyllanthus emblica chloroplast complete genome	.	.	.	.	.	C	.	.	T	.	.	.	.	.	.	.	.	.	.	.	T	.	.	.	.	.	.	.	.	.	.	.	.	.	.	.	.	.	.	.	.	.	.	.	.	.	.	.	.
MN727386.1:59017-60465 Tinospora sinensis chloroplast complete genome	.	.	.	.	.	C	.	.	T	.	.	.	.	.	.	.	.	.	.	.	.	.	.	.	.	.	.	.	.	.	.	.	.	.	.	.	G	.	.	.	.	T	.	.	.	.	.	.	.
MN736954.1:59226-60653 Terminalia chebula chloroplast complete genome	.	.	.	.	.	C	.	.	.	.	.	.	.	.	C	.	.	.	.	.	T	.	.	.	.	.	.	A	.	.	.	.	.	.	.	.	.	.	.	.	.	.	.	.	A	.	.	T	.
MN736958.1:57723-59186 Zingiber officinale chloroplast complete genome	.	.	.	.	.	C	.	.	T	.	.	.	.	.	.	.	.	.	.	.	.	.	.	.	.	.	G	.	.	.	.	.	.	.	.	.	.	.	.	.	.	.	.	.	.	G	.	T	.
MN746306.1:58534-59961 Syzygium aromaticum chloroplast complete genome	.	.	.	.	.	C	.	.	.	.	.	.	.	.	.	.	.	.	.	.	T	.	.	.	.	.	.	A	.	.	.	.	.	.	.	.	.	.	.	.	.	.	.	.	.	.	.	T	.
MN901636.1:55564-56991 Cuminum cyminum chloroplast complete genome	.	.	.	.	.	C	.	.	.	.	.	.	.	.	.	.	.	.	.	.	.	.	.	.	.	.	G	.	.	C	.	.	.	.	.	.	G	G	A	.	.	.	.	.	A	.	.	.	.
MN931250.1:59454-60917 Wurfbainia villosa chloroplast complete genome	.	.	.	.	.	C	.	.	T	.	.	.	.	.	.	.	.	.	.	.	.	.	.	.	.	.	G	.	.	.	.	.	.	.	.	.	.	.	.	.	.	.	.	.	.	G	.	T	.
MT120766.1:c6887-5460 Glycyrrhiza glabra voucher MO:Kurbanov 2054 chloroplast complete genome	.	.	.	.	.	C	.	.	T	.	.	.	.	.	.	.	.	.	.	.	T	.	.	.	.	.	.	.	.	.	.	.	.	.	.	.	G	G	G	C	.	A	.	.	.	.	.	.	.
MT120769.1:c6887-5460 Glycyrrhiza glabra voucher TASH:G.Kinzikayeva et al. 6427 chloroplast complete genome	.	.	.	.	.	C	.	.	T	.	.	.	.	.	.	.	.	.	.	.	T	.	.	.	.	.	.	.	.	.	.	.	.	.	.	.	G	G	G	C	.	A	.	.	.	.	.	.	.
MT120771.1:c6886-5459 Glycyrrhiza glabra voucher LE:B.Vasyukov et al. s.n. chloroplast complete genome	.	.	.	.	.	C	.	.	T	.	.	.	.	.	.	.	.	.	.	.	T	.	.	.	.	.	.	.	.	.	.	.	.	.	.	.	G	G	G	C	.	A	.	.	.	.	.	.	.
MT834522.1:55279-56712 Atractylodes lancea chloroplast complete genome	.	.	.	.	.	G	.	.	.	.	.	.	.	.	.	.	.	.	.	.	.	.	.	.	.	.	G	.	.	.	.	.	.	.	.	T	G	G	A	.	.	.	.	.	.	.	.	T	.
MT921977.1:57421-58848 Angelica anomala voucher HLQA10057 chloroplast complete genome	.	.	.	.	.	C	.	.	.	.	.	.	.	.	.	.	.	.	.	.	.	.	.	.	.	.	G	.	.	C	.	.	.	.	.	.	G	G	A	.	.	.	.	.	.	.	.	.	.
MT982391.1:55479-56906 Angelica sinensis voucher ASINE220200814 chloroplast complete genome	.	.	.	.	.	C	.	.	.	.	.	.	.	.	.	.	.	.	.	.	.	.	.	.	.	.	G	.	.	C	.	.	.	.	.	.	G	.	A	.	.	.	.	.	.	.	.	.	.
MW145134.1:59299-60762 Wurfbainia neoaurantiaca voucher Y20180726015 chloroplast complete genome	.	.	.	.	.	C	.	.	T	.	.	.	.	.	.	.	.	.	.	.	.	.	.	G	.	.	G	.	.	.	.	.	.	.	.	.	.	.	.	.	.	.	.	.	.	G	.	T	.
MW284876.1:56806-58233 Angelica biserrata voucher Liao 2019091801 chloroplast complete genome	.	.	.	.	.	C	.	.	.	.	.	.	.	.	.	.	.	.	.	.	.	.	.	.	.	.	G	.	.	C	.	.	.	.	.	.	G	G	A	.	.	.	.	.	.	.	.	.	.
NC 029392.1:57409-58836 Angelica dahurica voucher 13T-05 chloroplast complete genome	.	.	.	.	.	C	.	.	.	.	.	.	.	.	.	.	.	.	.	.	.	.	.	.	.	.	G	.	.	C	.	.	.	.	.	.	G	G	A	.	.	.	.	.	.	.	.	.	.
NC 036935.1:58713-60176 Amomum krervanh chloroplast complete genome	.	.	.	.	.	C	.	.	T	.	.	.	.	.	.	.	.	.	.	.	.	.	.	.	.	.	G	.	.	.	.	.	.	.	.	.	.	.	.	.	.	.	.	.	.	G	.	T	.
NC 036992.1:59357-60820 Amomum compactum chloroplast complete genome	.	.	.	.	.	C	.	.	T	.	.	.	.	.	.	.	.	.	.	.	.	.	.	.	.	.	G	.	.	.	.	.	.	.	.	.	.	.	.	.	.	.	.	.	.	G	.	T	.
NC 037483.1:55241-56695 Atractylodes lancea chloroplast complete genome	.	.	.	.	.	G	.	.	.	.	.	.	.	.	.	.	.	.	.	.	.	.	.	.	.	.	G	.	.	.	.	.	.	.	.	T	G	G	A	.	.	.	.	.	.	.	.	T	.
NC 040851.1:59395-60837 Kaempferia galanga chloroplast complete genome	.	.	.	.	.	C	.	.	T	.	.	.	.	.	.	.	.	.	.	.	.	.	.	.	.	.	G	.	.	.	.	.	.	.	.	.	.	.	.	.	.	.	.	.	.	G	.	T	.
NC 042153.1:54310-55758 Tinospora cordifolia voucher SUPG015 chloroplast complete genome	.	.	.	.	.	C	.	.	T	.	.	.	.	.	.	.	.	.	.	.	.	.	.	.	.	.	.	.	.	.	.	.	.	.	.	.	G	.	.	.	.	T	.	.	.	.	.	.	.
NC 042160.1:58235-59662 Diospyros hainanensis chloroplast complete genome	.	.	.	.	.	.	.	.	T	.	.	.	.	.	.	.	.	.	.	.	.	.	.	.	.	.	G	.	.	.	.	.	.	.	.	.	.	.	.	.	.	.	.	.	.	.	.	.	.
NC 042161.1:58210-59637 Diospyros maclurei chloroplast complete genome	.	.	.	.	.	.	.	.	T	.	.	.	.	.	.	.	.	.	.	.	.	.	.	.	.	.	G	.	.	.	.	.	.	.	.	.	.	.	.	.	.	.	.	.	.	.	.	.	.
NC 042826.1:55458-56885 Angelica sinensis isolate MG5 chloroplast complete genome	.	.	.	.	.	C	.	.	.	.	.	.	.	.	.	.	.	.	.	.	.	.	.	.	.	.	G	.	.	C	.	.	.	.	.	.	G	.	A	.	.	.	.	.	.	.	.	.	.
NC 043844.1:c73775-72342 Aquilaria crassna voucher ZhangHN02 chloroplast complete genome	.	.	.	.	.	C	.	.	.	.	.	.	.	.	.	.	.	.	.	.	.	.	.	.	.	.	G	.	.	.	.	.	.	.	.	.	.	.	.	.	.	.	.	.	.	.	.	.	.
NC 044775.1:58486-59949 Zingiber officinale chloroplast complete genome	.	.	.	.	.	C	.	.	T	.	.	.	.	.	.	.	.	.	.	.	.	.	.	.	.	.	G	.	.	.	.	.	.	.	.	.	.	.	.	.	.	.	.	.	.	G	.	T	.
NC 046486.1:56857-58284 Osbeckia stellata chloroplast complete genome	.	.	.	.	.	C	.	.	.	.	.	.	.	.	.	.	.	.	.	.	T	.	.	.	.	.	.	A	.	.	.	.	.	.	.	.	A	.	.	.	.	.	.	.	.	.	.	G	.
NC 046879.1:55564-56991 Cuminum cyminum chloroplast complete genome	.	.	.	.	.	C	.	.	.	.	.	.	.	.	.	.	.	.	.	.	.	.	.	.	.	.	G	.	.	C	.	.	.	.	.	.	G	G	A	.	.	.	.	.	A	.	.	.	.
NC 047178.1:54809-56248 Lepidium sativum chloroplast complete genome	.	.	.	.	.	C	.	.	.	.	.	.	.	.	.	.	.	.	.	.	.	.	.	.	.	.	.	.	.	.	.	.	.	.	.	.	.	.	.	.	.	.	.	.	.	.	.	.	.
NC 047244.1:56499-57926 Rauvolfia serpentina chloroplast complete genome	.	.	.	.	.	C	.	.	.	.	.	.	.	.	.	.	.	.	.	.	.	.	.	.	.	.	G	.	.	.	.	.	.	.	.	.	.	.	.	.	.	.	.	.	.	.	.	.	.
NC 047249.1:58534-59961 Syzygium aromaticum chloroplast complete genome	.	.	.	.	.	C	.	.	.	.	.	.	.	.	.	.	.	.	.	.	T	.	.	.	.	.	.	A	.	.	.	.	.	.	.	.	.	.	.	.	.	.	.	.	.	.	.	T	.
NC 047468.1:59226-60653 Terminalia chebula chloroplast complete genome	.	.	.	.	.	C	.	.	.	.	.	.	.	.	C	.	.	.	.	.	T	.	.	.	.	.	.	A	.	.	.	.	.	.	.	.	.	.	.	.	.	.	.	.	A	.	.	T	.
NC 047477.1:56736-58184 Phyllanthus emblica chloroplast complete genome	.	.	.	.	.	C	.	.	T	.	.	.	.	.	.	.	.	.	.	.	T	.	.	.	.	.	.	.	.	.	.	.	.	.	.	.	.	.	.	.	.	.	.	.	.	.	.	.	.
NC 048461.1:58813-60276 Alpinia katsumadae chloroplast complete genome	.	.	.	.	.	C	.	.	T	.	.	.	.	.	.	.	.	.	.	.	.	.	.	.	.	.	G	.	.	.	.	.	.	.	.	.	.	.	.	.	.	.	.	.	.	G	.	T	.
NC 048994.1:58828-60285 Aglaia odorata chloroplast complete genome	.	.	.	.	.	.	.	.	.	.	.	.	.	.	.	.	.	.	.	.	.	.	.	.	.	.	.	.	.	.	.	.	.	.	.	.	A	.	.	.	.	T	.	.	.	.	.	.	.
NC 050346.1:58267-59694 Cinnamomum kotoense chloroplast complete genome	.	.	.	.	.	C	.	.	.	.	.	.	.	.	.	.	.	.	.	.	.	.	.	.	.	.	.	.	.	.	.	.	.	.	.	.	.	.	.	.	.	.	.	.	.	.	.	.	.
NC 051890.1:57222-58649 Angelica sylvestris voucher GRIN-PI54393 chloroplast complete genome	.	.	.	.	.	C	.	.	.	.	.	.	.	.	.	.	.	.	.	.	.	.	.	.	.	.	G	.	.	C	.	.	.	.	.	.	G	G	A	.	.	.	.	.	.	.	.	.	.
U26330.2 Osbeckia stellata ribulose-15-bisphosphate carboxylase oxygenase large subunit (rbcL) gene partial cds chloroplast gene for chloroplast product	.	.	.	.	.	C	.	.	.	.	.	.	.	.	.	.	.	.	.	.	T	.	.	.	.	.	.	A	.	.	.	.	.	.	.	.	A	.	.	.	.	.	.	.	.	.	.	G	.
	300	301	302	303	304	305	306	307	308	309	310	311	312	313	314	315	316	317	318	319	320	321	322	323	324	325	326	327	328	329	330	331	332	333	334	335	336	337	338	339	340	341	342	343	344	345	346	347	348
A tagala NC 041455.1*	T	G	T	A	G	C	T	T	A	C	C	C	T	T	T	A	G	A	C	C	T	T	T	T	T	G	A	A	G	A	A	G	G	T	T	C	T	G	T	T	A	C	T	A	A	C	A	T	G
A pierrei KP998768.1*	.	.	.	.	.	.	.	.	.	.	.	.	.	.	.	.	.	.	.	.	.	.	.	.	.	.	.	.	.	.	.	.	.	.	.	.	.	.	.	.	.	.	.	.	.	.	.	.	.
A pothieri KP998769.1*	.	.	.	.	.	.	.	.	.	.	.	.	.	.	.	.	.	.	.	.	.	.	.	.	.	.	.	.	.	.	.	.	.	.	.	.	.	.	.	.	.	.	.	.	.	.	.	.	.
A albida AB205585.1	.	.	.	.	.	.	.	.	.	.	.	.	.	.	.	.	.	.	.	.	.	.	.	.	.	.	.	.	.	.	.	.	.	.	.	.	.	.	.	.	.	.	.	.	.	.	.	.	.
A arborea AB205586.1	.	.	.	.	.	.	.	.	.	.	.	.	.	.	.	.	.	.	T	.	.	.	.	.	.	.	.	.	.	.	.	.	.	.	.	.	.	.	.	.	.	.	.	.	.	.	.	.	.
A boosii KX212893.1	.	.	.	.	.	.	.	.	.	.	.	.	.	.	.	.	.	.	.	.	.	.	.	.	.	.	.	.	.	.	.	.	.	.	.	.	.	.	.	.	.	.	.	.	.	.	.	.	.
A bracteolata MH216002.1	.	.	.	.	.	.	.	.	.	.	.	.	.	.	.	.	.	.	.	.	.	.	.	.	.	.	.	.	.	.	.	.	.	.	.	.	.	.	.	.	.	.	.	.	.	.	.	.	.
A burelae AB205587.1	.	.	.	.	.	.	.	.	.	.	.	.	.	.	.	.	.	.	.	.	.	.	.	.	.	.	.	.	.	.	.	.	.	.	.	.	.	.	.	.	.	.	.	.	.	.	.	.	.
A californica GQ248551.1	.	.	.	.	.	.	.	.	.	.	.	.	.	.	.	.	.	.	T	.	.	.	.	.	.	.	.	.	.	.	G	.	.	.	.	.	.	.	.	.	.	.	.	.	.	.	.	.	.
A clematitis AB205588.1	.	.	.	.	.	.	.	.	.	.	.	.	.	.	.	.	.	.	.	.	.	.	.	.	.	.	.	.	.	.	.	.	.	.	.	.	.	.	.	.	.	.	.	.	.	.	.	.	.
A clematitis HE963331.1	.	.	.	.	.	.	.	.	.	.	.	.	.	.	.	.	.	.	.	.	.	.	.	.	.	.	.	.	.	.	.	.	.	.	.	.	.	.	.	.	.	.	.	.	.	.	.	.	.
A clematitis KM360650.1	.	.	.	.	.	.	.	.	.	.	.	.	.	.	.	.	.	.	.	.	.	.	.	.	.	.	.	.	.	.	.	.	.	.	.	.	.	.	.	.	.	.	.	.	.	.	.	.	.
A contorta NC 036152.1*	.	.	.	.	.	.	.	.	.	.	.	.	.	.	.	.	.	.	.	.	.	.	.	.	.	.	.	.	.	.	.	.	.	.	.	.	.	.	.	.	.	.	.	.	.	.	.	.	.
A convolvulacea AB205589.1	.	.	.	.	.	.	.	.	.	.	.	.	.	.	.	.	.	.	.	.	.	.	.	.	.	.	.	.	.	.	G	.	.	.	.	.	.	.	.	.	.	.	.	.	.	.	.	.	.
A cucurbitoides KF181558.1	.	.	.	.	.	.	.	.	.	.	.	.	.	.	.	.	.	.	T	.	.	.	.	.	.	.	.	.	.	.	G	.	.	.	.	.	.	.	.	.	.	.	.	.	.	.	.	.	.
A debilis NC 036153.1*	.	.	.	.	.	.	.	.	.	.	.	.	.	.	.	.	.	.	.	.	.	.	.	.	.	.	.	.	.	.	.	.	.	.	.	.	.	.	.	.	.	.	.	.	.	.	.	.	.
A eriantha AB205590.1	.	.	.	.	.	.	.	.	.	.	.	.	.	.	.	.	.	.	.	.	.	.	.	.	.	.	.	.	.	.	.	.	.	.	.	.	.	.	.	.	.	.	.	.	.	.	.	.	.
A fangchi JX944484.1	.	.	.	.	.	.	.	.	.	.	.	.	.	.	.	.	.	.	T	.	.	.	.	.	.	.	.	.	.	.	G	.	.	.	.	.	.	.	.	.	.	.	.	.	.	.	.	.	.
A fangchi KP094961.1	.	.	.	.	.	.	.	.	.	.	.	.	.	.	.	.	.	.	T	.	.	.	.	.	.	.	.	.	.	.	G	.	.	.	.	.	.	.	.	.	.	.	.	.	.	.	.	.	.
A fimbriata KU054390.1	.	.	.	.	.	.	.	.	.	.	.	.	.	.	.	.	.	.	.	.	.	.	.	.	.	.	.	.	.	.	.	.	.	.	.	.	.	.	.	.	.	.	.	.	.	.	.	.	.
A fimbriata MF349335.1	.	.	.	.	.	.	.	.	.	.	.	.	.	.	.	.	.	.	.	.	.	.	.	.	.	.	.	.	.	.	.	.	.	.	.	.	.	.	.	.	.	.	.	.	.	.	.	.	.
A fordiana KP094727.1	.	.	.	.	.	.	.	.	.	.	.	.	.	.	.	.	.	.	.	.	.	.	.	.	.	.	.	.	.	.	.	.	.	.	.	.	.	.	.	.	.	.	.	.	.	.	.	.	.
A gigantea KP998764.1*	.	.	.	.	.	.	.	.	.	.	.	.	.	.	.	.	.	.	.	.	.	.	.	.	.	.	.	.	.	.	.	.	.	.	.	.	.	.	.	.	.	.	.	.	.	.	.	.	.
A grandiflora KP998765.1*	.	.	.	.	.	.	.	.	.	.	.	.	.	.	.	.	.	.	.	.	.	.	.	.	.	.	.	.	.	.	.	.	.	.	.	.	.	.	.	.	.	.	.	.	.	.	.	.	.
A heterophylla KU853431.1	.	.	.	.	.	.	.	.	.	.	.	.	.	.	.	.	.	.	T	.	.	.	.	.	.	.	.	.	.	.	G	.	.	.	.	.	.	.	.	.	.	.	.	.	.	.	.	.	.
A indica KF425775.1	.	.	.	.	.	.	.	.	.	.	.	.	.	.	.	.	.	.	.	.	.	.	.	.	.	.	.	.	.	.	.	.	.	.	.	.	.	.	.	.	.	.	.	.	.	.	.	.	.
A indica KF498586.1	.	.	.	.	.	.	.	.	.	.	.	.	.	.	.	.	.	.	.	.	.	.	.	.	.	.	.	.	.	.	.	.	.	.	.	.	.	.	.	.	.	.	.	.	.	.	.	.	.
A kaempferi NC 041452.1*	.	.	.	.	.	.	.	.	.	.	.	.	.	.	.	.	.	.	T	.	.	.	.	.	.	.	.	.	.	.	G	.	.	.	.	.	.	.	.	.	.	.	.	.	.	.	.	.	.
A kerrii KP998766.1*	.	.	.	.	.	.	.	.	.	.	.	.	.	.	.	.	.	.	.	.	.	.	.	.	.	.	.	.	.	.	.	.	.	.	.	.	.	.	.	.	.	.	.	.	.	.	.	.	.
A krisagathra KF498589.1	.	.	.	.	.	.	.	.	.	.	.	.	.	.	.	.	.	.	.	.	.	.	.	.	.	.	.	.	.	.	.	.	.	.	.	.	.	.	.	.	.	.	.	.	.	.	.	.	.
A kunmingensis NC 041451.1*	.	.	.	.	.	.	.	.	.	.	.	.	.	.	.	.	.	.	T	.	.	.	.	.	.	.	.	.	.	.	G	.	.	.	.	.	.	.	.	.	.	.	.	.	.	.	.	.	.
A littoralis KP998767.1*	.	.	.	.	.	.	.	.	.	.	.	.	.	.	.	.	.	.	.	.	.	.	.	.	.	.	.	.	.	.	.	.	.	.	.	.	.	.	.	.	.	.	.	.	.	.	.	.	.
A lutea HE963334.1	.	.	.	.	.	.	.	.	.	.	.	.	.	.	.	.	.	.	.	.	.	.	.	.	.	.	.	.	.	.	.	.	.	.	.	.	.	.	.	.	.	.	.	.	.	.	.	.	.
A macrophylla NC 041453.1*	.	.	.	.	.	.	.	.	.	.	.	.	.	.	.	.	.	.	T	.	.	.	.	.	.	.	.	.	.	.	G	.	.	.	.	.	.	.	.	.	.	.	.	.	.	.	.	.	.
A manshuriensis JX944488.1	.	.	.	.	.	.	.	.	.	.	.	.	.	.	.	.	.	.	T	.	.	.	.	.	.	.	.	.	.	.	G	.	.	.	.	.	.	.	.	.	.	.	.	.	.	.	.	.	.
A manshuriensis KP088477.1	-	-	-	-	-	-	-	-	-	-	-	-	-	-	-	-	-	-	-	-	-	-	-	-	-	-	-	-	-	-	-	-	-	-	-	-	-	-	-	-	-	-	-	-	-	-	-	-	-
A maxima AB205594.1	.	.	.	.	.	.	.	.	.	.	.	.	.	.	.	.	.	.	.	.	.	.	.	.	.	.	.	.	.	.	.	.	.	.	.	.	.	.	.	.	.	.	.	.	.	.	.	.	.
A maxima KJ594105.1	.	.	.	.	.	.	.	.	.	.	.	.	.	.	.	.	.	.	.	.	.	.	.	.	.	.	.	.	.	.	.	.	.	.	.	.	.	.	.	.	.	.	.	.	.	.	.	.	.
A maxima KJ594106.1	.	.	.	.	.	.	.	.	.	.	.	.	.	.	.	.	.	.	.	.	.	.	.	.	.	.	.	.	.	.	.	.	.	.	.	.	.	.	.	.	.	.	.	.	.	.	.	.	.
A micrantha AB205595.1	.	.	.	.	.	.	.	.	.	.	.	.	.	.	.	.	.	.	.	.	.	.	.	.	.	.	.	.	.	.	.	.	.	.	.	.	.	.	.	.	.	.	.	.	.	.	.	.	.
A mollissima NC 041457.1*	.	.	.	.	.	.	.	.	.	.	.	.	.	.	.	.	.	.	T	.	.	.	.	.	.	.	.	.	.	.	G	.	.	.	.	.	.	.	.	.	.	.	.	.	.	.	.	.	.
A moupinensis NC 041454.1*	.	.	.	.	.	.	.	.	.	.	.	.	.	.	.	.	.	.	T	.	.	.	.	.	.	.	.	.	.	.	G	.	.	.	.	.	.	.	.	.	.	.	.	.	.	.	.	.	.
A pentandra AB205596.1	.	.	.	.	.	.	.	.	.	.	.	.	.	.	.	.	.	.	.	.	.	.	.	.	.	.	.	.	.	.	.	.	.	.	.	.	.	.	.	.	.	.	.	.	.	.	.	.	.
A pistolochia AF543711.1	.	.	.	.	.	.	.	.	.	.	.	.	.	.	.	.	.	.	.	.	.	.	.	.	.	.	.	.	.	.	.	.	.	.	.	.	.	.	.	.	.	.	.	.	.	.	.	.	.
A pistolochia DQ182332.1	.	.	.	.	.	.	.	.	.	.	.	.	.	.	.	.	.	.	.	.	.	.	.	.	.	.	.	.	.	.	.	.	.	.	.	.	.	.	.	.	.	.	.	.	.	.	.	.	.
A praevenosa AB205601.1	.	.	.	.	.	.	.	.	.	.	.	.	.	.	.	.	.	.	.	.	.	.	.	.	.	.	.	.	.	.	.	.	.	.	.	.	.	.	.	.	.	.	.	.	.	.	.	.	.
A promissa AB205602.1	.	.	.	.	.	.	.	.	.	.	.	.	.	.	.	.	.	.	.	.	.	.	.	.	.	.	.	.	.	.	.	.	.	.	.	.	.	.	.	.	.	.	.	.	.	.	.	.	.
A reniformis AB205600.1	.	.	.	.	.	.	.	.	.	.	.	.	.	.	.	.	.	.	.	.	.	.	.	.	.	.	.	.	.	.	.	.	.	.	.	.	.	.	.	.	.	.	.	.	.	.	.	.	.
A ringens KP998770.1*	.	.	.	.	.	.	.	.	.	.	.	.	.	.	.	.	.	.	.	.	.	.	.	.	.	.	.	.	.	.	.	.	.	.	.	.	.	.	.	.	.	.	.	.	.	.	.	.	.
A saccata KF181556.1	.	.	.	.	.	.	.	.	.	.	.	.	.	.	.	.	.	.	T	.	.	.	.	.	.	.	.	.	.	.	G	.	.	.	.	.	.	.	.	.	.	.	.	.	.	.	.	.	.
A serpentaria AB205597.1	.	.	.	.	.	.	.	.	.	.	.	.	.	.	.	.	.	.	.	.	.	.	.	.	.	.	.	.	.	.	G	.	.	.	.	.	.	.	.	.	.	.	.	.	.	.	.	.	.
A serpentaria KJ773281.1	.	.	.	.	.	.	.	.	.	.	.	.	.	.	.	.	.	.	.	.	.	.	.	.	.	.	.	.	.	.	G	.	.	.	.	.	.	.	.	.	.	.	.	.	.	.	.	.	.
A serpentaria KP643750.1	.	.	.	.	.	.	.	.	.	.	.	.	.	.	.	.	.	.	.	.	.	.	.	.	.	.	.	.	.	.	G	.	.	.	.	.	.	.	.	.	.	.	.	.	.	.	.	.	.
A serpentaria KY627244.1	.	.	.	.	.	.	.	.	.	.	.	.	.	.	.	.	.	.	.	.	.	.	.	.	.	.	.	.	.	.	G	.	.	.	.	.	.	.	.	.	.	.	.	.	.	.	.	.	.
A serpentaria P643657.1	.	.	.	.	.	.	.	.	.	.	.	.	.	.	.	.	.	.	.	.	.	.	.	.	.	.	.	.	.	.	G	.	.	.	.	.	.	.	.	.	.	.	.	.	.	.	.	.	.
A serpentaria P643812.1	.	.	.	.	.	.	.	.	.	.	.	.	.	.	.	.	.	.	.	.	.	.	.	.	.	.	.	.	.	.	G	.	.	.	.	.	.	.	.	.	.	.	.	.	.	.	.	.	.
A sp KP998771.1*	.	.	.	.	.	.	.	.	.	.	.	.	.	.	.	.	.	.	.	.	.	.	.	.	.	.	.	.	.	.	.	.	.	.	.	.	.	.	.	.	.	.	.	.	.	.	.	.	.
A tentaculata KP998773.1*	.	.	.	.	.	.	.	.	.	.	.	.	.	.	.	.	.	.	.	.	.	.	.	.	.	.	.	.	.	.	.	.	.	.	.	.	.	.	.	.	.	.	.	.	.	.	.	.	.
A thozetii KF496713.1	.	.	.	.	.	.	.	.	.	.	.	.	.	.	.	.	.	.	.	.	.	.	.	.	.	.	.	.	.	.	.	.	.	.	.	.	.	.	.	.	.	.	.	.	.	.	.	.	.
A tomentosa AB205598.1	.	.	.	.	.	.	.	.	.	.	.	.	.	.	.	.	.	.	T	.	.	.	.	.	.	.	.	.	.	.	G	.	.	.	.	.	.	.	.	.	.	.	.	.	.	.	.	.	.
A tonduzii JQ590507.1	.	.	.	.	.	.	.	.	.	.	.	.	.	.	.	.	.	.	.	.	.	.	.	.	.	.	.	.	.	.	.	.	.	.	.	.	.	.	.	.	.	.	.	.	.	.	.	.	.
A triactina AB205603.1	.	.	.	.	.	.	.	.	.	.	.	.	.	.	.	.	.	.	.	.	.	.	.	.	.	.	.	.	.	.	.	.	.	.	.	.	.	.	.	.	.	.	.	.	.	.	.	.	.
A tubiflora MK503932.1*	.	.	.	.	.	.	.	.	.	.	.	.	.	.	.	.	.	.	.	.	.	.	.	.	.	.	.	.	.	.	.	.	.	.	.	.	.	.	.	.	.	.	.	.	.	.	.	.	.
A utriformis KU853434.1	.	.	.	.	.	.	.	.	.	.	.	.	.	.	.	.	.	.	T	.	.	.	.	.	.	.	.	.	.	.	G	.	.	.	.	.	.	.	.	.	.	.	.	.	.	.	.	.	.
A yunnanensis KU853435.1	.	.	.	.	.	.	.	.	.	.	.	.	.	.	.	.	.	.	T	.	.	.	.	.	.	.	.	.	.	.	G	.	.	.	.	.	.	.	.	.	.	.	.	.	.	.	.	.	.
A zollingeriana AB205599.1	.	.	.	.	.	.	.	.	.	.	.	.	.	.	.	.	.	.	.	.	.	.	.	.	.	.	.	.	.	.	.	.	.	.	.	.	.	.	.	.	.	.	.	.	.	.	.	.	.
AF425710.1 Terminalia chebula clone 442 ribulose-15-bisphosphate carboxylase/oxygenase large subunit (rbcL) gene partial cds chloroplast gene for chloroplast product	.	.	.	.	.	.	.	.	.	.	.	.	C	.	.	.	.	.	.	.	.	.	.	.	.	.	.	.	.	.	.	.	.	.	.	.	.	.	.	.	.	.	.	.	.	T	.	.	.
AY765269.1 Phyllanthus emblica ribulose-15-bisphosphate carboxylase/oxygenase large subunit (rbcL) gene partial cds chloroplast	.	.	.	.	.	.	.	.	.	T	.	.	.	.	.	.	.	.	.	.	.	.	.	.	.	.	.	.	.	.	.	.	.	.	.	.	.	.	.	.	.	.	.	.	.	T	.	.	.
EU175874.1 Picrorhiza kurrooa ribulose-15-bisphosphate carboxylase/oxygenase large subunit-like (rbcL) gene partial sequence chloroplast	.	.	.	.	.	.	C	.	.	T	.	.	.	.	.	.	.	.	.	.	.	.	.	.	.	.	.	.	.	.	.	.	.	.	.	.	.	.	.	.	.	.	.	.	.	.	.	.	.
EU196273.1 Dischidia chinensis ribulose-15-bisphosphate carboxylase/oxygenase large subunit (rbcL) gene partial cds chloroplast	.	.	.	.	.	.	.	.	.	.	.	.	.	.	.	.	.	.	.	.	.	.	.	.	.	.	.	.	.	.	.	.	.	.	.	.	.	.	.	.	.	.	.	.	.	.	.	.	.
FJ026474.1 Cissampelos pareira ribulose-15-bisphosphate carboxylase/oxygenase large subunit (rbcL) gene partial cds chloroplast	.	.	.	.	.	.	.	.	.	.	.	.	C	.	.	.	.	.	.	.	.	.	.	.	.	.	.	.	.	.	.	.	.	.	.	.	.	.	.	.	.	.	.	.	.	T	.	.	.
FJ026475.1 Cissampelos tropaeolifolia ribulose-15-bisphosphate carboxylase/oxygenase large subunit (rbcL) gene partial cds chloroplast	.	.	.	.	.	.	.	.	.	.	.	.	C	.	.	.	.	.	.	.	.	.	.	.	.	.	.	.	.	.	.	.	.	.	.	.	.	.	.	.	.	.	.	.	.	T	.	.	.
FJ381808.1 Terminalia bellirica ribulose-15-bisphosphate carboxylase/oxygenase large subunit (rbcL) gene partial cds chloroplast	.	.	.	.	.	.	.	.	.	.	.	.	C	.	.	.	.	.	.	.	.	.	.	.	.	.	.	.	.	.	.	.	.	.	.	.	.	.	.	.	.	.	.	.	.	T	.	.	.
FJ381812.1 Terminalia chebula ribulose-15-bisphosphate carboxylase/oxygenase large subunit (rbcL) gene partial cds chloroplast	.	.	.	.	.	.	.	.	.	.	.	.	C	.	.	.	.	.	.	.	.	.	.	.	.	.	.	.	.	.	.	.	.	.	.	.	.	.	.	.	.	.	.	.	.	T	.	.	.
JQ933290.1 Cuminum cyminum voucher L.H. Rechinger 51696 (E) ribulose-15-bisphosphate carboxylase/oxygenase large subunit (rbcL) gene partial cds plastid	.	.	.	.	.	.	.	.	.	.	.	.	A	.	.	.	.	.	.	.	.	.	.	.	.	.	.	.	.	.	.	.	.	.	.	.	.	.	.	.	.	.	.	.	.	.	.	.	.
KJ594156.1 Cissampelos pareira voucher DB2202 ribulose-15-bisphosphate carboxylase/oxygenase large subunit (rbcL) gene partial cds chloroplast	.	.	.	.	.	.	.	.	.	.	.	.	C	.	.	.	.	.	.	.	.	.	.	.	.	.	.	.	.	.	.	.	.	.	.	.	.	.	.	.	.	.	.	.	.	T	.	.	.
KJ667672.1 Picrorhiza kurrooa isolate SBB-1240 ribulose-15-biphosphate carboxylase/oxygenase large subunit (rbcL) gene partial cds chloroplast	.	.	.	.	.	.	.	.	.	.	.	.	.	.	.	.	.	.	.	.	.	.	.	.	.	.	.	.	.	.	.	.	.	G	.	.	.	.	.	.	.	.	.	.	.	.	.	.	.
KM055175.1 Piper retrofractum voucher A. Chaveerach 9 ribulose-15-bisphosphate carboxylase/oxygenase large subunit (rbcL) gene partial cds chloroplast	.	.	.	.	.	.	.	.	.	T	.	.	.	.	.	.	.	.	.	.	.	.	.	.	.	.	.	.	.	.	.	.	.	.	.	.	.	.	.	.	.	.	.	.	.	.	.	.	.
KM192089.1 Atractylodes lancea ribulose-15-bisphosphate carboxylase/oxygenase large subunit (rbcL) gene complete cds chloroplast	.	.	.	.	.	.	.	.	.	.	.	.	A	.	.	.	.	.	.	.	.	.	.	.	.	.	.	.	.	.	.	.	.	.	.	.	.	.	.	.	.	.	.	.	.	.	.	.	.
KP866817.1 Pimpinella anisum isolate DNAS-94-86453 ribulose-15-bisphosphate carboxylase/oxygenase large subunit (rbcL) gene partial cds chloroplast	.	.	.	.	.	.	.	.	.	.	.	.	A	.	.	.	.	.	.	.	.	.	.	.	.	.	.	.	.	.	.	.	.	.	.	.	.	.	.	.	.	.	.	.	.	.	.	.	.
KP866819.1 Pimpinella anisum isolate DNAS-96-86404 ribulose-15-bisphosphate carboxylase/oxygenase large subunit (rbcL) gene partial cds chloroplast	.	.	.	.	.	.	.	.	.	.	.	.	A	.	.	.	.	.	.	.	.	.	.	.	.	.	.	.	.	.	.	.	.	.	.	.	.	.	.	.	.	.	.	.	.	.	.	.	.
KP974261.1 Trachyspermum ammi voucher MoSEL-277 ribulose-15-bisphosphate carboxylase/oxygenase large subunit (rbcL) gene partial cds chloroplast	.	.	.	.	.	.	.	.	.	.	.	.	A	.	.	.	.	.	.	.	.	.	.	.	.	.	.	.	.	.	.	.	.	.	.	.	.	.	.	.	.	.	.	.	.	.	.	.	.
KR002656.1:55051-56478 Coriandrum sativum chloroplast complete genome	.	.	.	.	.	.	.	.	.	.	.	.	A	.	.	.	.	.	.	.	.	.	.	.	.	.	.	.	.	.	.	.	.	.	.	.	.	.	.	.	.	.	.	.	.	.	.	.	.
KR528698.1 Abroma augustum isolate BB0389 ribulose-15-bisphosphate carboxylase/oxygenase large subunit (rbcL) gene partial cds chloroplast	.	.	.	.	.	.	.	.	.	.	.	.	C	.	.	.	.	.	.	.	.	.	.	.	.	.	.	.	.	.	.	.	.	.	.	.	.	.	.	.	.	.	.	.	.	.	.	.	.
KR528698.1 Abroma augustum isolate BB0389 ribulose-15-bisphosphate carboxylase/oxygenase large subunit (rbcL) gene partial cds chloroplast(2)	.	.	.	.	.	.	.	.	.	.	.	.	C	.	.	.	.	.	.	.	.	.	.	.	.	.	.	.	.	.	.	.	.	.	.	.	.	.	.	.	.	.	.	.	.	.	.	.	.
KR528700.1 Abroma augustum isolate J486 ribulose-15-bisphosphate carboxylase/oxygenase large subunit (rbcL) gene partial cds chloroplast	.	.	.	.	.	.	.	.	.	.	.	.	C	.	.	.	.	.	.	.	.	.	.	.	.	.	.	.	.	.	.	.	.	.	.	.	.	.	.	.	.	.	.	.	.	.	.	.	.
KT963037.1:57409-58836 Angelica dahurica voucher 13T-05 chloroplast complete genome	.	.	.	.	.	.	.	.	.	.	.	.	A	.	.	.	.	.	.	.	.	.	.	.	.	.	.	.	.	.	.	.	.	.	.	.	.	.	.	.	.	.	.	.	.	.	.	.	.
KU499881.1 Pimpinella anisum voucher A2 ribulose-15-bisphosphate carboxylase/oxygenase large subunit (rbcL) gene partial cds chloroplast	.	.	.	.	.	.	.	.	.	.	.	.	A	.	.	.	.	.	.	.	.	.	.	.	.	.	.	.	.	.	.	.	.	.	.	.	.	.	.	.	.	.	.	.	.	.	.	.	.
KX171420.1:55969-57399 Tacca chantrieri plastid complete genome	.	.	.	.	.	.	.	.	.	T	.	.	.	.	.	.	.	.	.	.	.	.	.	.	.	.	.	.	.	.	.	.	.	.	.	.	.	.	.	.	.	.	.	.	.	.	.	.	.
KX180032.1 Picrorhiza kurrooa isolate SBB-1388 ribulose-15-bisphosphate carboxylase/oxygenase large subunit (rbcL) gene partial cds chloroplast	.	.	.	.	.	.	.	.	.	.	.	.	.	.	.	.	.	.	.	.	.	.	.	.	.	.	.	.	.	.	.	.	.	G	.	.	.	.	.	.	.	.	.	.	.	.	.	.	.
KX180034.1 Picrorhiza kurrooa isolate SBB-1389 ribulose-15-bisphosphate carboxylase/oxygenase large subunit (rbcL) gene partial cds chloroplast	.	.	.	.	.	.	.	.	.	.	.	.	.	.	.	.	.	.	.	.	.	.	.	.	.	.	.	.	.	.	.	.	.	G	.	.	.	.	.	.	.	.	.	.	.	.	.	.	.
KX527125.1 Dischidia formosana voucher CPG10060 ribulose-15-bisphosphate carboxylase/oxygenase large subunit (rbcL) gene partial cds chloroplast	.	.	.	.	.	.	.	.	.	.	.	.	.	.	.	.	.	.	.	.	.	.	.	.	.	.	.	.	.	.	.	.	.	.	.	.	.	.	.	.	.	.	.	.	.	.	.	.	.
KX527558.1 Tinospora crispa voucher WW Chen ZD s. n. ribulose-15-bisphosphate carboxylase/oxygenase large subunit (rbcL) gene partial cds chloroplast	.	.	.	.	.	.	.	.	.	.	.	.	C	.	.	.	.	.	.	.	.	.	.	.	.	.	.	.	.	.	.	.	.	.	.	.	.	.	.	.	.	.	.	.	.	T	.	.	.
KX546825.1 Cinnamomum bejolghota isolate J559 ribulose-15-bisphosphate carboxylase/oxygenase large subunit (rbcL) gene partial cds chloroplast	.	.	.	.	.	.	.	.	.	.	.	.	.	.	.	.	.	.	.	.	.	.	.	.	.	.	.	.	.	.	.	.	.	.	.	.	.	.	.	.	.	.	G	.	.	.	.	.	.
KY365710.1 Tinospora crispa voucher Chen ZD s.n. (PE) ribulose-15-bisphosphate carboxylase/oxygenase large subunit (rbcL) gene partial cds chloroplast	.	.	.	.	.	.	.	.	.	.	.	.	C	.	.	.	.	.	.	.	.	.	.	.	.	.	.	.	.	.	.	.	.	.	.	.	.	.	.	.	.	.	.	.	.	T	.	.	.
KY498684.1 Cladogynos orientalis voucher Tyh 11293 (HITBC) ribulose-15-bisphosphate carboxylase/oxygenase large subunit (rbcL) gene partial cds chloroplast	.	.	.	.	.	.	.	.	.	.	.	.	C	.	.	.	.	.	.	.	.	.	.	.	.	.	.	.	.	.	.	.	.	.	.	.	C	.	.	.	.	.	.	.	.	.	.	.	.
KY635878.1:58262-59689 Cinnamomum verum chloroplast complete genome	.	.	.	.	.	.	.	.	.	.	.	.	.	.	.	.	.	.	.	.	.	.	.	.	.	.	.	.	.	.	.	.	.	.	.	.	.	.	.	.	.	.	G	.	.	.	.	.	.
KY988320.1 Phyllanthus emblica voucher PFC161216-0044 ribulose-15-bisphosphate carboxylase/oxygenase large subunit (rbcL) gene partial cds chloroplast	.	.	.	.	.	.	.	.	.	T	.	.	.	.	.	.	.	.	.	.	.	.	.	.	.	.	.	.	.	.	.	.	.	.	.	.	.	.	.	.	.	.	.	.	.	T	.	.	.
KY988329.1 Terminalia chebula voucher PFC161220-0055 ribulose-15-bisphosphate carboxylase/oxygenase large subunit (rbcL) gene partial cds chloroplast	.	.	.	.	.	.	.	.	.	.	.	.	C	.	.	.	.	.	.	.	.	.	.	.	.	.	.	.	.	.	.	.	.	.	.	.	.	.	.	.	.	.	.	.	.	T	.	.	.
LC107029.1 Terminalia bellirica chloroplast rbcL gene for ribulose-15-bisphosphate carboxylase/oxygenase large subunit partial cds specimen voucher: KANA:C130911511TCH	.	.	.	.	.	.	.	.	.	.	.	.	C	.	.	.	.	.	.	.	.	.	.	.	.	.	.	.	.	.	.	.	.	.	.	.	.	.	.	.	.	.	.	.	.	T	.	.	.
LC383710.1 Aquilaria crassna chloroplast rbcL gene for ribulose-15-bisphosphate carboxylase/oxygenase large subunit partial cds	.	.	.	.	.	.	.	.	.	.	.	.	C	.	.	.	.	.	.	.	.	.	.	.	.	.	.	.	.	.	G	.	.	.	.	.	.	.	.	.	.	.	.	.	.	.	.	.	.
LC438868.1 Terminalia bellirica chloroplast gene for ribulose-15-bisphosphate carboxylase/oxygenase large subunit partial cds isolate: CHULA-018	.	.	.	.	.	.	.	.	.	.	.	.	C	.	.	.	.	.	.	.	.	.	.	.	.	.	.	.	.	.	.	.	.	.	.	.	.	.	.	.	.	.	.	.	.	T	.	.	.
LC461931.1 Piper retrofractum chloroplast gene for ribulose-15-bisphosphate carboxylase/oxygenase large subunit partial cds isolate: CHULA-011	.	.	.	.	.	.	.	.	.	T	.	.	.	.	.	.	.	.	.	.	.	.	.	.	.	.	.	.	.	.	.	.	.	.	.	.	.	.	.	.	.	.	.	.	.	.	.	.	.
MF435322.1 Cinnamomum sp. JH-2017 voucher UBDH:20-5404 ribulose 15-bisphosphate carboxylase/oxygenase large subunit (rbcL) gene partial cds chloroplast	.	.	.	.	.	.	.	.	.	.	.	.	.	.	.	.	.	.	.	.	.	.	.	.	.	.	.	.	.	.	.	.	.	.	.	.	.	.	.	.	.	.	G	.	.	.	.	.	.
MG266206.1 Rauvolfia serpentina voucher CMPR8780 ribulose-15-bisphosphate carboxylase/oxygenase large subunit (rbcL) gene partial cds chloroplast	.	.	.	.	.	.	.	.	.	.	.	.	C	.	.	.	.	.	.	.	.	.	.	.	.	.	.	.	.	.	.	.	.	.	.	.	.	.	.	.	.	.	.	.	.	.	.	.	.
MG874804.1:55241-56695 Atractylodes lancea chloroplast complete genome	.	.	.	.	.	.	.	.	.	.	.	.	A	.	.	.	.	.	.	.	.	.	.	.	.	.	.	.	.	.	.	.	.	.	.	.	.	.	.	.	.	.	.	.	.	.	.	.	.
MG946829.1 Coriandrum sativum ribulose-15-bisphosphate carboxylase/oxygenase large subunit gene partial cds chloroplast	.	.	.	.	.	.	.	.	.	.	.	.	A	.	.	.	.	.	.	.	.	.	.	.	.	.	.	.	.	.	.	.	.	.	.	.	.	.	.	.	.	.	.	.	.	.	.	.	.
MG946861.1 Rauvolfia serpentina ribulose-15-bisphosphate carboxylase/oxygenase large subunit gene partial cds chloroplast	.	.	.	.	.	.	.	.	.	.	.	.	C	.	.	.	.	.	.	.	.	.	.	.	.	.	.	.	.	.	.	.	.	.	.	.	.	.	.	.	.	.	.	.	.	.	.	.	.
MG946873.1 Trachyspermum ammi ribulose-15-bisphosphate carboxylase/oxygenase large subunit gene partial cds chloroplast	.	.	.	.	.	.	.	.	.	.	.	.	A	.	.	.	.	.	.	.	.	.	.	.	.	.	.	.	.	.	.	.	.	.	.	.	.	.	.	.	.	.	.	.	.	.	.	.	.
MG946899.1 Trachyspermum ammi ribulose-15-bisphosphate carboxylase/oxygenase large subunit gene partial cds chloroplast	.	.	.	.	.	.	.	.	.	.	.	.	A	.	.	.	.	.	.	.	.	.	.	.	.	.	.	.	.	.	.	.	.	.	.	.	.	.	.	.	.	.	.	.	.	.	.	.	.
MG946939.1 Cuminum cyminum ribulose-15-bisphosphate carboxylase/oxygenase large subunit gene partial cds chloroplast	.	.	.	.	.	.	.	.	.	.	.	.	A	.	.	.	.	.	.	.	.	.	.	.	.	.	.	.	.	.	.	.	.	.	.	.	.	.	.	.	.	.	.	.	.	.	.	.	.
MG963260.1:61382-62809 Dischidia albida chloroplast partial genome	.	.	.	.	.	.	.	.	.	.	.	.	.	.	.	.	.	.	.	.	.	.	.	.	.	.	.	.	.	.	.	.	.	.	.	.	.	.	.	.	.	.	.	.	.	.	.	.	.
MH101974.1 Syzygium aromaticum isolate s2 ribulose-15-bisphosphate carboxylase/oxygenase large subunit (rbcL) gene partial cds chloroplast	.	.	.	.	.	.	.	.	.	.	.	.	.	.	.	.	.	.	.	.	.	.	.	.	.	.	.	.	.	.	.	.	.	.	.	.	.	.	.	.	.	.	.	.	.	T	.	.	.
MH101978.1 Syzygium aromaticum isolate s6 ribulose-15-bisphosphate carboxylase/oxygenase large subunit (rbcL) gene partial cds chloroplast	.	.	.	.	.	.	.	.	.	.	.	.	.	.	.	.	.	.	.	.	.	.	.	.	.	.	.	.	.	.	.	.	.	.	.	.	.	.	.	.	.	.	.	.	.	T	.	.	.
MH161428.1:58486-59949 Zingiber officinale chloroplast complete genome	.	.	.	.	.	.	.	.	.	T	.	.	.	.	.	.	.	.	.	.	.	.	.	.	.	.	.	.	.	.	.	.	.	.	.	.	.	.	.	.	.	.	.	.	.	.	.	.	.
MH332433.1 Aglaia tomentosa voucher gp-348 ribulose-15-bisphosphate carboxylase/oxygenase large subunit (rbcL) gene partial cds chloroplast	.	.	.	.	.	.	.	.	.	.	.	.	.	.	.	.	.	.	.	.	.	.	.	.	.	.	.	.	.	.	.	.	.	.	.	.	.	.	.	.	.	.	.	.	.	.	.	.	.
MH603448.1:57007-58449 Zingiber officinale isolate 90-1128 plastid partial genome	.	.	.	.	.	.	.	.	.	T	.	.	.	.	.	.	.	.	.	.	.	.	.	.	.	.	.	.	.	.	.	.	.	.	.	.	.	.	.	.	.	.	.	.	.	.	.	.	.
MH778101.1:58210-59637 Diospyros maclurei chloroplast complete genome	.	.	.	.	.	.	.	.	.	T	.	.	.	.	.	.	.	.	.	.	.	.	.	.	.	.	.	.	.	.	.	.	.	.	.	.	.	.	.	.	.	.	.	.	.	.	.	.	.
MH778544.1:55479-56906 Angelica sinensis isolate MG2 chloroplast complete genome	.	.	.	.	.	.	.	.	.	.	.	.	A	.	.	.	.	.	.	.	.	.	.	.	.	.	.	.	.	.	.	.	.	.	.	.	.	.	.	.	.	.	.	.	.	.	.	.	.
MK209001.1:59395-60837 Kaempferia galanga chloroplast complete genome	.	.	.	.	.	.	.	.	.	T	.	.	.	.	.	.	.	.	.	.	.	.	.	.	.	.	.	.	.	.	.	.	.	.	.	.	.	.	.	.	.	.	.	.	.	.	.	.	.
MK262728.1:58813-60276 Alpinia katsumadae chloroplast complete genome	.	.	.	.	.	.	.	.	.	T	.	.	.	.	.	.	.	.	.	.	.	.	.	.	.	.	.	.	.	.	.	.	.	.	.	.	.	.	.	.	.	.	.	.	.	.	.	.	.
MK262729.1:58254-59717 Alpinia oxyphylla chloroplast complete genome	.	.	.	.	.	.	.	.	.	T	.	.	.	.	.	.	.	.	.	.	.	.	.	.	.	.	.	.	.	.	.	.	.	.	.	.	.	.	.	.	.	.	.	.	.	.	.	.	.
MK331713.1:56857-58284 Osbeckia stellata chloroplast complete genome	.	.	.	.	.	.	.	.	.	T	.	.	.	.	.	.	.	.	.	.	.	.	.	.	.	.	.	.	.	.	.	.	.	.	.	.	.	.	.	.	.	.	.	.	.	T	.	.	.
MK637743.1:54809-56248 Lepidium sativum chloroplast complete genome	.	.	.	.	.	.	.	.	.	.	.	.	A	.	.	.	.	.	.	.	.	.	.	.	.	.	.	.	.	.	.	.	.	.	.	.	G	.	.	.	.	.	.	.	.	.	.	.	.
MK688990.1:55457-56884 Angelica sinensis isolate wem chloroplast complete genome	.	.	.	.	.	.	.	.	.	.	.	.	A	.	.	.	.	.	.	.	.	.	.	.	.	.	.	.	.	.	.	.	.	.	.	.	.	.	.	.	.	.	.	.	.	.	.	.	.
MK688991.1:55471-56898 Angelica sinensis isolate wmx chloroplast complete genome	.	.	.	.	.	.	.	.	.	.	.	.	A	.	.	.	.	.	.	.	.	.	.	.	.	.	.	.	.	.	.	.	.	.	.	.	.	.	.	.	.	.	.	.	.	.	.	.	.
MK779998.1:c73775-72342 Aquilaria crassna voucher ZhangHN02 chloroplast complete genome	.	.	.	.	.	.	.	.	.	.	.	.	C	.	.	.	.	.	.	.	.	.	.	.	.	.	.	.	.	.	G	.	.	.	.	.	.	.	.	.	.	.	.	.	.	.	.	.	.
MK840839.1 Plumbago indica voucher CMPR8785 ribulose 15-bisphosphate carboxylase/oxygenase large subunit (rbcL) gene partial cds chloroplast	.	.	.	.	.	.	.	.	.	.	.	.	A	.	.	.	.	.	.	.	.	.	.	.	.	.	.	.	.	.	.	.	.	.	.	.	.	.	.	.	.	.	.	.	.	T	.	.	.
MK889505.1:59374-60837 Wurfbainia longiligularis chloroplast complete genome	.	.	.	.	.	.	.	.	.	T	.	.	.	.	.	.	.	.	.	.	.	.	.	.	.	.	.	.	.	.	.	.	.	.	.	.	.	.	.	.	.	.	.	.	.	.	.	.	.
MN106246.1:58828-60285 Aglaia odorata chloroplast complete genome	.	.	.	.	.	.	.	.	.	.	.	.	.	.	.	.	.	.	.	.	.	.	.	.	.	.	.	.	.	.	.	.	.	.	.	.	.	.	.	.	.	.	.	.	.	.	.	.	.
MN125348.1:c73691-72258 Aquilaria crassna chloroplast complete genome	.	.	.	.	.	.	.	.	.	.	.	.	C	.	.	.	.	.	.	.	.	.	.	.	.	.	.	.	.	.	G	.	.	.	.	.	.	.	.	.	.	.	.	.	.	.	.	.	.
MN125633.1 Phyllanthus emblica ribulose-15-bisphosphate carboxylase/oxygenase large subunit (rbcL) gene partial cds chloroplast	.	.	.	.	.	.	.	.	.	T	.	.	.	.	.	.	.	.	.	.	.	.	.	.	.	.	.	.	.	.	.	.	.	.	.	.	.	.	.	.	.	.	.	.	.	T	.	.	.
MN176145.1:54809-56248 Lepidium sativum chloroplast complete genome	.	.	.	.	.	.	.	.	.	.	.	.	A	.	.	.	.	.	.	.	.	.	.	.	.	.	.	.	.	.	.	.	.	.	.	.	G	.	.	.	.	.	.	.	.	.	.	.	.
MN216838.1 Cissampelos sp. MP 778 ribulose-15-bisphosphate carboxylase/oxygenase large subunit (rbcL) gene partial cds chloroplast	.	.	.	.	.	.	.	.	.	.	.	.	C	.	.	.	.	.	.	.	.	.	.	.	.	.	.	.	.	.	.	.	.	.	.	.	.	.	.	.	.	.	.	.	.	T	.	.	.
MN366758.1 Shirakiopsis aubrevillei voucher FHO-CX65 ribulose-15-bisphosphate carboxylase/oxygenase large subunit (rbcL) gene partial cds chloroplast	.	.	.	.	.	.	.	.	.	.	.	.	C	.	.	.	.	.	.	.	.	.	.	.	.	.	.	.	.	.	.	.	.	.	.	.	.	.	.	.	.	.	.	.	.	.	.	.	.
MN366835.1 Mansonia altissima voucher IDRCG048-13 BRLU NB0594 ribulose-15-bisphosphate carboxylase/oxygenase large subunit (rbcL) gene partial cds chloroplast	.	.	.	.	.	.	.	.	.	.	.	.	.	.	.	.	.	.	.	.	.	.	.	.	.	.	.	.	.	.	.	.	.	.	.	.	.	.	.	.	.	.	.	.	.	.	.	.	.
MN480804.1:56977-58404 Rauvolfia verticillata voucher IBSC:W.N. Chen 2019001 plastid complete genome	.	.	.	.	.	.	.	.	.	.	.	.	C	.	.	.	.	.	.	.	.	.	.	.	.	.	.	.	.	.	.	.	.	.	.	.	.	.	.	.	.	.	.	.	.	.	.	.	.
MN689735.1:58333-59781 Cinnamomum camphora isolate 6c chloroplast complete genome	.	.	.	.	.	.	.	.	.	.	.	.	.	.	.	.	.	.	.	.	.	.	.	.	.	.	.	.	.	.	.	.	.	.	.	.	.	.	.	.	.	.	G	.	.	.	.	.	.
MN698963.1:90003-91430 Cinnamomum aromaticum chloroplast complete genome	.	.	.	.	.	.	.	.	.	.	.	.	.	.	.	.	.	.	.	.	.	.	.	.	.	.	.	.	.	.	.	.	.	.	.	.	.	.	.	.	.	.	G	.	.	.	.	.	.
MN711725.1:56736-58184 Phyllanthus emblica chloroplast complete genome	.	.	.	.	.	.	.	.	.	T	.	.	.	.	.	.	.	.	.	.	.	.	.	.	.	.	.	.	.	.	.	.	.	.	.	.	.	.	.	.	.	.	.	.	.	T	.	.	.
MN727386.1:59017-60465 Tinospora sinensis chloroplast complete genome	.	.	.	.	.	.	.	.	.	.	.	.	C	.	.	.	.	.	.	.	.	.	.	.	.	.	.	.	.	.	.	.	.	.	.	.	.	.	.	.	.	.	.	.	.	T	.	.	.
MN736954.1:59226-60653 Terminalia chebula chloroplast complete genome	.	.	.	.	.	.	.	.	.	.	.	.	C	.	.	.	.	.	.	.	.	.	.	.	.	.	.	.	.	.	.	.	.	.	.	.	.	.	.	.	.	.	.	.	.	T	.	.	.
MN736958.1:57723-59186 Zingiber officinale chloroplast complete genome	.	.	.	.	.	.	.	.	.	T	.	.	.	.	.	.	.	.	.	.	.	.	.	.	.	.	.	.	.	.	.	.	.	.	.	.	.	.	.	.	.	.	.	.	.	.	.	.	.
MN746306.1:58534-59961 Syzygium aromaticum chloroplast complete genome	.	.	.	.	.	.	.	.	.	.	.	.	.	.	.	.	.	.	.	.	.	.	.	.	.	.	.	.	.	.	.	.	.	.	.	.	.	.	.	.	.	.	.	.	.	T	.	.	.
MN901636.1:55564-56991 Cuminum cyminum chloroplast complete genome	.	.	.	.	.	.	.	.	.	.	.	.	A	.	.	.	.	.	.	.	.	.	.	.	.	.	.	.	.	.	.	.	.	.	.	.	.	.	.	.	.	.	.	.	.	.	.	.	.
MN931250.1:59454-60917 Wurfbainia villosa chloroplast complete genome	.	.	.	.	.	.	.	.	.	T	.	.	.	.	.	.	.	.	.	.	.	.	.	.	.	.	.	.	.	.	.	.	.	.	.	.	.	.	.	.	.	.	.	.	.	.	.	.	.
MT120766.1:c6887-5460 Glycyrrhiza glabra voucher MO:Kurbanov 2054 chloroplast complete genome	.	.	.	.	.	.	.	.	.	T	.	.	.	.	.	.	.	.	.	.	.	.	.	.	.	.	.	.	.	.	.	.	.	.	.	.	.	.	.	.	.	.	.	.	.	.	.	.	.
MT120769.1:c6887-5460 Glycyrrhiza glabra voucher TASH:G.Kinzikayeva et al. 6427 chloroplast complete genome	.	.	.	.	.	.	.	.	.	T	.	.	.	.	.	.	.	.	.	.	.	.	.	.	.	.	.	.	.	.	.	.	.	.	.	.	.	.	.	.	.	.	.	.	.	.	.	.	.
MT120771.1:c6886-5459 Glycyrrhiza glabra voucher LE:B.Vasyukov et al. s.n. chloroplast complete genome	.	.	.	.	.	.	.	.	.	T	.	.	.	.	.	.	.	.	.	.	.	.	.	.	.	.	.	.	.	.	.	.	.	.	.	.	.	.	.	.	.	.	.	.	.	.	.	.	.
MT834522.1:55279-56712 Atractylodes lancea chloroplast complete genome	.	.	.	.	.	.	.	.	.	.	.	.	A	.	.	.	.	.	.	.	.	.	.	.	.	.	.	.	.	.	.	.	.	.	.	.	.	.	.	.	.	.	.	.	.	.	.	.	.
MT921977.1:57421-58848 Angelica anomala voucher HLQA10057 chloroplast complete genome	.	.	.	.	.	.	.	.	.	.	.	.	A	.	.	.	.	.	.	.	.	.	.	.	.	.	.	.	.	.	.	.	.	.	.	.	.	.	.	.	.	.	.	.	.	.	.	.	.
MT982391.1:55479-56906 Angelica sinensis voucher ASINE220200814 chloroplast complete genome	.	.	.	.	.	.	.	.	.	.	.	.	A	.	.	.	.	.	.	.	.	.	.	.	.	.	.	.	.	.	.	.	.	.	.	.	.	.	.	.	.	.	.	.	.	.	.	.	.
MW145134.1:59299-60762 Wurfbainia neoaurantiaca voucher Y20180726015 chloroplast complete genome	.	.	.	.	.	.	.	.	.	T	.	.	.	.	.	.	.	.	.	.	.	.	.	.	.	.	.	.	.	.	.	.	.	.	.	.	.	.	.	.	.	.	.	.	.	.	.	.	.
MW284876.1:56806-58233 Angelica biserrata voucher Liao 2019091801 chloroplast complete genome	.	.	.	.	.	.	.	.	.	.	.	.	A	.	.	.	.	.	.	.	.	.	.	.	.	.	.	.	.	.	.	.	.	.	.	.	.	.	.	.	.	.	.	.	.	.	.	.	.
NC 029392.1:57409-58836 Angelica dahurica voucher 13T-05 chloroplast complete genome	.	.	.	.	.	.	.	.	.	.	.	.	A	.	.	.	.	.	.	.	.	.	.	.	.	.	.	.	.	.	.	.	.	.	.	.	.	.	.	.	.	.	.	.	.	.	.	.	.
NC 036935.1:58713-60176 Amomum krervanh chloroplast complete genome	.	.	.	.	.	.	.	.	.	T	.	.	.	.	.	.	.	.	.	.	.	.	.	.	.	.	.	.	.	.	.	.	.	.	.	.	.	.	.	.	.	.	.	.	.	.	.	.	.
NC 036992.1:59357-60820 Amomum compactum chloroplast complete genome	.	.	.	.	.	.	.	.	.	T	.	.	.	.	.	.	.	.	.	.	.	.	.	.	.	.	.	.	.	.	.	.	.	.	.	.	.	.	.	.	.	.	.	.	.	.	.	.	.
NC 037483.1:55241-56695 Atractylodes lancea chloroplast complete genome	.	.	.	.	.	.	.	.	.	.	.	.	A	.	.	.	.	.	.	.	.	.	.	.	.	.	.	.	.	.	.	.	.	.	.	.	.	.	.	.	.	.	.	.	.	.	.	.	.
NC 040851.1:59395-60837 Kaempferia galanga chloroplast complete genome	.	.	.	.	.	.	.	.	.	T	.	.	.	.	.	.	.	.	.	.	.	.	.	.	.	.	.	.	.	.	.	.	.	.	.	.	.	.	.	.	.	.	.	.	.	.	.	.	.
NC 042153.1:54310-55758 Tinospora cordifolia voucher SUPG015 chloroplast complete genome	.	.	.	.	.	.	.	.	.	.	.	.	C	.	.	.	.	.	.	.	.	.	.	.	.	.	.	.	.	.	.	.	.	.	.	.	.	.	.	.	.	.	.	.	.	T	.	.	.
NC 042160.1:58235-59662 Diospyros hainanensis chloroplast complete genome	.	.	.	.	.	.	.	.	.	T	.	.	.	.	.	.	.	.	.	.	.	.	.	.	.	.	.	.	.	.	.	.	.	.	.	.	.	.	.	.	.	.	.	.	.	.	.	.	.
NC 042161.1:58210-59637 Diospyros maclurei chloroplast complete genome	.	.	.	.	.	.	.	.	.	T	.	.	.	.	.	.	.	.	.	.	.	.	.	.	.	.	.	.	.	.	.	.	.	.	.	.	.	.	.	.	.	.	.	.	.	.	.	.	.
NC 042826.1:55458-56885 Angelica sinensis isolate MG5 chloroplast complete genome	.	.	.	.	.	.	.	.	.	.	.	.	A	.	.	.	.	.	.	.	.	.	.	.	.	.	.	.	.	.	.	.	.	.	.	.	.	.	.	.	.	.	.	.	.	.	.	.	.
NC 043844.1:c73775-72342 Aquilaria crassna voucher ZhangHN02 chloroplast complete genome	.	.	.	.	.	.	.	.	.	.	.	.	C	.	.	.	.	.	.	.	.	.	.	.	.	.	.	.	.	.	G	.	.	.	.	.	.	.	.	.	.	.	.	.	.	.	.	.	.
NC 044775.1:58486-59949 Zingiber officinale chloroplast complete genome	.	.	.	.	.	.	.	.	.	T	.	.	.	.	.	.	.	.	.	.	.	.	.	.	.	.	.	.	.	.	.	.	.	.	.	.	.	.	.	.	.	.	.	.	.	.	.	.	.
NC 046486.1:56857-58284 Osbeckia stellata chloroplast complete genome	.	.	.	.	.	.	.	.	.	T	.	.	.	.	.	.	.	.	.	.	.	.	.	.	.	.	.	.	.	.	.	.	.	.	.	.	.	.	.	.	.	.	.	.	.	T	.	.	.
NC 046879.1:55564-56991 Cuminum cyminum chloroplast complete genome	.	.	.	.	.	.	.	.	.	.	.	.	A	.	.	.	.	.	.	.	.	.	.	.	.	.	.	.	.	.	.	.	.	.	.	.	.	.	.	.	.	.	.	.	.	.	.	.	.
NC 047178.1:54809-56248 Lepidium sativum chloroplast complete genome	.	.	.	.	.	.	.	.	.	.	.	.	A	.	.	.	.	.	.	.	.	.	.	.	.	.	.	.	.	.	.	.	.	.	.	.	G	.	.	.	.	.	.	.	.	.	.	.	.
NC 047244.1:56499-57926 Rauvolfia serpentina chloroplast complete genome	.	.	.	.	.	.	.	.	.	.	.	.	C	.	.	.	.	.	.	.	.	.	.	.	.	.	.	.	.	.	.	.	.	.	.	.	.	.	.	.	.	.	.	.	.	.	.	.	.
NC 047249.1:58534-59961 Syzygium aromaticum chloroplast complete genome	.	.	.	.	.	.	.	.	.	.	.	.	.	.	.	.	.	.	.	.	.	.	.	.	.	.	.	.	.	.	.	.	.	.	.	.	.	.	.	.	.	.	.	.	.	T	.	.	.
NC 047468.1:59226-60653 Terminalia chebula chloroplast complete genome	.	.	.	.	.	.	.	.	.	.	.	.	C	.	.	.	.	.	.	.	.	.	.	.	.	.	.	.	.	.	.	.	.	.	.	.	.	.	.	.	.	.	.	.	.	T	.	.	.
NC 047477.1:56736-58184 Phyllanthus emblica chloroplast complete genome	.	.	.	.	.	.	.	.	.	T	.	.	.	.	.	.	.	.	.	.	.	.	.	.	.	.	.	.	.	.	.	.	.	.	.	.	.	.	.	.	.	.	.	.	.	T	.	.	.
NC 048461.1:58813-60276 Alpinia katsumadae chloroplast complete genome	.	.	.	.	.	.	.	.	.	T	.	.	.	.	.	.	.	.	.	.	.	.	.	.	.	.	.	.	.	.	.	.	.	.	.	.	.	.	.	.	.	.	.	.	.	.	.	.	.
NC 048994.1:58828-60285 Aglaia odorata chloroplast complete genome	.	.	.	.	.	.	.	.	.	.	.	.	.	.	.	.	.	.	.	.	.	.	.	.	.	.	.	.	.	.	.	.	.	.	.	.	.	.	.	.	.	.	.	.	.	.	.	.	.
NC 050346.1:58267-59694 Cinnamomum kotoense chloroplast complete genome	.	.	.	.	.	.	.	.	.	.	.	.	.	.	.	.	.	.	.	.	.	.	.	.	.	.	.	.	.	.	.	.	.	.	.	.	.	.	.	.	.	.	G	.	.	.	.	.	.
NC 051890.1:57222-58649 Angelica sylvestris voucher GRIN-PI54393 chloroplast complete genome	.	.	.	.	.	.	.	.	.	.	.	.	A	.	.	.	.	.	.	.	.	.	.	.	.	.	.	.	.	.	.	.	.	.	.	.	.	.	.	.	.	.	.	.	.	.	.	.	.
U26330.2 Osbeckia stellata ribulose-15-bisphosphate carboxylase oxygenase large subunit (rbcL) gene partial cds chloroplast gene for chloroplast product	.	.	.	.	.	.	.	.	.	T	.	.	.	.	.	.	.	.	.	.	.	.	.	.	.	.	.	.	.	.	.	.	.	.	.	.	.	.	.	.	.	.	.	.	.	T	.	.	.
	380	381	382	383	384	385	386	387	388	389	390	391	392	393	394	395	396	397	398	399	400	401	402	403	404	405	406	407	408	409	410	411	412	413	414	415	416	417	418	419	420	421	422	423	424	425	426	427	428
A tagala NC 041455.1*	T	C	A	A	A	G	C	C	T	T	A	C	G	A	G	C	T	T	T	A	C	G	T	C	T	G	G	A	G	G	A	T	C	T	A	C	G	A	A	T	T	C	C	T	A	C	C	G	C
A pierrei KP998768.1*	.	.	.	.	.	.	.	.	.	.	.	.	.	.	.	.	.	T	.	.	.	.	.	.	.	.	.	.	.	.	.	.	.	.	.	.	.	.	.	.	.	.	.	.	C	.	.	.	.
A pothieri KP998769.1*	.	.	.	.	.	.	.	.	.	.	.	.	.	.	.	.	.	T	.	.	.	.	.	.	.	.	.	.	.	.	.	.	.	.	.	.	.	.	.	.	.	.	.	.	.	.	.	.	.
A albida AB205585.1	.	.	.	.	.	.	.	.	.	.	.	.	.	.	.	.	.	T	.	.	.	.	.	.	.	.	.	.	.	.	.	.	.	.	.	.	.	.	.	.	.	.	.	.	.	.	.	.	.
A arborea AB205586.1	.	.	.	.	.	.	.	.	.	.	.	.	.	.	.	.	.	T	.	G	.	.	.	.	.	.	.	.	.	.	.	.	.	.	.	.	.	.	.	.	.	.	.	.	C	.	T	.	.
A boosii KX212893.1	.	.	.	.	.	.	.	.	.	.	.	.	.	.	.	.	.	T	.	.	.	.	.	.	.	.	.	.	.	.	.	.	.	.	.	.	.	.	.	.	.	.	.	.	.	.	.	.	.
A bracteolata MH216002.1	.	.	.	.	.	.	.	.	.	.	.	.	.	.	.	.	.	T	.	.	.	.	.	.	.	.	.	.	.	.	.	.	.	.	.	.	.	.	.	.	.	.	.	.	C	.	.	.	.
A burelae AB205587.1	.	.	.	.	.	.	.	.	.	.	.	.	.	.	.	.	.	T	.	.	.	.	.	.	.	.	.	.	.	.	.	.	.	.	.	.	.	.	.	.	.	.	.	.	C	.	.	.	.
A californica GQ248551.1	.	.	.	.	.	.	.	.	.	.	.	.	.	.	.	.	.	T	.	G	.	.	.	.	.	.	.	.	.	.	.	.	.	.	.	.	.	.	.	.	.	.	.	.	C	.	T	.	.
A clematitis AB205588.1	.	.	.	.	.	.	.	.	.	.	.	.	.	.	.	.	.	T	.	.	.	.	.	.	.	.	.	.	.	.	.	.	.	.	.	.	.	.	.	.	.	.	.	.	C	.	.	.	.
A clematitis HE963331.1	.	.	.	.	.	.	.	.	.	.	.	.	.	.	.	.	.	T	.	.	.	.	.	.	.	.	.	.	.	.	.	.	.	.	.	.	.	.	.	.	.	.	.	.	C	.	.	.	.
A clematitis KM360650.1	.	.	.	.	.	.	.	.	.	.	.	.	.	.	.	.	.	T	.	.	.	.	.	.	.	.	.	.	.	.	.	.	.	.	.	.	.	.	.	.	.	.	.	.	C	.	.	.	.
A contorta NC 036152.1*	.	.	.	.	.	.	.	.	.	.	.	.	.	.	.	.	.	T	.	.	.	.	.	.	.	.	.	.	.	.	.	.	.	.	.	.	.	.	.	.	.	.	.	.	C	.	.	.	.
A convolvulacea AB205589.1	.	.	.	.	.	.	.	.	.	.	.	.	.	.	.	.	.	T	.	.	.	.	.	.	.	.	.	.	.	.	.	.	.	.	.	.	.	.	.	.	.	.	.	.	C	.	T	.	.
A cucurbitoides KF181558.1	.	.	.	.	.	.	.	.	.	.	.	.	.	.	.	.	.	T	.	G	.	.	.	.	.	.	.	.	.	.	.	.	.	.	.	.	.	.	.	.	.	.	.	.	C	.	T	.	.
A debilis NC 036153.1*	.	.	.	.	.	.	.	.	.	.	.	.	.	.	.	.	.	T	.	.	.	.	.	.	.	.	.	.	.	.	.	.	.	.	.	.	.	.	.	.	.	.	.	.	C	.	.	.	.
A eriantha AB205590.1	.	.	.	.	.	.	.	.	.	.	.	.	.	.	.	.	.	T	.	.	.	.	.	.	.	.	.	.	.	.	.	.	.	.	.	.	.	.	.	.	.	.	.	.	C	.	.	.	.
A fangchi JX944484.1	.	.	.	.	.	.	.	.	.	.	.	.	.	.	.	.	.	T	.	G	.	.	.	.	.	.	.	.	.	.	.	.	.	.	.	.	.	.	.	.	.	.	.	.	C	.	T	.	.
A fangchi KP094961.1	.	.	.	.	.	.	.	.	.	.	.	.	.	.	.	.	.	T	.	G	.	.	.	.	.	.	.	.	.	.	.	.	.	.	.	.	.	.	.	.	.	.	.	.	C	.	T	.	.
A fimbriata KU054390.1	.	.	.	.	.	.	.	.	.	.	.	.	.	.	.	.	.	T	.	.	.	.	.	.	.	.	.	.	.	.	.	.	.	.	.	.	.	.	.	.	.	.	.	.	C	.	.	.	.
A fimbriata MF349335.1	.	.	.	.	.	.	.	.	.	.	.	.	.	.	.	.	.	T	.	.	.	.	.	.	.	.	.	.	.	.	.	.	.	.	.	.	.	.	.	.	.	.	.	.	C	.	.	.	.
A fordiana KP094727.1	.	.	.	.	.	.	.	.	.	.	.	.	.	.	.	.	.	T	.	.	.	.	.	.	.	.	.	.	.	.	.	.	.	.	.	.	.	.	.	.	.	.	.	.	.	.	.	.	.
A gigantea KP998764.1*	.	.	.	.	.	.	.	.	.	.	.	.	.	.	.	.	.	T	.	.	.	.	.	.	.	.	.	.	.	.	.	.	.	.	.	.	.	.	.	.	.	.	.	.	C	.	.	.	.
A grandiflora KP998765.1*	.	.	.	.	.	.	.	.	.	.	.	.	.	.	.	.	.	T	.	.	.	.	.	.	.	.	.	.	.	.	.	.	.	.	.	.	.	.	.	.	.	.	.	.	.	.	.	.	.
A heterophylla KU853431.1	.	.	.	.	.	.	.	.	.	.	.	.	.	.	.	.	.	T	.	G	.	.	.	.	.	.	.	.	.	.	.	.	.	.	.	.	.	.	.	.	.	.	.	.	C	.	T	.	.
A indica KF425775.1	.	.	.	.	.	.	.	.	.	.	.	.	.	.	.	.	.	T	.	.	.	.	.	.	.	.	.	.	.	.	.	.	.	.	.	.	.	.	.	.	.	.	.	.	C	.	.	.	.
A indica KF498586.1	.	.	.	.	.	.	.	.	.	.	.	.	.	.	.	.	.	T	.	.	.	.	.	.	.	.	.	.	.	.	.	.	.	.	.	.	.	.	.	.	.	.	.	.	C	.	.	.	.
A kaempferi NC 041452.1*	.	.	.	.	.	.	.	.	.	.	.	.	.	.	.	.	.	T	.	G	.	.	.	.	.	.	.	.	.	.	.	.	.	.	.	.	.	.	.	.	.	.	.	.	C	.	T	.	.
A kerrii KP998766.1*	.	.	.	.	.	.	.	.	.	.	.	.	.	.	.	.	.	T	.	.	.	.	.	.	.	.	.	.	.	.	.	.	.	.	.	.	.	.	.	.	.	.	.	.	.	.	.	T	.
A krisagathra KF498589.1	.	.	.	.	.	.	.	.	.	.	.	.	.	.	.	.	.	T	.	.	.	.	.	.	.	.	.	.	.	.	.	.	.	.	.	.	.	.	.	.	.	.	.	.	C	.	.	.	.
A kunmingensis NC 041451.1*	.	.	.	.	.	.	.	.	.	.	.	.	.	.	.	.	.	T	.	G	.	.	.	.	.	.	.	.	.	.	.	.	.	.	.	.	.	.	.	.	.	.	.	.	.	.	T	.	.
A littoralis KP998767.1*	.	.	.	.	.	.	.	.	.	.	.	.	.	.	.	.	.	T	.	.	.	.	.	.	.	.	.	.	.	.	.	.	.	.	.	.	.	.	.	.	.	.	.	.	C	.	.	.	.
A lutea HE963334.1	.	.	.	.	.	.	.	.	.	.	.	.	.	.	.	.	.	T	.	.	.	.	.	.	.	.	.	.	.	.	.	.	.	.	.	.	.	.	.	.	.	.	.	.	C	.	.	.	.
A macrophylla NC 041453.1*	.	.	.	.	.	.	.	.	.	.	.	.	.	.	.	.	.	T	.	G	.	.	.	.	.	.	.	.	.	.	.	.	.	.	.	.	.	.	.	.	.	.	.	.	C	.	T	.	.
A manshuriensis JX944488.1	.	.	.	.	.	.	.	.	.	.	.	.	.	.	.	.	.	T	.	G	.	.	.	.	.	.	.	.	.	.	.	.	.	.	.	.	.	.	.	.	.	.	.	.	C	.	T	.	.
A manshuriensis KP088477.1	.	.	.	.	.	.	.	.	.	.	.	.	.	.	.	.	.	T	.	G	.	.	.	.	.	.	.	.	.	.	.	.	.	.	.	.	.	.	.	.	.	.	.	.	C	.	T	.	.
A maxima AB205594.1	.	.	.	.	.	.	.	.	.	.	.	.	.	.	.	.	.	T	.	.	.	.	.	.	.	.	.	.	.	.	.	.	.	.	.	.	.	.	.	.	.	.	.	.	.	.	.	.	.
A maxima KJ594105.1	.	.	.	.	.	.	.	.	.	.	.	.	.	.	.	.	.	T	.	.	.	.	.	.	.	.	.	.	.	.	.	.	.	.	.	.	.	.	.	.	.	.	.	.	.	.	.	.	.
A maxima KJ594106.1	.	.	.	.	.	.	.	.	.	.	.	.	.	.	.	.	.	T	.	.	.	.	.	.	.	.	.	.	.	.	.	.	.	.	.	.	.	.	.	.	.	.	.	.	.	.	.	.	.
A micrantha AB205595.1	.	.	.	.	.	.	.	.	.	.	.	.	.	.	.	.	.	T	.	.	.	.	.	.	.	.	.	.	.	.	.	.	.	.	.	.	.	.	.	.	.	.	.	.	C	.	.	.	.
A mollissima NC 041457.1*	.	.	.	.	.	.	.	.	.	.	.	.	.	.	.	.	.	T	.	G	.	.	.	.	.	.	.	.	.	.	.	.	.	.	.	.	.	.	.	.	.	.	.	.	.	.	T	.	.
A moupinensis NC 041454.1*	.	.	.	.	.	.	.	.	.	.	.	.	.	.	.	.	.	T	.	G	.	.	.	.	.	.	.	.	.	.	.	.	.	.	.	.	.	.	.	.	.	.	.	.	C	.	T	.	.
A pentandra AB205596.1	.	.	.	.	.	.	.	.	.	.	.	.	.	.	.	.	.	T	.	.	.	.	.	.	.	.	.	.	.	.	.	.	.	.	.	.	.	.	G	.	.	.	.	.	C	.	.	.	.
A pistolochia AF543711.1	.	.	.	.	.	.	.	.	.	.	.	.	.	.	.	.	.	T	.	.	.	.	.	.	.	.	.	.	.	.	.	.	.	.	.	.	.	.	.	.	.	.	.	.	C	.	.	.	.
A pistolochia DQ182332.1	.	.	.	.	.	.	.	.	.	.	.	.	.	.	.	.	.	T	.	.	.	.	.	.	.	.	.	.	.	.	.	.	.	.	.	.	.	.	.	.	.	.	.	.	C	.	.	.	.
A praevenosa AB205601.1	.	.	.	.	.	.	.	.	.	.	.	.	.	.	.	.	.	T	.	.	.	.	.	.	.	.	.	.	.	.	.	.	.	.	.	.	.	.	.	.	.	.	.	.	C	.	.	.	.
A promissa AB205602.1	.	.	.	.	.	.	.	T	.	.	.	.	.	.	.	.	.	T	.	.	.	.	.	.	.	.	.	.	.	.	.	.	.	.	.	.	.	.	.	.	.	.	.	.	C	.	T	.	.
A reniformis AB205600.1	.	.	.	.	.	.	.	.	.	.	.	.	.	.	.	.	.	T	.	.	.	.	.	.	.	.	.	.	.	.	.	.	.	.	.	.	.	.	.	.	.	.	.	.	C	.	.	.	.
A ringens KP998770.1*	.	.	.	.	.	.	.	.	.	.	.	.	.	.	.	.	.	T	.	.	.	.	.	.	.	.	.	.	.	.	.	.	.	.	.	.	.	.	.	.	.	.	.	.	C	.	.	.	.
A saccata KF181556.1	.	.	.	.	.	.	.	.	.	.	.	.	.	.	.	.	.	T	.	G	.	.	.	.	.	.	.	.	.	.	.	.	.	.	.	.	.	.	.	.	.	.	.	.	.	.	T	.	.
A serpentaria AB205597.1	.	.	.	.	.	.	.	.	.	.	.	.	.	.	.	.	.	T	.	.	.	.	.	.	.	.	.	.	.	.	.	.	.	.	.	.	.	.	.	.	.	.	.	.	C	.	T	.	.
A serpentaria KJ773281.1	.	.	.	.	.	.	.	.	.	.	.	.	.	.	.	.	.	T	.	.	.	.	.	.	.	.	.	.	.	.	.	.	.	.	.	.	.	.	.	.	.	.	.	.	C	.	T	.	.
A serpentaria KP643750.1	.	.	.	.	.	.	.	.	.	.	.	.	.	.	.	.	.	T	.	.	.	.	.	.	.	.	.	.	.	.	.	.	.	.	.	.	.	.	.	.	.	.	.	.	C	.	T	.	.
A serpentaria KY627244.1	.	.	.	.	.	.	.	.	.	.	.	.	.	.	.	.	.	T	.	.	.	.	.	.	.	.	.	.	.	.	.	.	.	.	.	.	.	.	.	.	.	.	.	.	C	.	T	.	.
A serpentaria P643657.1	.	.	.	.	.	.	.	.	.	.	.	.	.	.	.	.	.	T	.	.	.	.	.	.	.	.	.	.	.	.	.	.	.	.	.	.	.	.	.	.	.	.	.	.	C	.	T	.	.
A serpentaria P643812.1	.	.	.	.	.	.	.	.	.	.	.	.	.	.	.	.	.	T	.	.	.	.	.	.	.	.	.	.	.	.	.	.	.	.	.	.	.	.	.	.	.	.	.	.	C	.	T	.	.
A sp KP998771.1*	.	.	.	.	.	.	.	.	.	.	.	.	.	.	.	.	.	T	.	.	.	.	.	.	.	.	.	.	.	.	.	.	.	.	.	.	.	.	.	.	.	.	.	.	C	.	.	.	.
A tentaculata KP998773.1*	.	.	.	.	.	.	.	.	.	.	.	.	.	.	.	.	.	T	.	.	.	.	.	.	.	.	.	.	.	.	.	.	.	.	.	.	.	.	.	.	.	.	.	.	.	.	.	.	.
A thozetii KF496713.1	.	.	.	.	.	.	.	.	.	.	.	.	.	.	.	.	.	T	.	.	.	.	.	.	.	.	.	.	.	.	.	.	.	.	.	.	.	.	.	.	.	.	.	.	.	.	.	.	.
A tomentosa AB205598.1	.	.	.	.	.	.	.	.	.	.	.	.	.	.	.	.	.	T	.	G	.	.	.	.	.	.	.	.	.	.	.	.	.	.	.	.	.	.	.	.	.	.	.	.	C	.	T	.	.
A tonduzii JQ590507.1	.	.	.	.	.	.	.	.	.	.	.	.	.	.	.	.	.	T	.	.	.	.	.	.	.	.	.	.	.	.	.	.	.	.	.	.	.	.	.	.	.	.	.	.	.	.	.	T	.
A triactina AB205603.1	.	.	.	.	.	.	.	T	.	.	.	.	.	.	.	.	.	T	.	.	.	.	.	.	.	.	.	.	.	.	.	.	.	.	.	.	.	.	.	.	.	.	.	.	C	.	T	A	.
A tubiflora MK503932.1*	.	.	.	.	.	.	.	.	.	.	.	.	.	.	.	.	.	T	.	.	.	.	.	.	.	.	.	.	.	.	.	.	.	.	.	.	.	.	.	.	.	.	.	.	C	.	.	.	.
A utriformis KU853434.1	.	.	.	.	.	.	.	.	.	.	.	.	.	.	.	.	.	T	.	G	.	.	.	.	.	.	.	.	.	.	.	.	.	.	.	.	.	.	.	.	.	.	.	.	.	.	T	.	.
A yunnanensis KU853435.1	.	.	.	.	.	.	.	.	.	.	.	.	.	.	.	.	.	T	.	G	.	.	.	.	.	.	.	.	.	.	.	.	.	.	.	.	.	.	.	.	.	.	.	.	.	.	T	.	.
A zollingeriana AB205599.1	.	.	.	.	.	.	.	.	.	.	.	.	.	.	.	.	.	T	.	.	.	.	.	.	.	.	.	.	.	.	.	.	.	.	.	.	.	.	.	.	.	.	.	.	C	.	.	.	.
AF425710.1 Terminalia chebula clone 442 ribulose-15-bisphosphate carboxylase/oxygenase large subunit (rbcL) gene partial cds chloroplast gene for chloroplast product	.	.	.	.	.	.	.	.	C	.	.	.	.	C	.	.	.	C	.	.	.	.	.	.	.	.	.	.	A	.	.	.	.	.	G	.	.	.	.	.	.	.	.	.	.	.	G	.	.
AY765269.1 Phyllanthus emblica ribulose-15-bisphosphate carboxylase/oxygenase large subunit (rbcL) gene partial cds chloroplast	.	.	.	.	.	.	.	.	.	.	.	.	.	C	.	.	.	C	.	G	.	.	.	.	.	.	.	.	A	.	.	.	T	.	G	.	.	.	.	.	C	.	.	.	C	.	T	.	.
EU175874.1 Picrorhiza kurrooa ribulose-15-bisphosphate carboxylase/oxygenase large subunit-like (rbcL) gene partial sequence chloroplast	.	.	.	.	.	.	.	G	C	.	G	.	.	C	.	.	.	C	.	.	.	.	.	.	.	.	.	.	.	.	.	.	.	.	G	.	.	.	.	.	.	.	.	.	.	.	T	.	.
EU196273.1 Dischidia chinensis ribulose-15-bisphosphate carboxylase/oxygenase large subunit (rbcL) gene partial cds chloroplast	.	.	.	.	.	.	.	.	C	.	.	.	.	C	.	.	.	C	.	.	.	.	.	.	.	.	.	.	A	.	.	.	T	.	G	.	.	.	.	.	C	.	.	.	C	.	G	.	.
FJ026474.1 Cissampelos pareira ribulose-15-bisphosphate carboxylase/oxygenase large subunit (rbcL) gene partial cds chloroplast	.	.	.	.	.	.	.	G	C	.	G	.	.	C	.	.	.	C	.	.	.	.	.	.	.	.	.	.	.	.	.	.	.	.	G	.	.	.	.	.	.	.	.	.	.	T	T	T	.
FJ026475.1 Cissampelos tropaeolifolia ribulose-15-bisphosphate carboxylase/oxygenase large subunit (rbcL) gene partial cds chloroplast	.	.	.	.	.	.	.	G	C	.	G	.	.	C	.	.	.	C	.	.	.	.	.	.	.	.	.	.	.	.	.	.	.	.	G	.	.	.	.	.	.	.	.	.	.	T	T	T	.
FJ381808.1 Terminalia bellirica ribulose-15-bisphosphate carboxylase/oxygenase large subunit (rbcL) gene partial cds chloroplast	.	.	.	.	.	.	.	.	C	.	.	.	.	C	.	.	.	C	.	.	.	.	.	.	.	.	.	.	.	.	.	.	.	.	G	.	.	.	.	.	.	.	.	.	.	.	G	.	.
FJ381812.1 Terminalia chebula ribulose-15-bisphosphate carboxylase/oxygenase large subunit (rbcL) gene partial cds chloroplast	.	.	.	.	.	.	.	.	C	.	.	.	.	C	.	.	.	C	.	.	.	.	.	.	.	.	.	.	A	.	.	.	.	.	G	.	.	.	.	.	.	.	.	.	.	.	G	.	.
JQ933290.1 Cuminum cyminum voucher L.H. Rechinger 51696 (E) ribulose-15-bisphosphate carboxylase/oxygenase large subunit (rbcL) gene partial cds plastid	.	.	.	.	.	.	.	.	C	.	G	.	.	T	.	.	.	C	.	.	.	.	.	.	.	.	.	.	A	.	.	.	.	.	G	.	.	.	.	.	.	.	.	C	G	T	T	.	.
KJ594156.1 Cissampelos pareira voucher DB2202 ribulose-15-bisphosphate carboxylase/oxygenase large subunit (rbcL) gene partial cds chloroplast	.	.	.	.	.	.	.	G	C	.	G	.	.	C	.	.	.	C	.	.	.	.	.	.	.	.	.	.	.	.	.	.	.	.	G	.	.	.	.	.	.	.	.	.	.	T	T	T	.
KJ667672.1 Picrorhiza kurrooa isolate SBB-1240 ribulose-15-biphosphate carboxylase/oxygenase large subunit (rbcL) gene partial cds chloroplast	.	.	.	.	.	.	.	.	C	.	G	.	.	T	.	.	.	C	.	.	.	.	.	.	.	.	.	.	A	.	.	.	.	.	G	.	.	.	.	.	C	.	.	.	G	T	T	.	.
KM055175.1 Piper retrofractum voucher A. Chaveerach 9 ribulose-15-bisphosphate carboxylase/oxygenase large subunit (rbcL) gene partial cds chloroplast	.	.	.	.	.	.	.	.	C	.	.	.	.	.	.	.	C	C	.	.	.	.	.	.	.	.	.	.	A	.	.	.	.	.	.	.	.	.	.	.	.	.	.	.	C	.	T	.	.
KM192089.1 Atractylodes lancea ribulose-15-bisphosphate carboxylase/oxygenase large subunit (rbcL) gene complete cds chloroplast	.	.	.	.	.	.	.	.	C	.	G	.	.	T	.	.	.	C	.	.	.	.	.	.	.	.	.	.	A	.	.	.	T	.	G	.	.	.	.	.	C	.	.	.	.	.	T	.	.
KP866817.1 Pimpinella anisum isolate DNAS-94-86453 ribulose-15-bisphosphate carboxylase/oxygenase large subunit (rbcL) gene partial cds chloroplast	.	.	.	.	.	.	.	.	C	.	G	.	.	C	.	.	.	C	.	.	.	.	.	.	.	.	.	.	A	.	.	.	.	.	G	.	.	.	.	.	C	.	.	C	G	T	T	.	.
KP866819.1 Pimpinella anisum isolate DNAS-96-86404 ribulose-15-bisphosphate carboxylase/oxygenase large subunit (rbcL) gene partial cds chloroplast	.	.	.	.	.	.	.	.	C	.	G	.	.	C	.	.	.	C	.	.	.	.	.	.	.	.	.	.	A	.	.	.	.	.	G	.	.	.	.	.	C	.	.	C	G	T	T	.	.
KP974261.1 Trachyspermum ammi voucher MoSEL-277 ribulose-15-bisphosphate carboxylase/oxygenase large subunit (rbcL) gene partial cds chloroplast	.	.	.	.	.	.	.	.	C	.	G	.	.	C	.	.	.	C	.	.	.	.	.	.	.	.	.	.	A	.	.	.	.	.	G	.	.	.	.	.	C	.	.	C	G	T	T	.	.
KR002656.1:55051-56478 Coriandrum sativum chloroplast complete genome	.	.	.	.	.	.	.	.	C	.	G	.	.	C	.	.	.	C	.	.	.	.	.	.	.	.	.	.	A	.	.	.	.	.	G	.	.	.	.	.	C	.	.	C	G	T	T	.	.
KR528698.1 Abroma augustum isolate BB0389 ribulose-15-bisphosphate carboxylase/oxygenase large subunit (rbcL) gene partial cds chloroplast	.	.	.	.	.	.	.	.	C	.	G	.	.	C	.	.	.	C	.	.	.	.	.	.	.	A	.	.	.	.	.	.	.	.	G	.	.	.	.	.	C	.	.	.	C	.	T	.	.
KR528698.1 Abroma augustum isolate BB0389 ribulose-15-bisphosphate carboxylase/oxygenase large subunit (rbcL) gene partial cds chloroplast(2)	.	.	.	.	.	.	.	.	C	.	G	.	.	C	.	.	.	C	.	.	.	.	.	.	.	A	.	.	.	.	.	.	.	.	G	.	.	.	.	.	C	.	.	.	C	.	T	.	.
KR528700.1 Abroma augustum isolate J486 ribulose-15-bisphosphate carboxylase/oxygenase large subunit (rbcL) gene partial cds chloroplast	.	.	.	.	.	.	.	.	C	.	G	.	.	C	.	.	.	C	.	.	.	.	.	.	.	A	.	.	.	.	.	.	.	.	G	.	.	.	.	.	C	.	.	.	.	.	T	T	.
KT963037.1:57409-58836 Angelica dahurica voucher 13T-05 chloroplast complete genome	.	.	.	.	.	.	.	.	C	.	G	.	.	C	.	.	.	C	.	.	.	.	.	.	.	.	.	.	A	.	.	.	.	.	G	.	.	.	.	.	C	.	.	C	G	T	T	.	.
KU499881.1 Pimpinella anisum voucher A2 ribulose-15-bisphosphate carboxylase/oxygenase large subunit (rbcL) gene partial cds chloroplast	.	.	.	.	.	.	.	.	C	.	G	.	.	C	.	.	.	C	.	.	.	.	.	.	.	.	.	.	A	.	.	.	.	.	G	.	.	.	.	.	C	.	.	C	G	T	T	.	.
KX171420.1:55969-57399 Tacca chantrieri plastid complete genome	.	.	.	.	.	.	.	.	C	.	.	.	.	.	.	.	C	C	.	.	.	.	.	.	.	.	.	.	A	.	.	.	.	.	G	.	.	.	.	.	.	.	.	.	.	.	T	T	.
KX180032.1 Picrorhiza kurrooa isolate SBB-1388 ribulose-15-bisphosphate carboxylase/oxygenase large subunit (rbcL) gene partial cds chloroplast	.	.	.	.	.	.	.	.	C	.	G	.	.	T	.	.	.	C	.	.	.	.	.	.	.	.	.	.	A	.	.	.	.	.	G	.	.	.	.	.	C	.	.	.	G	T	T	.	.
KX180034.1 Picrorhiza kurrooa isolate SBB-1389 ribulose-15-bisphosphate carboxylase/oxygenase large subunit (rbcL) gene partial cds chloroplast	.	.	.	.	.	.	.	.	C	.	G	.	.	T	.	.	.	C	.	.	.	.	.	.	.	.	.	.	A	.	.	.	.	.	G	.	.	.	.	.	C	.	.	.	G	T	T	.	.
KX527125.1 Dischidia formosana voucher CPG10060 ribulose-15-bisphosphate carboxylase/oxygenase large subunit (rbcL) gene partial cds chloroplast	.	.	.	.	.	.	.	.	C	.	.	.	.	C	.	.	.	C	.	.	.	.	.	.	.	.	.	.	A	.	.	.	T	.	G	.	.	.	.	.	C	.	.	.	C	.	G	.	.
KX527558.1 Tinospora crispa voucher WW Chen ZD s. n. ribulose-15-bisphosphate carboxylase/oxygenase large subunit (rbcL) gene partial cds chloroplast	.	.	.	.	.	.	.	G	C	.	.	.	.	C	.	.	.	C	.	.	.	.	.	.	.	.	.	.	.	.	.	.	.	.	G	.	.	.	.	.	.	.	.	.	.	T	T	.	.
KX546825.1 Cinnamomum bejolghota isolate J559 ribulose-15-bisphosphate carboxylase/oxygenase large subunit (rbcL) gene partial cds chloroplast	.	.	.	.	.	.	.	T	C	.	.	.	.	.	.	.	.	C	.	.	.	.	.	.	.	.	.	.	.	.	.	.	.	.	G	.	.	.	.	.	.	.	.	.	C	.	T	.	.
KY365710.1 Tinospora crispa voucher Chen ZD s.n. (PE) ribulose-15-bisphosphate carboxylase/oxygenase large subunit (rbcL) gene partial cds chloroplast	.	.	.	.	.	.	.	G	C	.	.	.	.	C	.	.	.	C	.	.	.	.	.	.	.	.	.	.	.	.	.	.	.	.	G	.	.	.	.	.	.	.	.	.	.	T	T	.	.
KY498684.1 Cladogynos orientalis voucher Tyh 11293 (HITBC) ribulose-15-bisphosphate carboxylase/oxygenase large subunit (rbcL) gene partial cds chloroplast	.	.	.	.	.	.	.	.	C	.	.	.	.	C	.	.	C	C	.	.	.	.	.	.	.	.	.	.	.	.	.	.	T	.	G	.	.	.	.	.	C	.	.	.	C	.	T	.	.
KY635878.1:58262-59689 Cinnamomum verum chloroplast complete genome	.	.	.	.	.	.	.	T	C	.	.	.	.	.	.	.	.	C	.	.	.	.	.	.	.	.	.	.	.	.	.	.	.	.	G	.	.	.	.	.	.	.	.	.	C	.	T	.	.
KY988320.1 Phyllanthus emblica voucher PFC161216-0044 ribulose-15-bisphosphate carboxylase/oxygenase large subunit (rbcL) gene partial cds chloroplast	.	.	.	.	.	.	.	.	.	.	.	.	.	C	.	.	.	C	.	.	.	.	.	.	.	.	.	.	A	.	.	.	T	.	G	.	.	.	.	.	C	.	.	.	C	.	T	.	.
KY988329.1 Terminalia chebula voucher PFC161220-0055 ribulose-15-bisphosphate carboxylase/oxygenase large subunit (rbcL) gene partial cds chloroplast	.	.	.	.	.	.	.	.	C	.	.	.	.	C	.	.	.	C	.	.	.	.	.	.	.	.	.	.	A	.	.	.	.	.	G	.	.	.	.	.	.	.	.	.	.	.	G	.	.
LC107029.1 Terminalia bellirica chloroplast rbcL gene for ribulose-15-bisphosphate carboxylase/oxygenase large subunit partial cds specimen voucher: KANA:C130911511TCH	.	.	.	.	.	.	.	.	C	.	.	.	.	C	.	.	.	C	.	.	.	.	.	.	.	.	.	.	.	.	.	.	.	.	G	.	.	.	.	.	.	.	.	.	.	.	G	.	.
LC383710.1 Aquilaria crassna chloroplast rbcL gene for ribulose-15-bisphosphate carboxylase/oxygenase large subunit partial cds	.	.	.	.	.	.	.	.	C	.	G	.	.	C	.	.	.	C	.	.	.	.	.	.	.	A	.	.	A	.	.	.	.	.	G	.	.	.	.	.	C	.	.	.	.	.	T	T	.
LC438868.1 Terminalia bellirica chloroplast gene for ribulose-15-bisphosphate carboxylase/oxygenase large subunit partial cds isolate: CHULA-018	.	.	.	.	.	.	.	.	C	.	.	.	.	C	.	.	.	C	.	.	.	.	.	.	.	.	.	.	.	.	.	.	.	.	G	.	.	.	.	.	.	.	.	.	.	.	G	.	.
LC461931.1 Piper retrofractum chloroplast gene for ribulose-15-bisphosphate carboxylase/oxygenase large subunit partial cds isolate: CHULA-011	.	.	.	.	.	.	.	.	C	.	.	.	.	.	.	.	C	C	.	.	.	.	.	.	.	.	.	.	A	.	.	.	.	.	.	.	.	.	.	.	.	.	.	.	C	.	T	.	.
MF435322.1 Cinnamomum sp. JH-2017 voucher UBDH:20-5404 ribulose 15-bisphosphate carboxylase/oxygenase large subunit (rbcL) gene partial cds chloroplast	.	.	.	.	.	.	.	T	C	.	.	.	.	.	.	.	.	C	.	.	.	.	.	.	.	.	.	.	.	.	.	.	.	.	G	.	.	.	.	.	.	.	.	.	C	.	T	.	.
MG266206.1 Rauvolfia serpentina voucher CMPR8780 ribulose-15-bisphosphate carboxylase/oxygenase large subunit (rbcL) gene partial cds chloroplast	.	.	.	.	.	.	.	.	C	.	.	.	.	C	.	.	.	C	.	.	.	.	.	.	.	.	.	.	A	.	.	.	T	.	G	.	.	.	.	.	C	.	.	.	.	.	G	.	.
MG874804.1:55241-56695 Atractylodes lancea chloroplast complete genome	.	.	.	.	.	.	.	.	C	.	G	.	.	T	.	.	.	C	.	.	.	.	.	.	.	.	.	.	A	.	.	.	T	.	G	.	.	.	.	.	C	.	.	.	.	.	T	.	.
MG946829.1 Coriandrum sativum ribulose-15-bisphosphate carboxylase/oxygenase large subunit gene partial cds chloroplast	.	.	.	.	.	.	.	.	C	.	G	.	.	C	.	.	.	C	.	.	.	.	.	.	.	.	.	.	A	.	.	.	.	.	G	.	.	.	.	.	C	.	.	C	G	T	T	.	.
MG946861.1 Rauvolfia serpentina ribulose-15-bisphosphate carboxylase/oxygenase large subunit gene partial cds chloroplast	.	.	.	.	.	.	.	.	C	.	.	.	.	C	.	.	.	C	.	.	.	.	.	.	.	.	.	.	A	.	.	.	T	.	G	.	.	.	.	.	C	.	.	.	.	.	G	.	.
MG946873.1 Trachyspermum ammi ribulose-15-bisphosphate carboxylase/oxygenase large subunit gene partial cds chloroplast	.	.	.	.	.	.	.	.	C	.	G	.	.	C	.	.	.	C	.	.	.	.	.	.	.	.	.	.	A	.	.	.	.	.	G	.	.	.	.	.	C	.	.	C	G	T	T	.	.
MG946899.1 Trachyspermum ammi ribulose-15-bisphosphate carboxylase/oxygenase large subunit gene partial cds chloroplast	.	.	.	.	.	.	.	.	C	.	G	.	.	C	.	.	.	C	.	.	.	.	.	.	.	.	.	.	A	.	.	.	.	.	G	.	.	.	.	.	C	.	.	C	G	T	T	.	.
MG946939.1 Cuminum cyminum ribulose-15-bisphosphate carboxylase/oxygenase large subunit gene partial cds chloroplast	.	.	.	.	.	.	.	.	C	.	G	.	.	T	.	.	.	C	.	.	.	.	.	.	.	.	.	.	A	.	.	.	.	.	G	.	.	.	.	.	.	.	.	C	G	T	T	.	.
MG963260.1:61382-62809 Dischidia albida chloroplast partial genome	.	.	.	.	.	.	.	.	C	.	.	.	.	C	.	.	.	C	.	.	.	.	.	.	.	.	.	.	A	.	.	.	T	.	G	.	.	.	.	.	C	.	.	.	C	.	G	.	.
MH101974.1 Syzygium aromaticum isolate s2 ribulose-15-bisphosphate carboxylase/oxygenase large subunit (rbcL) gene partial cds chloroplast	.	.	.	.	.	.	.	.	C	.	G	.	.	C	.	.	.	A	.	.	.	.	.	.	.	.	.	.	.	.	.	.	.	.	G	.	.	.	.	.	C	.	.	.	.	.	T	T	.
MH101978.1 Syzygium aromaticum isolate s6 ribulose-15-bisphosphate carboxylase/oxygenase large subunit (rbcL) gene partial cds chloroplast	.	.	.	.	.	.	.	.	C	.	G	.	.	C	.	.	.	A	.	.	.	.	.	.	.	.	.	.	.	.	.	.	.	.	G	.	.	.	.	.	C	.	.	.	.	.	T	T	.
MH161428.1:58486-59949 Zingiber officinale chloroplast complete genome	.	.	.	.	.	.	.	.	.	.	.	.	.	.	.	.	.	C	.	.	.	.	.	T	.	.	.	.	.	.	.	.	.	.	G	.	.	.	.	.	.	.	.	.	.	.	T	T	.
MH332433.1 Aglaia tomentosa voucher gp-348 ribulose-15-bisphosphate carboxylase/oxygenase large subunit (rbcL) gene partial cds chloroplast	.	.	.	.	.	.	.	.	C	.	G	.	.	C	.	.	.	C	.	.	.	.	.	.	.	A	.	.	.	.	.	.	.	.	.	.	.	.	.	.	C	.	.	.	.	.	.	.	.
MH603448.1:57007-58449 Zingiber officinale isolate 90-1128 plastid partial genome	.	.	.	.	.	.	.	.	.	.	.	.	.	.	.	.	.	C	.	.	.	.	.	T	.	.	.	.	.	.	.	.	.	.	G	.	.	.	.	.	.	.	.	.	.	.	T	T	.
MH778101.1:58210-59637 Diospyros maclurei chloroplast complete genome	.	.	.	.	.	.	.	.	C	.	G	.	.	C	.	.	.	C	.	.	.	.	.	.	.	.	.	.	A	.	.	.	T	.	G	.	.	.	.	.	C	.	.	.	.	.	T	T	.
MH778544.1:55479-56906 Angelica sinensis isolate MG2 chloroplast complete genome	.	.	.	.	.	.	.	.	C	.	G	.	.	C	.	.	.	C	.	.	.	.	.	.	.	.	.	.	A	.	.	.	.	.	G	.	.	.	.	.	C	.	.	C	G	T	T	.	.
MK209001.1:59395-60837 Kaempferia galanga chloroplast complete genome	.	.	.	.	.	.	.	.	.	.	.	.	.	.	.	.	.	C	.	.	.	.	.	T	.	.	.	.	.	.	.	.	.	.	G	.	.	.	.	.	.	.	.	C	.	.	T	T	.
MK262728.1:58813-60276 Alpinia katsumadae chloroplast complete genome	.	.	.	.	.	.	.	.	.	.	.	.	.	.	.	.	.	C	.	.	.	.	.	T	.	.	.	.	.	.	.	.	.	.	G	.	.	.	.	.	.	.	.	C	.	.	T	T	.
MK262729.1:58254-59717 Alpinia oxyphylla chloroplast complete genome	.	.	.	.	.	.	.	.	.	.	.	.	.	.	.	.	.	C	.	.	.	.	.	T	.	.	.	.	.	.	.	.	.	.	G	.	.	.	.	.	.	.	.	C	.	.	T	T	.
MK331713.1:56857-58284 Osbeckia stellata chloroplast complete genome	.	.	.	.	.	.	.	.	C	.	T	.	.	C	.	.	.	C	.	.	.	.	.	T	.	.	.	.	.	.	.	.	T	.	G	.	.	.	.	.	C	.	.	.	.	.	T	.	.
MK637743.1:54809-56248 Lepidium sativum chloroplast complete genome	.	.	.	.	.	.	.	.	C	.	G	G	C	T	.	.	.	C	.	.	.	.	.	.	.	A	.	.	.	.	.	.	.	.	G	.	.	.	.	.	C	.	.	.	C	.	T	.	.
MK688990.1:55457-56884 Angelica sinensis isolate wem chloroplast complete genome	.	.	.	.	.	.	.	.	C	.	G	.	.	C	.	.	.	C	.	.	.	.	.	.	.	.	.	.	A	.	.	.	.	.	G	.	.	.	.	.	C	.	.	C	G	T	T	.	.
MK688991.1:55471-56898 Angelica sinensis isolate wmx chloroplast complete genome	.	.	.	.	.	.	.	.	C	.	G	.	.	C	.	.	.	C	.	.	.	.	.	.	.	.	.	.	A	.	.	.	.	.	G	.	.	.	.	.	C	.	.	C	G	T	T	.	.
MK779998.1:c73775-72342 Aquilaria crassna voucher ZhangHN02 chloroplast complete genome	.	.	.	.	.	.	.	.	C	.	G	.	.	C	.	.	.	C	.	.	.	.	.	.	.	A	.	.	A	.	.	.	.	.	G	.	.	.	.	.	C	.	.	.	.	.	T	T	.
MK840839.1 Plumbago indica voucher CMPR8785 ribulose 15-bisphosphate carboxylase/oxygenase large subunit (rbcL) gene partial cds chloroplast	.	.	.	.	.	.	.	.	C	.	G	.	.	T	.	.	.	C	.	.	.	.	.	T	.	.	.	.	.	.	.	.	T	.	G	.	.	.	.	.	C	.	.	.	C	.	T	.	.
MK889505.1:59374-60837 Wurfbainia longiligularis chloroplast complete genome	.	.	.	.	.	.	.	.	.	.	.	.	.	.	.	.	.	C	.	.	.	.	.	T	.	.	.	.	.	.	.	.	.	.	G	.	.	.	.	.	.	.	.	C	.	.	T	T	.
MN106246.1:58828-60285 Aglaia odorata chloroplast complete genome	.	.	.	.	.	.	.	.	C	.	G	.	.	C	.	.	.	C	.	.	.	.	.	.	.	A	.	.	.	.	.	.	.	.	.	.	.	.	.	.	C	.	.	G	.	.	.	.	.
MN125348.1:c73691-72258 Aquilaria crassna chloroplast complete genome	.	.	.	.	.	.	.	.	C	.	G	.	.	C	.	.	.	C	.	.	.	.	.	.	.	A	.	.	A	.	.	.	.	.	G	.	.	.	.	.	C	.	.	.	.	.	T	T	.
MN125633.1 Phyllanthus emblica ribulose-15-bisphosphate carboxylase/oxygenase large subunit (rbcL) gene partial cds chloroplast	.	.	.	.	.	.	.	.	.	.	.	.	.	C	.	.	.	C	.	G	.	.	.	.	.	.	.	.	A	.	.	.	T	.	G	.	.	.	.	.	C	.	.	.	C	.	T	.	.
MN176145.1:54809-56248 Lepidium sativum chloroplast complete genome	.	.	.	.	.	.	.	.	C	.	G	G	C	T	.	.	.	C	.	.	.	.	.	.	.	A	.	.	.	.	.	.	.	.	G	.	.	.	.	.	C	.	.	.	C	.	T	.	.
MN216838.1 Cissampelos sp. MP 778 ribulose-15-bisphosphate carboxylase/oxygenase large subunit (rbcL) gene partial cds chloroplast	.	.	.	.	.	.	.	G	C	.	G	.	.	C	.	.	.	C	.	.	.	.	.	.	.	.	.	.	.	.	.	.	.	.	G	.	.	.	.	.	.	.	.	.	.	T	T	T	.
MN366758.1 Shirakiopsis aubrevillei voucher FHO-CX65 ribulose-15-bisphosphate carboxylase/oxygenase large subunit (rbcL) gene partial cds chloroplast	.	.	.	.	.	.	.	.	C	.	.	.	.	C	.	.	C	C	.	.	.	.	.	.	.	.	.	.	.	.	.	.	T	.	G	.	-	-	-	-	-	-	-	-	-	-	-	-	-
MN366835.1 Mansonia altissima voucher IDRCG048-13 BRLU NB0594 ribulose-15-bisphosphate carboxylase/oxygenase large subunit (rbcL) gene partial cds chloroplast	.	.	.	.	.	.	.	.	C	.	G	.	.	C	.	.	.	C	.	.	.	.	.	.	.	A	.	.	.	.	.	.	.	.	G	.	.	.	.	.	C	.	.	.	G	T	T	T	.
MN480804.1:56977-58404 Rauvolfia verticillata voucher IBSC:W.N. Chen 2019001 plastid complete genome	.	.	.	.	.	.	.	.	C	.	.	.	.	C	.	.	.	C	.	.	.	.	.	.	.	.	.	.	A	.	.	.	T	.	G	.	.	.	G	.	C	.	.	.	C	.	G	.	.
MN689735.1:58333-59781 Cinnamomum camphora isolate 6c chloroplast complete genome	.	.	.	.	.	.	.	T	C	.	.	.	.	.	.	.	.	C	.	.	.	.	.	.	.	.	.	.	.	.	.	.	.	.	G	.	.	.	.	.	.	.	.	.	C	.	T	.	.
MN698963.1:90003-91430 Cinnamomum aromaticum chloroplast complete genome	.	.	.	.	.	.	.	T	C	.	.	.	.	.	.	.	.	C	.	.	.	.	.	.	.	.	.	.	.	.	.	.	.	.	G	.	.	.	.	.	.	.	.	.	C	.	T	.	.
MN711725.1:56736-58184 Phyllanthus emblica chloroplast complete genome	.	.	.	.	.	.	.	.	.	.	.	.	.	C	.	.	.	C	.	G	.	.	.	.	.	.	.	.	A	.	.	.	T	.	G	.	.	.	.	.	C	.	.	.	C	.	T	.	.
MN727386.1:59017-60465 Tinospora sinensis chloroplast complete genome	.	.	.	.	.	.	.	G	C	.	.	.	.	C	.	.	.	C	.	.	.	.	.	.	.	.	.	.	.	.	.	.	.	.	G	.	.	.	.	.	.	.	.	.	.	T	T	.	.
MN736954.1:59226-60653 Terminalia chebula chloroplast complete genome	.	.	.	.	.	.	.	.	C	.	.	.	.	C	.	.	.	C	.	.	.	.	.	.	.	.	.	.	.	.	.	.	.	.	G	.	.	.	.	.	.	.	.	.	.	.	G	.	.
MN736958.1:57723-59186 Zingiber officinale chloroplast complete genome	.	.	.	.	.	.	.	.	.	.	.	.	.	.	.	.	.	C	.	.	.	.	.	T	.	.	.	.	.	.	.	.	.	.	G	.	.	.	.	.	.	.	.	.	.	.	T	T	.
MN746306.1:58534-59961 Syzygium aromaticum chloroplast complete genome	.	.	.	.	.	.	.	.	C	.	G	.	.	C	.	.	.	A	.	.	.	.	.	.	.	.	.	.	.	.	.	.	.	.	G	.	.	.	.	.	C	.	.	.	.	.	T	T	.
MN901636.1:55564-56991 Cuminum cyminum chloroplast complete genome	.	.	.	.	.	.	.	.	C	.	G	.	.	T	.	.	.	C	.	.	.	.	.	.	.	.	.	.	A	.	.	.	.	.	G	.	.	.	.	.	.	.	.	C	G	T	T	.	.
MN931250.1:59454-60917 Wurfbainia villosa chloroplast complete genome	.	.	.	.	.	.	.	.	.	.	.	.	.	.	.	.	.	C	.	.	.	.	.	T	.	.	.	.	.	.	.	.	.	.	G	.	.	.	.	.	.	.	.	C	.	.	T	T	.
MT120766.1:c6887-5460 Glycyrrhiza glabra voucher MO:Kurbanov 2054 chloroplast complete genome	.	.	.	.	G	.	.	.	.	.	G	.	.	C	.	.	.	C	.	.	.	.	.	.	.	T	.	.	.	.	.	.	T	.	G	.	.	.	.	.	.	.	.	.	G	T	T	T	.
MT120769.1:c6887-5460 Glycyrrhiza glabra voucher TASH:G.Kinzikayeva et al. 6427 chloroplast complete genome	.	.	.	.	G	.	.	.	.	.	G	.	.	C	.	.	.	C	.	.	.	.	.	.	.	T	.	.	.	.	.	.	T	.	G	.	.	.	.	.	.	.	.	.	G	T	T	T	.
MT120771.1:c6886-5459 Glycyrrhiza glabra voucher LE:B.Vasyukov et al. s.n. chloroplast complete genome	.	.	.	.	G	.	.	.	.	.	G	.	.	C	.	.	.	C	.	.	.	.	.	.	.	T	.	.	.	.	.	.	T	.	G	.	.	.	.	.	.	.	.	.	G	T	T	T	.
MT834522.1:55279-56712 Atractylodes lancea chloroplast complete genome	.	.	.	.	.	.	.	.	C	.	G	.	.	T	.	.	.	C	.	.	.	.	.	.	.	.	.	.	A	.	.	.	T	.	G	.	.	.	.	.	C	.	.	.	.	.	T	.	.
MT921977.1:57421-58848 Angelica anomala voucher HLQA10057 chloroplast complete genome	.	.	.	.	.	.	.	.	C	.	G	.	.	C	.	.	.	C	.	.	.	.	.	.	.	.	.	.	A	.	.	.	.	.	G	.	.	.	.	.	C	.	.	C	G	T	T	.	.
MT982391.1:55479-56906 Angelica sinensis voucher ASINE220200814 chloroplast complete genome	.	.	.	.	.	.	.	.	C	.	G	.	.	C	.	.	.	C	.	.	.	.	.	.	.	.	.	.	A	.	.	.	.	.	G	.	.	.	.	.	C	.	.	C	G	T	T	.	.
MW145134.1:59299-60762 Wurfbainia neoaurantiaca voucher Y20180726015 chloroplast complete genome	.	.	.	.	.	.	.	.	.	.	.	.	.	.	.	.	.	C	.	.	.	.	.	T	.	.	.	.	.	.	.	.	.	.	G	.	.	.	.	.	.	.	.	C	.	.	T	T	.
MW284876.1:56806-58233 Angelica biserrata voucher Liao 2019091801 chloroplast complete genome	.	.	.	.	.	.	.	.	C	.	G	.	.	C	.	.	.	C	.	.	.	.	.	.	.	.	.	.	A	.	.	.	.	.	G	.	.	.	.	.	C	.	.	C	G	T	T	.	.
NC 029392.1:57409-58836 Angelica dahurica voucher 13T-05 chloroplast complete genome	.	.	.	.	.	.	.	.	C	.	G	.	.	C	.	.	.	C	.	.	.	.	.	.	.	.	.	.	A	.	.	.	.	.	G	.	.	.	.	.	C	.	.	C	G	T	T	.	.
NC 036935.1:58713-60176 Amomum krervanh chloroplast complete genome	.	.	.	.	.	.	.	.	.	.	.	.	.	.	.	.	.	C	.	.	.	.	.	T	.	.	.	.	.	.	.	.	.	.	G	.	.	.	.	.	.	.	.	C	.	.	T	T	.
NC 036992.1:59357-60820 Amomum compactum chloroplast complete genome	.	.	.	.	.	.	.	.	.	.	.	.	.	.	.	.	.	C	.	.	.	.	.	T	.	.	.	.	.	.	.	.	.	.	G	.	.	.	.	.	.	.	.	C	.	.	T	T	.
NC 037483.1:55241-56695 Atractylodes lancea chloroplast complete genome	.	.	.	.	.	.	.	.	C	.	G	.	.	T	.	.	.	C	.	.	.	.	.	.	.	.	.	.	A	.	.	.	T	.	G	.	.	.	.	.	C	.	.	.	.	.	T	.	.
NC 040851.1:59395-60837 Kaempferia galanga chloroplast complete genome	.	.	.	.	.	.	.	.	.	.	.	.	.	.	.	.	.	C	.	.	.	.	.	T	.	.	.	.	.	.	.	.	.	.	G	.	.	.	.	.	.	.	.	C	.	.	T	T	.
NC 042153.1:54310-55758 Tinospora cordifolia voucher SUPG015 chloroplast complete genome	.	.	.	.	.	.	.	G	C	.	.	.	.	C	.	.	.	C	.	.	.	.	.	.	.	.	.	.	.	.	.	.	.	.	G	.	.	.	.	.	.	.	.	.	.	T	T	.	.
NC 042160.1:58235-59662 Diospyros hainanensis chloroplast complete genome	.	.	.	.	.	.	.	.	C	.	G	.	.	C	.	.	.	C	.	.	.	.	.	.	.	.	.	.	A	.	.	.	T	.	G	.	.	.	.	.	C	.	.	.	.	.	T	T	.
NC 042161.1:58210-59637 Diospyros maclurei chloroplast complete genome	.	.	.	.	.	.	.	.	C	.	G	.	.	C	.	.	.	C	.	.	.	.	.	.	.	.	.	.	A	.	.	.	T	.	G	.	.	.	.	.	C	.	.	.	.	.	T	T	.
NC 042826.1:55458-56885 Angelica sinensis isolate MG5 chloroplast complete genome	.	.	.	.	.	.	.	.	C	.	G	.	.	C	.	.	.	C	.	.	.	.	.	.	.	.	.	.	A	.	.	.	.	.	G	.	.	.	.	.	C	.	.	C	G	T	T	.	.
NC 043844.1:c73775-72342 Aquilaria crassna voucher ZhangHN02 chloroplast complete genome	.	.	.	.	.	.	.	.	C	.	G	.	.	C	.	.	.	C	.	.	.	.	.	.	.	A	.	.	A	.	.	.	.	.	G	.	.	.	.	.	C	.	.	.	.	.	T	T	.
NC 044775.1:58486-59949 Zingiber officinale chloroplast complete genome	.	.	.	.	.	.	.	.	.	.	.	.	.	.	.	.	.	C	.	.	.	.	.	T	.	.	.	.	.	.	.	.	.	.	G	.	.	.	.	.	.	.	.	.	.	.	T	T	.
NC 046486.1:56857-58284 Osbeckia stellata chloroplast complete genome	.	.	.	.	.	.	.	.	C	.	T	.	.	C	.	.	.	C	.	.	.	.	.	T	.	.	.	.	.	.	.	.	T	.	G	.	.	.	.	.	C	.	.	.	.	.	T	.	.
NC 046879.1:55564-56991 Cuminum cyminum chloroplast complete genome	.	.	.	.	.	.	.	.	C	.	G	.	.	T	.	.	.	C	.	.	.	.	.	.	.	.	.	.	A	.	.	.	.	.	G	.	.	.	.	.	.	.	.	C	G	T	T	.	.
NC 047178.1:54809-56248 Lepidium sativum chloroplast complete genome	.	.	.	.	.	.	.	.	C	.	G	G	C	T	.	.	.	C	.	.	.	.	.	.	.	A	.	.	.	.	.	.	.	.	G	.	.	.	.	.	C	.	.	.	C	.	T	.	.
NC 047244.1:56499-57926 Rauvolfia serpentina chloroplast complete genome	.	.	.	.	.	.	.	.	C	.	.	.	.	C	.	.	.	C	.	.	.	.	.	.	.	.	.	.	A	.	.	.	T	.	G	.	.	.	G	.	C	.	.	.	C	.	G	.	.
NC 047249.1:58534-59961 Syzygium aromaticum chloroplast complete genome	.	.	.	.	.	.	.	.	C	.	G	.	.	C	.	.	.	A	.	.	.	.	.	.	.	.	.	.	.	.	.	.	.	.	G	.	.	.	.	.	C	.	.	.	.	.	T	T	.
NC 047468.1:59226-60653 Terminalia chebula chloroplast complete genome	.	.	.	.	.	.	.	.	C	.	.	.	.	C	.	.	.	C	.	.	.	.	.	.	.	.	.	.	.	.	.	.	.	.	G	.	.	.	.	.	.	.	.	.	.	.	G	.	.
NC 047477.1:56736-58184 Phyllanthus emblica chloroplast complete genome	.	.	.	.	.	.	.	.	.	.	.	.	.	C	.	.	.	C	.	G	.	.	.	.	.	.	.	.	A	.	.	.	T	.	G	.	.	.	.	.	C	.	.	.	C	.	T	.	.
NC 048461.1:58813-60276 Alpinia katsumadae chloroplast complete genome	.	.	.	.	.	.	.	.	.	.	.	.	.	.	.	.	.	C	.	.	.	.	.	T	.	.	.	.	.	.	.	.	.	.	G	.	.	.	.	.	.	.	.	C	.	.	T	T	.
NC 048994.1:58828-60285 Aglaia odorata chloroplast complete genome	.	.	.	.	.	.	.	.	C	.	G	.	.	C	.	.	.	C	.	.	.	.	.	.	.	A	.	.	.	.	.	.	.	.	.	.	.	.	.	.	C	.	.	G	.	.	.	.	.
NC 050346.1:58267-59694 Cinnamomum kotoense chloroplast complete genome	.	.	.	.	.	.	.	T	C	.	.	.	.	.	.	.	.	C	.	.	.	.	.	.	.	.	.	.	.	.	.	.	.	.	G	.	.	.	.	.	.	.	.	.	C	.	T	.	.
NC 051890.1:57222-58649 Angelica sylvestris voucher GRIN-PI54393 chloroplast complete genome	.	.	.	.	.	.	.	.	C	.	G	.	.	C	.	.	.	C	.	.	.	.	.	.	.	.	.	.	A	.	.	.	.	.	G	.	.	.	.	.	C	.	.	C	G	T	T	.	.
U26330.2 Osbeckia stellata ribulose-15-bisphosphate carboxylase oxygenase large subunit (rbcL) gene partial cds chloroplast gene for chloroplast product	.	.	.	.	.	.	.	.	C	.	T	.	.	C	.	.	.	C	.	.	.	.	.	T	.	.	.	.	.	.	.	.	T	.	G	.	.	.	.	.	C	.	.	.	.	.	T	.	.
	460	461	462	463	464	465	466	467	468	469	470	471	472	473	474	475	476	477	478	479	480	481	482	483	484	485	486	487	488	489	490	491	492	493	494	495	496	497	498	499	500	501	502	503	504	505	506	507	508
A tagala NC 041455.1*	G	G	T	A	T	C	C	A	A	G	T	T	G	A	G	A	G	A	G	A	T	A	A	A	T	T	G	A	A	C	A	A	G	T	A	T	G	G	T	C	G	T	C	C	T	C	T	A	T
A pierrei KP998768.1*	.	.	.	.	.	.	.	.	.	.	.	.	.	.	.	.	.	.	.	.	.	.	.	.	.	.	.	.	.	.	.	.	.	.	.	.	.	.	.	.	.	.	.	.	.	.	.	.	.
A pothieri KP998769.1*	.	.	.	.	.	.	.	.	.	.	.	.	.	.	.	.	.	.	.	.	.	.	.	.	.	.	.	.	.	.	.	.	.	.	.	.	.	.	.	.	.	.	.	.	.	.	.	.	.
A albida AB205585.1	.	.	.	.	.	.	.	.	.	.	.	.	.	.	.	.	.	.	.	.	.	.	.	.	.	.	.	.	.	.	.	.	.	.	.	.	.	.	.	.	.	.	.	.	.	.	.	.	.
A arborea AB205586.1	.	.	.	.	.	.	.	.	.	.	.	.	.	.	.	.	.	.	.	.	.	.	.	.	.	.	.	.	.	.	.	.	.	.	.	.	.	.	.	.	.	.	.	.	.	.	.	G	.
A boosii KX212893.1	.	.	.	.	.	.	.	.	.	.	.	.	.	.	.	.	.	.	.	.	.	.	.	.	.	.	.	.	.	.	.	.	.	.	.	.	.	.	.	.	.	.	.	.	.	.	.	.	.
A bracteolata MH216002.1	.	.	.	.	.	.	.	.	.	.	.	.	.	.	.	.	.	.	.	.	.	.	.	.	.	.	.	.	.	.	.	.	.	.	.	.	.	.	.	.	.	.	.	.	.	.	.	.	.
A burelae AB205587.1	.	.	.	.	.	.	.	.	.	.	.	.	.	.	.	.	.	.	.	.	.	.	.	.	.	.	.	.	.	.	.	.	.	.	.	C	.	.	.	.	.	.	.	.	.	.	.	.	.
A californica GQ248551.1	.	.	.	.	.	.	.	.	.	.	.	.	.	.	.	.	.	.	.	.	.	.	.	.	.	.	.	.	.	.	.	.	.	.	.	.	.	.	.	.	.	.	.	.	.	.	.	G	.
A clematitis AB205588.1	.	.	.	.	.	.	.	.	.	.	.	.	.	.	.	.	.	.	.	.	.	.	.	.	.	.	.	.	.	.	.	.	.	.	.	.	.	.	.	.	.	.	.	.	.	.	.	.	.
A clematitis HE963331.1	.	.	.	.	.	.	.	.	.	.	.	.	.	.	.	.	.	.	.	.	.	.	.	.	.	.	.	.	.	.	.	.	.	.	.	.	.	.	.	.	.	.	.	.	.	.	.	.	.
A clematitis KM360650.1	.	.	.	.	.	.	.	.	.	.	.	.	.	.	.	.	.	.	.	.	.	.	.	.	.	.	.	.	.	.	.	.	.	.	.	.	.	.	.	.	.	.	.	.	.	.	.	.	.
A contorta NC 036152.1*	.	.	.	.	.	.	.	.	.	.	.	.	.	.	.	.	.	.	.	.	.	.	.	.	.	.	.	.	.	.	.	.	.	.	.	.	.	.	.	.	.	.	.	.	.	.	.	.	.
A convolvulacea AB205589.1	.	.	.	.	.	.	.	.	.	.	.	.	.	.	.	.	.	.	.	.	.	.	.	.	.	.	.	.	.	.	.	.	.	.	.	.	.	.	.	.	.	.	.	.	.	.	.	G	.
A cucurbitoides KF181558.1	.	.	.	.	.	.	.	.	.	.	.	.	.	.	.	.	.	.	.	.	.	.	.	.	.	.	.	.	.	.	.	.	.	.	.	.	.	.	.	.	.	.	.	.	.	.	.	G	.
A debilis NC 036153.1*	.	.	.	.	.	.	.	.	.	.	.	.	.	.	A	.	.	.	.	.	.	.	.	.	.	.	.	.	.	.	.	.	.	.	.	.	.	.	.	.	.	.	.	.	.	.	.	.	.
A eriantha AB205590.1	.	.	.	.	.	.	.	.	.	.	.	.	.	.	.	.	.	.	.	.	.	.	.	.	.	.	.	.	.	.	.	.	.	.	.	.	.	.	.	.	.	.	.	.	.	.	.	.	.
A fangchi JX944484.1	.	.	.	.	.	.	.	.	.	.	.	.	.	.	.	.	.	.	.	.	.	.	.	.	.	.	.	.	.	.	.	.	.	.	.	.	.	.	.	.	.	.	.	.	.	.	.	G	.
A fangchi KP094961.1	.	.	.	.	.	.	.	.	.	.	.	.	.	.	.	.	.	.	.	.	.	.	.	.	.	.	.	.	.	.	.	.	.	.	.	.	.	.	.	.	.	.	.	.	.	.	.	G	.
A fimbriata KU054390.1	.	.	.	.	.	.	.	.	.	.	.	.	.	.	.	.	.	.	.	.	.	.	.	.	.	.	.	.	.	.	.	.	.	.	.	.	.	.	.	.	.	.	.	.	.	.	.	.	.
A fimbriata MF349335.1	.	.	.	.	.	.	.	.	.	.	.	.	.	.	.	.	.	.	.	.	.	.	.	.	.	.	.	.	.	.	.	.	.	.	.	.	.	.	.	.	.	.	.	.	.	.	.	.	.
A fordiana KP094727.1	.	.	.	.	.	.	.	.	.	.	.	.	.	.	.	.	.	.	.	.	.	.	.	.	.	.	.	.	.	.	.	.	.	.	.	.	.	.	.	.	.	.	.	.	.	.	.	.	.
A gigantea KP998764.1*	.	.	.	.	.	.	.	.	.	.	.	.	.	.	.	.	.	.	.	.	.	.	.	.	.	.	.	.	.	.	.	.	.	.	.	.	.	.	.	.	.	.	.	.	.	.	.	.	.
A grandiflora KP998765.1*	.	.	.	.	.	.	.	.	.	.	.	.	.	.	.	.	.	.	.	.	.	.	.	.	.	.	.	.	.	.	.	.	.	.	.	.	.	.	.	.	.	.	.	.	.	.	.	.	.
A heterophylla KU853431.1	.	.	.	.	.	.	.	.	.	.	.	.	.	.	.	.	.	.	.	.	.	.	.	.	.	.	.	.	.	.	.	.	.	.	.	.	.	.	.	.	.	.	.	.	.	.	.	G	.
A indica KF425775.1	.	.	.	.	.	.	.	.	.	.	.	.	.	.	.	.	.	.	.	.	.	.	.	.	.	.	.	.	.	.	.	.	.	.	.	.	.	.	.	.	.	.	.	.	.	.	.	.	.
A indica KF498586.1	.	.	.	.	.	.	.	.	.	.	.	.	.	.	.	.	.	.	.	.	.	.	.	.	.	.	.	.	.	.	.	.	.	.	.	.	.	.	.	.	.	.	.	.	.	.	.	.	.
A kaempferi NC 041452.1*	.	.	.	.	.	.	.	.	.	.	.	.	.	.	.	.	.	.	.	.	.	.	.	.	.	.	.	.	.	.	.	.	.	.	.	.	.	.	.	.	.	.	.	.	.	.	.	G	.
A kerrii KP998766.1*	.	.	.	.	.	.	.	.	.	.	.	.	.	.	.	.	.	.	.	.	.	.	.	.	.	.	.	.	.	.	.	.	.	.	.	.	.	.	.	.	.	.	.	.	.	.	.	.	.
A krisagathra KF498589.1	.	.	.	.	.	.	.	.	.	.	.	.	.	.	.	.	.	.	.	.	.	.	.	.	.	.	.	.	.	.	.	.	.	.	.	.	.	.	.	.	.	.	.	.	.	.	.	.	.
A kunmingensis NC 041451.1*	.	.	.	.	.	.	.	.	.	.	.	.	.	.	.	.	.	.	.	.	.	.	.	.	.	.	.	.	.	.	.	.	.	.	.	.	.	.	.	.	.	.	.	.	.	.	.	G	.
A littoralis KP998767.1*	.	.	.	.	.	.	.	.	.	.	.	.	.	.	.	.	.	.	.	.	.	.	.	.	.	.	.	.	.	.	.	.	.	.	.	.	.	.	.	.	.	.	.	.	.	.	.	.	.
A lutea HE963334.1	.	.	.	.	.	.	.	.	.	.	.	.	.	.	.	.	.	.	.	.	.	.	.	.	.	.	.	.	.	.	.	.	.	.	.	.	.	.	.	.	.	.	.	.	.	.	.	.	.
A macrophylla NC 041453.1*	.	.	.	.	.	.	.	.	.	.	.	.	.	.	.	.	.	.	.	.	.	.	.	.	.	.	.	.	.	.	.	.	.	.	.	.	.	.	.	.	.	.	.	.	.	.	.	G	.
A manshuriensis JX944488.1	.	.	.	.	.	.	.	.	.	.	.	.	.	.	.	.	.	.	.	.	.	.	.	.	.	.	.	.	.	.	.	.	.	.	.	.	.	.	.	.	.	.	.	.	.	.	.	G	.
A manshuriensis KP088477.1	.	.	.	.	.	.	.	.	.	.	.	.	.	.	.	.	.	.	.	.	.	.	.	.	.	.	.	.	.	.	.	.	.	.	.	.	.	.	.	.	.	.	.	.	.	.	.	G	.
A maxima AB205594.1	.	.	.	.	.	.	.	.	.	.	.	.	.	.	.	.	.	.	.	.	.	.	.	.	.	.	.	.	.	.	.	.	.	.	.	.	.	.	.	.	.	.	.	.	.	.	.	.	.
A maxima KJ594105.1	.	.	.	.	.	.	.	.	.	.	.	.	.	.	.	.	.	.	.	.	.	.	.	.	.	.	.	.	.	.	.	.	.	.	.	.	.	.	.	.	.	.	.	.	.	.	.	.	.
A maxima KJ594106.1	.	.	.	.	.	.	.	.	.	.	.	.	.	.	.	.	.	.	.	.	.	.	.	.	.	.	.	.	.	.	.	.	.	.	.	.	.	.	.	.	.	.	.	.	.	.	.	.	.
A micrantha AB205595.1	.	.	.	.	.	.	.	.	.	.	.	.	.	.	.	.	.	.	.	.	.	.	.	.	.	.	.	.	.	.	.	.	.	.	.	C	.	.	.	.	.	.	.	.	.	.	.	.	.
A mollissima NC 041457.1*	.	.	.	.	.	.	.	.	.	.	.	.	.	.	.	.	.	.	.	.	.	.	.	.	.	.	.	.	.	.	.	.	.	.	.	.	.	.	.	.	.	.	.	.	.	.	.	G	.
A moupinensis NC 041454.1*	.	.	.	.	.	.	.	.	.	.	.	.	.	.	.	.	.	.	.	.	.	.	.	.	.	.	.	.	.	.	.	.	.	.	.	.	.	.	.	.	.	.	.	.	.	.	.	G	.
A pentandra AB205596.1	.	.	.	.	.	.	.	.	.	.	.	.	.	.	.	.	.	.	.	.	.	.	.	.	.	.	.	.	.	.	.	.	.	.	.	C	.	.	.	.	.	.	.	.	.	.	.	.	.
A pistolochia AF543711.1	.	.	.	.	.	.	.	.	.	.	.	.	.	.	.	.	.	.	.	.	.	.	.	.	.	.	.	.	.	.	.	.	.	.	.	.	.	.	.	.	.	.	.	.	.	.	.	.	.
A pistolochia DQ182332.1	.	.	.	.	.	.	.	.	.	.	.	.	.	.	.	.	.	.	.	.	.	.	.	.	.	.	.	.	.	.	.	.	.	.	.	.	.	.	.	.	.	.	.	.	.	.	.	.	.
A praevenosa AB205601.1	.	.	.	.	.	.	.	.	.	.	.	.	.	.	.	.	.	.	.	.	.	.	.	.	.	.	.	.	.	.	.	.	.	.	.	.	.	.	.	.	.	.	.	.	.	.	.	.	.
A promissa AB205602.1	.	.	.	.	.	.	.	.	.	.	.	.	.	.	.	.	.	.	.	.	.	.	.	.	.	.	.	.	.	.	.	.	.	.	.	.	.	.	.	.	.	.	.	.	.	.	.	.	.
A reniformis AB205600.1	.	.	.	.	.	.	.	.	.	.	.	.	.	.	.	.	.	.	.	.	.	.	.	.	.	.	.	.	.	.	.	.	.	.	.	.	.	.	.	.	.	.	.	.	.	.	.	.	.
A ringens KP998770.1*	.	.	.	.	.	.	.	.	.	.	.	.	.	.	.	.	.	.	.	.	.	.	.	.	.	.	.	.	.	.	.	.	.	.	.	.	.	.	.	.	.	.	.	.	.	.	.	.	.
A saccata KF181556.1	.	.	.	.	.	.	.	.	.	.	.	.	.	.	.	.	.	.	.	.	.	.	.	.	.	.	.	.	.	.	.	.	.	.	.	.	.	.	.	.	.	.	.	.	.	.	.	G	.
A serpentaria AB205597.1	.	.	.	.	.	.	.	.	.	.	.	.	.	.	.	.	.	.	.	.	.	.	.	.	.	.	.	.	.	.	.	.	.	.	.	.	.	.	.	.	.	.	.	.	.	.	.	G	.
A serpentaria KJ773281.1	.	.	.	.	.	.	.	.	.	.	.	.	.	.	.	.	.	.	.	.	.	.	.	.	.	.	.	.	.	.	.	.	.	.	.	.	.	.	.	.	.	.	.	.	.	.	.	G	.
A serpentaria KP643750.1	.	.	.	.	.	.	.	.	.	.	.	.	.	.	.	.	.	.	.	.	.	.	.	.	.	.	.	.	.	.	.	.	.	.	.	.	.	.	.	.	.	.	.	.	.	.	.	G	.
A serpentaria KY627244.1	.	.	.	.	.	.	.	.	.	.	.	.	.	.	.	.	.	.	.	.	.	.	.	.	.	.	.	.	.	.	.	.	.	.	.	.	.	.	.	.	.	.	.	.	.	.	.	G	.
A serpentaria P643657.1	.	.	.	.	.	.	.	.	.	.	.	.	.	.	.	.	.	.	.	.	.	.	.	.	.	.	.	.	.	.	.	.	.	.	.	.	.	.	.	.	.	.	.	.	.	.	.	G	.
A serpentaria P643812.1	.	.	.	.	.	.	.	.	.	.	.	.	.	.	.	.	.	.	.	.	.	.	.	.	.	.	.	.	.	.	.	.	.	.	.	.	.	.	.	.	.	.	.	.	.	.	.	G	.
A sp KP998771.1*	.	.	.	.	.	.	.	.	.	.	.	.	.	.	.	.	.	.	.	.	.	.	.	.	.	.	.	.	.	.	.	.	.	.	.	.	.	.	.	.	.	.	.	.	.	.	.	.	.
A tentaculata KP998773.1*	.	.	.	.	.	.	.	.	.	.	.	.	.	.	.	.	.	.	.	.	.	.	.	.	.	.	.	.	.	.	.	.	.	.	.	.	.	.	.	.	.	.	.	.	.	.	.	.	.
A thozetii KF496713.1	.	.	.	.	.	.	.	.	.	.	.	.	.	.	.	.	.	.	.	.	.	.	.	.	.	.	.	.	.	.	.	.	.	.	.	.	.	.	.	.	.	.	.	.	.	.	.	.	.
A tomentosa AB205598.1	.	.	.	.	.	.	.	.	.	.	.	.	.	.	.	.	.	.	.	.	.	.	.	.	.	.	.	.	.	.	.	.	.	.	.	.	.	.	.	.	.	.	.	.	.	.	.	G	.
A tonduzii JQ590507.1	.	.	.	.	.	.	.	.	.	.	.	.	.	.	.	.	.	.	.	.	.	.	.	.	.	.	.	.	.	.	.	.	.	.	.	.	.	.	.	.	.	.	.	.	.	.	.	.	.
A triactina AB205603.1	.	.	.	.	.	.	.	.	.	.	.	.	.	.	.	.	.	.	.	.	.	.	.	.	.	.	.	.	.	.	.	.	.	.	.	.	.	.	.	.	.	.	.	.	.	.	.	.	.
A tubiflora MK503932.1*	.	.	.	.	.	.	.	.	.	.	.	.	.	.	.	.	.	.	.	.	.	.	.	.	.	.	.	.	.	.	.	.	.	.	.	.	.	.	.	.	.	.	.	.	.	.	.	.	.
A utriformis KU853434.1	.	.	.	.	.	.	.	.	.	.	.	.	.	.	.	.	.	.	.	.	.	.	.	.	.	.	.	.	.	.	.	.	.	.	.	.	.	.	.	.	.	.	.	.	.	.	.	G	.
A yunnanensis KU853435.1	.	.	.	.	.	.	.	.	.	.	.	.	.	.	.	.	.	.	.	.	.	.	.	.	.	.	.	.	.	.	.	.	.	.	.	.	.	.	.	.	.	.	.	.	.	.	.	G	.
A zollingeriana AB205599.1	.	.	.	.	.	.	.	.	.	.	.	.	.	.	.	.	.	.	.	.	.	.	.	.	.	.	.	.	.	.	.	.	.	.	.	.	.	.	.	.	.	.	.	.	.	.	.	.	.
AF425710.1 Terminalia chebula clone 442 ribulose-15-bisphosphate carboxylase/oxygenase large subunit (rbcL) gene partial cds chloroplast gene for chloroplast product	.	.	G	.	.	.	.	.	.	.	.	.	.	.	.	.	.	.	.	.	.	.	.	.	.	.	.	.	.	.	.	.	.	.	.	.	.	.	.	.	.	.	.	.	C	.	.	.	.
AY765269.1 Phyllanthus emblica ribulose-15-bisphosphate carboxylase/oxygenase large subunit (rbcL) gene partial cds chloroplast	.	.	C	.	.	.	.	.	.	.	.	.	.	.	.	.	.	.	.	.	.	.	.	.	.	.	.	.	.	.	.	.	.	.	.	.	.	.	C	.	.	C	.	.	.	.	.	.	.
EU175874.1 Picrorhiza kurrooa ribulose-15-bisphosphate carboxylase/oxygenase large subunit-like (rbcL) gene partial sequence chloroplast	.	.	C	.	.	.	.	.	.	.	.	.	.	.	.	.	.	.	.	.	.	.	.	.	.	.	.	.	.	.	.	.	.	.	.	.	.	.	.	.	.	.	.	.	C	.	.	.	.
EU196273.1 Dischidia chinensis ribulose-15-bisphosphate carboxylase/oxygenase large subunit (rbcL) gene partial cds chloroplast	.	.	C	.	.	.	.	.	G	.	.	.	.	.	.	.	.	.	.	.	.	.	.	.	.	.	.	.	.	.	.	.	A	.	.	.	.	.	.	.	.	.	.	.	C	.	.	G	.
FJ026474.1 Cissampelos pareira ribulose-15-bisphosphate carboxylase/oxygenase large subunit (rbcL) gene partial cds chloroplast	.	.	C	.	.	.	.	.	.	.	.	.	.	.	.	C	.	G	.	.	.	.	.	.	.	.	.	.	.	.	.	.	.	.	.	.	.	.	.	.	.	.	.	.	.	.	.	.	.
FJ026475.1 Cissampelos tropaeolifolia ribulose-15-bisphosphate carboxylase/oxygenase large subunit (rbcL) gene partial cds chloroplast	.	.	C	.	.	.	.	.	.	.	.	.	.	.	.	C	.	G	.	.	.	.	.	.	.	.	.	.	.	.	.	.	.	.	.	.	.	.	.	.	.	.	.	.	.	.	.	.	.
FJ381808.1 Terminalia bellirica ribulose-15-bisphosphate carboxylase/oxygenase large subunit (rbcL) gene partial cds chloroplast	.	.	G	.	.	.	.	.	.	.	.	.	.	.	.	.	.	.	.	.	.	.	.	.	.	.	.	.	.	.	.	.	.	.	.	.	.	.	.	.	.	.	.	.	C	.	.	.	.
FJ381812.1 Terminalia chebula ribulose-15-bisphosphate carboxylase/oxygenase large subunit (rbcL) gene partial cds chloroplast	.	.	G	.	.	.	.	.	.	.	.	.	.	.	.	.	.	.	.	.	.	.	.	.	.	.	.	.	.	.	.	.	.	.	.	.	.	.	.	.	.	.	.	.	C	.	.	.	.
JQ933290.1 Cuminum cyminum voucher L.H. Rechinger 51696 (E) ribulose-15-bisphosphate carboxylase/oxygenase large subunit (rbcL) gene partial cds plastid	.	.	.	.	.	.	.	.	.	.	.	.	.	.	.	.	.	.	.	.	.	.	.	.	.	.	.	.	.	.	.	.	.	.	.	.	.	.	.	.	.	.	.	.	C	.	.	G	.
KJ594156.1 Cissampelos pareira voucher DB2202 ribulose-15-bisphosphate carboxylase/oxygenase large subunit (rbcL) gene partial cds chloroplast	.	.	C	.	.	.	.	.	.	.	.	.	.	.	.	C	.	G	.	.	.	.	.	.	.	.	.	.	.	.	.	.	.	.	.	.	.	.	.	.	.	.	.	.	.	.	.	.	.
KJ667672.1 Picrorhiza kurrooa isolate SBB-1240 ribulose-15-biphosphate carboxylase/oxygenase large subunit (rbcL) gene partial cds chloroplast	.	.	G	.	.	.	.	.	.	.	.	.	.	.	.	.	.	.	.	.	.	.	.	.	.	.	.	.	.	.	.	.	.	.	.	.	.	.	.	.	.	.	.	.	.	.	.	G	.
KM055175.1 Piper retrofractum voucher A. Chaveerach 9 ribulose-15-bisphosphate carboxylase/oxygenase large subunit (rbcL) gene partial cds chloroplast	.	.	A	.	.	.	.	.	.	.	.	.	.	.	A	.	.	.	.	.	.	.	.	.	.	.	.	.	.	.	.	.	.	.	.	.	.	.	.	.	.	.	.	.	.	T	.	.	.
KM192089.1 Atractylodes lancea ribulose-15-bisphosphate carboxylase/oxygenase large subunit (rbcL) gene complete cds chloroplast	.	.	C	.	.	.	.	.	.	.	.	.	.	.	.	.	.	.	.	.	.	.	.	.	.	.	.	.	.	.	.	.	.	.	.	.	.	.	.	.	.	.	.	.	C	.	.	G	.
KP866817.1 Pimpinella anisum isolate DNAS-94-86453 ribulose-15-bisphosphate carboxylase/oxygenase large subunit (rbcL) gene partial cds chloroplast	.	.	C	.	.	.	.	.	.	.	.	.	.	.	.	.	.	.	.	.	.	.	.	.	.	.	.	.	.	.	.	.	.	.	.	.	.	.	.	.	.	.	.	.	C	.	.	G	.
KP866819.1 Pimpinella anisum isolate DNAS-96-86404 ribulose-15-bisphosphate carboxylase/oxygenase large subunit (rbcL) gene partial cds chloroplast	.	.	C	.	.	.	.	.	.	.	.	.	.	.	.	.	.	.	.	.	.	.	.	.	.	.	.	.	.	.	.	.	.	.	.	.	.	.	.	.	.	.	.	.	C	.	.	G	.
KP974261.1 Trachyspermum ammi voucher MoSEL-277 ribulose-15-bisphosphate carboxylase/oxygenase large subunit (rbcL) gene partial cds chloroplast	.	.	C	.	.	.	.	.	.	.	.	.	.	.	.	.	.	.	.	.	.	.	.	.	.	.	.	.	.	.	.	.	.	.	.	.	.	.	.	.	.	.	.	.	C	.	.	G	.
KR002656.1:55051-56478 Coriandrum sativum chloroplast complete genome	.	.	C	.	.	.	.	.	.	.	.	.	.	.	.	.	.	.	.	.	.	.	.	.	.	.	.	.	.	.	.	.	A	.	.	.	.	.	.	.	.	.	.	.	C	.	.	G	.
KR528698.1 Abroma augustum isolate BB0389 ribulose-15-bisphosphate carboxylase/oxygenase large subunit (rbcL) gene partial cds chloroplast	.	.	C	.	.	.	.	.	G	.	.	.	.	.	A	.	.	.	.	.	.	.	.	.	.	.	.	.	.	.	.	.	.	.	.	.	.	.	.	.	.	.	.	.	C	.	.	.	.
KR528698.1 Abroma augustum isolate BB0389 ribulose-15-bisphosphate carboxylase/oxygenase large subunit (rbcL) gene partial cds chloroplast(2)	.	.	C	.	.	.	.	.	G	.	.	.	.	.	A	.	.	.	.	.	.	.	.	.	.	.	.	.	.	.	.	.	.	.	.	.	.	.	.	.	.	.	.	.	C	.	.	.	.
KR528700.1 Abroma augustum isolate J486 ribulose-15-bisphosphate carboxylase/oxygenase large subunit (rbcL) gene partial cds chloroplast	.	.	C	.	.	.	.	.	G	.	.	.	.	.	A	.	.	.	.	.	.	.	.	.	.	.	.	.	.	.	.	.	.	.	.	C	.	.	.	.	.	C	.	.	C	.	.	.	.
KT963037.1:57409-58836 Angelica dahurica voucher 13T-05 chloroplast complete genome	.	.	C	.	.	.	.	.	.	.	.	.	.	.	.	.	.	.	.	.	.	.	.	.	.	.	.	.	.	.	.	.	.	.	.	C	.	.	.	.	.	.	.	.	C	.	.	G	.
KU499881.1 Pimpinella anisum voucher A2 ribulose-15-bisphosphate carboxylase/oxygenase large subunit (rbcL) gene partial cds chloroplast	.	.	C	.	.	.	.	.	.	.	.	.	.	.	.	.	.	.	.	.	.	.	.	.	.	.	.	.	.	.	.	.	.	.	.	.	.	.	.	.	.	.	.	.	C	.	.	G	.
KX171420.1:55969-57399 Tacca chantrieri plastid complete genome	.	.	C	.	.	.	.	.	.	.	.	.	.	.	A	.	.	.	.	.	.	.	.	G	.	.	.	.	.	.	.	.	.	.	.	C	.	.	.	.	.	.	.	.	C	.	.	.	.
KX180032.1 Picrorhiza kurrooa isolate SBB-1388 ribulose-15-bisphosphate carboxylase/oxygenase large subunit (rbcL) gene partial cds chloroplast	.	.	G	.	.	.	.	.	.	.	.	.	.	.	.	.	.	.	.	.	.	.	.	.	.	.	.	.	.	.	.	.	.	.	.	.	.	.	.	.	.	.	.	.	.	.	.	G	.
KX180034.1 Picrorhiza kurrooa isolate SBB-1389 ribulose-15-bisphosphate carboxylase/oxygenase large subunit (rbcL) gene partial cds chloroplast	.	.	G	.	.	.	.	.	.	.	.	.	.	.	.	.	.	.	.	.	.	.	.	.	.	.	.	.	.	.	.	.	.	.	.	.	.	.	.	.	.	.	.	.	.	.	.	G	.
KX527125.1 Dischidia formosana voucher CPG10060 ribulose-15-bisphosphate carboxylase/oxygenase large subunit (rbcL) gene partial cds chloroplast	.	.	C	.	.	.	.	.	G	.	.	.	.	.	.	.	.	.	.	.	.	.	.	.	.	.	.	.	.	.	.	.	A	.	.	.	.	.	.	.	.	.	.	.	C	.	.	G	.
KX527558.1 Tinospora crispa voucher WW Chen ZD s. n. ribulose-15-bisphosphate carboxylase/oxygenase large subunit (rbcL) gene partial cds chloroplast	.	.	C	.	.	.	.	.	.	.	.	.	.	.	.	.	.	.	.	.	.	.	.	.	.	.	A	.	.	.	.	.	.	.	.	.	.	.	.	.	.	.	.	.	C	.	.	.	.
KX546825.1 Cinnamomum bejolghota isolate J559 ribulose-15-bisphosphate carboxylase/oxygenase large subunit (rbcL) gene partial cds chloroplast	.	.	C	.	.	.	.	.	.	.	.	.	.	.	.	.	.	.	.	.	.	.	.	.	.	.	.	.	.	.	.	.	.	.	.	.	.	.	.	.	.	.	.	.	C	.	.	.	.
KY365710.1 Tinospora crispa voucher Chen ZD s.n. (PE) ribulose-15-bisphosphate carboxylase/oxygenase large subunit (rbcL) gene partial cds chloroplast	.	.	C	.	.	.	.	.	.	.	.	.	.	.	.	.	.	.	.	.	.	.	.	.	.	.	A	.	.	.	.	.	.	.	.	.	.	.	.	.	.	.	.	.	C	.	.	.	.
KY498684.1 Cladogynos orientalis voucher Tyh 11293 (HITBC) ribulose-15-bisphosphate carboxylase/oxygenase large subunit (rbcL) gene partial cds chloroplast	.	.	.	.	.	.	.	.	.	.	.	.	.	.	.	.	.	.	.	.	.	.	.	.	.	.	.	.	.	T	.	.	.	.	.	.	.	.	.	.	.	C	.	.	.	.	.	.	.
KY635878.1:58262-59689 Cinnamomum verum chloroplast complete genome	.	.	C	.	.	.	.	.	.	.	.	.	.	.	.	.	.	.	.	.	.	.	.	.	.	.	.	.	.	.	.	.	.	.	.	.	.	.	.	.	.	.	.	.	C	.	.	.	.
KY988320.1 Phyllanthus emblica voucher PFC161216-0044 ribulose-15-bisphosphate carboxylase/oxygenase large subunit (rbcL) gene partial cds chloroplast	.	.	C	.	.	.	.	.	.	.	.	.	.	.	.	.	.	.	.	.	.	.	.	.	.	.	.	.	.	.	.	.	.	.	.	.	.	.	C	.	.	C	.	.	.	.	.	.	.
KY988329.1 Terminalia chebula voucher PFC161220-0055 ribulose-15-bisphosphate carboxylase/oxygenase large subunit (rbcL) gene partial cds chloroplast	.	.	G	.	.	.	.	.	.	.	.	.	.	.	.	.	.	.	.	.	.	.	.	.	.	.	.	.	.	.	.	.	.	.	.	.	.	.	.	.	.	.	.	.	C	.	.	.	.
LC107029.1 Terminalia bellirica chloroplast rbcL gene for ribulose-15-bisphosphate carboxylase/oxygenase large subunit partial cds specimen voucher: KANA:C130911511TCH	.	.	G	.	.	.	.	.	.	.	.	.	.	.	.	.	.	.	.	.	.	.	.	.	.	.	.	.	.	.	.	.	.	.	.	.	.	.	.	.	.	.	.	.	C	.	.	.	.
LC383710.1 Aquilaria crassna chloroplast rbcL gene for ribulose-15-bisphosphate carboxylase/oxygenase large subunit partial cds	.	.	C	.	.	.	.	.	.	.	.	.	.	.	A	.	.	.	.	.	.	.	.	.	.	.	.	.	.	.	.	.	.	.	.	C	.	.	C	.	.	.	.	.	C	.	.	.	.
LC438868.1 Terminalia bellirica chloroplast gene for ribulose-15-bisphosphate carboxylase/oxygenase large subunit partial cds isolate: CHULA-018	.	.	G	.	.	.	.	.	.	.	.	.	.	.	.	.	.	.	.	.	.	.	.	.	.	.	.	.	.	.	.	.	.	.	.	.	.	.	.	.	.	.	.	.	C	.	.	.	.
LC461931.1 Piper retrofractum chloroplast gene for ribulose-15-bisphosphate carboxylase/oxygenase large subunit partial cds isolate: CHULA-011	.	.	A	.	.	.	.	.	.	.	.	.	.	.	A	.	.	.	.	.	.	.	.	.	.	.	.	.	.	.	.	.	.	.	.	.	.	.	.	.	.	.	.	.	.	T	.	.	.
MF435322.1 Cinnamomum sp. JH-2017 voucher UBDH:20-5404 ribulose 15-bisphosphate carboxylase/oxygenase large subunit (rbcL) gene partial cds chloroplast	.	.	C	.	.	.	.	.	.	.	.	.	.	.	.	.	.	.	.	.	.	.	.	.	.	.	.	.	.	.	.	.	.	.	.	.	.	.	.	.	.	.	.	.	C	.	.	.	.
MG266206.1 Rauvolfia serpentina voucher CMPR8780 ribulose-15-bisphosphate carboxylase/oxygenase large subunit (rbcL) gene partial cds chloroplast	.	.	C	.	.	.	.	.	G	.	.	G	.	.	.	.	.	.	.	.	.	.	.	.	.	.	.	.	.	.	.	.	A	.	.	.	.	.	.	.	.	.	.	.	C	.	.	G	.
MG874804.1:55241-56695 Atractylodes lancea chloroplast complete genome	.	.	C	.	.	.	.	.	.	.	.	.	.	.	.	.	.	.	.	.	.	.	.	.	.	.	.	.	.	.	.	.	.	.	.	.	.	.	.	.	.	.	.	.	C	.	.	G	.
MG946829.1 Coriandrum sativum ribulose-15-bisphosphate carboxylase/oxygenase large subunit gene partial cds chloroplast	.	.	C	.	.	.	.	.	.	.	.	.	.	.	.	.	.	.	.	.	.	.	.	.	.	.	.	.	.	.	.	.	A	.	.	.	.	.	.	.	.	.	.	.	C	.	.	G	.
MG946861.1 Rauvolfia serpentina ribulose-15-bisphosphate carboxylase/oxygenase large subunit gene partial cds chloroplast	.	.	C	.	.	.	.	.	G	.	.	G	.	.	.	.	.	.	.	.	.	.	.	.	.	.	.	.	.	.	.	.	A	.	.	.	.	.	.	.	.	.	.	.	C	.	.	G	.
MG946873.1 Trachyspermum ammi ribulose-15-bisphosphate carboxylase/oxygenase large subunit gene partial cds chloroplast	.	.	C	.	.	.	.	.	.	.	.	.	.	.	.	.	.	.	.	.	.	.	.	.	.	.	.	.	.	.	.	.	.	.	.	.	.	.	.	.	.	.	.	.	C	.	.	G	.
MG946899.1 Trachyspermum ammi ribulose-15-bisphosphate carboxylase/oxygenase large subunit gene partial cds chloroplast	.	.	C	.	.	.	.	.	.	.	.	.	.	.	.	.	.	.	.	.	.	.	.	.	.	.	.	.	.	.	.	.	.	.	.	.	.	.	.	.	.	.	.	.	C	.	.	G	.
MG946939.1 Cuminum cyminum ribulose-15-bisphosphate carboxylase/oxygenase large subunit gene partial cds chloroplast	.	.	.	.	.	.	.	.	.	.	.	.	.	.	.	.	.	.	.	.	.	.	.	.	.	.	.	.	.	.	.	.	.	.	.	.	.	.	.	.	.	.	.	.	C	.	.	G	.
MG963260.1:61382-62809 Dischidia albida chloroplast partial genome	.	.	C	.	.	.	.	.	G	.	.	.	.	.	.	.	.	.	.	.	.	.	.	.	.	.	.	.	.	.	.	.	A	.	.	.	.	.	.	.	.	.	.	.	C	.	.	G	.
MH101974.1 Syzygium aromaticum isolate s2 ribulose-15-bisphosphate carboxylase/oxygenase large subunit (rbcL) gene partial cds chloroplast	.	.	C	.	.	.	.	.	.	.	.	.	.	.	.	.	.	.	.	.	.	.	.	.	.	.	.	.	.	.	.	.	.	.	.	.	.	.	C	.	.	.	.	.	C	.	.	.	.
MH101978.1 Syzygium aromaticum isolate s6 ribulose-15-bisphosphate carboxylase/oxygenase large subunit (rbcL) gene partial cds chloroplast	.	.	C	.	.	.	.	.	.	.	.	.	.	.	.	.	.	.	.	.	.	.	.	.	.	.	.	.	.	.	.	.	.	.	.	.	.	.	C	.	.	.	.	.	C	.	.	.	.
MH161428.1:58486-59949 Zingiber officinale chloroplast complete genome	.	.	C	.	.	T	.	.	G	.	.	.	.	.	A	.	.	.	.	.	.	.	.	G	.	.	.	.	.	.	.	.	.	.	.	.	.	.	.	.	.	.	.	.	C	.	.	.	.
MH332433.1 Aglaia tomentosa voucher gp-348 ribulose-15-bisphosphate carboxylase/oxygenase large subunit (rbcL) gene partial cds chloroplast	.	.	G	.	.	.	.	.	.	.	.	.	.	.	.	.	.	.	.	.	.	.	.	.	.	.	.	.	.	.	.	.	.	.	.	.	.	.	C	.	.	.	.	.	C	.	.	.	.
MH603448.1:57007-58449 Zingiber officinale isolate 90-1128 plastid partial genome	.	.	C	.	.	T	.	.	G	.	.	.	.	.	A	.	.	.	.	.	.	.	.	G	.	.	.	.	.	.	.	.	.	.	.	.	.	.	.	.	.	.	.	.	C	.	.	.	.
MH778101.1:58210-59637 Diospyros maclurei chloroplast complete genome	.	.	.	.	.	.	.	.	.	.	.	.	.	.	A	.	.	.	.	.	.	.	.	.	.	.	.	.	.	.	.	.	.	.	.	.	.	.	.	.	.	.	.	.	C	.	.	G	.
MH778544.1:55479-56906 Angelica sinensis isolate MG2 chloroplast complete genome	.	.	C	.	.	.	.	.	.	.	.	.	.	.	.	.	.	.	.	.	.	.	.	.	.	.	.	.	.	.	.	.	.	.	.	.	.	.	.	.	.	.	.	.	C	.	.	G	.
MK209001.1:59395-60837 Kaempferia galanga chloroplast complete genome	.	.	C	.	.	T	.	.	G	.	.	.	.	.	A	.	.	.	.	.	.	.	.	G	.	.	.	.	.	.	.	.	.	.	.	.	.	.	.	.	.	.	.	.	C	.	.	.	.
MK262728.1:58813-60276 Alpinia katsumadae chloroplast complete genome	.	.	C	.	.	T	.	.	G	.	.	.	.	.	A	.	.	.	.	.	.	.	.	G	.	.	.	.	.	.	.	.	.	.	.	.	.	.	.	.	.	.	.	.	C	.	.	.	.
MK262729.1:58254-59717 Alpinia oxyphylla chloroplast complete genome	.	.	C	.	.	T	.	.	G	.	.	.	.	.	A	.	.	.	.	.	.	.	.	G	.	.	.	.	.	.	.	.	.	.	.	.	.	.	.	.	.	.	.	.	C	.	.	.	.
MK331713.1:56857-58284 Osbeckia stellata chloroplast complete genome	.	.	C	.	.	.	.	.	.	.	.	.	.	.	.	.	.	.	.	.	.	.	.	.	.	.	.	.	.	.	.	.	.	.	.	.	.	.	A	.	.	.	.	.	C	.	.	.	.
MK637743.1:54809-56248 Lepidium sativum chloroplast complete genome	.	.	.	.	.	.	.	.	.	.	.	.	.	.	A	.	.	.	.	.	.	.	.	.	.	.	.	.	.	.	.	.	.	.	.	.	.	.	A	.	.	.	.	.	C	.	.	.	.
MK688990.1:55457-56884 Angelica sinensis isolate wem chloroplast complete genome	.	.	C	.	.	.	.	.	.	.	.	.	.	.	.	.	.	.	.	.	.	.	.	.	.	.	.	.	.	.	.	.	.	.	.	.	.	.	.	.	.	.	.	.	C	.	.	G	.
MK688991.1:55471-56898 Angelica sinensis isolate wmx chloroplast complete genome	.	.	C	.	.	.	.	.	.	.	.	.	.	.	.	.	.	.	.	.	.	.	.	.	.	.	.	.	.	.	.	.	.	.	.	.	.	.	.	.	.	.	.	.	C	.	.	G	.
MK779998.1:c73775-72342 Aquilaria crassna voucher ZhangHN02 chloroplast complete genome	.	.	C	.	.	.	.	.	.	.	.	.	.	.	A	.	.	.	.	.	.	.	.	.	.	.	.	.	.	.	.	.	.	.	.	C	.	.	C	.	.	.	.	.	C	.	.	.	.
MK840839.1 Plumbago indica voucher CMPR8785 ribulose 15-bisphosphate carboxylase/oxygenase large subunit (rbcL) gene partial cds chloroplast	.	.	.	.	.	.	.	.	.	.	.	.	.	.	A	.	.	.	.	.	.	.	.	.	.	.	.	.	.	.	.	.	A	.	.	.	.	.	G	.	.	.	.	.	C	.	.	.	.
MK889505.1:59374-60837 Wurfbainia longiligularis chloroplast complete genome	.	.	C	.	.	T	.	.	G	.	.	.	.	.	A	.	.	.	.	.	.	.	.	G	.	.	A	.	.	.	.	.	.	.	.	.	.	.	.	.	.	.	.	.	C	.	.	.	.
MN106246.1:58828-60285 Aglaia odorata chloroplast complete genome	.	.	G	.	.	.	.	.	.	.	.	.	.	.	.	.	.	.	.	.	.	.	.	.	.	.	.	.	.	.	.	.	.	.	.	.	.	.	C	.	.	.	.	.	C	.	.	.	.
MN125348.1:c73691-72258 Aquilaria crassna chloroplast complete genome	.	.	C	.	.	.	.	.	.	.	.	.	.	.	A	.	.	.	.	.	.	.	.	.	.	.	.	.	.	.	.	.	.	.	.	C	.	.	C	.	.	.	.	.	C	.	.	.	.
MN125633.1 Phyllanthus emblica ribulose-15-bisphosphate carboxylase/oxygenase large subunit (rbcL) gene partial cds chloroplast	.	.	C	.	.	.	.	.	.	.	.	.	.	.	.	.	.	.	.	.	.	.	.	.	.	.	.	.	.	.	.	.	.	.	.	.	.	.	C	.	.	C	.	.	.	.	.	.	.
MN176145.1:54809-56248 Lepidium sativum chloroplast complete genome	.	.	.	.	.	.	.	.	.	.	.	.	.	.	A	.	.	.	.	.	.	.	.	.	.	.	.	.	.	.	.	.	.	.	.	.	.	.	A	.	.	.	.	.	C	.	.	.	.
MN216838.1 Cissampelos sp. MP 778 ribulose-15-bisphosphate carboxylase/oxygenase large subunit (rbcL) gene partial cds chloroplast	.	.	C	.	.	.	.	.	.	.	.	.	.	.	.	C	.	G	.	.	.	.	.	.	.	.	.	.	.	.	.	.	.	.	.	.	.	.	.	.	.	.	.	.	.	.	.	.	.
MN366758.1 Shirakiopsis aubrevillei voucher FHO-CX65 ribulose-15-bisphosphate carboxylase/oxygenase large subunit (rbcL) gene partial cds chloroplast	-	-	-	-	-	-	-	-	-	-	-	-	-	-	-	-	-	-	-	-	-	-	-	-	-	-	-	-	-	-	-	-	-	-	-	-	-	-	-	-	-	-	-	-	-	-	-	-	-
MN366835.1 Mansonia altissima voucher IDRCG048-13 BRLU NB0594 ribulose-15-bisphosphate carboxylase/oxygenase large subunit (rbcL) gene partial cds chloroplast	.	.	C	.	.	.	.	.	G	.	.	.	.	.	A	.	.	.	.	.	.	.	.	.	.	.	.	.	.	.	.	.	.	.	.	C	.	.	.	.	.	C	.	.	C	.	.	.	.
MN480804.1:56977-58404 Rauvolfia verticillata voucher IBSC:W.N. Chen 2019001 plastid complete genome	.	.	C	.	.	.	.	.	G	.	.	.	.	.	.	.	.	.	.	.	.	.	.	.	.	.	.	.	.	.	.	.	A	.	.	.	.	.	.	.	.	.	.	.	C	.	.	G	.
MN689735.1:58333-59781 Cinnamomum camphora isolate 6c chloroplast complete genome	.	.	C	.	.	.	.	.	.	.	.	.	.	.	.	.	.	.	.	.	.	.	.	.	.	.	.	.	.	.	.	.	.	.	.	.	.	.	.	.	.	.	.	.	C	.	.	.	.
MN698963.1:90003-91430 Cinnamomum aromaticum chloroplast complete genome	.	.	C	.	.	.	.	.	.	.	.	.	.	.	.	.	.	.	.	.	.	.	.	.	.	.	.	.	.	.	.	.	.	.	.	.	.	.	.	.	.	.	.	.	C	.	.	.	.
MN711725.1:56736-58184 Phyllanthus emblica chloroplast complete genome	.	.	C	.	.	.	.	.	.	.	.	.	.	.	.	.	.	.	.	.	.	.	.	.	.	.	.	.	.	.	.	.	.	.	.	.	.	.	C	.	.	C	.	.	.	.	.	.	.
MN727386.1:59017-60465 Tinospora sinensis chloroplast complete genome	.	.	C	.	.	.	.	.	.	.	.	.	.	.	.	.	.	.	.	.	.	.	.	.	.	.	A	.	.	.	.	.	.	.	.	.	.	.	.	.	.	.	.	.	C	.	.	.	.
MN736954.1:59226-60653 Terminalia chebula chloroplast complete genome	.	.	G	.	.	.	.	.	.	.	.	.	.	.	.	.	.	.	.	.	.	.	.	.	.	.	.	.	.	.	.	.	.	.	.	.	.	.	.	.	.	.	.	.	C	.	.	.	.
MN736958.1:57723-59186 Zingiber officinale chloroplast complete genome	.	.	C	.	.	T	.	.	G	.	.	.	.	.	A	.	.	.	.	.	.	.	.	G	.	.	.	.	.	.	.	.	.	.	.	.	.	.	.	.	.	.	.	.	C	.	.	.	.
MN746306.1:58534-59961 Syzygium aromaticum chloroplast complete genome	.	.	C	.	.	.	.	.	.	.	.	.	.	.	.	.	.	.	.	.	.	.	.	.	.	.	.	.	.	.	.	.	.	.	.	.	.	.	C	.	.	.	.	.	C	.	.	.	.
MN901636.1:55564-56991 Cuminum cyminum chloroplast complete genome	.	.	.	.	.	.	.	.	.	.	.	.	.	.	.	.	.	.	.	.	.	.	.	.	.	.	.	.	.	.	.	.	.	.	.	.	.	.	.	.	.	.	.	.	C	.	.	G	.
MN931250.1:59454-60917 Wurfbainia villosa chloroplast complete genome	.	.	C	.	.	T	.	.	G	.	.	.	.	.	A	.	.	.	.	.	.	.	.	G	.	.	A	.	.	.	.	.	.	.	.	.	.	.	.	.	.	.	.	.	C	.	.	.	.
MT120766.1:c6887-5460 Glycyrrhiza glabra voucher MO:Kurbanov 2054 chloroplast complete genome	.	.	A	.	.	.	.	.	.	.	.	.	.	.	A	.	.	.	.	.	.	.	.	.	.	.	.	.	.	.	.	.	.	.	.	.	.	.	C	.	.	C	.	.	.	.	.	.	.
MT120769.1:c6887-5460 Glycyrrhiza glabra voucher TASH:G.Kinzikayeva et al. 6427 chloroplast complete genome	.	.	A	.	.	.	.	.	.	.	.	.	.	.	A	.	.	.	.	.	.	.	.	.	.	.	.	.	.	.	.	.	.	.	.	.	.	.	C	.	.	C	.	.	.	.	.	.	.
MT120771.1:c6886-5459 Glycyrrhiza glabra voucher LE:B.Vasyukov et al. s.n. chloroplast complete genome	.	.	A	.	.	.	.	.	.	.	.	.	.	.	A	.	.	.	.	.	.	.	.	.	.	.	.	.	.	.	.	.	.	.	.	.	.	.	C	.	.	C	.	.	.	.	.	.	.
MT834522.1:55279-56712 Atractylodes lancea chloroplast complete genome	.	.	C	.	.	.	.	.	.	.	.	.	.	.	.	.	.	.	.	.	.	.	.	.	.	.	.	.	.	.	.	.	.	.	.	.	.	.	.	.	.	.	.	.	C	.	.	G	.
MT921977.1:57421-58848 Angelica anomala voucher HLQA10057 chloroplast complete genome	.	.	C	.	.	.	.	.	.	.	.	.	.	.	.	.	.	.	.	.	.	.	.	.	.	.	.	.	.	.	.	.	.	.	.	C	.	.	.	.	.	.	.	.	C	.	.	G	.
MT982391.1:55479-56906 Angelica sinensis voucher ASINE220200814 chloroplast complete genome	.	.	C	.	.	.	.	.	.	.	.	.	.	.	.	.	.	.	.	.	.	.	.	.	.	.	.	.	.	.	.	.	.	.	.	.	.	.	.	.	.	.	.	.	C	.	.	G	.
MW145134.1:59299-60762 Wurfbainia neoaurantiaca voucher Y20180726015 chloroplast complete genome	.	.	C	.	.	T	.	.	G	.	.	.	.	.	A	.	.	.	.	.	.	.	.	G	.	.	A	.	.	.	.	.	.	.	.	.	.	.	.	.	.	.	.	.	C	.	.	.	.
MW284876.1:56806-58233 Angelica biserrata voucher Liao 2019091801 chloroplast complete genome	.	.	C	.	.	.	.	.	.	.	.	.	.	.	.	.	.	.	.	.	.	.	.	.	.	.	.	.	.	.	.	.	.	.	.	C	.	.	.	.	.	.	.	.	C	.	.	G	.
NC 029392.1:57409-58836 Angelica dahurica voucher 13T-05 chloroplast complete genome	.	.	C	.	.	.	.	.	.	.	.	.	.	.	.	.	.	.	.	.	.	.	.	.	.	.	.	.	.	.	.	.	.	.	.	C	.	.	.	.	.	.	.	.	C	.	.	G	.
NC 036935.1:58713-60176 Amomum krervanh chloroplast complete genome	.	.	C	.	.	T	.	.	G	.	.	.	.	.	A	.	.	.	.	.	.	.	.	G	.	.	A	.	.	.	.	.	.	.	.	.	.	.	.	.	.	.	.	.	C	.	.	.	.
NC 036992.1:59357-60820 Amomum compactum chloroplast complete genome	.	.	C	.	.	T	.	.	G	.	.	.	.	.	A	.	.	.	.	.	.	.	.	G	.	.	A	.	.	.	.	.	.	.	.	.	.	.	.	.	.	.	.	.	C	.	.	.	.
NC 037483.1:55241-56695 Atractylodes lancea chloroplast complete genome	.	.	C	.	.	.	.	.	.	.	.	.	.	.	.	.	.	.	.	.	.	.	.	.	.	.	.	.	.	.	.	.	.	.	.	.	.	.	.	.	.	.	.	.	C	.	.	G	.
NC 040851.1:59395-60837 Kaempferia galanga chloroplast complete genome	.	.	C	.	.	T	.	.	G	.	.	.	.	.	A	.	.	.	.	.	.	.	.	G	.	.	.	.	.	.	.	.	.	.	.	.	.	.	.	.	.	.	.	.	C	.	.	.	.
NC 042153.1:54310-55758 Tinospora cordifolia voucher SUPG015 chloroplast complete genome	.	.	C	.	.	.	.	.	.	.	.	.	.	.	.	.	.	.	.	.	.	.	.	.	.	.	A	.	.	.	.	.	.	.	.	.	.	.	G	.	.	.	.	.	C	.	.	.	.
NC 042160.1:58235-59662 Diospyros hainanensis chloroplast complete genome	.	.	.	.	.	.	.	.	.	.	.	.	.	.	A	.	.	.	.	.	.	.	.	.	.	.	.	.	.	.	.	.	.	.	.	.	.	.	.	.	.	.	.	.	C	.	.	G	.
NC 042161.1:58210-59637 Diospyros maclurei chloroplast complete genome	.	.	.	.	.	.	.	.	.	.	.	.	.	.	A	.	.	.	.	.	.	.	.	.	.	.	.	.	.	.	.	.	.	.	.	.	.	.	.	.	.	.	.	.	C	.	.	G	.
NC 042826.1:55458-56885 Angelica sinensis isolate MG5 chloroplast complete genome	.	.	C	.	.	.	.	.	.	.	.	.	.	.	.	.	.	.	.	.	.	.	.	.	.	.	.	.	.	.	.	.	.	.	.	.	.	.	.	.	.	.	.	.	C	.	.	G	.
NC 043844.1:c73775-72342 Aquilaria crassna voucher ZhangHN02 chloroplast complete genome	.	.	C	.	.	.	.	.	.	.	.	.	.	.	A	.	.	.	.	.	.	.	.	.	.	.	.	.	.	.	.	.	.	.	.	C	.	.	C	.	.	.	.	.	C	.	.	.	.
NC 044775.1:58486-59949 Zingiber officinale chloroplast complete genome	.	.	C	.	.	T	.	.	G	.	.	.	.	.	A	.	.	.	.	.	.	.	.	G	.	.	.	.	.	.	.	.	.	.	.	.	.	.	.	.	.	.	.	.	C	.	.	.	.
NC 046486.1:56857-58284 Osbeckia stellata chloroplast complete genome	.	.	C	.	.	.	.	.	.	.	.	.	.	.	.	.	.	.	.	.	.	.	.	.	.	.	.	.	.	.	.	.	.	.	.	.	.	.	A	.	.	.	.	.	C	.	.	.	.
NC 046879.1:55564-56991 Cuminum cyminum chloroplast complete genome	.	.	.	.	.	.	.	.	.	.	.	.	.	.	.	.	.	.	.	.	.	.	.	.	.	.	.	.	.	.	.	.	.	.	.	.	.	.	.	.	.	.	.	.	C	.	.	G	.
NC 047178.1:54809-56248 Lepidium sativum chloroplast complete genome	.	.	.	.	.	.	.	.	.	.	.	.	.	.	A	.	.	.	.	.	.	.	.	.	.	.	.	.	.	.	.	.	.	.	.	.	.	.	A	.	.	.	.	.	C	.	.	.	.
NC 047244.1:56499-57926 Rauvolfia serpentina chloroplast complete genome	.	.	C	.	.	.	.	.	G	.	.	.	.	.	.	.	.	.	.	.	.	.	.	.	.	.	.	.	.	.	.	.	A	.	.	.	.	.	.	.	.	.	.	.	C	.	.	G	.
NC 047249.1:58534-59961 Syzygium aromaticum chloroplast complete genome	.	.	C	.	.	.	.	.	.	.	.	.	.	.	.	.	.	.	.	.	.	.	.	.	.	.	.	.	.	.	.	.	.	.	.	.	.	.	C	.	.	.	.	.	C	.	.	.	.
NC 047468.1:59226-60653 Terminalia chebula chloroplast complete genome	.	.	G	.	.	.	.	.	.	.	.	.	.	.	.	.	.	.	.	.	.	.	.	.	.	.	.	.	.	.	.	.	.	.	.	.	.	.	.	.	.	.	.	.	C	.	.	.	.
NC 047477.1:56736-58184 Phyllanthus emblica chloroplast complete genome	.	.	C	.	.	.	.	.	.	.	.	.	.	.	.	.	.	.	.	.	.	.	.	.	.	.	.	.	.	.	.	.	.	.	.	.	.	.	C	.	.	C	.	.	.	.	.	.	.
NC 048461.1:58813-60276 Alpinia katsumadae chloroplast complete genome	.	.	C	.	.	T	.	.	G	.	.	.	.	.	A	.	.	.	.	.	.	.	.	G	.	.	.	.	.	.	.	.	.	.	.	.	.	.	.	.	.	.	.	.	C	.	.	.	.
NC 048994.1:58828-60285 Aglaia odorata chloroplast complete genome	.	.	G	.	.	.	.	.	.	.	.	.	.	.	.	.	.	.	.	.	.	.	.	.	.	.	.	.	.	.	.	.	.	.	.	.	.	.	C	.	.	.	.	.	C	.	.	.	.
NC 050346.1:58267-59694 Cinnamomum kotoense chloroplast complete genome	.	.	C	.	.	.	.	.	.	.	.	.	.	.	.	.	.	.	.	.	.	.	.	.	.	.	.	.	.	.	.	.	.	.	.	.	.	.	.	.	.	.	.	.	C	.	.	.	.
NC 051890.1:57222-58649 Angelica sylvestris voucher GRIN-PI54393 chloroplast complete genome	.	.	C	.	.	.	.	.	.	.	.	.	.	.	.	.	.	.	.	.	.	.	.	.	.	.	.	.	.	.	.	.	.	.	.	C	.	.	.	.	.	.	.	.	C	.	.	G	.
U26330.2 Osbeckia stellata ribulose-15-bisphosphate carboxylase oxygenase large subunit (rbcL) gene partial cds chloroplast gene for chloroplast product	.	.	C	.	.	.	.	.	.	.	.	.	.	.	.	.	.	.	.	.	.	.	.	.	.	.	.	.	.	.	.	.	.	.	.	.	.	.	A	.	.	.	.	.	C	.	.	.	.
	540	541	542	543	544	545	546	547	548	549	550	551	552	553	554	555	556	557	558	559	560	561	562	563	564	565	566	567	568	569	570	571	572	573	574	575	576	577	578	579	580	581	582	583	584	585	586	587	588
A tagala NC 041455.1*	A	T	C	G	G	C	G	A	A	G	A	A	C	T	A	C	G	G	T	A	G	A	G	C	G	G	T	T	T	A	T	G	A	A	T	G	T	C	T	C	C	G	C	G	G	T	G	G	A
A pierrei KP998768.1*	.	.	.	.	.	.	.	.	.	.	.	.	.	.	.	.	.	.	.	.	.	.	.	.	.	.	.	.	.	.	.	.	.	.	.	.	.	.	.	.	.	.	.	.	.	.	.	.	.
A pothieri KP998769.1*	.	.	.	.	.	.	.	.	.	.	.	.	.	.	.	.	.	.	.	.	.	.	.	.	.	.	.	.	.	.	.	.	.	.	.	.	.	.	.	.	.	.	.	.	.	.	.	.	.
A albida AB205585.1	.	.	.	.	.	.	.	.	.	.	.	.	.	.	.	.	.	.	.	.	.	.	.	.	.	.	.	.	.	.	.	.	.	.	.	.	.	.	.	.	.	.	.	.	.	.	.	.	.
A arborea AB205586.1	.	.	.	.	.	.	.	.	.	.	.	.	.	.	.	.	.	.	.	.	.	.	.	.	.	.	.	.	.	.	.	.	.	.	.	.	.	.	.	.	.	.	.	.	.	.	.	.	.
A boosii KX212893.1	.	.	.	.	.	.	.	.	.	.	.	.	.	.	.	.	.	.	.	.	.	.	.	.	.	.	.	.	.	.	.	.	.	.	.	.	.	.	.	A	.	.	.	.	.	-	-	-	-
A bracteolata MH216002.1	.	.	.	.	.	.	.	.	.	.	.	.	.	.	.	.	.	.	.	.	.	.	.	.	.	.	.	.	.	.	.	.	.	.	.	.	.	.	.	-	-	-	-	-	-	-	-	-	-
A burelae AB205587.1	.	.	.	.	.	.	.	.	.	.	.	.	.	.	.	.	.	.	.	.	.	.	.	.	.	.	.	.	.	.	.	.	.	.	.	.	.	.	.	.	.	.	.	.	.	.	.	.	.
A californica GQ248551.1	.	.	.	.	.	.	.	.	.	.	.	.	.	.	.	.	.	.	.	.	.	.	.	.	.	.	.	.	.	.	.	.	.	.	.	.	.	.	.	.	-	-	-	-	-	-	-	-	-
A clematitis AB205588.1	.	.	.	.	.	.	.	.	.	.	.	.	.	.	.	.	.	.	.	.	.	.	.	.	.	.	.	.	.	.	.	.	.	.	.	.	.	.	.	.	.	.	.	.	.	.	.	.	.
A clematitis HE963331.1	.	.	.	.	.	.	.	.	.	.	.	.	.	.	.	.	.	.	.	.	.	.	.	.	.	.	.	.	.	.	.	.	.	.	.	.	.	.	.	.	.	.	.	.	.	.	.	.	.
A clematitis KM360650.1	.	.	.	.	.	.	.	.	.	.	.	.	.	.	.	.	.	.	.	.	.	.	.	.	.	.	.	.	.	.	.	.	.	.	.	.	.	.	.	.	.	.	.	.	.	.	.	.	.
A contorta NC 036152.1*	.	.	.	A	.	.	.	.	.	.	.	.	.	.	.	.	.	.	.	.	.	.	.	.	.	.	.	.	.	.	.	.	.	.	.	.	.	.	.	.	.	.	.	.	.	.	.	.	.
A convolvulacea AB205589.1	.	.	.	.	.	.	.	.	.	.	.	.	.	.	.	.	.	.	.	.	.	.	.	.	.	.	.	.	.	.	.	.	.	.	.	.	.	.	.	.	.	.	.	.	.	.	.	.	.
A cucurbitoides KF181558.1	.	.	.	.	.	.	.	.	.	.	.	.	.	.	.	T	.	.	.	.	.	.	.	.	.	.	.	.	.	.	.	.	.	.	.	.	.	.	.	.	.	.	.	.	.	.	-	-	-
A debilis NC 036153.1*	.	.	.	.	.	.	.	.	.	.	.	.	.	.	.	.	.	.	.	.	.	.	.	.	.	.	.	.	.	.	.	.	.	.	.	.	.	.	.	.	.	.	.	.	.	.	.	.	.
A eriantha AB205590.1	.	.	.	.	.	.	.	.	.	.	.	.	.	.	.	.	.	.	.	.	.	.	.	.	.	.	.	.	.	.	.	.	.	.	.	.	.	.	.	.	.	.	.	.	.	.	.	.	.
A fangchi JX944484.1	.	.	.	.	.	.	.	.	.	.	.	.	.	.	.	.	.	.	.	.	.	.	.	.	.	.	.	.	.	.	.	.	.	.	.	.	.	.	.	.	.	.	.	.	.	.	.	.	.
A fangchi KP094961.1	.	.	.	.	.	.	.	.	.	.	.	.	.	.	.	.	.	.	.	.	.	.	.	.	.	.	.	.	.	.	.	.	.	.	.	.	.	.	.	.	.	-	-	-	-	-	-	-	-
A fimbriata KU054390.1	.	.	.	.	.	.	.	.	.	.	-	-	-	-	-	-	-	-	-	-	-	-	-	-	-	-	-	-	-	-	-	-	-	-	-	-	-	-	-	-	-	-	-	-	-	-	-	-	-
A fimbriata MF349335.1	.	.	.	.	.	.	.	.	.	.	.	.	.	.	.	.	.	.	.	.	.	.	.	.	.	.	.	.	.	.	.	.	.	.	.	.	.	.	.	.	-	-	-	-	-	-	-	-	-
A fordiana KP094727.1	.	.	.	.	.	.	.	.	.	.	.	.	.	.	.	.	.	.	.	.	.	.	.	.	.	.	.	.	.	.	.	.	.	.	.	.	.	.	.	.	.	-	-	-	-	-	-	-	-
A gigantea KP998764.1*	.	.	.	.	.	.	.	.	.	.	.	.	.	.	.	.	.	.	.	.	.	.	.	.	.	.	.	.	.	.	.	.	.	.	.	.	.	.	.	.	.	.	.	.	.	.	.	.	.
A grandiflora KP998765.1*	.	.	.	.	.	.	.	.	.	.	.	.	.	.	.	.	.	.	.	.	.	.	.	.	.	.	.	.	.	.	.	.	.	.	.	.	.	.	.	.	.	.	.	.	.	.	.	.	.
A heterophylla KU853431.1	.	.	.	.	.	.	.	.	.	.	.	.	.	.	.	.	.	.	.	.	.	.	.	.	.	.	.	.	.	.	.	.	.	.	.	.	.	.	.	.	.	.	.	.	.	.	.	.	.
A indica KF425775.1	.	.	.	.	.	.	.	.	.	.	.	.	.	.	.	.	.	.	.	.	.	.	.	.	.	.	.	.	.	.	.	.	.	.	.	.	.	.	.	.	.	.	.	.	.	.	.	.	.
A indica KF498586.1	.	.	.	.	.	.	.	.	.	.	.	.	.	.	.	.	.	.	.	.	.	.	.	.	.	.	.	.	.	.	.	.	.	.	.	.	.	.	.	.	.	.	.	.	.	.	.	.	.
A kaempferi NC 041452.1*	.	.	.	.	.	.	.	.	.	.	.	.	.	.	.	.	.	.	.	.	.	.	.	.	.	.	.	.	.	.	.	.	.	.	.	.	.	.	.	.	.	.	.	.	.	.	.	.	.
A kerrii KP998766.1*	.	.	.	.	.	.	.	.	.	.	.	.	.	.	.	.	.	.	.	.	.	.	.	.	.	.	.	.	.	.	.	.	.	.	.	.	.	.	.	.	.	.	.	.	.	.	.	.	.
A krisagathra KF498589.1	.	.	.	.	.	.	.	.	.	.	.	.	.	.	.	.	.	.	.	.	.	.	.	.	.	.	.	.	.	.	.	.	.	.	.	.	.	.	.	.	.	.	.	.	.	.	.	.	.
A kunmingensis NC 041451.1*	.	.	.	.	.	.	.	.	.	.	.	.	.	.	.	T	.	.	.	.	.	.	.	.	.	.	.	.	.	.	.	.	.	.	.	.	.	.	.	.	.	.	.	.	.	.	.	.	.
A littoralis KP998767.1*	.	.	.	.	.	.	.	.	.	.	.	.	.	.	.	.	.	.	.	.	.	.	.	.	.	.	.	.	.	.	.	.	.	.	.	.	.	.	.	.	.	.	.	.	.	.	.	.	.
A lutea HE963334.1	.	.	.	A	.	.	.	.	.	.	.	.	.	.	.	.	.	.	G	.	.	.	.	.	.	.	.	.	.	.	.	.	.	.	.	.	.	.	.	.	.	.	.	.	.	.	.	.	.
A macrophylla NC 041453.1*	.	.	.	.	.	.	.	.	.	.	.	.	.	.	.	.	.	.	.	.	.	.	.	.	.	.	.	.	.	.	.	.	.	.	.	.	.	.	.	.	.	.	.	.	.	.	.	.	.
A manshuriensis JX944488.1	.	.	.	.	.	.	.	.	.	.	.	.	.	.	.	.	.	.	.	.	.	.	.	.	.	.	.	.	.	.	.	.	.	.	.	.	.	.	.	.	.	.	.	.	.	.	.	.	.
A manshuriensis KP088477.1	.	.	.	.	.	.	.	.	.	.	.	.	.	.	.	.	.	.	.	.	.	.	.	.	.	.	.	.	.	.	.	.	.	.	.	.	.	.	.	.	.	.	.	.	.	.	.	.	.
A maxima AB205594.1	.	.	.	.	.	.	.	.	.	.	.	.	.	.	.	.	.	.	.	.	.	.	.	.	.	.	.	.	.	.	.	.	.	.	.	.	.	.	.	A	.	.	.	.	.	.	.	.	.
A maxima KJ594105.1	.	.	.	.	.	.	.	.	.	A	.	.	.	.	.	.	.	.	.	.	.	.	.	.	.	.	.	.	.	.	.	.	.	.	.	.	.	.	.	A	-	-	-	-	-	-	-	-	-
A maxima KJ594106.1	.	.	.	.	.	.	.	.	.	.	.	.	.	.	.	.	.	.	.	.	.	.	.	.	-	-	-	-	-	-	-	-	-	-	-	-	-	-	-	-	-	-	-	-	-	-	-	-	-
A micrantha AB205595.1	.	.	.	.	.	.	.	.	.	.	.	.	.	.	.	T	.	.	.	.	.	.	.	.	.	.	.	.	.	.	.	.	.	.	.	.	.	.	.	.	.	.	.	.	.	.	.	.	.
A mollissima NC 041457.1*	.	.	.	.	.	.	.	.	.	.	.	.	.	.	.	.	.	.	.	.	.	.	.	.	.	.	.	.	.	.	.	.	.	.	.	.	.	.	.	.	.	.	.	.	.	.	.	.	.
A moupinensis NC 041454.1*	.	.	.	.	.	.	.	.	.	.	.	.	.	.	.	.	.	.	.	.	.	.	.	.	.	.	.	.	.	.	.	.	.	.	.	.	.	.	.	.	.	.	.	.	.	.	.	.	.
A pentandra AB205596.1	.	.	.	.	.	.	.	.	.	.	.	.	.	.	.	T	.	.	.	.	.	.	.	.	.	.	.	.	.	.	.	.	.	.	.	.	.	.	.	.	.	.	.	.	.	.	.	.	.
A pistolochia AF543711.1	.	.	.	.	.	.	.	.	.	.	.	.	.	.	.	.	.	.	.	.	.	.	.	.	.	.	.	.	.	.	.	.	.	.	.	.	.	.	.	.	.	.	.	.	.	.	.	.	.
A pistolochia DQ182332.1	.	.	.	.	.	.	.	.	.	.	.	.	.	.	.	.	.	.	.	.	.	.	.	.	.	.	.	.	.	.	.	.	.	.	.	.	.	.	.	.	.	.	.	.	.	.	.	.	.
A praevenosa AB205601.1	.	.	.	.	.	.	.	.	.	.	.	.	.	.	.	.	.	.	.	.	.	.	.	.	.	.	.	.	.	.	.	.	.	.	.	.	.	.	.	.	.	.	.	.	.	.	.	.	.
A promissa AB205602.1	.	.	.	.	.	.	.	.	.	.	.	.	.	.	.	.	.	.	.	.	.	.	.	.	.	.	.	.	.	.	.	.	.	.	.	.	.	.	.	.	.	.	.	.	.	.	.	.	.
A reniformis AB205600.1	.	.	.	.	.	.	.	.	.	.	.	.	.	.	.	.	.	.	.	.	.	.	.	.	.	.	.	.	.	.	.	.	.	.	.	.	.	.	.	.	.	.	.	.	.	.	.	.	.
A ringens KP998770.1*	.	.	.	.	.	.	.	.	.	.	.	.	.	.	.	.	.	.	.	.	.	.	.	.	.	.	.	.	.	.	.	.	.	.	.	.	.	.	.	.	.	.	.	.	.	.	.	.	.
A saccata KF181556.1	.	.	.	.	.	.	.	.	.	.	.	.	.	.	.	.	.	.	.	.	.	.	.	.	.	.	.	.	.	.	.	.	.	.	.	.	.	.	.	.	.	.	.	.	.	.	-	-	-
A serpentaria AB205597.1	.	.	.	.	.	.	.	.	.	.	.	.	.	.	.	.	.	.	.	.	.	.	.	.	.	.	.	.	.	.	.	.	.	.	.	.	.	.	.	.	.	.	.	.	.	.	.	.	.
A serpentaria KJ773281.1	.	.	.	.	.	.	.	.	.	.	.	.	.	.	.	.	.	.	.	.	.	.	.	.	.	.	.	.	.	.	.	.	.	.	.	.	.	.	.	.	.	.	.	.	.	.	.	.	.
A serpentaria KP643750.1	-	-	-	-	-	-	-	-	-	-	-	-	-	-	-	-	-	-	-	-	-	-	-	-	-	-	-	-	-	-	-	-	-	-	-	-	-	-	-	-	-	-	-	-	-	-	-	-	-
A serpentaria KY627244.1	.	.	.	.	.	.	.	.	.	.	.	.	.	.	.	.	.	.	.	.	.	.	.	.	.	.	.	.	.	.	.	.	.	.	-	-	-	-	-	-	-	-	-	-	-	-	-	-	-
A serpentaria P643657.1	.	.	.	.	.	.	.	.	.	.	.	.	.	.	.	.	-	-	-	-	-	-	-	-	-	-	-	-	-	-	-	-	-	-	-	-	-	-	-	-	-	-	-	-	-	-	-	-	-
A serpentaria P643812.1	.	.	.	.	.	.	.	.	.	.	.	-	-	-	-	-	-	-	-	-	-	-	-	-	-	-	-	-	-	-	-	-	-	-	-	-	-	-	-	-	-	-	-	-	-	-	-	-	-
A sp KP998771.1*	.	.	.	.	.	.	.	.	.	.	.	.	.	.	.	.	.	.	.	.	.	.	.	.	.	.	.	.	.	.	.	.	.	.	.	.	.	.	.	.	.	.	.	.	.	.	.	.	.
A tentaculata KP998773.1*	.	.	.	.	.	.	.	.	.	.	.	.	.	.	.	.	.	.	.	.	.	.	.	.	.	.	.	.	.	.	.	.	.	.	.	.	.	.	.	.	.	.	.	.	.	.	.	.	.
A thozetii KF496713.1	.	.	.	.	.	.	.	.	.	.	.	.	.	.	.	.	.	.	.	.	.	.	.	.	.	.	.	.	.	.	.	.	.	.	.	.	.	.	.	.	.	.	.	.	.	.	-	-	-
A tomentosa AB205598.1	.	.	.	.	.	.	.	.	.	.	.	.	.	.	.	.	.	.	.	.	.	.	.	.	.	.	.	.	.	.	.	.	.	.	.	.	.	.	.	.	.	.	.	.	.	.	.	.	.
A tonduzii JQ590507.1	.	.	.	.	.	.	.	.	.	.	.	.	.	.	.	.	.	.	.	.	.	.	.	.	.	.	.	.	.	.	.	.	.	.	.	.	.	.	.	A	-	-	-	-	-	-	-	-	-
A triactina AB205603.1	.	.	.	.	.	.	.	.	.	.	.	.	.	.	.	.	.	.	.	.	.	.	.	.	.	.	.	.	.	.	.	.	.	.	.	.	.	.	.	.	.	.	.	.	.	.	.	.	.
A tubiflora MK503932.1*	.	.	.	.	.	.	.	.	.	.	.	.	.	.	.	.	.	.	.	.	.	.	.	.	.	.	.	.	.	.	.	.	.	.	.	.	.	.	.	.	.	.	.	.	.	.	.	.	.
A utriformis KU853434.1	.	.	.	.	.	.	.	.	.	.	.	.	.	.	.	T	.	.	.	.	.	.	.	.	.	.	.	.	.	.	.	.	.	.	.	.	.	.	.	.	.	.	.	.	.	.	.	.	.
A yunnanensis KU853435.1	.	.	.	.	.	.	.	.	.	.	.	.	.	.	.	T	.	.	.	.	.	.	.	.	.	.	.	.	.	.	.	.	.	.	.	.	.	.	.	.	.	.	.	.	.	.	.	.	.
A zollingeriana AB205599.1	.	.	.	.	.	.	.	.	.	.	.	.	.	.	.	.	.	.	.	.	.	.	.	.	.	.	.	.	.	.	.	.	.	.	.	.	.	.	.	.	.	.	.	.	.	.	.	.	.
AF425710.1 Terminalia chebula clone 442 ribulose-15-bisphosphate carboxylase/oxygenase large subunit (rbcL) gene partial cds chloroplast gene for chloroplast product	.	.	.	C	.	.	T	.	.	.	.	.	.	.	.	.	.	.	.	.	.	.	.	.	A	.	.	.	.	.	.	.	.	.	.	.	.	.	.	T	.	.	T	.	.	.	.	.	.
AY765269.1 Phyllanthus emblica ribulose-15-bisphosphate carboxylase/oxygenase large subunit (rbcL) gene partial cds chloroplast	.	.	.	C	.	.	T	.	.	.	.	.	T	.	.	.	.	.	.	.	.	.	.	.	T	.	.	.	.	.	.	.	.	.	.	.	.	.	.	T	.	.	.	.	.	.	.	.	.
EU175874.1 Picrorhiza kurrooa ribulose-15-bisphosphate carboxylase/oxygenase large subunit-like (rbcL) gene partial sequence chloroplast	.	.	.	C	.	.	T	.	.	.	.	.	.	.	.	T	.	.	.	.	.	.	.	.	.	.	.	.	.	.	.	.	.	.	.	.	.	.	.	.	.	.	T	.	.	.	.	.	.
EU196273.1 Dischidia chinensis ribulose-15-bisphosphate carboxylase/oxygenase large subunit (rbcL) gene partial cds chloroplast	.	.	.	A	.	.	T	.	.	A	.	.	.	.	.	.	.	.	.	.	.	G	.	.	.	.	.	.	.	.	.	.	.	.	.	.	.	.	.	T	.	.	T	.	.	.	.	.	.
FJ026474.1 Cissampelos pareira ribulose-15-bisphosphate carboxylase/oxygenase large subunit (rbcL) gene partial cds chloroplast	.	.	.	C	.	.	T	.	.	.	.	.	.	.	.	.	.	.	.	.	.	.	.	.	.	.	.	.	.	.	.	.	.	.	.	.	.	.	.	.	.	.	.	.	.	.	.	.	.
FJ026475.1 Cissampelos tropaeolifolia ribulose-15-bisphosphate carboxylase/oxygenase large subunit (rbcL) gene partial cds chloroplast	.	.	.	C	.	.	T	.	.	.	.	.	.	.	.	.	.	.	.	.	.	.	.	.	.	.	.	.	.	.	.	.	.	.	.	.	.	N	.	A	.	.	.	.	.	.	.	.	.
FJ381808.1 Terminalia bellirica ribulose-15-bisphosphate carboxylase/oxygenase large subunit (rbcL) gene partial cds chloroplast	.	.	.	C	.	.	T	.	.	.	.	.	.	.	.	.	.	.	.	.	.	.	.	.	A	.	.	.	.	.	.	.	.	.	.	.	.	.	.	T	.	.	T	.	.	.	.	.	.
FJ381812.1 Terminalia chebula ribulose-15-bisphosphate carboxylase/oxygenase large subunit (rbcL) gene partial cds chloroplast	.	.	.	C	.	.	T	.	.	.	.	.	.	.	.	.	.	.	.	.	.	.	.	.	A	.	.	.	.	.	.	.	.	.	.	.	.	.	.	T	.	.	T	.	.	.	.	.	.
JQ933290.1 Cuminum cyminum voucher L.H. Rechinger 51696 (E) ribulose-15-bisphosphate carboxylase/oxygenase large subunit (rbcL) gene partial cds plastid	.	.	.	C	.	.	T	.	.	A	.	.	.	.	.	.	.	.	.	.	.	.	.	.	.	.	.	.	.	.	.	.	.	.	.	.	.	.	.	.	.	.	.	.	.	.	.	.	.
KJ594156.1 Cissampelos pareira voucher DB2202 ribulose-15-bisphosphate carboxylase/oxygenase large subunit (rbcL) gene partial cds chloroplast	.	.	.	C	.	.	T	.	.	.	.	.	.	.	.	.	.	.	.	.	.	.	.	.	.	.	.	.	.	.	.	.	.	.	.	.	.	.	.	.	-	-	-	-	-	-	-	-	-
KJ667672.1 Picrorhiza kurrooa isolate SBB-1240 ribulose-15-biphosphate carboxylase/oxygenase large subunit (rbcL) gene partial cds chloroplast	.	.	.	T	.	.	T	.	.	A	.	.	.	.	.	.	.	.	.	.	.	.	.	.	A	T	G	.	.	.	.	.	.	.	.	.	.	.	.	T	.	.	.	.	.	.	.	.	.
KM055175.1 Piper retrofractum voucher A. Chaveerach 9 ribulose-15-bisphosphate carboxylase/oxygenase large subunit (rbcL) gene partial cds chloroplast	.	.	.	.	.	.	T	.	.	T	.	.	.	.	.	.	.	.	.	.	.	G	.	.	.	.	.	.	.	.	.	.	.	.	.	.	.	.	.	.	.	.	.	.	.	.	-	-	-
KM192089.1 Atractylodes lancea ribulose-15-bisphosphate carboxylase/oxygenase large subunit (rbcL) gene complete cds chloroplast	.	.	.	C	.	.	T	.	.	A	.	.	.	.	.	.	.	.	.	.	.	.	.	.	T	.	.	.	.	.	.	.	.	.	.	.	.	.	.	T	.	.	.	.	.	.	.	.	C
KP866817.1 Pimpinella anisum isolate DNAS-94-86453 ribulose-15-bisphosphate carboxylase/oxygenase large subunit (rbcL) gene partial cds chloroplast	.	.	.	C	.	.	T	.	.	A	.	.	.	.	.	.	.	.	.	.	.	.	.	.	.	.	.	.	.	.	.	.	.	.	.	.	.	.	.	.	.	.	.	.	.	.	.	.	.
KP866819.1 Pimpinella anisum isolate DNAS-96-86404 ribulose-15-bisphosphate carboxylase/oxygenase large subunit (rbcL) gene partial cds chloroplast	.	.	.	C	.	.	T	.	.	A	.	.	.	.	.	.	.	.	.	.	.	.	.	.	.	.	.	.	.	.	.	.	.	.	.	.	.	.	.	.	.	.	N	.	.	.	.	.	.
KP974261.1 Trachyspermum ammi voucher MoSEL-277 ribulose-15-bisphosphate carboxylase/oxygenase large subunit (rbcL) gene partial cds chloroplast	.	.	.	C	.	.	T	.	.	A	.	.	.	.	.	.	.	.	.	.	.	.	.	.	.	.	.	.	.	.	.	.	.	.	.	.	.	.	.	.	.	.	.	.	.	.	.	.	.
KR002656.1:55051-56478 Coriandrum sativum chloroplast complete genome	.	.	.	C	.	.	T	.	.	A	.	.	.	.	.	.	.	.	.	.	.	.	.	.	.	.	.	.	.	.	.	.	.	.	.	.	.	.	.	.	.	.	.	.	.	.	.	.	.
KR528698.1 Abroma augustum isolate BB0389 ribulose-15-bisphosphate carboxylase/oxygenase large subunit (rbcL) gene partial cds chloroplast	.	.	.	C	.	.	T	.	.	.	.	.	.	.	.	.	.	.	.	.	.	.	.	.	A	.	.	.	.	.	.	.	.	.	.	.	.	.	.	A	.	.	T	.	.	.	.	.	.
KR528698.1 Abroma augustum isolate BB0389 ribulose-15-bisphosphate carboxylase/oxygenase large subunit (rbcL) gene partial cds chloroplast(2)	.	.	.	C	.	.	T	.	.	.	.	.	.	.	.	.	.	.	.	.	.	.	.	.	A	.	.	.	.	.	.	.	.	.	.	.	.	.	.	A	.	.	T	.	.	.	.	.	.
KR528700.1 Abroma augustum isolate J486 ribulose-15-bisphosphate carboxylase/oxygenase large subunit (rbcL) gene partial cds chloroplast	.	.	.	C	.	.	T	.	.	.	.	.	.	.	.	.	.	.	.	.	.	.	.	.	A	.	.	.	.	.	.	.	.	.	.	.	.	.	.	A	.	.	T	.	.	.	.	.	.
KT963037.1:57409-58836 Angelica dahurica voucher 13T-05 chloroplast complete genome	.	.	.	C	.	.	T	.	.	A	.	.	.	.	.	.	.	.	.	.	.	.	.	.	.	.	.	.	.	.	.	.	.	.	.	.	.	.	.	.	.	.	.	.	.	.	.	.	.
KU499881.1 Pimpinella anisum voucher A2 ribulose-15-bisphosphate carboxylase/oxygenase large subunit (rbcL) gene partial cds chloroplast	.	.	.	C	.	.	T	.	.	A	.	.	.	.	.	.	.	.	.	.	.	.	.	.	.	.	.	.	.	.	.	.	.	.	.	.	.	.	.	.	.	.	.	.	.	.	.	.	.
KX171420.1:55969-57399 Tacca chantrieri plastid complete genome	.	.	.	C	.	.	A	.	.	.	.	.	.	.	.	.	.	.	C	.	.	.	.	.	C	.	.	.	.	.	.	.	.	.	.	.	.	.	.	A	.	.	.	.	.	.	.	.	.
KX180032.1 Picrorhiza kurrooa isolate SBB-1388 ribulose-15-bisphosphate carboxylase/oxygenase large subunit (rbcL) gene partial cds chloroplast	.	.	.	T	.	.	T	.	.	A	.	.	.	.	.	.	.	.	.	.	.	.	.	.	A	T	G	.	.	.	.	.	.	.	.	.	.	.	.	T	.	.	.	.	.	.	.	.	.
KX180034.1 Picrorhiza kurrooa isolate SBB-1389 ribulose-15-bisphosphate carboxylase/oxygenase large subunit (rbcL) gene partial cds chloroplast	.	.	.	T	.	.	T	.	.	A	.	.	.	.	.	.	.	.	.	.	.	.	.	.	A	T	G	.	.	.	.	.	.	.	.	.	.	.	.	T	.	.	.	.	.	G	T	.	-
KX527125.1 Dischidia formosana voucher CPG10060 ribulose-15-bisphosphate carboxylase/oxygenase large subunit (rbcL) gene partial cds chloroplast	.	.	.	A	.	.	T	.	.	A	.	.	.	.	.	.	.	.	.	.	.	G	.	.	.	.	.	.	.	.	.	.	.	.	.	.	.	.	.	T	.	.	T	.	.	.	.	.	.
KX527558.1 Tinospora crispa voucher WW Chen ZD s. n. ribulose-15-bisphosphate carboxylase/oxygenase large subunit (rbcL) gene partial cds chloroplast	.	.	.	C	.	.	T	.	.	.	.	.	.	.	.	.	.	.	.	.	.	.	.	.	A	.	.	.	.	.	.	.	.	.	.	.	.	.	.	T	.	.	.	.	.	.	.	.	.
KX546825.1 Cinnamomum bejolghota isolate J559 ribulose-15-bisphosphate carboxylase/oxygenase large subunit (rbcL) gene partial cds chloroplast	.	.	.	C	.	.	C	.	.	.	.	.	.	.	.	.	.	.	.	.	.	.	.	.	.	.	.	.	.	.	.	.	.	.	.	.	.	.	.	.	.	.	T	.	.	.	.	.	.
KY365710.1 Tinospora crispa voucher Chen ZD s.n. (PE) ribulose-15-bisphosphate carboxylase/oxygenase large subunit (rbcL) gene partial cds chloroplast	.	.	.	C	.	.	T	.	.	.	.	.	.	.	.	.	.	.	.	.	.	.	.	.	A	.	.	.	.	.	.	.	.	.	.	.	.	.	.	T	.	.	.	.	.	.	.	.	.
KY498684.1 Cladogynos orientalis voucher Tyh 11293 (HITBC) ribulose-15-bisphosphate carboxylase/oxygenase large subunit (rbcL) gene partial cds chloroplast	.	.	.	C	.	.	T	.	.	.	.	.	T	.	.	.	.	.	.	.	.	.	.	.	A	.	.	.	.	.	.	.	.	.	.	.	.	.	.	A	.	.	.	.	.	.	.	.	.
KY635878.1:58262-59689 Cinnamomum verum chloroplast complete genome	.	.	.	C	.	.	C	.	.	.	.	.	.	.	.	.	.	.	.	.	.	.	.	.	.	.	.	.	.	.	.	.	.	.	.	.	.	.	.	.	.	.	T	.	.	.	.	.	.
KY988320.1 Phyllanthus emblica voucher PFC161216-0044 ribulose-15-bisphosphate carboxylase/oxygenase large subunit (rbcL) gene partial cds chloroplast	.	.	.	C	.	.	T	.	.	.	.	.	T	.	.	.	.	.	.	.	.	.	.	.	T	.	.	.	.	.	.	.	.	.	.	.	.	.	.	T	.	-	-	-	-	-	-	-	-
KY988329.1 Terminalia chebula voucher PFC161220-0055 ribulose-15-bisphosphate carboxylase/oxygenase large subunit (rbcL) gene partial cds chloroplast	.	.	.	C	.	.	T	.	.	.	.	.	.	.	.	.	.	.	.	.	.	.	.	.	A	.	.	.	.	.	.	.	.	.	.	.	-	-	-	-	-	-	-	-	-	-	-	-	-
LC107029.1 Terminalia bellirica chloroplast rbcL gene for ribulose-15-bisphosphate carboxylase/oxygenase large subunit partial cds specimen voucher: KANA:C130911511TCH	.	.	.	C	.	.	T	.	.	.	.	.	.	.	.	.	.	.	.	.	.	.	.	.	A	.	.	.	.	.	.	.	.	.	.	.	.	.	.	T	.	.	T	.	.	.	.	.	.
LC383710.1 Aquilaria crassna chloroplast rbcL gene for ribulose-15-bisphosphate carboxylase/oxygenase large subunit partial cds	.	.	.	C	.	.	T	.	.	A	.	.	.	.	.	.	.	.	.	.	.	.	.	.	.	.	.	.	.	.	.	.	.	.	.	.	.	.	.	A	.	.	T	.	.	.	.	.	.
LC438868.1 Terminalia bellirica chloroplast gene for ribulose-15-bisphosphate carboxylase/oxygenase large subunit partial cds isolate: CHULA-018	.	.	.	C	.	.	T	.	.	.	.	.	.	.	.	.	.	.	.	.	.	.	.	.	A	.	.	.	.	.	.	.	.	.	.	.	.	.	.	T	-	-	-	-	-	-	-	-	-
LC461931.1 Piper retrofractum chloroplast gene for ribulose-15-bisphosphate carboxylase/oxygenase large subunit partial cds isolate: CHULA-011	.	.	.	.	.	.	T	.	.	.	.	.	.	.	.	.	.	.	.	.	.	G	.	.	.	.	.	.	.	.	.	.	.	.	.	.	.	.	.	.	-	-	-	-	-	-	-	-	-
MF435322.1 Cinnamomum sp. JH-2017 voucher UBDH:20-5404 ribulose 15-bisphosphate carboxylase/oxygenase large subunit (rbcL) gene partial cds chloroplast	.	.	.	C	.	.	C	.	.	.	.	.	.	.	.	.	.	.	.	.	.	.	.	.	.	.	.	.	.	.	.	.	.	.	.	.	.	.	.	.	.	.	T	.	.	.	.	.	.
MG266206.1 Rauvolfia serpentina voucher CMPR8780 ribulose-15-bisphosphate carboxylase/oxygenase large subunit (rbcL) gene partial cds chloroplast	.	.	.	C	.	.	T	.	.	A	.	.	.	.	.	.	.	.	.	.	.	G	.	.	A	T	G	.	.	.	.	.	.	.	.	.	.	.	.	T	.	.	T	.	.	C	.	.	.
MG874804.1:55241-56695 Atractylodes lancea chloroplast complete genome	.	.	.	C	.	.	T	.	.	A	.	.	.	.	.	.	.	.	.	.	.	.	.	.	T	.	.	.	.	.	.	.	.	.	.	.	.	.	.	T	.	.	.	.	.	.	.	.	C
MG946829.1 Coriandrum sativum ribulose-15-bisphosphate carboxylase/oxygenase large subunit gene partial cds chloroplast	.	.	.	C	.	.	T	.	.	A	.	.	.	.	.	.	.	.	.	.	.	.	.	.	.	.	.	.	.	.	.	.	.	.	.	.	.	.	.	.	.	.	.	.	.	.	.	.	.
MG946861.1 Rauvolfia serpentina ribulose-15-bisphosphate carboxylase/oxygenase large subunit gene partial cds chloroplast	.	.	.	C	.	.	T	.	.	A	.	.	.	.	.	.	.	.	.	.	.	G	.	.	A	T	G	.	.	.	.	.	.	.	.	.	.	.	.	T	.	.	T	.	.	C	.	.	.
MG946873.1 Trachyspermum ammi ribulose-15-bisphosphate carboxylase/oxygenase large subunit gene partial cds chloroplast	.	.	.	C	.	.	T	.	.	A	.	.	.	.	.	.	.	.	.	.	.	.	.	.	.	.	.	.	.	.	.	.	.	.	.	.	.	.	.	.	.	.	.	.	.	.	.	.	.
MG946899.1 Trachyspermum ammi ribulose-15-bisphosphate carboxylase/oxygenase large subunit gene partial cds chloroplast	.	.	.	C	.	.	T	.	.	A	.	.	.	.	.	.	.	.	.	.	.	.	.	.	.	.	.	.	.	.	.	.	.	.	.	.	.	.	.	.	.	.	.	.	.	.	.	.	.
MG946939.1 Cuminum cyminum ribulose-15-bisphosphate carboxylase/oxygenase large subunit gene partial cds chloroplast	.	.	.	C	.	.	T	.	.	A	.	.	.	.	.	.	.	.	.	.	.	.	.	.	.	.	.	.	.	.	.	.	.	.	.	.	.	.	.	.	.	.	.	.	.	.	.	.	.
MG963260.1:61382-62809 Dischidia albida chloroplast partial genome	.	.	.	A	.	.	T	.	.	A	.	.	.	.	.	.	.	.	.	.	.	G	.	.	.	.	.	.	.	.	.	.	.	.	.	.	.	.	.	T	.	.	T	.	.	.	.	.	.
MH101974.1 Syzygium aromaticum isolate s2 ribulose-15-bisphosphate carboxylase/oxygenase large subunit (rbcL) gene partial cds chloroplast	.	.	.	C	.	.	T	.	.	.	.	.	.	.	.	.	.	.	.	.	.	.	.	.	A	.	.	.	.	.	.	.	.	.	.	.	.	.	.	T	.	.	T	.	.	.	.	.	.
MH101978.1 Syzygium aromaticum isolate s6 ribulose-15-bisphosphate carboxylase/oxygenase large subunit (rbcL) gene partial cds chloroplast	.	.	.	C	.	.	T	.	.	.	.	.	.	.	.	.	.	.	.	.	.	.	.	.	A	.	.	.	.	.	.	.	.	.	.	.	.	.	.	T	.	.	T	.	.	.	.	.	.
MH161428.1:58486-59949 Zingiber officinale chloroplast complete genome	.	.	.	T	.	.	A	.	.	A	.	.	.	.	.	.	.	.	.	.	.	.	.	.	A	.	.	.	.	.	.	.	.	G	.	.	.	.	.	A	.	.	T	.	.	.	.	.	G
MH332433.1 Aglaia tomentosa voucher gp-348 ribulose-15-bisphosphate carboxylase/oxygenase large subunit (rbcL) gene partial cds chloroplast	.	.	.	C	.	.	T	.	.	.	.	.	T	.	.	.	.	.	.	.	.	.	.	.	A	.	.	.	.	.	.	.	.	.	.	.	.	.	.	A	.	.	.	.	.	.	.	.	.
MH603448.1:57007-58449 Zingiber officinale isolate 90-1128 plastid partial genome	.	.	.	T	.	.	A	.	.	A	.	.	.	.	.	.	.	.	.	.	.	.	.	.	A	.	.	.	.	.	.	.	.	G	.	.	.	.	.	A	.	.	T	.	.	.	.	.	G
MH778101.1:58210-59637 Diospyros maclurei chloroplast complete genome	.	.	.	C	.	.	T	.	.	A	.	.	.	.	.	.	.	.	.	.	.	.	.	.	A	.	.	.	.	.	.	.	.	.	.	.	.	.	.	.	.	.	.	.	.	.	.	.	.
MH778544.1:55479-56906 Angelica sinensis isolate MG2 chloroplast complete genome	.	.	.	C	.	.	T	.	.	A	.	.	.	.	.	.	.	.	.	.	.	.	.	.	.	.	.	.	.	.	.	.	.	.	.	.	.	.	.	.	.	.	.	.	.	.	.	.	.
MK209001.1:59395-60837 Kaempferia galanga chloroplast complete genome	.	.	.	T	.	.	A	.	.	A	.	.	.	.	.	.	.	.	.	.	.	.	.	.	A	.	.	.	.	.	.	.	.	G	.	.	.	.	.	A	.	.	T	.	.	.	.	.	G
MK262728.1:58813-60276 Alpinia katsumadae chloroplast complete genome	.	.	.	T	.	.	A	.	.	A	.	.	.	.	.	.	.	.	.	.	.	.	.	.	A	.	.	.	.	.	.	.	.	G	.	.	.	.	.	A	.	.	T	.	.	.	.	.	G
MK262729.1:58254-59717 Alpinia oxyphylla chloroplast complete genome	.	.	.	T	.	.	A	.	.	A	.	.	.	.	.	.	.	.	.	.	.	.	.	.	A	.	.	.	.	.	.	.	.	G	.	.	.	T	.	A	.	.	T	.	.	.	.	.	G
MK331713.1:56857-58284 Osbeckia stellata chloroplast complete genome	.	.	.	C	.	.	T	.	.	.	.	.	T	.	.	T	.	.	.	.	.	.	.	.	A	.	.	.	.	.	.	.	.	.	.	.	.	.	.	T	.	.	T	.	.	.	.	.	.
MK637743.1:54809-56248 Lepidium sativum chloroplast complete genome	.	.	.	C	.	.	.	.	.	.	.	.	.	.	.	T	.	.	.	.	.	.	.	.	A	.	.	.	.	.	.	.	.	.	.	.	.	.	.	A	.	.	T	.	.	.	.	.	.
MK688990.1:55457-56884 Angelica sinensis isolate wem chloroplast complete genome	.	.	.	C	.	.	T	.	.	A	.	.	.	.	.	.	.	.	.	.	.	.	.	.	.	.	.	.	.	.	.	.	.	.	.	.	.	.	.	.	.	.	.	.	.	.	.	.	.
MK688991.1:55471-56898 Angelica sinensis isolate wmx chloroplast complete genome	.	.	.	C	.	.	T	.	.	A	.	.	.	.	.	.	.	.	.	.	.	.	.	.	.	.	.	.	.	.	.	.	.	.	.	.	.	.	.	.	.	.	.	.	.	.	.	.	.
MK779998.1:c73775-72342 Aquilaria crassna voucher ZhangHN02 chloroplast complete genome	.	.	.	C	.	.	T	.	.	A	.	.	.	.	.	.	.	.	.	.	.	.	.	.	.	.	.	.	.	.	.	.	.	.	.	.	.	.	.	A	.	.	T	.	.	.	.	.	.
MK840839.1 Plumbago indica voucher CMPR8785 ribulose 15-bisphosphate carboxylase/oxygenase large subunit (rbcL) gene partial cds chloroplast	G	.	.	C	.	.	T	.	.	.	.	.	.	.	.	.	.	.	.	C	.	.	.	.	T	.	.	.	.	.	.	.	.	.	.	.	.	.	.	T	.	.	.	.	.	C	.	.	.
MK889505.1:59374-60837 Wurfbainia longiligularis chloroplast complete genome	.	.	.	T	.	.	A	.	.	A	.	.	.	.	.	.	.	.	C	.	.	.	.	.	A	.	.	.	.	.	.	.	.	G	.	.	.	.	.	A	.	.	T	.	.	.	.	.	G
MN106246.1:58828-60285 Aglaia odorata chloroplast complete genome	.	.	.	C	.	.	T	.	.	.	.	.	T	.	.	.	.	.	.	.	.	.	.	.	A	.	.	.	.	.	.	.	.	.	.	.	.	.	.	A	.	.	.	.	.	.	.	.	.
MN125348.1:c73691-72258 Aquilaria crassna chloroplast complete genome	.	.	.	C	.	.	T	.	.	A	.	.	.	.	.	.	.	.	.	.	.	.	.	.	.	.	.	.	.	.	.	.	.	.	.	.	.	.	.	A	.	.	T	.	.	.	.	.	.
MN125633.1 Phyllanthus emblica ribulose-15-bisphosphate carboxylase/oxygenase large subunit (rbcL) gene partial cds chloroplast	.	.	.	C	.	.	T	.	.	.	.	.	T	.	.	.	.	.	.	.	.	.	.	.	T	.	.	.	.	.	.	.	.	.	.	.	.	.	.	T	.	.	.	.	.	.	.	.	.
MN176145.1:54809-56248 Lepidium sativum chloroplast complete genome	.	.	.	C	.	.	.	.	.	.	.	.	.	.	.	T	.	.	.	.	.	.	.	.	A	.	.	.	.	.	.	.	.	.	.	.	.	.	.	A	.	.	T	.	.	.	.	.	.
MN216838.1 Cissampelos sp. MP 778 ribulose-15-bisphosphate carboxylase/oxygenase large subunit (rbcL) gene partial cds chloroplast	.	.	.	C	.	.	T	.	.	.	.	.	.	.	.	.	.	.	.	.	.	.	.	.	.	.	.	.	.	.	.	.	.	.	.	.	.	-	-	-	-	-	-	-	-	-	-	-	-
MN366758.1 Shirakiopsis aubrevillei voucher FHO-CX65 ribulose-15-bisphosphate carboxylase/oxygenase large subunit (rbcL) gene partial cds chloroplast	-	-	-	-	-	-	-	-	-	-	-	-	-	-	-	-	-	-	-	-	-	-	-	-	-	-	-	-	-	-	-	-	-	-	-	-	-	-	-	-	-	-	-	-	-	-	-	-	-
MN366835.1 Mansonia altissima voucher IDRCG048-13 BRLU NB0594 ribulose-15-bisphosphate carboxylase/oxygenase large subunit (rbcL) gene partial cds chloroplast	.	.	.	C	.	.	T	.	.	.	.	.	.	.	.	.	.	.	.	.	.	.	.	.	A	.	.	.	.	.	.	.	.	.	.	.	.	-	-	-	-	-	-	-	-	-	-	-	-
MN480804.1:56977-58404 Rauvolfia verticillata voucher IBSC:W.N. Chen 2019001 plastid complete genome	.	.	.	C	.	.	T	.	.	A	.	.	.	.	.	.	.	.	.	.	.	G	.	.	A	T	G	.	.	.	.	.	.	.	.	.	.	.	.	T	.	.	T	.	.	C	.	.	.
MN689735.1:58333-59781 Cinnamomum camphora isolate 6c chloroplast complete genome	.	.	.	C	.	.	C	.	.	.	.	.	.	.	.	.	.	.	.	.	.	.	.	.	.	.	.	.	.	.	.	.	.	.	.	.	.	.	.	.	.	.	T	.	.	.	.	.	.
MN698963.1:90003-91430 Cinnamomum aromaticum chloroplast complete genome	.	.	.	C	.	.	C	.	.	.	.	.	.	.	.	.	.	.	.	.	.	.	.	.	.	.	.	.	.	.	.	.	.	.	.	.	.	.	.	.	.	.	T	.	.	.	.	.	.
MN711725.1:56736-58184 Phyllanthus emblica chloroplast complete genome	.	.	.	C	.	.	T	.	.	.	.	.	T	.	.	.	.	.	.	.	.	.	.	.	T	.	.	.	.	.	.	.	.	.	.	.	.	.	.	T	.	.	.	.	.	.	.	.	.
MN727386.1:59017-60465 Tinospora sinensis chloroplast complete genome	.	.	.	C	.	.	T	.	.	.	.	.	.	.	.	.	.	.	.	.	.	.	.	.	A	.	.	.	.	.	.	.	.	.	.	.	.	.	.	T	.	.	.	.	.	.	.	.	.
MN736954.1:59226-60653 Terminalia chebula chloroplast complete genome	.	.	.	C	.	.	T	.	.	.	.	.	.	.	.	.	.	.	.	.	.	.	.	.	A	.	.	.	.	.	.	.	.	.	.	.	.	.	.	T	.	.	T	.	.	.	.	.	.
MN736958.1:57723-59186 Zingiber officinale chloroplast complete genome	.	.	.	T	.	.	A	.	.	A	.	.	.	.	.	.	.	.	.	.	.	.	.	.	A	.	.	.	.	.	.	.	.	G	.	.	.	.	.	A	.	.	T	.	.	.	.	.	G
MN746306.1:58534-59961 Syzygium aromaticum chloroplast complete genome	.	.	.	C	.	.	T	.	.	.	.	.	.	.	.	.	.	.	.	.	.	.	.	.	A	.	.	.	.	.	.	.	.	.	.	.	.	.	.	T	.	.	T	.	.	.	.	.	.
MN901636.1:55564-56991 Cuminum cyminum chloroplast complete genome	.	.	.	C	.	.	T	.	.	A	.	.	.	.	.	.	.	.	.	.	.	.	.	.	.	.	.	.	.	.	.	.	.	.	.	.	.	.	.	.	.	.	.	.	.	.	.	.	.
MN931250.1:59454-60917 Wurfbainia villosa chloroplast complete genome	.	.	.	T	.	.	A	.	.	A	.	.	.	.	.	T	.	.	C	.	.	.	.	.	A	.	.	.	.	.	.	.	.	G	.	.	.	.	.	A	.	.	T	.	.	.	.	.	G
MT120766.1:c6887-5460 Glycyrrhiza glabra voucher MO:Kurbanov 2054 chloroplast complete genome	.	.	.	T	.	.	T	.	.	.	.	.	T	.	.	T	.	.	.	.	.	.	.	.	A	.	.	.	.	.	.	.	.	.	.	.	.	.	.	T	.	.	.	.	.	G	.	.	.
MT120769.1:c6887-5460 Glycyrrhiza glabra voucher TASH:G.Kinzikayeva et al. 6427 chloroplast complete genome	.	.	.	T	.	.	T	.	.	.	.	.	T	.	.	T	.	.	.	.	.	.	.	.	A	.	.	.	.	.	.	.	.	.	.	.	.	.	.	T	.	.	.	.	.	G	.	.	.
MT120771.1:c6886-5459 Glycyrrhiza glabra voucher LE:B.Vasyukov et al. s.n. chloroplast complete genome	.	.	.	T	.	.	T	.	.	.	.	.	T	.	.	T	.	.	.	.	.	.	.	.	A	.	.	.	.	.	.	.	.	.	.	.	.	.	.	T	.	.	.	.	.	G	.	.	.
MT834522.1:55279-56712 Atractylodes lancea chloroplast complete genome	.	.	.	C	.	.	T	.	.	A	.	.	.	.	.	.	.	.	.	.	.	.	.	.	T	.	.	.	.	.	.	.	.	.	.	.	.	.	.	T	.	.	.	.	.	.	.	.	C
MT921977.1:57421-58848 Angelica anomala voucher HLQA10057 chloroplast complete genome	.	.	.	C	.	.	T	.	.	A	.	.	.	.	.	.	.	.	.	.	.	.	.	.	.	.	.	.	.	.	.	.	.	.	.	.	.	.	.	.	.	.	.	.	.	.	.	.	.
MT982391.1:55479-56906 Angelica sinensis voucher ASINE220200814 chloroplast complete genome	.	.	.	C	.	.	T	.	.	A	.	.	.	.	.	.	.	.	.	.	.	.	.	.	.	.	.	.	.	.	.	.	.	.	.	.	.	.	.	.	.	.	.	.	.	.	.	.	.
MW145134.1:59299-60762 Wurfbainia neoaurantiaca voucher Y20180726015 chloroplast complete genome	.	.	.	T	.	.	A	.	.	A	.	.	.	.	.	.	.	.	C	.	.	.	.	.	A	.	.	.	.	.	.	.	.	G	.	.	.	.	.	A	.	.	T	.	.	.	.	.	G
MW284876.1:56806-58233 Angelica biserrata voucher Liao 2019091801 chloroplast complete genome	.	.	.	C	.	.	T	.	.	A	.	.	.	.	.	.	.	.	.	.	.	.	.	.	.	.	.	.	.	.	.	.	.	.	.	.	.	.	.	.	.	.	.	.	.	.	.	.	.
NC 029392.1:57409-58836 Angelica dahurica voucher 13T-05 chloroplast complete genome	.	.	.	C	.	.	T	.	.	A	.	.	.	.	.	.	.	.	.	.	.	.	.	.	.	.	.	.	.	.	.	.	.	.	.	.	.	.	.	.	.	.	.	.	.	.	.	.	.
NC 036935.1:58713-60176 Amomum krervanh chloroplast complete genome	.	.	.	T	.	.	A	.	.	A	.	.	.	.	.	.	.	.	A	.	.	.	.	.	A	.	.	.	.	.	.	.	.	G	.	.	.	.	.	A	.	.	T	.	.	.	.	.	G
NC 036992.1:59357-60820 Amomum compactum chloroplast complete genome	.	.	.	T	.	.	A	.	.	A	.	.	.	.	.	.	.	.	A	.	.	.	.	.	A	.	.	.	.	.	.	.	.	G	.	.	.	.	.	A	.	.	T	.	.	.	.	.	G
NC 037483.1:55241-56695 Atractylodes lancea chloroplast complete genome	.	.	.	C	.	.	T	.	.	A	.	.	.	.	.	.	.	.	.	.	.	.	.	.	T	.	.	.	.	.	.	.	.	.	.	.	.	.	.	T	.	.	.	.	.	.	.	.	C
NC 040851.1:59395-60837 Kaempferia galanga chloroplast complete genome	.	.	.	T	.	.	A	.	.	A	.	.	.	.	.	.	.	.	.	.	.	.	.	.	A	.	.	.	.	.	.	.	.	G	.	.	.	.	.	A	.	.	T	.	.	.	.	.	G
NC 042153.1:54310-55758 Tinospora cordifolia voucher SUPG015 chloroplast complete genome	.	.	.	C	.	.	T	.	.	.	.	.	.	.	.	.	.	.	.	.	.	.	.	.	A	.	.	.	.	.	.	.	.	.	.	.	.	.	.	T	.	.	.	.	.	.	.	.	.
NC 042160.1:58235-59662 Diospyros hainanensis chloroplast complete genome	.	.	.	C	.	.	T	.	.	A	.	.	.	.	.	.	.	.	.	.	.	.	.	.	A	.	.	.	.	.	.	.	.	.	.	.	.	.	.	.	.	.	.	.	.	.	.	.	.
NC 042161.1:58210-59637 Diospyros maclurei chloroplast complete genome	.	.	.	C	.	.	T	.	.	A	.	.	.	.	.	.	.	.	.	.	.	.	.	.	A	.	.	.	.	.	.	.	.	.	.	.	.	.	.	.	.	.	.	.	.	.	.	.	.
NC 042826.1:55458-56885 Angelica sinensis isolate MG5 chloroplast complete genome	.	.	.	C	.	.	T	.	.	A	.	.	.	.	.	.	.	.	.	.	.	.	.	.	.	.	.	.	.	.	.	.	.	.	.	.	.	.	.	.	.	.	.	.	.	.	.	.	.
NC 043844.1:c73775-72342 Aquilaria crassna voucher ZhangHN02 chloroplast complete genome	.	.	.	C	.	.	T	.	.	A	.	.	.	.	.	.	.	.	.	.	.	.	.	.	.	.	.	.	.	.	.	.	.	.	.	.	.	.	.	A	.	.	T	.	.	.	.	.	.
NC 044775.1:58486-59949 Zingiber officinale chloroplast complete genome	.	.	.	T	.	.	A	.	.	A	.	.	.	.	.	.	.	.	.	.	.	.	.	.	A	.	.	.	.	.	.	.	.	G	.	.	.	.	.	A	.	.	T	.	.	.	.	.	G
NC 046486.1:56857-58284 Osbeckia stellata chloroplast complete genome	.	.	.	C	.	.	T	.	.	.	.	.	T	.	.	T	.	.	.	.	.	.	.	.	A	.	.	.	.	.	.	.	.	.	.	.	.	.	.	T	.	.	T	.	.	.	.	.	.
NC 046879.1:55564-56991 Cuminum cyminum chloroplast complete genome	.	.	.	C	.	.	T	.	.	A	.	.	.	.	.	.	.	.	.	.	.	.	.	.	.	.	.	.	.	.	.	.	.	.	.	.	.	.	.	.	.	.	.	.	.	.	.	.	.
NC 047178.1:54809-56248 Lepidium sativum chloroplast complete genome	.	.	.	C	.	.	.	.	.	.	.	.	.	.	.	T	.	.	.	.	.	.	.	.	A	.	.	.	.	.	.	.	.	.	.	.	.	.	.	A	.	.	T	.	.	.	.	.	.
NC 047244.1:56499-57926 Rauvolfia serpentina chloroplast complete genome	.	.	.	C	.	.	T	.	.	A	.	.	.	.	.	.	.	.	.	.	.	G	.	.	A	T	G	.	.	.	.	.	.	.	.	.	.	.	.	T	.	.	T	.	.	C	.	.	.
NC 047249.1:58534-59961 Syzygium aromaticum chloroplast complete genome	.	.	.	C	.	.	T	.	.	.	.	.	.	.	.	.	.	.	.	.	.	.	.	.	A	.	.	.	.	.	.	.	.	.	.	.	.	.	.	T	.	.	T	.	.	.	.	.	.
NC 047468.1:59226-60653 Terminalia chebula chloroplast complete genome	.	.	.	C	.	.	T	.	.	.	.	.	.	.	.	.	.	.	.	.	.	.	.	.	A	.	.	.	.	.	.	.	.	.	.	.	.	.	.	T	.	.	T	.	.	.	.	.	.
NC 047477.1:56736-58184 Phyllanthus emblica chloroplast complete genome	.	.	.	C	.	.	T	.	.	.	.	.	T	.	.	.	.	.	.	.	.	.	.	.	T	.	.	.	.	.	.	.	.	.	.	.	.	.	.	T	.	.	.	.	.	.	.	.	.
NC 048461.1:58813-60276 Alpinia katsumadae chloroplast complete genome	.	.	.	T	.	.	A	.	.	A	.	.	.	.	.	.	.	.	.	.	.	.	.	.	A	.	.	.	.	.	.	.	.	G	.	.	.	.	.	A	.	.	T	.	.	.	.	.	G
NC 048994.1:58828-60285 Aglaia odorata chloroplast complete genome	.	.	.	C	.	.	T	.	.	.	.	.	T	.	.	.	.	.	.	.	.	.	.	.	A	.	.	.	.	.	.	.	.	.	.	.	.	.	.	A	.	.	.	.	.	.	.	.	.
NC 050346.1:58267-59694 Cinnamomum kotoense chloroplast complete genome	.	.	.	C	.	.	C	.	.	.	.	.	.	.	.	.	.	.	.	.	.	.	.	.	.	.	.	.	.	.	.	.	.	.	.	.	.	.	.	.	.	.	T	.	.	.	.	.	.
NC 051890.1:57222-58649 Angelica sylvestris voucher GRIN-PI54393 chloroplast complete genome	.	.	.	C	.	.	T	.	.	A	.	.	.	.	.	.	.	.	.	.	.	.	.	.	.	.	.	.	.	.	.	.	.	.	.	.	.	.	.	.	.	.	.	.	.	.	.	.	.
U26330.2 Osbeckia stellata ribulose-15-bisphosphate carboxylase oxygenase large subunit (rbcL) gene partial cds chloroplast gene for chloroplast product	.	.	.	C	.	.	T	.	.	.	.	.	T	.	.	T	.	.	.	.	.	.	.	.	A	T	G	.	.	.	.	.	.	.	.	.	.	.	.	T	.	.	N	N	N	.	.	.	.
	620	621	622	623	624	625	626	627	628	629	630	631	632	633	634	635	636	637	638	639	640	641	642	643	644	645	646	647	648	649	650	651	652	653	654	655	656	657	658	659	660	661	662	663	664	665	666	667	668
A tagala NC 041455.1*	A	C	T	C	C	C	A	A	C	C	A	T	T	T	A	T	G	C	G	T	T	G	G	A	G	A	G	A	C	C	G	T	T	T	C	T	T	A	T	T	T	T	G	T	G	C	C	G	A
A pierrei KP998768.1*	.	.	.	.	.	.	.	.	.	.	.	.	.	.	.	.	.	.	.	.	.	.	.	.	.	.	.	.	.	.	.	.	.	.	.	.	.	.	.	.	.	.	.	.	.	.	.	.	.
A pothieri KP998769.1*	.	.	.	.	.	.	.	.	.	.	.	.	.	.	.	.	.	.	.	.	.	.	.	.	.	.	.	.	T	.	.	.	.	.	.	.	.	.	.	.	.	.	.	.	.	.	.	.	.
A albida AB205585.1	.	.	.	.	.	.	.	.	.	.	T	.	.	.	.	.	.	.	.	.	.	.	.	.	.	.	.	.	.	.	.	.	.	.	.	.	.	.	.	.	.	.	.	.	.	.	.	.	.
A arborea AB205586.1	.	.	.	.	.	.	.	.	.	.	.	.	.	.	.	.	.	.	.	.	.	.	.	.	.	.	.	.	.	.	.	.	.	.	.	.	.	.	.	.	.	.	.	.	.	.	.	.	.
A boosii KX212893.1	-	-	-	-	-	-	-	-	-	-	-	-	-	-	-	-	-	-	-	-	-	-	-	-	-	-	-	-	-	-	-	-	-	-	-	-	-	-	-	-	-	-	-	-	-	-	-	-	-
A bracteolata MH216002.1	-	-	-	-	-	-	-	-	-	-	-	-	-	-	-	-	-	-	-	-	-	-	-	-	-	-	-	-	-	-	-	-	-	-	-	-	-	-	-	-	-	-	-	-	-	-	-	-	-
A burelae AB205587.1	.	.	.	.	.	.	.	.	.	.	.	.	.	.	.	.	.	.	.	.	.	.	.	.	.	.	.	.	.	.	.	.	.	.	.	.	.	.	.	.	.	.	.	.	.	.	.	.	.
A californica GQ248551.1	-	-	-	-	-	-	-	-	-	-	-	-	-	-	-	-	-	-	-	-	-	-	-	-	-	-	-	-	-	-	-	-	-	-	-	-	-	-	-	-	-	-	-	-	-	-	-	-	-
A clematitis AB205588.1	.	.	.	.	.	.	.	.	.	.	.	.	.	.	.	.	.	.	.	.	.	.	.	.	.	.	.	.	.	.	.	.	.	.	.	.	.	.	.	.	.	.	.	.	.	.	.	.	.
A clematitis HE963331.1	.	.	.	.	.	.	.	.	.	.	.	.	.	.	.	.	.	.	.	.	.	.	.	.	.	.	.	.	.	.	.	.	.	.	-	-	-	-	-	-	-	-	-	-	-	-	-	-	-
A clematitis KM360650.1	.	.	.	.	.	.	.	.	.	.	.	.	.	.	.	.	.	.	.	.	.	.	.	.	.	.	.	.	.	.	.	.	.	.	.	.	.	.	.	.	.	.	.	.	.	.	.	.	.
A contorta NC 036152.1*	.	.	.	.	.	.	.	.	.	.	.	.	.	.	.	.	.	.	.	.	.	.	.	.	.	.	.	.	.	.	.	.	.	.	.	.	.	.	.	.	.	.	.	.	.	.	.	.	.
A convolvulacea AB205589.1	.	.	.	.	.	.	.	.	.	.	.	.	.	.	.	.	.	.	.	.	.	.	.	.	.	.	.	.	.	.	.	.	.	.	.	.	.	G	.	.	.	.	.	.	.	.	.	.	.
A cucurbitoides KF181558.1	-	-	-	-	-	-	-	-	-	-	-	-	-	-	-	-	-	-	-	-	-	-	-	-	-	-	-	-	-	-	-	-	-	-	-	-	-	-	-	-	-	-	-	-	-	-	-	-	-
A debilis NC 036153.1*	.	.	.	.	.	.	.	.	.	.	.	.	.	.	.	.	.	.	.	.	.	.	.	.	.	.	.	.	.	.	.	.	.	.	.	.	.	.	.	.	.	.	.	.	.	.	.	.	.
A eriantha AB205590.1	.	.	.	.	.	.	.	.	.	.	.	.	.	.	.	.	.	.	.	.	.	.	.	.	.	.	.	.	.	.	.	.	.	.	.	.	.	.	.	.	.	.	.	.	.	.	.	.	.
A fangchi JX944484.1	.	.	.	.	.	.	.	.	.	.	.	.	.	.	.	.	.	.	.	.	.	.	.	.	.	.	.	.	.	.	.	.	.	.	.	G	.	.	.	.	.	.	.	.	.	.	.	.	.
A fangchi KP094961.1	-	-	-	-	-	-	-	-	-	-	-	-	-	-	-	-	-	-	-	-	-	-	-	-	-	-	-	-	-	-	-	-	-	-	-	-	-	-	-	-	-	-	-	-	-	-	-	-	-
A fimbriata KU054390.1	-	-	-	-	-	-	-	-	-	-	-	-	-	-	-	-	-	-	-	-	-	-	-	-	-	-	-	-	-	-	-	-	-	-	-	-	-	-	-	-	-	-	-	-	-	-	-	-	-
A fimbriata MF349335.1	-	-	-	-	-	-	-	-	-	-	-	-	-	-	-	-	-	-	-	-	-	-	-	-	-	-	-	-	-	-	-	-	-	-	-	-	-	-	-	-	-	-	-	-	-	-	-	-	-
A fordiana KP094727.1	-	-	-	-	-	-	-	-	-	-	-	-	-	-	-	-	-	-	-	-	-	-	-	-	-	-	-	-	-	-	-	-	-	-	-	-	-	-	-	-	-	-	-	-	-	-	-	-	-
A gigantea KP998764.1*	.	.	.	.	.	.	.	.	.	.	.	.	.	.	.	.	.	.	.	.	.	.	.	.	.	.	.	.	.	.	.	.	.	.	.	.	.	.	.	.	.	.	.	.	.	.	.	.	.
A grandiflora KP998765.1*	.	.	.	.	.	.	.	.	.	.	.	.	.	.	.	.	.	.	.	.	.	.	.	.	.	.	.	.	.	.	.	.	.	.	.	.	.	.	.	.	.	.	.	.	.	.	.	.	.
A heterophylla KU853431.1	.	.	.	.	.	.	.	.	.	.	.	.	.	.	.	.	.	.	.	.	.	-	-	-	-	-	-	-	-	-	-	-	-	-	-	-	-	-	-	-	-	-	-	-	-	-	-	-	-
A indica KF425775.1	-	-	-	-	-	-	-	-	-	-	-	-	-	-	-	-	-	-	-	-	-	-	-	-	-	-	-	-	-	-	-	-	-	-	-	-	-	-	-	-	-	-	-	-	-	-	-	-	-
A indica KF498586.1	.	.	.	.	.	.	.	.	.	.	.	.	.	.	.	.	.	.	.	.	.	.	.	.	.	.	.	.	.	.	.	.	.	.	.	.	.	.	.	.	.	.	.	.	.	.	.	.	.
A kaempferi NC 041452.1*	.	.	.	.	.	.	.	.	.	.	.	.	.	.	.	.	.	.	.	.	.	.	.	.	.	.	.	.	.	.	.	.	.	.	.	.	.	.	.	.	.	.	.	.	.	.	.	.	.
A kerrii KP998766.1*	.	.	.	.	.	.	.	.	.	.	.	.	.	.	.	.	.	.	.	.	.	.	.	.	.	.	.	.	.	.	.	.	.	.	.	.	.	.	.	.	.	.	.	.	.	.	.	.	.
A krisagathra KF498589.1	.	.	.	.	.	.	.	.	.	.	.	.	.	.	.	.	.	.	.	.	.	.	.	.	.	.	.	.	.	.	.	.	.	.	.	.	.	.	.	.	.	.	.	.	.	.	.	.	.
A kunmingensis NC 041451.1*	.	.	.	.	.	.	.	.	.	.	.	.	.	.	.	.	.	.	.	.	.	.	.	.	.	.	.	.	.	.	.	.	.	.	.	.	.	.	.	.	.	.	.	.	.	.	.	.	.
A littoralis KP998767.1*	.	.	.	.	.	.	.	.	.	.	.	.	.	.	.	.	.	.	.	.	.	.	.	.	.	.	.	.	.	.	.	.	.	.	.	.	.	.	.	.	.	.	.	.	.	.	.	.	.
A lutea HE963334.1	.	.	.	.	.	.	.	.	.	.	.	.	.	.	.	.	.	.	.	.	.	.	.	.	.	.	.	.	.	.	.	.	.	.	-	-	-	-	-	-	-	-	-	-	-	-	-	-	-
A macrophylla NC 041453.1*	.	.	.	.	.	.	.	.	.	.	.	.	.	.	.	.	.	.	.	.	.	.	.	.	.	.	.	.	.	.	.	.	.	.	.	.	.	.	.	.	.	.	.	.	.	.	.	.	.
A manshuriensis JX944488.1	.	.	.	.	.	.	.	.	.	.	.	.	.	.	.	.	.	.	.	.	.	.	.	.	.	.	.	.	.	.	.	.	.	.	.	.	.	.	.	.	.	.	.	.	.	.	.	.	.
A manshuriensis KP088477.1	.	.	.	.	.	.	.	.	.	.	.	.	.	.	.	.	.	.	.	.	.	.	.	.	.	.	.	.	.	.	.	.	.	.	.	.	.	.	.	.	.	.	.	.	.	.	.	.	.
A maxima AB205594.1	.	.	.	.	.	.	.	.	.	.	.	.	.	.	.	.	.	.	.	.	.	.	.	.	.	.	.	.	.	.	.	.	.	.	.	.	.	.	.	.	.	.	.	.	.	.	.	.	.
A maxima KJ594105.1	-	-	-	-	-	-	-	-	-	-	-	-	-	-	-	-	-	-	-	-	-	-	-	-	-	-	-	-	-	-	-	-	-	-	-	-	-	-	-	-	-	-	-	-	-	-	-	-	-
A maxima KJ594106.1	-	-	-	-	-	-	-	-	-	-	-	-	-	-	-	-	-	-	-	-	-	-	-	-	-	-	-	-	-	-	-	-	-	-	-	-	-	-	-	-	-	-	-	-	-	-	-	-	-
A micrantha AB205595.1	.	.	.	.	.	.	.	.	.	.	.	.	.	.	.	.	.	.	.	.	.	.	.	.	.	.	.	.	.	.	.	.	.	.	.	.	.	.	.	.	.	.	.	.	.	.	.	.	.
A mollissima NC 041457.1*	.	.	.	.	.	.	.	.	.	.	.	.	.	.	.	.	.	.	.	.	.	.	.	.	.	.	.	.	.	.	.	.	.	.	.	.	.	.	.	.	.	.	.	.	.	.	.	.	.
A moupinensis NC 041454.1*	.	.	.	.	.	.	.	.	.	.	.	.	.	.	.	.	.	.	.	.	.	.	.	.	.	.	.	.	.	.	.	.	.	.	.	.	.	.	.	.	.	.	.	.	.	.	.	.	.
A pentandra AB205596.1	.	.	.	.	.	.	.	.	.	.	.	.	.	.	.	.	.	.	.	.	.	.	.	.	.	.	.	.	.	.	.	.	.	.	.	.	.	.	.	.	.	.	.	.	.	.	.	.	.
A pistolochia AF543711.1	.	.	.	.	.	.	.	.	.	.	.	.	.	.	.	.	.	.	.	.	.	.	.	.	.	.	.	.	.	.	.	.	.	.	.	.	.	.	.	.	.	.	.	.	.	.	G	.	.
A pistolochia DQ182332.1	.	.	.	.	.	.	.	.	.	.	.	.	.	.	.	.	.	.	.	.	.	.	.	.	.	.	.	.	.	.	.	.	.	.	.	.	.	.	.	.	.	.	.	.	.	.	G	.	.
A praevenosa AB205601.1	.	.	.	.	.	.	.	.	.	.	.	.	.	.	.	.	.	.	.	.	.	.	.	.	.	.	.	.	.	.	.	.	.	.	.	.	.	.	.	.	.	.	.	.	.	T	.	.	.
A promissa AB205602.1	.	.	.	.	.	.	.	.	.	.	.	.	.	.	.	.	.	.	.	.	.	.	.	.	.	.	.	.	.	.	.	.	.	.	.	.	.	.	.	.	.	.	.	.	.	.	.	.	.
A reniformis AB205600.1	.	.	.	.	.	.	.	.	.	.	.	.	.	.	.	.	.	.	.	.	.	.	.	.	.	.	.	.	.	.	.	.	.	.	.	.	.	.	.	.	.	.	.	.	.	.	.	.	.
A ringens KP998770.1*	.	.	.	.	.	.	.	.	.	.	.	.	.	.	.	.	.	.	.	.	.	.	.	.	.	.	.	.	.	.	.	.	.	.	.	.	.	.	.	.	.	.	.	.	.	.	.	.	.
A saccata KF181556.1	-	-	-	-	-	-	-	-	-	-	-	-	-	-	-	-	-	-	-	-	-	-	-	-	-	-	-	-	-	-	-	-	-	-	-	-	-	-	-	-	-	-	-	-	-	-	-	-	-
A serpentaria AB205597.1	.	.	.	.	.	.	.	.	.	.	.	.	.	.	.	.	.	.	.	.	.	.	.	.	.	.	.	.	.	.	.	.	.	.	.	.	.	G	.	.	.	.	.	.	.	.	.	.	.
A serpentaria KJ773281.1	.	.	.	.	.	.	.	.	.	.	.	.	.	.	.	.	.	.	.	.	.	.	.	.	.	.	.	.	.	.	.	.	.	.	.	.	.	G	.	.	.	.	.	.	.	.	.	.	.
A serpentaria KP643750.1	-	-	-	-	-	-	-	-	-	-	-	-	-	-	-	-	-	-	-	-	-	-	-	-	-	-	-	-	-	-	-	-	-	-	-	-	-	-	-	-	-	-	-	-	-	-	-	-	-
A serpentaria KY627244.1	-	-	-	-	-	-	-	-	-	-	-	-	-	-	-	-	-	-	-	-	-	-	-	-	-	-	-	-	-	-	-	-	-	-	-	-	-	-	-	-	-	-	-	-	-	-	-	-	-
A serpentaria P643657.1	-	-	-	-	-	-	-	-	-	-	-	-	-	-	-	-	-	-	-	-	-	-	-	-	-	-	-	-	-	-	-	-	-	-	-	-	-	-	-	-	-	-	-	-	-	-	-	-	-
A serpentaria P643812.1	-	-	-	-	-	-	-	-	-	-	-	-	-	-	-	-	-	-	-	-	-	-	-	-	-	-	-	-	-	-	-	-	-	-	-	-	-	-	-	-	-	-	-	-	-	-	-	-	-
A sp KP998771.1*	.	.	.	.	.	.	.	.	.	.	.	.	.	.	.	.	.	.	.	.	.	.	.	.	.	.	.	.	.	.	.	.	.	.	.	.	.	.	.	.	.	.	.	.	.	.	.	.	.
A tentaculata KP998773.1*	.	.	.	.	.	.	.	.	.	.	.	.	.	.	.	.	.	.	.	.	.	.	.	.	.	.	.	.	.	.	.	.	.	.	.	.	.	.	.	.	.	.	.	.	.	.	.	.	.
A thozetii KF496713.1	-	-	-	-	-	-	-	-	-	-	-	-	-	-	-	-	-	-	-	-	-	-	-	-	-	-	-	-	-	-	-	-	-	-	-	-	-	-	-	-	-	-	-	-	-	-	-	-	-
A tomentosa AB205598.1	.	.	.	.	.	.	.	.	.	.	.	.	.	.	.	.	.	.	.	.	.	.	.	.	.	.	.	.	.	.	.	.	.	.	.	.	.	.	.	.	.	.	.	.	.	.	.	.	.
A tonduzii JQ590507.1	-	-	-	-	-	-	-	-	-	-	-	-	-	-	-	-	-	-	-	-	-	-	-	-	-	-	-	-	-	-	-	-	-	-	-	-	-	-	-	-	-	-	-	-	-	-	-	-	-
A triactina AB205603.1	.	.	.	.	.	.	.	.	.	.	.	.	.	.	.	.	.	.	.	.	.	.	.	.	.	.	.	.	.	.	.	.	.	.	.	.	.	.	.	.	.	.	.	.	.	.	.	.	.
A tubiflora MK503932.1*	.	.	.	.	.	.	.	.	.	.	.	.	.	.	.	.	.	.	.	.	.	.	.	.	.	.	.	.	.	.	.	.	.	.	.	.	.	.	.	.	.	.	.	.	.	.	.	.	.
A utriformis KU853434.1	.	.	.	.	.	.	.	.	.	.	.	.	.	.	.	.	.	.	.	.	.	-	-	-	-	-	-	-	-	-	-	-	-	-	-	-	-	-	-	-	-	-	-	-	-	-	-	-	-
A yunnanensis KU853435.1	.	.	.	.	.	.	.	.	.	.	.	.	.	.	.	.	.	.	.	.	.	-	-	-	-	-	-	-	-	-	-	-	-	-	-	-	-	-	-	-	-	-	-	-	-	-	-	-	-
A zollingeriana AB205599.1	.	.	.	.	.	.	.	.	.	.	.	.	.	.	.	.	.	.	.	.	.	.	.	.	.	.	.	.	.	.	.	.	.	.	.	.	.	.	.	.	.	.	.	.	.	.	.	.	.
AF425710.1 Terminalia chebula clone 442 ribulose-15-bisphosphate carboxylase/oxygenase large subunit (rbcL) gene partial cds chloroplast gene for chloroplast product	.	.	.	.	A	.	.	.	.	.	.	.	.	.	.	.	.	.	.	.	.	.	.	.	.	.	.	.	.	.	.	.	.	.	.	.	.	.	.	.	.	.	.	.	.	.	.	.	.
AY765269.1 Phyllanthus emblica ribulose-15-bisphosphate carboxylase/oxygenase large subunit (rbcL) gene partial cds chloroplast	.	.	.	.	.	.	.	.	.	.	.	.	.	.	.	.	.	.	.	.	.	.	.	.	.	.	.	.	.	.	.	.	.	.	.	.	.	.	.	.	.	.	.	.	.	.	T	.	.
EU175874.1 Picrorhiza kurrooa ribulose-15-bisphosphate carboxylase/oxygenase large subunit-like (rbcL) gene partial sequence chloroplast	.	.	.	.	.	.	.	.	.	.	.	.	.	.	.	.	.	.	.	.	.	.	.	C	.	C	.	.	.	.	.	.	.	.	.	C	.	.	.	.	.	.	.	.	.	.	.	.	.
EU196273.1 Dischidia chinensis ribulose-15-bisphosphate carboxylase/oxygenase large subunit (rbcL) gene partial cds chloroplast	.	.	.	.	.	.	.	G	.	.	G	.	.	.	.	.	.	.	.	.	.	.	.	.	.	.	.	.	T	.	.	.	.	.	.	.	.	G	.	.	.	.	.	.	.	.	.	.	.
FJ026474.1 Cissampelos pareira ribulose-15-bisphosphate carboxylase/oxygenase large subunit (rbcL) gene partial cds chloroplast	.	.	.	.	.	.	.	.	.	.	.	.	.	.	.	.	.	.	.	.	.	.	.	.	.	.	.	.	.	.	.	.	.	.	.	C	.	G	.	.	.	.	.	.	.	.	.	.	.
FJ026475.1 Cissampelos tropaeolifolia ribulose-15-bisphosphate carboxylase/oxygenase large subunit (rbcL) gene partial cds chloroplast	.	.	.	.	.	.	.	.	.	.	.	.	.	.	.	.	.	.	.	.	.	.	.	.	.	.	.	.	.	.	.	.	.	.	.	C	.	G	.	.	.	.	.	.	.	.	.	.	.
FJ381808.1 Terminalia bellirica ribulose-15-bisphosphate carboxylase/oxygenase large subunit (rbcL) gene partial cds chloroplast	.	.	.	.	A	.	.	.	.	.	.	.	.	.	.	.	.	.	.	.	.	.	.	.	.	.	.	.	.	.	.	.	.	.	.	.	.	.	.	.	.	.	.	.	.	.	.	.	.
FJ381812.1 Terminalia chebula ribulose-15-bisphosphate carboxylase/oxygenase large subunit (rbcL) gene partial cds chloroplast	.	.	.	.	A	.	.	.	.	.	.	.	.	.	.	.	.	.	.	.	.	.	.	.	.	.	.	.	.	.	.	.	.	.	.	.	.	.	.	.	.	.	.	.	.	.	.	.	.
JQ933290.1 Cuminum cyminum voucher L.H. Rechinger 51696 (E) ribulose-15-bisphosphate carboxylase/oxygenase large subunit (rbcL) gene partial cds plastid	.	.	.	.	T	.	.	.	.	.	.	.	.	.	.	.	.	.	.	.	.	.	.	.	.	.	.	.	T	.	.	.	.	.	.	.	.	.	.	.	.	.	.	.	.	.	.	.	.
KJ594156.1 Cissampelos pareira voucher DB2202 ribulose-15-bisphosphate carboxylase/oxygenase large subunit (rbcL) gene partial cds chloroplast	-	-	-	-	-	-	-	-	-	-	-	-	-	-	-	-	-	-	-	-	-	-	-	-	-	-	-	-	-	-	-	-	-	-	-	-	-	-	-	-	-	-	-	-	-	-	-	-	-
KJ667672.1 Picrorhiza kurrooa isolate SBB-1240 ribulose-15-biphosphate carboxylase/oxygenase large subunit (rbcL) gene partial cds chloroplast	.	.	.	.	.	.	.	G	.	.	.	.	.	.	.	.	.	.	.	.	.	.	.	.	.	.	.	.	.	.	.	.	.	.	.	.	.	.	.	.	.	.	.	.	.	.	.	.	.
KM055175.1 Piper retrofractum voucher A. Chaveerach 9 ribulose-15-bisphosphate carboxylase/oxygenase large subunit (rbcL) gene partial cds chloroplast	-	-	-	-	-	-	-	-	-	-	-	-	-	-	-	-	-	-	-	-	-	-	-	-	-	-	-	-	-	-	-	-	-	-	-	-	-	-	-	-	-	-	-	-	-	-	-	-	-
KM192089.1 Atractylodes lancea ribulose-15-bisphosphate carboxylase/oxygenase large subunit (rbcL) gene complete cds chloroplast	.	.	.	.	.	.	.	.	.	.	.	.	.	.	.	.	.	.	.	.	.	.	.	.	.	.	.	.	.	.	.	.	.	.	.	.	.	.	.	.	.	.	.	.	.	.	.	.	.
KP866817.1 Pimpinella anisum isolate DNAS-94-86453 ribulose-15-bisphosphate carboxylase/oxygenase large subunit (rbcL) gene partial cds chloroplast	-	-	-	-	-	-	-	-	-	-	-	-	-	-	-	-	-	-	-	-	-	-	-	-	-	-	-	-	-	-	.	.	.	.	.	C	.	G	-	-	-	-	-	-	-	-	-	-	-
KP866819.1 Pimpinella anisum isolate DNAS-96-86404 ribulose-15-bisphosphate carboxylase/oxygenase large subunit (rbcL) gene partial cds chloroplast	-	-	-	-	-	-	-	-	-	-	-	-	-	-	-	-	-	-	-	-	-	-	-	-	-	-	-	-	-	-	-	-	-	-	-	-	-	-	-	-	-	-	-	-	-	-	-	-	-
KP974261.1 Trachyspermum ammi voucher MoSEL-277 ribulose-15-bisphosphate carboxylase/oxygenase large subunit (rbcL) gene partial cds chloroplast	.	.	.	.	.	.	.	.	.	.	.	.	.	.	.	.	.	.	.	.	.	.	.	.	.	.	.	.	T	.	.	.	.	.	.	.	.	.	.	.	.	.	.	.	.	.	.	.	.
KR002656.1:55051-56478 Coriandrum sativum chloroplast complete genome	.	.	.	.	.	.	.	.	.	.	.	.	.	.	.	.	.	.	.	.	.	.	.	.	.	.	.	.	T	.	.	.	.	.	.	.	.	.	.	.	.	.	.	.	.	.	.	.	.
KR528698.1 Abroma augustum isolate BB0389 ribulose-15-bisphosphate carboxylase/oxygenase large subunit (rbcL) gene partial cds chloroplast	.	.	.	.	.	.	.	.	.	.	.	.	.	.	.	.	.	.	.	.	.	.	.	.	.	.	.	.	.	.	.	.	.	.	.	.	.	.	.	.	.	.	.	.	.	.	.	.	.
KR528698.1 Abroma augustum isolate BB0389 ribulose-15-bisphosphate carboxylase/oxygenase large subunit (rbcL) gene partial cds chloroplast(2)	.	.	.	.	.	.	.	.	.	.	.	.	.	.	.	.	.	.	.	.	.	.	.	.	.	.	.	.	.	.	.	.	.	.	.	.	.	.	.	.	.	.	.	.	.	.	.	.	.
KR528700.1 Abroma augustum isolate J486 ribulose-15-bisphosphate carboxylase/oxygenase large subunit (rbcL) gene partial cds chloroplast	.	.	.	.	.	.	.	.	.	.	.	.	.	.	.	.	.	.	.	C	.	.	.	.	.	.	.	.	.	.	.	.	.	.	.	.	.	.	.	.	.	.	.	.	.	.	.	.	.
KT963037.1:57409-58836 Angelica dahurica voucher 13T-05 chloroplast complete genome	.	.	.	.	.	.	.	.	.	.	.	.	.	.	.	.	.	.	.	.	.	.	.	.	.	.	.	.	T	.	.	.	.	.	.	.	.	.	.	.	.	.	.	.	.	.	.	.	.
KU499881.1 Pimpinella anisum voucher A2 ribulose-15-bisphosphate carboxylase/oxygenase large subunit (rbcL) gene partial cds chloroplast	.	.	.	.	.	.	.	.	.	.	.	.	.	.	.	.	.	.	.	.	.	.	.	.	.	.	.	.	T	.	.	.	.	.	.	.	.	.	.	.	.	.	.	.	.	.	.	-	-
KX171420.1:55969-57399 Tacca chantrieri plastid complete genome	.	.	.	.	A	.	.	G	.	.	.	.	.	.	.	.	.	.	.	.	.	.	.	.	.	.	.	.	.	.	.	.	.	.	.	G	.	.	.	.	.	.	.	.	.	.	T	.	.
KX180032.1 Picrorhiza kurrooa isolate SBB-1388 ribulose-15-bisphosphate carboxylase/oxygenase large subunit (rbcL) gene partial cds chloroplast	.	.	.	.	.	.	.	G	.	.	.	.	.	.	.	.	.	.	.	.	.	.	.	.	.	.	.	.	.	.	.	.	.	.	.	.	.	.	.	.	.	.	.	.	.	.	.	.	.
KX180034.1 Picrorhiza kurrooa isolate SBB-1389 ribulose-15-bisphosphate carboxylase/oxygenase large subunit (rbcL) gene partial cds chloroplast	-	-	-	-	-	-	-	-	-	-	-	-	-	-	-	-	-	-	-	-	-	-	-	-	-	-	-	-	-	-	-	-	-	-	-	-	-	-	-	-	-	-	-	-	-	-	-	-	-
KX527125.1 Dischidia formosana voucher CPG10060 ribulose-15-bisphosphate carboxylase/oxygenase large subunit (rbcL) gene partial cds chloroplast	.	.	.	.	.	.	.	G	.	.	G	.	.	.	.	.	.	.	.	.	.	.	.	.	.	.	.	.	T	.	.	.	.	.	.	.	.	G	.	.	.	.	.	.	.	.	.	.	.
KX527558.1 Tinospora crispa voucher WW Chen ZD s. n. ribulose-15-bisphosphate carboxylase/oxygenase large subunit (rbcL) gene partial cds chloroplast	.	.	.	.	.	.	.	.	.	.	.	.	.	.	.	.	.	.	.	.	.	.	.	.	.	.	.	.	.	.	.	.	.	.	.	C	.	.	.	.	.	.	.	.	.	.	.	.	.
KX546825.1 Cinnamomum bejolghota isolate J559 ribulose-15-bisphosphate carboxylase/oxygenase large subunit (rbcL) gene partial cds chloroplast	.	.	.	.	.	.	.	.	.	.	.	.	.	.	.	.	.	.	.	.	.	.	.	.	.	.	.	.	.	.	.	.	.	.	.	G	.	.	.	.	.	.	.	.	.	.	.	.	.
KY365710.1 Tinospora crispa voucher Chen ZD s.n. (PE) ribulose-15-bisphosphate carboxylase/oxygenase large subunit (rbcL) gene partial cds chloroplast	.	.	.	.	.	.	.	.	.	.	.	.	.	.	.	.	.	.	.	.	.	.	.	.	.	.	.	.	.	.	.	.	.	.	.	C	.	.	.	.	.	.	.	.	.	.	.	.	.
KY498684.1 Cladogynos orientalis voucher Tyh 11293 (HITBC) ribulose-15-bisphosphate carboxylase/oxygenase large subunit (rbcL) gene partial cds chloroplast	.	.	.	.	.	.	.	G	.	.	.	.	.	.	.	.	.	.	.	.	.	.	.	.	.	.	.	.	.	.	.	C	.	.	.	.	G	C	.	.	.	.	.	.	.	.	.	.	.
KY635878.1:58262-59689 Cinnamomum verum chloroplast complete genome	.	.	.	.	.	.	.	.	.	.	.	.	.	.	.	.	.	.	.	.	.	.	.	.	.	.	.	.	.	.	.	.	.	.	.	G	.	.	.	.	.	.	.	.	.	.	.	.	.
KY988320.1 Phyllanthus emblica voucher PFC161216-0044 ribulose-15-bisphosphate carboxylase/oxygenase large subunit (rbcL) gene partial cds chloroplast	-	-	-	-	-	-	-	-	-	-	-	-	-	-	-	-	-	-	-	-	-	-	-	-	-	-	-	-	-	-	-	-	-	-	-	-	-	-	-	-	-	-	-	-	-	-	-	-	-
KY988329.1 Terminalia chebula voucher PFC161220-0055 ribulose-15-bisphosphate carboxylase/oxygenase large subunit (rbcL) gene partial cds chloroplast	-	-	-	-	-	-	-	-	-	-	-	-	-	-	-	-	-	-	-	-	-	-	-	-	-	-	-	-	-	-	-	-	-	-	-	-	-	-	-	-	-	-	-	-	-	-	-	-	-
LC107029.1 Terminalia bellirica chloroplast rbcL gene for ribulose-15-bisphosphate carboxylase/oxygenase large subunit partial cds specimen voucher: KANA:C130911511TCH	.	.	.	.	A	.	.	.	.	.	.	.	.	.	.	.	.	.	.	.	.	.	.	.	.	.	.	.	.	.	.	.	.	.	.	.	.	.	.	.	.	.	.	.	.	.	.	.	.
LC383710.1 Aquilaria crassna chloroplast rbcL gene for ribulose-15-bisphosphate carboxylase/oxygenase large subunit partial cds	.	.	.	.	.	.	.	.	.	.	.	.	.	.	.	.	.	.	.	.	.	.	.	.	.	.	.	.	.	.	.	.	.	.	.	.	.	.	.	.	.	.	.	.	.	.	.	.	.
LC438868.1 Terminalia bellirica chloroplast gene for ribulose-15-bisphosphate carboxylase/oxygenase large subunit partial cds isolate: CHULA-018	-	-	-	-	-	-	-	-	-	-	-	-	-	-	-	-	-	-	-	-	-	-	-	-	-	-	-	-	-	-	-	-	-	-	-	-	-	-	-	-	-	-	-	-	-	-	-	-	-
LC461931.1 Piper retrofractum chloroplast gene for ribulose-15-bisphosphate carboxylase/oxygenase large subunit partial cds isolate: CHULA-011	-	-	-	-	-	-	-	-	-	-	-	-	-	-	-	-	-	-	-	-	-	-	-	-	-	-	-	-	-	-	-	-	-	-	-	-	-	-	-	-	-	-	-	-	-	-	-	-	-
MF435322.1 Cinnamomum sp. JH-2017 voucher UBDH:20-5404 ribulose 15-bisphosphate carboxylase/oxygenase large subunit (rbcL) gene partial cds chloroplast	.	.	.	.	.	.	.	.	.	.	.	.	.	.	.	.	.	.	.	.	.	.	.	.	.	.	.	.	.	.	.	.	.	.	.	G	.	.	.	.	.	.	.	.	.	.	.	.	.
MG266206.1 Rauvolfia serpentina voucher CMPR8780 ribulose-15-bisphosphate carboxylase/oxygenase large subunit (rbcL) gene partial cds chloroplast	.	.	.	.	.	.	.	.	.	.	G	.	.	.	.	.	.	.	.	.	.	.	.	.	.	.	.	.	T	.	.	.	.	.	.	.	.	.	.	.	.	.	.	.	.	.	T	.	.
MG874804.1:55241-56695 Atractylodes lancea chloroplast complete genome	.	.	.	.	.	.	.	.	.	.	.	.	.	.	.	.	.	.	.	.	.	.	.	.	.	.	.	.	.	.	.	.	.	.	.	.	.	.	.	.	.	.	.	.	.	.	.	.	.
MG946829.1 Coriandrum sativum ribulose-15-bisphosphate carboxylase/oxygenase large subunit gene partial cds chloroplast	.	.	.	.	.	.	.	.	.	.	.	.	.	.	.	.	.	.	.	.	.	.	.	.	.	.	.	.	T	.	.	.	.	.	.	.	.	.	.	.	.	.	.	.	.	.	.	.	.
MG946861.1 Rauvolfia serpentina ribulose-15-bisphosphate carboxylase/oxygenase large subunit gene partial cds chloroplast	.	.	.	.	.	.	.	.	.	.	G	.	.	.	.	.	.	.	.	.	.	.	.	.	.	.	.	.	T	.	.	.	.	.	.	.	.	.	.	.	.	.	.	.	.	.	T	.	.
MG946873.1 Trachyspermum ammi ribulose-15-bisphosphate carboxylase/oxygenase large subunit gene partial cds chloroplast	.	.	.	.	.	.	.	.	.	.	.	.	.	.	.	.	.	.	.	.	.	.	.	.	.	.	.	.	T	.	.	.	.	.	.	.	.	.	.	.	.	.	.	.	.	.	.	.	.
MG946899.1 Trachyspermum ammi ribulose-15-bisphosphate carboxylase/oxygenase large subunit gene partial cds chloroplast	.	.	.	.	.	.	.	.	.	.	.	.	.	.	.	.	.	.	.	.	.	.	.	.	.	.	.	.	T	.	.	.	.	.	.	.	.	.	.	.	.	.	.	.	.	.	.	.	.
MG946939.1 Cuminum cyminum ribulose-15-bisphosphate carboxylase/oxygenase large subunit gene partial cds chloroplast	.	.	.	.	T	.	.	.	.	.	.	.	.	.	.	.	.	.	.	.	.	.	.	.	.	.	.	.	T	.	.	.	.	.	.	.	.	.	.	.	.	.	.	.	.	.	.	.	.
MG963260.1:61382-62809 Dischidia albida chloroplast partial genome	.	.	.	.	.	.	.	G	.	.	G	.	.	.	.	.	.	.	.	.	.	.	.	.	.	.	.	.	T	.	.	.	.	.	.	.	.	G	.	.	.	.	.	.	.	.	.	.	.
MH101974.1 Syzygium aromaticum isolate s2 ribulose-15-bisphosphate carboxylase/oxygenase large subunit (rbcL) gene partial cds chloroplast	-	-	-	-	-	-	-	-	-	-	-	-	-	-	-	-	-	-	-	-	-	-	-	-	-	-	-	-	-	-	-	-	-	-	-	-	-	-	-	-	-	-	-	-	-	-	-	-	-
MH101978.1 Syzygium aromaticum isolate s6 ribulose-15-bisphosphate carboxylase/oxygenase large subunit (rbcL) gene partial cds chloroplast	-	-	-	-	-	-	-	-	-	-	-	-	-	-	-	-	-	-	-	-	-	-	-	-	-	-	-	-	-	-	-	-	-	-	-	-	-	-	-	-	-	-	-	-	-	-	-	-	-
MH161428.1:58486-59949 Zingiber officinale chloroplast complete genome	.	.	.	.	A	.	.	.	.	.	.	.	.	.	.	.	.	.	.	.	.	.	.	.	.	.	.	.	.	.	.	.	.	.	.	C	.	.	.	.	.	.	.	.	.	.	T	.	.
MH332433.1 Aglaia tomentosa voucher gp-348 ribulose-15-bisphosphate carboxylase/oxygenase large subunit (rbcL) gene partial cds chloroplast	.	.	.	.	.	.	.	.	.	.	.	.	.	.	.	.	.	.	.	.	.	.	.	C	.	.	.	.	.	.	.	.	.	.	.	G	.	.	.	.	.	.	.	.	.	.	G	.	.
MH603448.1:57007-58449 Zingiber officinale isolate 90-1128 plastid partial genome	.	.	.	.	A	.	.	.	.	.	.	.	.	.	.	.	.	.	.	.	.	.	.	.	.	.	.	.	.	.	.	.	.	.	.	C	.	.	.	.	.	.	.	.	.	.	T	.	.
MH778101.1:58210-59637 Diospyros maclurei chloroplast complete genome	.	.	.	.	.	.	.	.	.	.	.	.	.	.	.	.	.	.	.	.	.	.	.	.	.	.	.	.	.	.	.	.	.	.	.	.	.	.	.	.	.	.	.	.	.	.	.	.	.
MH778544.1:55479-56906 Angelica sinensis isolate MG2 chloroplast complete genome	.	.	.	.	.	.	.	.	.	.	.	.	.	.	.	.	.	.	.	.	.	.	.	.	.	.	.	.	T	.	.	.	.	.	.	.	.	.	.	.	.	.	.	.	.	.	.	.	.
MK209001.1:59395-60837 Kaempferia galanga chloroplast complete genome	.	.	.	.	A	.	.	.	.	.	.	.	.	.	.	.	.	.	.	.	.	.	.	.	.	.	.	.	.	.	.	.	.	.	.	C	.	.	.	.	.	.	.	.	.	.	T	.	.
MK262728.1:58813-60276 Alpinia katsumadae chloroplast complete genome	.	.	.	.	A	.	.	.	.	.	.	.	.	.	.	.	.	.	.	.	.	.	.	.	.	.	.	.	.	.	.	.	.	.	.	G	.	.	.	.	.	.	.	.	.	.	T	.	.
MK262729.1:58254-59717 Alpinia oxyphylla chloroplast complete genome	.	.	.	.	A	.	.	.	.	.	.	.	.	.	.	.	.	.	.	.	.	.	.	.	.	.	.	.	.	.	.	.	.	.	.	G	.	.	.	.	.	.	.	.	.	.	T	.	.
MK331713.1:56857-58284 Osbeckia stellata chloroplast complete genome	.	.	.	.	A	.	.	.	.	.	.	.	.	.	.	.	.	.	.	.	.	.	.	.	.	.	.	.	.	.	.	.	.	.	.	.	.	.	.	.	.	.	.	.	.	.	T	.	.
MK637743.1:54809-56248 Lepidium sativum chloroplast complete genome	.	.	.	.	.	.	.	.	.	.	.	.	.	.	.	.	.	.	.	.	.	.	.	.	.	.	.	.	.	.	.	.	.	.	.	.	.	.	.	.	.	.	.	.	.	.	.	.	.
MK688990.1:55457-56884 Angelica sinensis isolate wem chloroplast complete genome	.	.	.	.	.	.	.	.	.	.	.	.	.	.	.	.	.	.	.	.	.	.	.	.	.	.	.	.	T	.	.	.	.	.	.	.	.	.	.	.	.	.	.	.	.	.	.	.	.
MK688991.1:55471-56898 Angelica sinensis isolate wmx chloroplast complete genome	.	.	.	.	.	.	.	.	.	.	.	.	.	.	.	.	.	.	.	.	.	.	.	.	.	.	.	.	T	.	.	.	.	.	.	.	.	.	.	.	.	.	.	.	.	.	.	.	.
MK779998.1:c73775-72342 Aquilaria crassna voucher ZhangHN02 chloroplast complete genome	.	.	.	.	.	.	.	.	.	.	.	.	.	.	.	.	.	.	.	.	.	.	.	.	.	.	.	.	.	.	.	.	.	.	.	.	.	.	.	.	.	.	.	.	.	.	.	.	.
MK840839.1 Plumbago indica voucher CMPR8785 ribulose 15-bisphosphate carboxylase/oxygenase large subunit (rbcL) gene partial cds chloroplast	.	.	.	.	.	.	.	.	.	.	.	.	.	.	.	.	.	.	.	.	.	.	.	.	.	.	.	.	.	.	.	.	.	.	.	.	.	.	.	.	.	.	.	.	A	.	.	.	.
MK889505.1:59374-60837 Wurfbainia longiligularis chloroplast complete genome	.	.	.	.	A	.	.	.	.	.	.	.	.	.	.	.	.	.	.	.	.	.	.	.	.	.	.	.	.	.	.	.	.	.	.	G	.	.	.	.	.	.	.	.	.	.	T	.	.
MN106246.1:58828-60285 Aglaia odorata chloroplast complete genome	.	.	.	.	.	.	.	.	.	.	.	.	.	.	.	.	.	.	.	.	.	.	.	C	.	.	.	.	.	.	.	.	.	.	.	G	.	.	.	.	.	.	.	.	.	.	G	.	.
MN125348.1:c73691-72258 Aquilaria crassna chloroplast complete genome	.	.	.	.	.	.	.	.	.	.	.	.	.	.	.	.	.	.	.	.	.	.	.	.	.	.	.	.	.	.	.	.	.	.	.	.	.	.	.	.	.	.	.	.	.	.	.	.	.
MN125633.1 Phyllanthus emblica ribulose-15-bisphosphate carboxylase/oxygenase large subunit (rbcL) gene partial cds chloroplast	.	.	.	.	.	.	.	.	.	.	.	.	.	.	.	.	.	.	.	.	.	.	.	.	.	.	.	.	.	.	.	.	.	.	.	.	.	.	.	.	.	.	.	.	.	.	T	.	.
MN176145.1:54809-56248 Lepidium sativum chloroplast complete genome	.	.	.	.	.	.	.	.	.	.	.	.	.	.	.	.	.	.	.	.	.	.	.	.	.	.	.	.	.	.	.	.	.	.	.	.	.	.	.	.	.	.	.	.	.	.	.	.	.
MN216838.1 Cissampelos sp. MP 778 ribulose-15-bisphosphate carboxylase/oxygenase large subunit (rbcL) gene partial cds chloroplast	-	-	-	-	-	-	-	-	-	-	-	-	-	-	-	-	-	-	-	-	-	-	-	-	-	-	-	-	-	-	-	-	-	-	-	-	-	-	-	-	-	-	-	-	-	-	-	-	-
MN366758.1 Shirakiopsis aubrevillei voucher FHO-CX65 ribulose-15-bisphosphate carboxylase/oxygenase large subunit (rbcL) gene partial cds chloroplast	-	-	-	-	-	-	-	-	-	-	-	-	-	-	-	-	-	-	-	-	-	-	-	-	-	-	-	-	-	-	-	-	-	-	-	-	-	-	-	-	-	-	-	-	-	-	-	-	-
MN366835.1 Mansonia altissima voucher IDRCG048-13 BRLU NB0594 ribulose-15-bisphosphate carboxylase/oxygenase large subunit (rbcL) gene partial cds chloroplast	-	-	-	-	-	-	-	-	-	-	-	-	-	-	-	-	-	-	-	-	-	-	-	-	-	-	-	-	-	-	-	-	-	-	-	-	-	-	-	-	-	-	-	-	-	-	-	-	-
MN480804.1:56977-58404 Rauvolfia verticillata voucher IBSC:W.N. Chen 2019001 plastid complete genome	.	.	.	.	.	.	.	.	.	.	G	.	.	.	.	.	.	.	.	.	.	.	.	.	.	.	.	.	T	.	.	.	.	.	.	.	.	.	.	.	.	.	.	.	.	.	.	.	.
MN689735.1:58333-59781 Cinnamomum camphora isolate 6c chloroplast complete genome	.	.	.	.	.	.	.	.	.	.	.	.	.	.	.	.	.	.	.	.	.	.	.	.	.	.	.	.	.	.	.	.	.	.	.	G	.	.	.	.	.	.	.	.	.	.	.	.	.
MN698963.1:90003-91430 Cinnamomum aromaticum chloroplast complete genome	.	.	.	.	.	.	.	.	.	.	.	.	.	.	.	.	.	.	.	.	.	.	.	.	.	.	.	.	.	.	.	.	.	.	.	G	.	.	.	.	.	.	.	.	.	.	.	.	.
MN711725.1:56736-58184 Phyllanthus emblica chloroplast complete genome	.	.	.	.	.	.	.	.	.	.	.	.	.	.	.	.	.	.	.	.	.	.	.	.	.	.	.	.	.	.	.	.	.	.	.	.	.	.	.	.	.	.	.	.	.	.	T	.	.
MN727386.1:59017-60465 Tinospora sinensis chloroplast complete genome	.	.	.	.	.	.	.	.	.	.	.	.	.	.	.	.	.	.	.	.	.	.	.	.	.	.	.	.	.	.	.	.	.	.	.	C	.	.	.	.	.	.	.	.	.	.	.	.	.
MN736954.1:59226-60653 Terminalia chebula chloroplast complete genome	.	.	.	.	A	.	.	.	.	.	.	.	.	.	.	.	.	.	.	.	.	.	.	.	.	.	.	.	.	.	.	.	.	.	.	.	.	.	.	.	.	.	.	.	.	.	.	.	.
MN736958.1:57723-59186 Zingiber officinale chloroplast complete genome	.	.	.	.	A	.	.	.	.	.	.	.	.	.	.	.	.	.	.	.	.	.	.	.	.	.	.	.	.	.	.	.	.	.	.	C	.	.	.	.	.	.	.	.	.	.	T	.	.
MN746306.1:58534-59961 Syzygium aromaticum chloroplast complete genome	.	.	.	.	A	.	.	.	.	.	.	.	.	.	.	.	.	.	.	.	.	.	.	.	.	.	.	.	.	.	.	.	.	.	.	.	.	.	.	.	.	.	.	.	.	.	.	.	.
MN901636.1:55564-56991 Cuminum cyminum chloroplast complete genome	.	.	.	.	T	.	.	.	.	.	.	.	.	.	.	.	.	.	.	.	.	.	.	.	.	.	.	.	T	.	.	.	.	.	.	.	.	.	.	.	.	.	.	.	.	.	.	.	.
MN931250.1:59454-60917 Wurfbainia villosa chloroplast complete genome	.	.	.	.	A	.	.	.	.	.	.	.	.	.	.	.	.	.	.	.	.	.	.	.	.	.	.	.	.	.	.	.	.	.	.	G	.	.	.	.	.	.	.	.	.	.	T	.	.
MT120766.1:c6887-5460 Glycyrrhiza glabra voucher MO:Kurbanov 2054 chloroplast complete genome	.	.	.	.	.	.	.	.	.	.	.	.	.	.	.	.	.	.	.	.	.	.	.	.	.	.	.	.	.	.	.	.	.	.	.	.	.	.	.	.	.	.	.	.	.	.	.	.	.
MT120769.1:c6887-5460 Glycyrrhiza glabra voucher TASH:G.Kinzikayeva et al. 6427 chloroplast complete genome	.	.	.	.	.	.	.	.	.	.	.	.	.	.	.	.	.	.	.	.	.	.	.	.	.	.	.	.	.	.	.	.	.	.	.	.	.	.	.	.	.	.	.	.	.	.	.	.	.
MT120771.1:c6886-5459 Glycyrrhiza glabra voucher LE:B.Vasyukov et al. s.n. chloroplast complete genome	.	.	.	.	.	.	.	.	.	.	.	.	.	.	.	.	.	.	.	.	.	.	.	.	.	.	.	.	.	.	.	.	.	.	.	.	.	.	.	.	.	.	.	.	.	.	.	.	.
MT834522.1:55279-56712 Atractylodes lancea chloroplast complete genome	.	.	.	.	.	.	.	.	.	.	.	.	.	.	.	.	.	.	.	.	.	.	.	.	.	.	.	.	.	.	.	.	.	.	.	.	.	.	.	.	.	.	.	.	.	.	.	.	.
MT921977.1:57421-58848 Angelica anomala voucher HLQA10057 chloroplast complete genome	.	.	.	.	.	.	.	.	.	.	.	.	.	.	.	.	.	.	.	.	.	.	.	.	.	.	.	.	T	.	.	.	.	.	.	.	.	.	.	.	.	.	.	.	.	.	.	.	.
MT982391.1:55479-56906 Angelica sinensis voucher ASINE220200814 chloroplast complete genome	.	.	.	.	.	.	.	.	.	.	.	.	.	.	.	.	.	.	.	.	.	.	.	.	.	.	.	.	T	.	.	.	.	.	.	.	.	.	.	.	.	.	.	.	.	.	.	.	.
MW145134.1:59299-60762 Wurfbainia neoaurantiaca voucher Y20180726015 chloroplast complete genome	.	.	.	.	A	.	.	.	.	.	.	.	.	.	.	.	.	.	.	.	.	.	.	.	.	.	.	.	.	.	.	.	.	.	.	G	.	.	.	.	.	.	.	.	.	.	T	.	.
MW284876.1:56806-58233 Angelica biserrata voucher Liao 2019091801 chloroplast complete genome	.	.	.	.	.	.	.	.	.	.	.	.	.	.	.	.	.	.	.	.	.	.	.	.	.	.	.	.	T	.	.	.	.	.	.	.	.	.	.	.	.	.	.	.	.	.	.	.	.
NC 029392.1:57409-58836 Angelica dahurica voucher 13T-05 chloroplast complete genome	.	.	.	.	.	.	.	.	.	.	.	.	.	.	.	.	.	.	.	.	.	.	.	.	.	.	.	.	T	.	.	.	.	.	.	.	.	.	.	.	.	.	.	.	.	.	.	.	.
NC 036935.1:58713-60176 Amomum krervanh chloroplast complete genome	.	.	.	.	A	.	.	.	.	.	.	.	.	.	.	.	.	.	.	.	.	.	.	.	.	.	.	.	.	.	.	.	.	.	.	G	.	.	.	.	.	.	.	.	.	.	T	.	.
NC 036992.1:59357-60820 Amomum compactum chloroplast complete genome	.	.	.	.	A	.	.	.	.	.	.	.	.	.	.	.	.	.	.	.	.	.	.	.	.	.	.	.	.	.	.	.	.	.	.	G	.	.	.	.	.	.	.	.	.	.	T	.	.
NC 037483.1:55241-56695 Atractylodes lancea chloroplast complete genome	.	.	.	.	.	.	.	.	.	.	.	.	.	.	.	.	.	.	.	.	.	.	.	.	.	.	.	.	.	.	.	.	.	.	.	.	.	.	.	.	.	.	.	.	.	.	.	.	.
NC 040851.1:59395-60837 Kaempferia galanga chloroplast complete genome	.	.	.	.	A	.	.	.	.	.	.	.	.	.	.	.	.	.	.	.	.	.	.	.	.	.	.	.	.	.	.	.	.	.	.	C	.	.	.	.	.	.	.	.	.	.	T	.	.
NC 042153.1:54310-55758 Tinospora cordifolia voucher SUPG015 chloroplast complete genome	.	.	.	.	.	.	.	.	.	.	.	.	.	.	.	.	.	.	.	.	.	.	.	.	.	.	.	.	.	.	.	.	.	.	.	C	.	.	.	.	.	.	.	.	.	.	.	.	.
NC 042160.1:58235-59662 Diospyros hainanensis chloroplast complete genome	.	.	.	.	.	.	.	.	.	.	.	.	.	.	.	.	.	.	.	.	.	.	.	.	.	.	.	.	.	.	.	.	.	.	.	G	.	.	.	.	.	.	.	.	.	.	.	.	.
NC 042161.1:58210-59637 Diospyros maclurei chloroplast complete genome	.	.	.	.	.	.	.	.	.	.	.	.	.	.	.	.	.	.	.	.	.	.	.	.	.	.	.	.	.	.	.	.	.	.	.	.	.	.	.	.	.	.	.	.	.	.	.	.	.
NC 042826.1:55458-56885 Angelica sinensis isolate MG5 chloroplast complete genome	.	.	.	.	.	.	.	.	.	.	.	.	.	.	.	.	.	.	.	.	.	.	.	.	.	.	.	.	T	.	.	.	.	.	.	.	.	.	.	.	.	.	.	.	.	.	.	.	.
NC 043844.1:c73775-72342 Aquilaria crassna voucher ZhangHN02 chloroplast complete genome	.	.	.	.	.	.	.	.	.	.	.	.	.	.	.	.	.	.	.	.	.	.	.	.	.	.	.	.	.	.	.	.	.	.	.	.	.	.	.	.	.	.	.	.	.	.	.	.	.
NC 044775.1:58486-59949 Zingiber officinale chloroplast complete genome	.	.	.	.	A	.	.	.	.	.	.	.	.	.	.	.	.	.	.	.	.	.	.	.	.	.	.	.	.	.	.	.	.	.	.	C	.	.	.	.	.	.	.	.	.	.	T	.	.
NC 046486.1:56857-58284 Osbeckia stellata chloroplast complete genome	.	.	.	.	A	.	.	.	.	.	.	.	.	.	.	.	.	.	.	.	.	.	.	.	.	.	.	.	.	.	.	.	.	.	.	.	.	.	.	.	.	.	.	.	.	.	T	.	.
NC 046879.1:55564-56991 Cuminum cyminum chloroplast complete genome	.	.	.	.	T	.	.	.	.	.	.	.	.	.	.	.	.	.	.	.	.	.	.	.	.	.	.	.	T	.	.	.	.	.	.	.	.	.	.	.	.	.	.	.	.	.	.	.	.
NC 047178.1:54809-56248 Lepidium sativum chloroplast complete genome	.	.	.	.	.	.	.	.	.	.	.	.	.	.	.	.	.	.	.	.	.	.	.	.	.	.	.	.	.	.	.	.	.	.	.	.	.	.	.	.	.	.	.	.	.	.	.	.	.
NC 047244.1:56499-57926 Rauvolfia serpentina chloroplast complete genome	.	.	.	.	.	.	.	.	.	.	G	.	.	.	.	.	.	.	.	.	.	.	.	.	.	.	.	.	T	.	.	.	.	.	.	.	.	.	.	.	.	.	.	.	.	.	.	.	.
NC 047249.1:58534-59961 Syzygium aromaticum chloroplast complete genome	.	.	.	.	A	.	.	.	.	.	.	.	.	.	.	.	.	.	.	.	.	.	.	.	.	.	.	.	.	.	.	.	.	.	.	.	.	.	.	.	.	.	.	.	.	.	.	.	.
NC 047468.1:59226-60653 Terminalia chebula chloroplast complete genome	.	.	.	.	A	.	.	.	.	.	.	.	.	.	.	.	.	.	.	.	.	.	.	.	.	.	.	.	.	.	.	.	.	.	.	.	.	.	.	.	.	.	.	.	.	.	.	.	.
NC 047477.1:56736-58184 Phyllanthus emblica chloroplast complete genome	.	.	.	.	.	.	.	.	.	.	.	.	.	.	.	.	.	.	.	.	.	.	.	.	.	.	.	.	.	.	.	.	.	.	.	.	.	.	.	.	.	.	.	.	.	.	T	.	.
NC 048461.1:58813-60276 Alpinia katsumadae chloroplast complete genome	.	.	.	.	A	.	.	.	.	.	.	.	.	.	.	.	.	.	.	.	.	.	.	.	.	.	.	.	.	.	.	.	.	.	.	G	.	.	.	.	.	.	.	.	.	.	T	.	.
NC 048994.1:58828-60285 Aglaia odorata chloroplast complete genome	.	.	.	.	.	.	.	.	.	.	.	.	.	.	.	.	.	.	.	.	.	.	.	C	.	.	.	.	.	.	.	.	.	.	.	G	.	.	.	.	.	.	.	.	.	.	G	.	.
NC 050346.1:58267-59694 Cinnamomum kotoense chloroplast complete genome	.	.	.	.	.	.	.	.	.	.	.	.	.	.	.	.	.	.	.	.	.	.	.	.	.	.	.	.	.	.	.	.	.	.	.	G	.	.	.	.	.	.	.	.	.	.	.	.	.
NC 051890.1:57222-58649 Angelica sylvestris voucher GRIN-PI54393 chloroplast complete genome	.	.	.	.	.	.	.	.	.	.	.	.	.	.	.	.	.	.	.	.	.	.	.	.	.	.	.	.	T	.	.	.	.	.	.	.	.	.	.	.	.	.	.	.	.	.	.	.	.
U26330.2 Osbeckia stellata ribulose-15-bisphosphate carboxylase oxygenase large subunit (rbcL) gene partial cds chloroplast gene for chloroplast product	.	.	.	.	A	.	.	.	.	.	.	.	.	.	.	.	.	.	.	.	.	.	.	.	.	.	.	.	.	.	.	.	.	.	.	.	.	.	.	.	.	.	.	.	.	.	T	.	.
	700	701	702	703	704	705	706	707	708	709	710	711	712	713	714	715	716	717	718	719	720	721	722	723	724	725	726	727	728	729	730	731	732	733	734	735	736	737	738	739	740	741	742	743	744	745	746	747	748
A tagala NC 041455.1*	G	A	A	A	T	C	A	A	A	G	G	A	C	A	T	T	A	C	T	T	A	A	A	T	G	C	A	A	C	T	G	C	G	G	G	T	A	C	A	T	G	T	G	A	A	G	A	A	A
A pierrei KP998768.1*	.	.	.	.	.	.	.	.	.	.	.	.	.	.	.	.	.	.	.	.	.	.	.	.	.	.	.	.	.	.	.	.	.	.	.	.	.	.	.	.	.	.	.	.	.	.	.	.	.
A pothieri KP998769.1*	.	.	.	.	.	.	.	.	.	.	.	.	.	.	.	.	.	.	.	.	.	.	.	.	.	.	.	.	.	.	.	.	.	.	.	.	.	.	.	.	.	.	.	.	.	.	.	.	.
A albida AB205585.1	.	.	.	.	.	.	.	.	.	.	.	.	.	.	.	.	.	.	.	.	.	.	.	.	.	.	.	.	.	.	.	.	.	.	.	.	.	.	.	.	.	.	.	.	.	.	.	.	.
A arborea AB205586.1	.	.	.	.	.	.	.	.	.	.	.	.	.	.	.	.	.	.	.	.	.	.	.	.	.	.	.	.	.	.	.	.	.	.	.	.	.	.	.	.	.	.	.	.	.	.	.	.	.
A boosii KX212893.1	-	-	-	-	-	-	-	-	-	-	-	-	-	-	-	-	-	-	-	-	-	-	-	-	-	-	-	-	-	-	-	-	-	-	-	-	-	-	-	-	-	-	-	-	-	-	-	-	-
A bracteolata MH216002.1	-	-	-	-	-	-	-	-	-	-	-	-	-	-	-	-	-	-	-	-	-	-	-	-	-	-	-	-	-	-	-	-	-	-	-	-	-	-	-	-	-	-	-	-	-	-	-	-	-
A burelae AB205587.1	.	.	.	.	.	.	.	.	.	.	.	.	.	.	.	.	.	.	.	.	.	.	.	.	.	.	.	.	.	.	.	.	.	.	.	.	.	.	.	.	.	.	.	.	.	.	.	.	.
A californica GQ248551.1	-	-	-	-	-	-	-	-	-	-	-	-	-	-	-	-	-	-	-	-	-	-	-	-	-	-	-	-	-	-	-	-	-	-	-	-	-	-	-	-	-	-	-	-	-	-	-	-	-
A clematitis AB205588.1	.	.	.	.	.	.	.	.	.	.	.	.	.	.	.	.	.	.	.	.	.	.	.	.	.	.	.	.	.	.	.	.	.	.	.	.	.	.	.	.	.	.	.	.	.	.	.	.	.
A clematitis HE963331.1	-	-	-	-	-	-	-	-	-	-	-	-	-	-	-	-	-	-	-	-	-	-	-	-	-	-	-	-	-	-	-	-	-	-	-	-	-	-	-	-	-	-	-	-	-	-	-	-	-
A clematitis KM360650.1	.	.	.	.	.	.	.	.	.	.	.	.	.	.	.	.	.	.	.	.	.	.	.	.	.	.	.	.	.	.	.	.	.	.	.	.	.	.	.	.	.	.	.	.	.	.	.	.	.
A contorta NC 036152.1*	.	.	.	.	.	.	.	.	.	.	.	.	.	.	.	.	.	.	.	.	.	.	.	.	.	.	.	.	.	.	.	.	.	.	.	.	.	.	.	.	.	.	.	.	.	.	.	.	.
A convolvulacea AB205589.1	.	.	.	.	.	.	.	.	.	.	.	.	.	.	.	.	.	.	.	.	.	.	.	.	.	.	.	.	.	.	.	.	.	.	.	.	.	.	.	.	.	.	.	.	.	.	.	.	.
A cucurbitoides KF181558.1	-	-	-	-	-	-	-	-	-	-	-	-	-	-	-	-	-	-	-	-	-	-	-	-	-	-	-	-	-	-	-	-	-	-	-	-	-	-	-	-	-	-	-	-	-	-	-	-	-
A debilis NC 036153.1*	.	.	.	.	.	.	.	.	.	.	.	.	.	.	.	.	.	.	.	.	.	.	.	.	.	.	.	.	.	.	.	.	.	.	.	.	.	.	.	.	.	.	.	.	.	.	.	.	.
A eriantha AB205590.1	.	.	.	.	.	.	.	.	.	.	.	.	.	.	.	.	.	.	.	.	.	.	.	.	.	.	.	.	.	.	.	.	.	.	.	.	.	.	.	.	.	.	.	.	.	.	.	.	.
A fangchi JX944484.1	.	.	.	.	.	.	.	.	.	.	.	.	.	.	.	.	.	.	.	.	.	.	.	.	-	-	-	-	-	-	-	-	-	-	-	-	-	-	-	-	-	-	-	-	-	-	-	-	-
A fangchi KP094961.1	-	-	-	-	-	-	-	-	-	-	-	-	-	-	-	-	-	-	-	-	-	-	-	-	-	-	-	-	-	-	-	-	-	-	-	-	-	-	-	-	-	-	-	-	-	-	-	-	-
A fimbriata KU054390.1	-	-	-	-	-	-	-	-	-	-	-	-	-	-	-	-	-	-	-	-	-	-	-	-	-	-	-	-	-	-	-	-	-	-	-	-	-	-	-	-	-	-	-	-	-	-	-	-	-
A fimbriata MF349335.1	-	-	-	-	-	-	-	-	-	-	-	-	-	-	-	-	-	-	-	-	-	-	-	-	-	-	-	-	-	-	-	-	-	-	-	-	-	-	-	-	-	-	-	-	-	-	-	-	-
A fordiana KP094727.1	-	-	-	-	-	-	-	-	-	-	-	-	-	-	-	-	-	-	-	-	-	-	-	-	-	-	-	-	-	-	-	-	-	-	-	-	-	-	-	-	-	-	-	-	-	-	-	-	-
A gigantea KP998764.1*	.	.	.	.	.	.	.	.	.	.	.	.	.	.	.	.	.	.	.	.	.	.	.	.	.	.	.	.	.	.	.	.	.	.	.	.	.	.	.	.	.	.	.	.	.	.	.	.	.
A grandiflora KP998765.1*	.	.	.	.	.	.	.	.	.	.	.	.	.	.	.	.	.	.	.	.	.	.	.	.	.	.	.	.	.	.	.	.	.	.	.	.	.	.	.	.	.	.	.	.	.	.	.	.	.
A heterophylla KU853431.1	-	-	-	-	-	-	-	-	-	-	-	-	-	-	-	-	-	-	-	-	-	-	-	-	-	-	-	-	-	-	-	-	-	-	-	-	-	-	-	-	-	-	-	-	-	-	-	-	-
A indica KF425775.1	-	-	-	-	-	-	-	-	-	-	-	-	-	-	-	-	-	-	-	-	-	-	-	-	-	-	-	-	-	-	-	-	-	-	-	-	-	-	-	-	-	-	-	-	-	-	-	-	-
A indica KF498586.1	.	.	.	.	.	.	.	.	.	.	.	.	.	.	.	.	.	.	.	.	.	.	.	.	-	-	-	-	-	-	-	-	-	-	-	-	-	-	-	-	-	-	-	-	-	-	-	-	-
A kaempferi NC 041452.1*	.	.	.	.	.	.	.	.	.	.	.	.	.	.	.	.	.	.	.	.	.	.	.	.	.	.	.	.	.	.	.	.	.	.	.	.	.	.	.	.	.	.	.	.	.	.	.	.	.
A kerrii KP998766.1*	.	.	.	.	.	.	.	.	.	.	.	.	.	.	.	.	.	.	.	.	.	.	.	.	.	.	.	.	.	.	.	.	.	.	.	.	.	.	.	.	.	.	.	.	.	.	.	.	.
A krisagathra KF498589.1	.	.	.	.	.	.	.	.	.	.	.	.	.	.	.	.	.	.	.	.	.	.	.	.	-	-	-	-	-	-	-	-	-	-	-	-	-	-	-	-	-	-	-	-	-	-	-	-	-
A kunmingensis NC 041451.1*	.	.	.	.	.	.	.	.	.	.	.	.	.	.	.	.	.	.	.	.	.	.	.	.	.	.	.	.	.	.	.	.	.	.	.	.	.	.	.	.	.	.	.	.	.	.	.	.	.
A littoralis KP998767.1*	.	.	.	.	.	.	.	.	.	.	.	.	.	.	.	.	.	.	.	.	.	.	.	.	.	.	.	.	.	.	.	.	.	.	.	.	.	.	.	.	.	.	.	.	.	.	.	.	.
A lutea HE963334.1	-	-	-	-	-	-	-	-	-	-	-	-	-	-	-	-	-	-	-	-	-	-	-	-	-	-	-	-	-	-	-	-	-	-	-	-	-	-	-	-	-	-	-	-	-	-	-	-	-
A macrophylla NC 041453.1*	.	.	.	.	.	.	.	.	.	.	.	.	.	.	.	.	.	.	.	.	.	.	.	.	.	.	.	.	.	.	.	.	.	.	.	.	.	.	.	.	.	.	.	.	.	.	.	.	.
A manshuriensis JX944488.1	.	.	.	.	.	.	.	.	.	.	.	.	.	.	.	.	.	.	.	.	.	.	.	.	-	-	-	-	-	-	-	-	-	-	-	-	-	-	-	-	-	-	-	-	-	-	-	-	-
A manshuriensis KP088477.1	.	.	.	.	.	.	.	.	.	.	.	.	.	.	.	.	.	.	.	.	.	.	.	.	.	.	.	.	.	.	.	.	.	.	.	.	.	.	.	.	.	.	.	.	.	.	.	.	.
A maxima AB205594.1	.	.	.	.	.	.	.	.	.	.	.	.	.	.	.	.	.	.	.	.	.	.	.	.	.	.	.	.	.	.	.	.	.	.	.	.	.	.	.	.	.	.	.	.	.	.	.	.	.
A maxima KJ594105.1	-	-	-	-	-	-	-	-	-	-	-	-	-	-	-	-	-	-	-	-	-	-	-	-	-	-	-	-	-	-	-	-	-	-	-	-	-	-	-	-	-	-	-	-	-	-	-	-	-
A maxima KJ594106.1	-	-	-	-	-	-	-	-	-	-	-	-	-	-	-	-	-	-	-	-	-	-	-	-	-	-	-	-	-	-	-	-	-	-	-	-	-	-	-	-	-	-	-	-	-	-	-	-	-
A micrantha AB205595.1	.	.	.	.	.	.	.	.	.	.	.	.	.	.	.	.	.	.	.	.	.	.	.	.	.	.	.	.	.	.	.	.	.	.	.	.	.	.	.	.	.	.	.	.	.	.	.	.	.
A mollissima NC 041457.1*	.	.	.	.	.	.	.	.	.	.	.	.	.	.	.	.	.	.	.	.	.	.	.	.	.	.	.	.	.	.	.	.	.	.	.	.	.	.	.	.	.	.	.	.	.	.	.	.	.
A moupinensis NC 041454.1*	.	.	.	.	.	.	.	.	.	.	.	.	.	.	.	.	.	.	.	.	.	.	.	.	.	.	.	.	.	.	.	.	.	.	.	.	.	.	.	.	.	.	.	.	.	.	.	.	.
A pentandra AB205596.1	.	.	.	.	.	.	.	.	.	.	.	.	.	.	.	.	.	.	.	.	.	.	.	.	.	.	.	.	.	.	.	.	.	.	.	.	.	.	.	.	.	.	.	.	.	.	.	.	.
A pistolochia AF543711.1	.	.	.	.	.	.	.	.	N	.	.	.	.	.	.	.	.	.	.	.	.	.	.	.	.	.	.	.	.	.	.	.	.	.	.	.	N	N	.	.	.	.	.	.	.	.	.	.	N
A pistolochia DQ182332.1	.	.	.	.	.	.	.	.	-	.	.	.	.	.	.	.	.	.	.	.	.	.	.	.	.	.	.	.	.	.	.	.	.	.	.	.	.	T	G	.	.	-	-	-	.	A	G	.	.
A praevenosa AB205601.1	.	.	.	.	.	.	.	.	.	.	.	.	.	.	.	.	.	.	.	.	.	.	.	.	.	.	.	.	.	.	.	.	.	.	.	.	.	.	.	.	.	.	.	.	.	.	.	.	.
A promissa AB205602.1	.	.	.	.	.	.	.	.	.	.	.	.	.	.	.	.	.	.	.	.	.	.	.	.	.	.	.	.	.	.	.	.	.	.	.	.	.	.	.	.	.	.	.	.	.	.	.	.	.
A reniformis AB205600.1	.	.	.	.	.	.	.	.	.	.	.	.	.	.	.	.	.	.	.	.	.	.	.	.	.	.	.	.	.	.	.	.	.	.	.	.	.	.	.	.	.	.	.	.	.	.	.	.	.
A ringens KP998770.1*	.	.	.	.	.	.	.	.	.	.	.	.	.	.	.	.	.	.	.	.	.	.	.	.	.	.	.	.	.	.	.	.	.	.	.	.	.	.	.	.	.	.	.	.	.	.	.	.	.
A saccata KF181556.1	-	-	-	-	-	-	-	-	-	-	-	-	-	-	-	-	-	-	-	-	-	-	-	-	-	-	-	-	-	-	-	-	-	-	-	-	-	-	-	-	-	-	-	-	-	-	-	-	-
A serpentaria AB205597.1	.	.	.	.	.	.	.	.	.	.	.	.	.	.	.	.	.	.	.	.	.	.	.	.	.	.	.	.	.	.	.	.	.	.	.	.	.	.	.	.	.	.	.	.	.	.	.	.	.
A serpentaria KJ773281.1	.	.	.	.	.	.	.	.	.	.	.	.	.	.	.	.	.	.	.	.	.	.	.	.	.	.	.	.	.	.	.	.	.	.	.	.	.	.	.	.	.	.	.	.	.	.	.	.	.
A serpentaria KP643750.1	-	-	-	-	-	-	-	-	-	-	-	-	-	-	-	-	-	-	-	-	-	-	-	-	-	-	-	-	-	-	-	-	-	-	-	-	-	-	-	-	-	-	-	-	-	-	-	-	-
A serpentaria KY627244.1	-	-	-	-	-	-	-	-	-	-	-	-	-	-	-	-	-	-	-	-	-	-	-	-	-	-	-	-	-	-	-	-	-	-	-	-	-	-	-	-	-	-	-	-	-	-	-	-	-
A serpentaria P643657.1	-	-	-	-	-	-	-	-	-	-	-	-	-	-	-	-	-	-	-	-	-	-	-	-	-	-	-	-	-	-	-	-	-	-	-	-	-	-	-	-	-	-	-	-	-	-	-	-	-
A serpentaria P643812.1	-	-	-	-	-	-	-	-	-	-	-	-	-	-	-	-	-	-	-	-	-	-	-	-	-	-	-	-	-	-	-	-	-	-	-	-	-	-	-	-	-	-	-	-	-	-	-	-	-
A sp KP998771.1*	.	.	.	.	.	.	.	.	.	.	.	.	.	.	.	.	.	.	.	.	.	.	.	.	.	.	.	.	.	.	.	.	.	.	.	.	.	.	.	.	.	.	.	.	.	.	.	.	.
A tentaculata KP998773.1*	.	.	.	.	.	.	.	.	.	.	.	.	.	.	.	.	.	.	.	.	.	.	.	.	.	.	.	.	.	.	.	.	.	.	.	.	.	.	.	.	.	.	.	.	.	.	.	.	.
A thozetii KF496713.1	-	-	-	-	-	-	-	-	-	-	-	-	-	-	-	-	-	-	-	-	-	-	-	-	-	-	-	-	-	-	-	-	-	-	-	-	-	-	-	-	-	-	-	-	-	-	-	-	-
A tomentosa AB205598.1	.	.	.	.	.	.	.	.	.	.	.	.	.	.	.	.	.	.	.	.	.	.	.	.	.	.	.	.	.	.	.	.	.	.	.	.	.	.	.	.	.	.	.	.	.	.	.	.	.
A tonduzii JQ590507.1	-	-	-	-	-	-	-	-	-	-	-	-	-	-	-	-	-	-	-	-	-	-	-	-	-	-	-	-	-	-	-	-	-	-	-	-	-	-	-	-	-	-	-	-	-	-	-	-	-
A triactina AB205603.1	.	.	.	.	.	.	.	.	.	.	.	.	.	.	.	.	.	.	.	.	.	.	.	.	.	.	.	.	.	.	.	.	.	.	.	.	.	.	.	.	.	.	.	.	.	.	.	.	.
A tubiflora MK503932.1*	.	.	.	.	.	.	.	.	.	.	.	.	.	.	.	.	.	.	.	.	.	.	.	.	.	.	.	.	.	.	.	.	.	.	.	.	.	.	.	.	.	.	.	.	.	.	.	.	.
A utriformis KU853434.1	-	-	-	-	-	-	-	-	-	-	-	-	-	-	-	-	-	-	-	-	-	-	-	-	-	-	-	-	-	-	-	-	-	-	-	-	-	-	-	-	-	-	-	-	-	-	-	-	-
A yunnanensis KU853435.1	-	-	-	-	-	-	-	-	-	-	-	-	-	-	-	-	-	-	-	-	-	-	-	-	-	-	-	-	-	-	-	-	-	-	-	-	-	-	-	-	-	-	-	-	-	-	-	-	-
A zollingeriana AB205599.1	.	.	.	.	.	.	.	.	.	.	.	.	.	.	.	.	.	.	.	.	.	.	.	.	.	.	.	.	.	.	.	.	.	.	.	.	.	.	.	.	.	.	.	.	.	.	.	.	.
AF425710.1 Terminalia chebula clone 442 ribulose-15-bisphosphate carboxylase/oxygenase large subunit (rbcL) gene partial cds chloroplast gene for chloroplast product	.	.	.	.	.	.	.	.	.	.	.	.	.	.	.	.	.	.	.	.	G	.	.	.	.	.	T	.	.	.	.	.	A	.	.	.	.	.	.	.	.	C	.	.	.	.	.	.	.
AY765269.1 Phyllanthus emblica ribulose-15-bisphosphate carboxylase/oxygenase large subunit (rbcL) gene partial cds chloroplast	.	.	.	.	.	.	.	.	.	.	.	G	.	.	.	.	.	T	.	.	G	.	.	C	.	.	T	.	.	.	.	.	.	.	.	.	.	.	.	.	.	C	.	.	.	.	.	.	.
EU175874.1 Picrorhiza kurrooa ribulose-15-bisphosphate carboxylase/oxygenase large subunit-like (rbcL) gene partial sequence chloroplast	.	.	.	.	.	.	C	.	.	.	.	.	.	.	.	.	.	.	.	.	G	.	.	.	.	.	T	.	.	.	.	.	.	.	.	.	.	.	.	.	.	C	.	.	.	.	.	T	.
EU196273.1 Dischidia chinensis ribulose-15-bisphosphate carboxylase/oxygenase large subunit (rbcL) gene partial cds chloroplast	.	.	.	.	.	.	.	.	.	.	.	.	.	.	.	.	.	.	.	.	G	.	.	.	.	.	T	.	.	.	.	.	A	.	.	.	.	.	.	.	.	.	.	.	.	.	.	.	.
FJ026474.1 Cissampelos pareira ribulose-15-bisphosphate carboxylase/oxygenase large subunit (rbcL) gene partial cds chloroplast	.	.	.	.	.	.	.	.	.	.	.	.	.	.	.	.	.	.	.	.	G	.	.	.	.	.	T	.	.	.	.	.	A	.	.	.	.	.	.	.	.	C	.	.	.	.	.	.	.
FJ026475.1 Cissampelos tropaeolifolia ribulose-15-bisphosphate carboxylase/oxygenase large subunit (rbcL) gene partial cds chloroplast	.	.	.	.	.	.	.	.	.	.	.	.	.	.	.	.	.	.	.	.	G	.	.	.	.	.	T	.	.	.	.	.	A	.	.	.	.	.	.	.	.	C	.	.	.	.	.	.	.
FJ381808.1 Terminalia bellirica ribulose-15-bisphosphate carboxylase/oxygenase large subunit (rbcL) gene partial cds chloroplast	.	.	.	.	.	.	.	.	.	.	.	G	.	.	.	.	.	.	.	.	G	.	.	.	.	.	T	.	.	.	N	N	N	N	.	.	.	.	.	.	.	C	.	.	.	.	.	.	.
FJ381812.1 Terminalia chebula ribulose-15-bisphosphate carboxylase/oxygenase large subunit (rbcL) gene partial cds chloroplast	.	.	.	.	.	.	.	.	.	.	.	.	.	.	.	.	.	.	.	.	G	.	.	.	.	.	T	.	.	.	.	.	A	.	.	.	.	.	.	.	.	C	.	.	.	.	.	.	.
JQ933290.1 Cuminum cyminum voucher L.H. Rechinger 51696 (E) ribulose-15-bisphosphate carboxylase/oxygenase large subunit (rbcL) gene partial cds plastid	.	.	.	.	.	.	.	.	G	.	.	G	.	.	.	.	.	.	.	.	G	.	.	C	.	.	T	.	.	.	.	.	.	.	.	.	.	.	.	.	.	.	.	.	.	.	.	.	.
KJ594156.1 Cissampelos pareira voucher DB2202 ribulose-15-bisphosphate carboxylase/oxygenase large subunit (rbcL) gene partial cds chloroplast	-	-	-	-	-	-	-	-	-	-	-	-	-	-	-	-	-	-	-	-	-	-	-	-	-	-	-	-	-	-	-	-	-	-	-	-	-	-	-	-	-	-	-	-	-	-	-	-	-
KJ667672.1 Picrorhiza kurrooa isolate SBB-1240 ribulose-15-biphosphate carboxylase/oxygenase large subunit (rbcL) gene partial cds chloroplast	.	.	.	.	.	.	.	.	.	.	.	G	.	.	.	.	.	.	.	.	G	.	.	.	.	.	T	.	-	-	-	-	-	-	-	-	-	-	-	-	-	-	-	-	-	-	-	-	-
KM055175.1 Piper retrofractum voucher A. Chaveerach 9 ribulose-15-bisphosphate carboxylase/oxygenase large subunit (rbcL) gene partial cds chloroplast	-	-	-	-	-	-	-	-	-	-	-	-	-	-	-	-	-	-	-	-	-	-	-	-	-	-	-	-	-	-	-	-	-	-	-	-	-	-	-	-	-	-	-	-	-	-	-	-	-
KM192089.1 Atractylodes lancea ribulose-15-bisphosphate carboxylase/oxygenase large subunit (rbcL) gene complete cds chloroplast	.	.	.	.	.	.	.	.	.	.	.	G	.	.	.	.	.	.	.	.	G	.	.	.	.	.	T	.	.	.	.	.	.	.	.	.	.	.	.	.	.	C	.	.	.	.	.	.	.
KP866817.1 Pimpinella anisum isolate DNAS-94-86453 ribulose-15-bisphosphate carboxylase/oxygenase large subunit (rbcL) gene partial cds chloroplast	-	-	-	-	-	-	-	-	-	-	-	-	-	-	-	-	-	-	-	-	-	-	-	-	-	-	-	-	-	-	-	-	-	-	-	-	-	-	-	-	-	-	-	-	-	-	-	-	-
KP866819.1 Pimpinella anisum isolate DNAS-96-86404 ribulose-15-bisphosphate carboxylase/oxygenase large subunit (rbcL) gene partial cds chloroplast	-	-	-	-	-	-	-	-	-	-	-	-	-	-	-	-	-	-	-	-	-	-	-	-	-	-	-	-	-	-	-	-	-	-	-	-	-	-	-	-	-	-	-	-	-	-	-	-	-
KP974261.1 Trachyspermum ammi voucher MoSEL-277 ribulose-15-bisphosphate carboxylase/oxygenase large subunit (rbcL) gene partial cds chloroplast	.	.	.	.	.	.	.	.	.	.	.	G	.	.	.	.	.	.	.	.	G	.	.	.	.	.	T	.	.	.	.	.	.	.	.	.	.	.	.	.	.	.	.	.	.	.	.	.	.
KR002656.1:55051-56478 Coriandrum sativum chloroplast complete genome	.	.	.	.	.	.	.	.	.	.	.	G	.	.	.	.	.	.	.	.	G	.	.	.	.	.	T	.	.	.	.	.	.	.	.	.	.	.	.	.	.	.	.	.	.	.	.	.	.
KR528698.1 Abroma augustum isolate BB0389 ribulose-15-bisphosphate carboxylase/oxygenase large subunit (rbcL) gene partial cds chloroplast	-	-	-	-	-	-	-	-	-	-	-	-	-	-	-	-	-	-	-	-	-	-	-	-	-	-	-	-	-	-	-	-	-	-	-	-	-	-	-	-	-	-	-	-	-	-	-	-	-
KR528698.1 Abroma augustum isolate BB0389 ribulose-15-bisphosphate carboxylase/oxygenase large subunit (rbcL) gene partial cds chloroplast(2)	-	-	-	-	-	-	-	-	-	-	-	-	-	-	-	-	-	-	-	-	-	-	-	-	-	-	-	-	-	-	-	-	-	-	-	-	-	-	-	-	-	-	-	-	-	-	-	-	-
KR528700.1 Abroma augustum isolate J486 ribulose-15-bisphosphate carboxylase/oxygenase large subunit (rbcL) gene partial cds chloroplast	-	-	-	-	-	-	-	-	-	-	-	-	-	-	-	-	-	-	-	-	-	-	-	-	-	-	-	-	-	-	-	-	-	-	-	-	-	-	-	-	-	-	-	-	-	-	-	-	-
KT963037.1:57409-58836 Angelica dahurica voucher 13T-05 chloroplast complete genome	.	.	.	.	.	.	.	.	.	.	.	G	.	.	.	.	.	.	.	.	G	.	.	.	.	.	T	.	.	.	.	.	.	.	.	.	.	.	.	.	.	.	.	.	.	.	.	.	.
KU499881.1 Pimpinella anisum voucher A2 ribulose-15-bisphosphate carboxylase/oxygenase large subunit (rbcL) gene partial cds chloroplast	-	-	-	-	-	-	-	-	-	-	-	-	-	-	-	-	-	-	-	-	-	-	-	-	-	-	-	-	-	-	-	-	-	-	-	-	-	-	-	-	-	-	-	-	-	-	-	-	-
KX171420.1:55969-57399 Tacca chantrieri plastid complete genome	.	.	.	.	.	.	.	.	G	.	.	.	.	.	.	.	.	.	.	.	G	.	.	.	.	.	T	.	.	A	.	.	.	.	.	.	.	.	.	.	.	.	.	.	.	.	.	.	.
KX180032.1 Picrorhiza kurrooa isolate SBB-1388 ribulose-15-bisphosphate carboxylase/oxygenase large subunit (rbcL) gene partial cds chloroplast	.	.	.	.	.	.	.	.	.	.	.	G	.	.	.	.	.	.	.	.	G	.	.	.	.	.	T	.	-	-	-	-	-	-	-	-	-	-	-	-	-	-	-	-	-	-	-	-	-
KX180034.1 Picrorhiza kurrooa isolate SBB-1389 ribulose-15-bisphosphate carboxylase/oxygenase large subunit (rbcL) gene partial cds chloroplast	-	-	-	-	-	-	-	-	-	-	-	-	-	-	-	-	-	-	-	-	-	-	-	-	-	-	-	-	-	-	-	-	-	-	-	-	-	-	-	-	-	-	-	-	-	-	-	-	-
KX527125.1 Dischidia formosana voucher CPG10060 ribulose-15-bisphosphate carboxylase/oxygenase large subunit (rbcL) gene partial cds chloroplast	.	.	.	.	.	.	.	.	.	.	.	.	.	.	.	.	.	.	.	.	G	.	.	.	.	.	T	.	.	.	.	.	A	.	.	.	.	.	.	.	.	.	.	.	.	.	.	.	.
KX527558.1 Tinospora crispa voucher WW Chen ZD s. n. ribulose-15-bisphosphate carboxylase/oxygenase large subunit (rbcL) gene partial cds chloroplast	.	.	.	.	.	.	.	.	.	.	.	.	.	.	.	.	.	.	.	.	G	.	.	.	.	.	T	.	.	G	.	.	C	.	.	.	.	.	.	.	.	C	.	.	.	.	.	.	.
KX546825.1 Cinnamomum bejolghota isolate J559 ribulose-15-bisphosphate carboxylase/oxygenase large subunit (rbcL) gene partial cds chloroplast	-	-	-	-	-	-	-	-	-	-	-	-	-	-	-	-	-	-	-	-	-	-	-	-	-	-	-	-	-	-	-	-	-	-	-	-	-	-	-	-	-	-	-	-	-	-	-	-	-
KY365710.1 Tinospora crispa voucher Chen ZD s.n. (PE) ribulose-15-bisphosphate carboxylase/oxygenase large subunit (rbcL) gene partial cds chloroplast	.	.	.	.	.	.	.	.	.	.	.	.	.	.	.	.	.	.	.	.	G	.	.	.	.	.	T	.	.	G	.	.	C	.	.	.	.	.	.	.	.	C	.	.	.	.	.	.	.
KY498684.1 Cladogynos orientalis voucher Tyh 11293 (HITBC) ribulose-15-bisphosphate carboxylase/oxygenase large subunit (rbcL) gene partial cds chloroplast	.	.	.	.	.	.	.	.	.	.	.	.	.	.	.	.	.	T	.	.	G	.	.	.	.	.	T	.	.	.	.	.	A	.	.	.	.	.	.	.	.	C	.	.	.	.	.	.	.
KY635878.1:58262-59689 Cinnamomum verum chloroplast complete genome	.	.	.	.	.	.	.	.	.	.	.	.	.	.	.	.	.	.	.	.	G	.	.	.	.	.	T	.	.	.	.	.	A	.	.	.	.	.	.	.	.	C	.	.	.	.	.	.	.
KY988320.1 Phyllanthus emblica voucher PFC161216-0044 ribulose-15-bisphosphate carboxylase/oxygenase large subunit (rbcL) gene partial cds chloroplast	-	-	-	-	-	-	-	-	-	-	-	-	-	-	-	-	-	-	-	-	-	-	-	-	-	-	-	-	-	-	-	-	-	-	-	-	-	-	-	-	-	-	-	-	-	-	-	-	-
KY988329.1 Terminalia chebula voucher PFC161220-0055 ribulose-15-bisphosphate carboxylase/oxygenase large subunit (rbcL) gene partial cds chloroplast	-	-	-	-	-	-	-	-	-	-	-	-	-	-	-	-	-	-	-	-	-	-	-	-	-	-	-	-	-	-	-	-	-	-	-	-	-	-	-	-	-	-	-	-	-	-	-	-	-
LC107029.1 Terminalia bellirica chloroplast rbcL gene for ribulose-15-bisphosphate carboxylase/oxygenase large subunit partial cds specimen voucher: KANA:C130911511TCH	.	.	.	.	.	.	.	.	.	.	.	-	-	-	-	-	-	-	-	-	-	-	-	-	-	-	-	-	-	-	-	-	-	-	-	-	-	-	-	-	-	-	-	-	-	-	-	-	-
LC383710.1 Aquilaria crassna chloroplast rbcL gene for ribulose-15-bisphosphate carboxylase/oxygenase large subunit partial cds	.	.	.	.	.	.	.	.	.	.	.	G	.	.	.	.	.	.	.	.	G	.	.	.	.	.	T	.	.	.	.	.	.	.	.	.	.	.	.	.	.	C	.	.	.	.	.	.	.
LC438868.1 Terminalia bellirica chloroplast gene for ribulose-15-bisphosphate carboxylase/oxygenase large subunit partial cds isolate: CHULA-018	-	-	-	-	-	-	-	-	-	-	-	-	-	-	-	-	-	-	-	-	-	-	-	-	-	-	-	-	-	-	-	-	-	-	-	-	-	-	-	-	-	-	-	-	-	-	-	-	-
LC461931.1 Piper retrofractum chloroplast gene for ribulose-15-bisphosphate carboxylase/oxygenase large subunit partial cds isolate: CHULA-011	-	-	-	-	-	-	-	-	-	-	-	-	-	-	-	-	-	-	-	-	-	-	-	-	-	-	-	-	-	-	-	-	-	-	-	-	-	-	-	-	-	-	-	-	-	-	-	-	-
MF435322.1 Cinnamomum sp. JH-2017 voucher UBDH:20-5404 ribulose 15-bisphosphate carboxylase/oxygenase large subunit (rbcL) gene partial cds chloroplast	.	.	.	.	.	.	.	.	.	.	.	.	.	.	.	.	.	.	.	.	G	.	.	.	-	-	-	-	-	-	-	-	-	-	-	-	-	-	-	-	-	-	-	-	-	-	-	-	-
MG266206.1 Rauvolfia serpentina voucher CMPR8780 ribulose-15-bisphosphate carboxylase/oxygenase large subunit (rbcL) gene partial cds chloroplast	.	.	.	.	.	.	.	.	.	.	.	G	.	.	.	.	.	.	.	.	G	.	.	.	.	.	T	.	.	.	.	.	A	.	.	.	.	.	.	.	.	C	-	-	-	-	-	-	-
MG874804.1:55241-56695 Atractylodes lancea chloroplast complete genome	.	.	.	.	.	.	.	.	.	.	.	G	.	.	.	.	.	.	.	.	G	.	.	.	.	.	T	.	.	.	.	.	.	.	.	.	.	.	.	.	.	C	.	.	.	.	.	.	.
MG946829.1 Coriandrum sativum ribulose-15-bisphosphate carboxylase/oxygenase large subunit gene partial cds chloroplast	.	.	.	.	.	.	.	.	.	.	.	G	.	.	.	.	.	.	.	.	G	.	.	.	.	.	T	.	.	.	.	.	.	.	.	.	.	.	.	.	.	.	.	.	.	.	.	.	.
MG946861.1 Rauvolfia serpentina ribulose-15-bisphosphate carboxylase/oxygenase large subunit gene partial cds chloroplast	.	.	.	.	.	.	.	.	.	.	.	G	.	.	.	.	.	.	.	.	G	.	.	.	.	.	T	.	.	.	.	.	A	.	.	.	.	.	.	.	.	C	.	.	.	.	.	.	.
MG946873.1 Trachyspermum ammi ribulose-15-bisphosphate carboxylase/oxygenase large subunit gene partial cds chloroplast	.	.	.	.	.	.	.	.	.	.	.	G	.	.	.	.	.	.	.	.	G	.	.	.	.	.	T	.	.	.	.	.	.	.	.	.	.	.	.	.	.	.	.	.	.	.	.	.	.
MG946899.1 Trachyspermum ammi ribulose-15-bisphosphate carboxylase/oxygenase large subunit gene partial cds chloroplast	.	.	.	.	.	.	.	.	.	.	.	G	.	.	.	.	.	.	.	.	G	.	.	.	.	.	T	.	.	.	.	.	.	.	.	.	.	.	.	.	.	.	.	.	.	.	.	.	.
MG946939.1 Cuminum cyminum ribulose-15-bisphosphate carboxylase/oxygenase large subunit gene partial cds chloroplast	.	.	.	.	.	.	.	.	G	.	.	G	.	.	.	.	.	.	.	.	G	.	.	C	.	.	T	.	.	.	.	.	.	.	.	.	.	.	.	.	.	.	.	.	.	.	.	.	.
MG963260.1:61382-62809 Dischidia albida chloroplast partial genome	.	.	.	.	.	.	.	.	.	.	.	.	.	.	.	.	.	.	.	.	G	.	.	.	.	.	T	.	.	.	.	.	A	.	.	.	.	.	.	.	.	.	.	.	.	.	.	.	.
MH101974.1 Syzygium aromaticum isolate s2 ribulose-15-bisphosphate carboxylase/oxygenase large subunit (rbcL) gene partial cds chloroplast	-	-	-	-	-	-	-	-	-	-	-	-	-	-	-	-	-	-	-	-	-	-	-	-	-	-	-	-	-	-	-	-	-	-	-	-	-	-	-	-	-	-	-	-	-	-	-	-	-
MH101978.1 Syzygium aromaticum isolate s6 ribulose-15-bisphosphate carboxylase/oxygenase large subunit (rbcL) gene partial cds chloroplast	-	-	-	-	-	-	-	-	-	-	-	-	-	-	-	-	-	-	-	-	-	-	-	-	-	-	-	-	-	-	-	-	-	-	-	-	-	-	-	-	-	-	-	-	-	-	-	-	-
MH161428.1:58486-59949 Zingiber officinale chloroplast complete genome	.	.	.	.	.	T	.	.	.	.	.	.	.	.	.	.	.	.	.	.	G	.	.	.	.	.	T	.	.	.	.	.	A	.	.	.	.	.	.	.	.	.	.	.	.	.	.	.	.
MH332433.1 Aglaia tomentosa voucher gp-348 ribulose-15-bisphosphate carboxylase/oxygenase large subunit (rbcL) gene partial cds chloroplast	-	-	-	-	-	-	-	-	-	-	-	-	-	-	-	-	-	-	-	-	-	-	-	-	-	-	-	-	-	-	-	-	-	-	-	-	-	-	-	-	-	-	-	-	-	-	-	-	-
MH603448.1:57007-58449 Zingiber officinale isolate 90-1128 plastid partial genome	.	.	.	.	.	T	.	.	.	.	.	.	.	.	.	.	.	.	.	.	G	.	.	.	.	.	T	.	.	.	.	.	A	.	.	.	.	.	.	.	.	.	.	.	.	.	.	.	.
MH778101.1:58210-59637 Diospyros maclurei chloroplast complete genome	.	.	.	.	.	.	.	.	.	.	.	G	.	.	.	.	.	.	.	.	G	.	.	.	.	.	T	.	.	.	.	.	A	.	.	.	.	.	.	.	.	.	.	.	.	.	.	.	.
MH778544.1:55479-56906 Angelica sinensis isolate MG2 chloroplast complete genome	.	.	.	.	.	.	.	.	.	.	.	G	.	.	.	.	.	.	.	.	G	.	.	.	.	.	T	.	.	.	.	.	.	.	.	.	.	.	.	.	.	.	.	.	.	.	.	.	.
MK209001.1:59395-60837 Kaempferia galanga chloroplast complete genome	.	.	.	.	.	T	.	.	.	.	.	G	.	.	.	.	.	.	.	.	G	.	.	.	.	.	T	.	.	.	.	.	A	.	.	.	.	.	.	.	.	.	.	.	.	.	.	.	.
MK262728.1:58813-60276 Alpinia katsumadae chloroplast complete genome	.	.	.	.	.	T	.	.	.	.	.	G	.	.	.	.	.	.	.	.	T	.	.	.	.	.	T	.	.	.	.	.	A	.	.	.	.	.	.	.	.	.	.	.	.	.	.	.	.
MK262729.1:58254-59717 Alpinia oxyphylla chloroplast complete genome	.	.	.	.	.	T	.	.	.	.	.	G	.	.	.	.	.	.	.	.	G	.	.	.	.	.	T	.	.	.	.	.	A	.	.	.	.	.	.	.	.	.	.	.	.	.	.	.	.
MK331713.1:56857-58284 Osbeckia stellata chloroplast complete genome	.	.	.	.	.	.	.	.	.	.	.	.	.	.	.	.	.	.	.	.	G	.	.	.	.	.	T	.	.	.	.	.	A	.	.	.	.	.	.	.	.	C	.	.	.	.	.	.	.
MK637743.1:54809-56248 Lepidium sativum chloroplast complete genome	.	.	.	.	.	.	.	.	.	.	.	G	.	.	.	.	.	T	.	.	G	.	.	.	.	.	T	.	.	.	.	.	.	.	.	.	.	.	.	.	.	C	.	.	.	.	.	.	.
MK688990.1:55457-56884 Angelica sinensis isolate wem chloroplast complete genome	.	.	.	.	.	.	.	.	.	.	.	G	.	.	.	.	.	.	.	.	G	.	.	.	.	.	T	.	.	.	.	.	.	.	.	.	.	.	.	.	.	.	.	.	.	.	.	.	.
MK688991.1:55471-56898 Angelica sinensis isolate wmx chloroplast complete genome	.	.	.	.	.	.	.	.	.	.	.	G	.	.	.	.	.	.	.	.	G	.	.	.	.	.	T	.	.	.	.	.	.	.	.	.	.	.	.	.	.	.	.	.	.	.	.	.	.
MK779998.1:c73775-72342 Aquilaria crassna voucher ZhangHN02 chloroplast complete genome	.	.	.	.	.	.	.	.	.	.	.	G	.	.	.	.	.	.	.	.	G	.	.	.	.	.	T	.	.	.	.	.	.	.	.	.	.	.	.	.	.	C	.	.	.	.	.	.	.
MK840839.1 Plumbago indica voucher CMPR8785 ribulose 15-bisphosphate carboxylase/oxygenase large subunit (rbcL) gene partial cds chloroplast	.	.	.	G	.	.	.	.	.	.	.	.	.	.	.	.	.	.	.	.	G	.	.	.	-	-	-	-	-	-	-	-	-	-	-	-	-	-	-	-	-	-	-	-	-	-	-	-	-
MK889505.1:59374-60837 Wurfbainia longiligularis chloroplast complete genome	.	.	.	.	.	T	.	.	.	.	.	G	.	.	.	.	.	.	.	.	G	.	.	.	.	.	T	.	.	.	.	.	A	.	.	.	.	.	.	.	.	.	.	.	.	.	.	.	.
MN106246.1:58828-60285 Aglaia odorata chloroplast complete genome	.	.	.	.	.	.	.	.	.	.	.	T	.	.	.	.	.	.	.	.	G	.	.	.	.	.	T	.	.	.	.	.	A	.	.	.	.	.	.	.	.	C	.	.	.	.	.	.	.
MN125348.1:c73691-72258 Aquilaria crassna chloroplast complete genome	.	.	.	.	.	.	.	.	.	.	.	G	.	.	.	.	.	.	.	.	G	.	.	.	.	.	T	.	.	.	.	.	.	.	.	.	.	.	.	.	.	C	.	.	.	.	.	.	.
MN125633.1 Phyllanthus emblica ribulose-15-bisphosphate carboxylase/oxygenase large subunit (rbcL) gene partial cds chloroplast	.	.	.	.	.	.	.	.	.	.	.	G	.	.	.	.	.	T	.	.	G	.	.	C	.	.	T	.	.	.	.	A	.	-	-	-	-	-	-	-	-	-	-	-	-	-	-	-	-
MN176145.1:54809-56248 Lepidium sativum chloroplast complete genome	.	.	.	.	.	.	.	.	.	.	.	G	.	.	.	.	.	T	.	.	G	.	.	.	.	.	T	.	.	.	.	.	.	.	.	.	.	.	.	.	.	C	.	.	.	.	.	.	.
MN216838.1 Cissampelos sp. MP 778 ribulose-15-bisphosphate carboxylase/oxygenase large subunit (rbcL) gene partial cds chloroplast	-	-	-	-	-	-	-	-	-	-	-	-	-	-	-	-	-	-	-	-	-	-	-	-	-	-	-	-	-	-	-	-	-	-	-	-	-	-	-	-	-	-	-	-	-	-	-	-	-
MN366758.1 Shirakiopsis aubrevillei voucher FHO-CX65 ribulose-15-bisphosphate carboxylase/oxygenase large subunit (rbcL) gene partial cds chloroplast	-	-	-	-	-	-	-	-	-	-	-	-	-	-	-	-	-	-	-	-	-	-	-	-	-	-	-	-	-	-	-	-	-	-	-	-	-	-	-	-	-	-	-	-	-	-	-	-	-
MN366835.1 Mansonia altissima voucher IDRCG048-13 BRLU NB0594 ribulose-15-bisphosphate carboxylase/oxygenase large subunit (rbcL) gene partial cds chloroplast	-	-	-	-	-	-	-	-	-	-	-	-	-	-	-	-	-	-	-	-	-	-	-	-	-	-	-	-	-	-	-	-	-	-	-	-	-	-	-	-	-	-	-	-	-	-	-	-	-
MN480804.1:56977-58404 Rauvolfia verticillata voucher IBSC:W.N. Chen 2019001 plastid complete genome	.	.	.	.	.	.	.	.	.	.	.	G	.	.	.	.	.	.	.	.	G	.	.	.	.	.	T	.	.	.	.	.	A	.	.	.	.	.	.	.	.	C	.	.	.	.	.	.	.
MN689735.1:58333-59781 Cinnamomum camphora isolate 6c chloroplast complete genome	.	.	.	.	.	.	.	.	.	.	.	.	.	.	.	.	.	.	.	.	G	.	.	.	.	.	T	.	.	.	.	.	A	.	.	.	.	.	.	.	.	C	.	.	.	.	.	.	.
MN698963.1:90003-91430 Cinnamomum aromaticum chloroplast complete genome	.	.	.	.	.	.	.	.	.	.	.	.	.	.	.	.	.	.	.	.	G	.	.	.	.	.	T	.	.	.	.	.	A	.	.	.	.	.	.	.	.	C	.	.	.	.	.	.	.
MN711725.1:56736-58184 Phyllanthus emblica chloroplast complete genome	.	.	.	.	.	.	.	.	.	.	.	G	.	.	.	.	.	T	.	.	G	.	.	C	.	.	T	.	.	.	.	.	.	.	.	.	.	.	.	.	.	C	.	.	.	.	.	.	.
MN727386.1:59017-60465 Tinospora sinensis chloroplast complete genome	.	.	.	.	.	.	.	.	.	.	.	.	.	.	.	.	.	.	.	.	G	.	.	.	.	.	T	.	.	G	.	.	C	.	.	.	.	.	.	.	.	C	.	.	.	.	.	.	.
MN736954.1:59226-60653 Terminalia chebula chloroplast complete genome	.	.	.	.	.	.	.	.	.	.	.	.	.	.	.	.	.	.	.	.	G	.	.	.	.	.	T	.	.	.	.	.	A	.	.	.	.	.	.	.	.	C	.	.	.	.	.	.	.
MN736958.1:57723-59186 Zingiber officinale chloroplast complete genome	.	.	.	.	.	T	.	.	.	.	.	.	.	.	.	.	.	.	.	.	G	.	.	.	.	.	T	.	.	.	.	.	A	.	.	.	.	.	.	.	.	.	.	.	.	.	.	.	.
MN746306.1:58534-59961 Syzygium aromaticum chloroplast complete genome	.	.	.	.	.	.	.	.	.	.	.	G	.	.	.	.	.	.	.	.	G	.	.	.	.	.	T	.	.	.	.	.	A	.	.	.	.	.	.	.	.	C	.	.	.	.	.	.	.
MN901636.1:55564-56991 Cuminum cyminum chloroplast complete genome	.	.	.	.	.	.	.	.	G	.	.	G	.	.	.	.	.	.	.	.	G	.	.	C	.	.	T	.	.	.	.	.	.	.	.	.	.	.	.	.	.	.	.	.	.	.	.	.	.
MN931250.1:59454-60917 Wurfbainia villosa chloroplast complete genome	.	.	.	.	.	T	.	.	.	.	.	G	.	.	.	.	.	.	.	.	G	.	.	.	.	.	T	.	.	.	.	.	A	.	.	.	.	.	.	.	.	.	.	.	.	.	.	.	.
MT120766.1:c6887-5460 Glycyrrhiza glabra voucher MO:Kurbanov 2054 chloroplast complete genome	.	.	.	.	.	.	.	.	.	.	.	G	.	.	.	.	.	T	.	.	G	.	.	.	.	.	T	.	.	C	.	.	A	.	.	.	.	.	T	.	.	.	.	.	.	.	.	.	.
MT120769.1:c6887-5460 Glycyrrhiza glabra voucher TASH:G.Kinzikayeva et al. 6427 chloroplast complete genome	.	.	.	.	.	.	.	.	.	.	.	G	.	.	.	.	.	T	.	.	G	.	.	.	.	.	T	.	.	C	.	.	A	.	.	.	.	.	T	.	.	.	.	.	.	.	.	.	.
MT120771.1:c6886-5459 Glycyrrhiza glabra voucher LE:B.Vasyukov et al. s.n. chloroplast complete genome	.	.	.	.	.	.	.	.	.	.	.	G	.	.	.	.	.	T	.	.	G	.	.	.	.	.	T	.	.	C	.	.	A	.	.	.	.	.	T	.	.	.	.	.	.	.	.	.	.
MT834522.1:55279-56712 Atractylodes lancea chloroplast complete genome	.	.	.	.	.	.	.	.	.	.	.	G	.	.	.	.	.	.	.	.	G	.	.	.	.	.	T	.	.	.	.	.	.	.	.	.	.	.	.	.	.	C	.	.	.	.	.	.	.
MT921977.1:57421-58848 Angelica anomala voucher HLQA10057 chloroplast complete genome	.	.	.	.	.	.	.	.	.	.	.	G	.	.	.	.	.	.	.	.	G	.	.	.	.	.	T	.	.	.	.	.	.	.	.	.	.	.	.	.	.	.	.	.	.	.	.	.	.
MT982391.1:55479-56906 Angelica sinensis voucher ASINE220200814 chloroplast complete genome	.	.	.	.	.	.	.	.	.	.	.	G	.	.	.	.	.	.	.	.	G	.	.	.	.	.	T	.	.	.	.	.	.	.	.	.	.	.	.	.	.	.	.	.	.	.	.	.	.
MW145134.1:59299-60762 Wurfbainia neoaurantiaca voucher Y20180726015 chloroplast complete genome	.	.	.	.	.	T	.	.	.	.	.	G	.	.	.	.	.	.	.	.	G	.	.	.	.	.	T	.	.	.	.	.	A	.	.	.	.	.	.	.	.	.	.	.	.	.	.	.	.
MW284876.1:56806-58233 Angelica biserrata voucher Liao 2019091801 chloroplast complete genome	.	.	.	.	.	.	.	.	.	.	.	G	.	.	.	.	.	.	.	.	G	.	.	.	.	.	T	.	.	.	.	.	.	.	.	.	.	.	.	.	.	.	.	.	.	.	.	.	.
NC 029392.1:57409-58836 Angelica dahurica voucher 13T-05 chloroplast complete genome	.	.	.	.	.	.	.	.	.	.	.	G	.	.	.	.	.	.	.	.	G	.	.	.	.	.	T	.	.	.	.	.	.	.	.	.	.	.	.	.	.	.	.	.	.	.	.	.	.
NC 036935.1:58713-60176 Amomum krervanh chloroplast complete genome	.	.	.	.	.	T	.	.	.	.	.	G	.	.	.	.	.	.	.	.	G	.	.	.	.	.	T	.	.	.	.	.	A	.	.	.	.	.	.	.	.	.	.	.	.	.	.	.	.
NC 036992.1:59357-60820 Amomum compactum chloroplast complete genome	.	.	.	.	.	T	.	.	.	.	.	G	.	.	.	.	.	.	.	.	G	.	.	.	.	.	T	.	.	.	.	.	A	.	.	.	.	.	.	.	.	.	.	.	.	.	.	.	.
NC 037483.1:55241-56695 Atractylodes lancea chloroplast complete genome	.	.	.	.	.	.	.	.	.	.	.	G	.	.	.	.	.	.	.	.	G	.	.	.	.	.	T	.	.	.	.	.	.	.	.	.	.	.	.	.	.	C	.	.	.	.	.	.	.
NC 040851.1:59395-60837 Kaempferia galanga chloroplast complete genome	.	.	.	.	.	T	.	.	.	.	.	G	.	.	.	.	.	.	.	.	G	.	.	.	.	.	T	.	.	.	.	.	A	.	.	.	.	.	.	.	.	.	.	.	.	.	.	.	.
NC 042153.1:54310-55758 Tinospora cordifolia voucher SUPG015 chloroplast complete genome	.	.	.	.	.	.	.	.	.	.	.	.	.	.	.	.	.	.	.	.	G	.	.	.	.	.	T	.	.	G	.	.	C	.	.	.	.	.	.	.	.	C	.	.	.	.	.	.	.
NC 042160.1:58235-59662 Diospyros hainanensis chloroplast complete genome	.	.	.	.	.	.	.	.	.	.	.	G	.	.	.	.	.	.	.	.	G	.	.	.	.	.	T	.	.	.	.	.	A	.	.	.	.	.	.	.	.	.	.	.	.	.	.	.	.
NC 042161.1:58210-59637 Diospyros maclurei chloroplast complete genome	.	.	.	.	.	.	.	.	.	.	.	G	.	.	.	.	.	.	.	.	G	.	.	.	.	.	T	.	.	.	.	.	A	.	.	.	.	.	.	.	.	.	.	.	.	.	.	.	.
NC 042826.1:55458-56885 Angelica sinensis isolate MG5 chloroplast complete genome	.	.	.	.	.	.	.	.	.	.	.	G	.	.	.	.	.	.	.	.	G	.	.	.	.	.	T	.	.	.	.	.	.	.	.	.	.	.	.	.	.	.	.	.	.	.	.	.	.
NC 043844.1:c73775-72342 Aquilaria crassna voucher ZhangHN02 chloroplast complete genome	.	.	.	.	.	.	.	.	.	.	.	G	.	.	.	.	.	.	.	.	G	.	.	.	.	.	T	.	.	.	.	.	.	.	.	.	.	.	.	.	.	C	.	.	.	.	.	.	.
NC 044775.1:58486-59949 Zingiber officinale chloroplast complete genome	.	.	.	.	.	T	.	.	.	.	.	.	.	.	.	.	.	.	.	.	G	.	.	.	.	.	T	.	.	.	.	.	A	.	.	.	.	.	.	.	.	.	.	.	.	.	.	.	.
NC 046486.1:56857-58284 Osbeckia stellata chloroplast complete genome	.	.	.	.	.	.	.	.	.	.	.	.	.	.	.	.	.	.	.	.	G	.	.	.	.	.	T	.	.	.	.	.	A	.	.	.	.	.	.	.	.	C	.	.	.	.	.	.	.
NC 046879.1:55564-56991 Cuminum cyminum chloroplast complete genome	.	.	.	.	.	.	.	.	G	.	.	G	.	.	.	.	.	.	.	.	G	.	.	C	.	.	T	.	.	.	.	.	.	.	.	.	.	.	.	.	.	.	.	.	.	.	.	.	.
NC 047178.1:54809-56248 Lepidium sativum chloroplast complete genome	.	.	.	.	.	.	.	.	.	.	.	G	.	.	.	.	.	T	.	.	G	.	.	.	.	.	T	.	.	.	.	.	.	.	.	.	.	.	.	.	.	C	.	.	.	.	.	.	.
NC 047244.1:56499-57926 Rauvolfia serpentina chloroplast complete genome	.	.	.	.	.	.	.	.	.	.	.	G	.	.	.	.	.	.	.	.	G	.	.	.	.	.	T	.	.	.	.	.	A	.	.	.	.	.	.	.	.	C	.	.	.	.	.	.	.
NC 047249.1:58534-59961 Syzygium aromaticum chloroplast complete genome	.	.	.	.	.	.	.	.	.	.	.	G	.	.	.	.	.	.	.	.	G	.	.	.	.	.	T	.	.	.	.	.	A	.	.	.	.	.	.	.	.	C	.	.	.	.	.	.	.
NC 047468.1:59226-60653 Terminalia chebula chloroplast complete genome	.	.	.	.	.	.	.	.	.	.	.	.	.	.	.	.	.	.	.	.	G	.	.	.	.	.	T	.	.	.	.	.	A	.	.	.	.	.	.	.	.	C	.	.	.	.	.	.	.
NC 047477.1:56736-58184 Phyllanthus emblica chloroplast complete genome	.	.	.	.	.	.	.	.	.	.	.	G	.	.	.	.	.	T	.	.	G	.	.	C	.	.	T	.	.	.	.	.	.	.	.	.	.	.	.	.	.	C	.	.	.	.	.	.	.
NC 048461.1:58813-60276 Alpinia katsumadae chloroplast complete genome	.	.	.	.	.	T	.	.	.	.	.	G	.	.	.	.	.	.	.	.	T	.	.	.	.	.	T	.	.	.	.	.	A	.	.	.	.	.	.	.	.	.	.	.	.	.	.	.	.
NC 048994.1:58828-60285 Aglaia odorata chloroplast complete genome	.	.	.	.	.	.	.	.	.	.	.	T	.	.	.	.	.	.	.	.	G	.	.	.	.	.	T	.	.	.	.	.	A	.	.	.	.	.	.	.	.	C	.	.	.	.	.	.	.
NC 050346.1:58267-59694 Cinnamomum kotoense chloroplast complete genome	.	.	.	.	.	.	.	.	.	.	.	.	.	.	.	.	.	.	.	.	G	.	.	.	.	.	T	.	.	.	.	.	A	.	.	.	.	.	.	.	.	C	.	.	.	.	.	.	.
NC 051890.1:57222-58649 Angelica sylvestris voucher GRIN-PI54393 chloroplast complete genome	.	.	.	.	.	.	.	.	.	.	.	G	.	.	.	.	.	.	.	.	G	.	.	.	.	.	T	.	.	.	.	.	.	.	.	.	.	.	.	.	.	.	.	.	.	.	.	.	.
U26330.2 Osbeckia stellata ribulose-15-bisphosphate carboxylase oxygenase large subunit (rbcL) gene partial cds chloroplast gene for chloroplast product	.	.	.	.	.	.	.	.	.	.	.	.	.	.	.	.	.	.	.	.	G	.	.	.	.	.	T	.	.	.	.	.	A	.	.	.	.	.	.	.	.	C	.	.	.	.	.	.	.
	780	781	782	783	784	785	786	787	788	789	790	791	792	793	794	795	796	797	798	799	800	801	802	803	804	805	806	807	808	809	810	811	812	813	814	815	816	817	818	819	820	821	822	823	824	825	826	827	828
A tagala NC 041455.1*	G	G	G	A	G	T	T	C	C	T	A	T	C	G	T	T	A	T	G	C	A	T	G	A	C	T	A	C	T	T	A	A	C	G	G	G	A	G	G	A	T	T	C	A	C	T	G	C	A
A pierrei KP998768.1*	.	.	.	.	.	.	.	.	.	.	.	.	.	.	.	.	.	.	.	.	.	.	.	.	.	.	.	.	.	.	.	.	.	.	.	.	.	.	.	.	.	.	.	.	.	.	.	.	.
A pothieri KP998769.1*	.	.	.	.	.	.	.	.	.	.	.	.	.	.	.	.	.	.	.	.	.	.	.	.	.	.	.	.	.	.	.	.	.	.	.	.	.	.	.	.	.	.	.	.	.	.	.	.	.
A albida AB205585.1	.	.	.	.	.	.	.	.	.	.	.	.	.	.	.	.	.	.	.	.	.	.	.	.	.	.	.	.	.	.	.	.	.	.	.	.	.	.	.	.	.	.	.	.	.	.	.	.	.
A arborea AB205586.1	.	.	.	.	.	C	.	.	.	.	.	.	.	.	.	C	.	.	.	.	.	.	.	.	.	.	.	.	C	.	.	.	.	.	.	.	.	.	.	.	.	.	.	.	.	C	.	.	.
A boosii KX212893.1	-	-	-	-	-	-	-	-	-	-	-	-	-	-	-	-	-	-	-	-	-	-	-	-	-	-	-	-	-	-	-	-	-	-	-	-	-	-	-	-	-	-	-	-	-	-	-	-	-
A bracteolata MH216002.1	-	-	-	-	-	-	-	-	-	-	-	-	-	-	-	-	-	-	-	-	-	-	-	-	-	-	-	-	-	-	-	-	-	-	-	-	-	-	-	-	-	-	-	-	-	-	-	-	-
A burelae AB205587.1	.	.	.	.	.	.	.	.	.	.	.	.	.	.	.	C	.	.	.	.	.	.	.	.	.	.	.	.	.	.	.	.	.	.	.	.	.	.	.	.	.	.	.	.	.	.	.	.	.
A californica GQ248551.1	-	-	-	-	-	-	-	-	-	-	-	-	-	-	-	-	-	-	-	-	-	-	-	-	-	-	-	-	-	-	-	-	-	-	-	-	-	-	-	-	-	-	-	-	-	-	-	-	-
A clematitis AB205588.1	.	.	.	.	.	.	.	.	.	.	.	.	.	.	.	.	.	.	.	.	.	.	.	.	.	.	.	.	.	.	.	.	.	.	.	.	.	.	.	.	.	.	.	.	.	.	.	.	.
A clematitis HE963331.1	-	-	-	-	-	-	-	-	-	-	-	-	-	-	-	-	-	-	-	-	-	-	-	-	-	-	-	-	-	-	-	-	-	-	-	-	-	-	-	-	-	-	-	-	-	-	-	-	-
A clematitis KM360650.1	.	.	.	.	.	.	.	.	.	.	.	.	.	.	.	.	.	.	.	.	.	.	.	.	.	.	.	.	.	.	.	.	.	.	.	.	.	.	.	.	.	.	.	.	.	.	.	.	.
A contorta NC 036152.1*	.	.	.	.	.	.	.	.	.	.	.	.	.	.	.	.	.	.	.	.	.	.	.	.	.	.	.	.	.	.	.	.	.	.	.	.	.	.	.	.	.	.	.	.	.	.	.	.	.
A convolvulacea AB205589.1	.	.	.	.	.	.	.	.	.	.	.	.	.	.	.	C	.	.	.	.	.	.	.	.	.	.	.	.	.	.	.	.	.	.	.	.	.	.	.	.	.	.	.	.	.	C	.	.	.
A cucurbitoides KF181558.1	-	-	-	-	-	-	-	-	-	-	-	-	-	-	-	-	-	-	-	-	-	-	-	-	-	-	-	-	-	-	-	-	-	-	-	-	-	-	-	-	-	-	-	-	-	-	-	-	-
A debilis NC 036153.1*	.	.	.	.	.	.	.	.	.	.	.	.	.	.	.	.	.	.	.	.	.	.	.	.	.	.	.	.	.	.	.	.	.	.	.	.	.	.	.	.	.	.	.	.	.	.	.	.	.
A eriantha AB205590.1	.	.	.	.	.	.	.	.	.	.	.	.	.	.	.	.	.	.	.	.	.	.	.	.	.	.	.	.	.	.	.	.	.	.	.	.	.	.	.	.	.	.	.	.	.	.	.	.	.
A fangchi JX944484.1	-	-	-	-	-	-	-	-	-	-	-	-	-	-	-	-	-	-	-	-	-	-	-	-	-	-	-	-	-	-	-	-	-	-	-	-	-	-	-	-	-	-	-	-	-	-	-	-	-
A fangchi KP094961.1	-	-	-	-	-	-	-	-	-	-	-	-	-	-	-	-	-	-	-	-	-	-	-	-	-	-	-	-	-	-	-	-	-	-	-	-	-	-	-	-	-	-	-	-	-	-	-	-	-
A fimbriata KU054390.1	-	-	-	-	-	-	-	-	-	-	-	-	-	-	-	-	-	-	-	-	-	-	-	-	-	-	-	-	-	-	-	-	-	-	-	-	-	-	-	-	-	-	-	-	-	-	-	-	-
A fimbriata MF349335.1	-	-	-	-	-	-	-	-	-	-	-	-	-	-	-	-	-	-	-	-	-	-	-	-	-	-	-	-	-	-	-	-	-	-	-	-	-	-	-	-	-	-	-	-	-	-	-	-	-
A fordiana KP094727.1	-	-	-	-	-	-	-	-	-	-	-	-	-	-	-	-	-	-	-	-	-	-	-	-	-	-	-	-	-	-	-	-	-	-	-	-	-	-	-	-	-	-	-	-	-	-	-	-	-
A gigantea KP998764.1*	.	.	.	.	.	.	.	.	.	.	.	.	.	.	.	.	.	.	.	.	.	.	.	.	.	.	.	.	.	.	.	.	.	.	.	.	.	.	.	.	.	.	.	.	.	.	.	.	.
A grandiflora KP998765.1*	.	.	.	.	.	C	.	.	.	.	.	.	.	.	.	.	.	.	.	.	.	.	.	.	.	.	.	.	.	.	.	.	.	.	.	.	.	.	.	.	.	.	.	.	.	.	.	.	.
A heterophylla KU853431.1	-	-	-	-	-	-	-	-	-	-	-	-	-	-	-	-	-	-	-	-	-	-	-	-	-	-	-	-	-	-	-	-	-	-	-	-	-	-	-	-	-	-	-	-	-	-	-	-	-
A indica KF425775.1	-	-	-	-	-	-	-	-	-	-	-	-	-	-	-	-	-	-	-	-	-	-	-	-	-	-	-	-	-	-	-	-	-	-	-	-	-	-	-	-	-	-	-	-	-	-	-	-	-
A indica KF498586.1	-	-	-	-	-	-	-	-	-	-	-	-	-	-	-	-	-	-	-	-	-	-	-	-	-	-	-	-	-	-	-	-	-	-	-	-	-	-	-	-	-	-	-	-	-	-	-	-	-
A kaempferi NC 041452.1*	.	.	.	.	.	.	.	.	.	.	.	.	A	.	.	C	.	.	.	.	.	.	.	.	.	.	.	.	A	.	.	.	.	.	.	.	.	.	.	.	.	.	.	.	.	C	.	.	.
A kerrii KP998766.1*	.	.	.	.	.	.	.	.	.	.	.	.	.	.	.	.	.	.	.	.	.	.	.	.	.	.	.	.	.	.	.	.	.	.	.	.	.	.	.	.	.	.	.	.	.	.	.	.	.
A krisagathra KF498589.1	-	-	-	-	-	-	-	-	-	-	-	-	-	-	-	-	-	-	-	-	-	-	-	-	-	-	-	-	-	-	-	-	-	-	-	-	-	-	-	-	-	-	-	-	-	-	-	-	-
A kunmingensis NC 041451.1*	.	.	.	.	.	.	.	.	.	.	.	.	.	.	.	C	.	.	.	.	.	.	.	.	.	.	.	.	A	.	.	.	.	.	.	.	.	.	.	.	.	.	.	.	.	C	.	.	.
A littoralis KP998767.1*	.	.	.	.	.	.	.	.	.	.	.	.	.	.	.	.	.	.	.	.	.	.	.	.	.	.	.	.	.	.	.	.	.	.	.	.	.	.	.	.	.	.	.	.	.	.	.	.	.
A lutea HE963334.1	-	-	-	-	-	-	-	-	-	-	-	-	-	-	-	-	-	-	-	-	-	-	-	-	-	-	-	-	-	-	-	-	-	-	-	-	-	-	-	-	-	-	-	-	-	-	-	-	-
A macrophylla NC 041453.1*	.	.	.	.	.	.	.	.	.	.	.	.	.	.	.	C	.	.	.	.	.	.	.	.	.	.	.	.	A	.	.	.	.	.	.	.	.	.	.	.	.	.	.	.	.	C	.	.	.
A manshuriensis JX944488.1	-	-	-	-	-	-	-	-	-	-	-	-	-	-	-	-	-	-	-	-	-	-	-	-	-	-	-	-	-	-	-	-	-	-	-	-	-	-	-	-	-	-	-	-	-	-	-	-	-
A manshuriensis KP088477.1	.	.	.	.	.	.	.	.	.	.	.	.	.	.	.	C	.	.	.	.	.	.	.	.	.	.	.	.	A	.	.	.	.	.	.	.	.	.	.	.	.	.	.	.	.	C	.	.	.
A maxima AB205594.1	.	.	.	.	.	.	.	.	.	.	.	.	.	.	.	.	.	.	.	.	.	.	.	.	.	.	.	.	.	.	.	.	.	.	.	.	.	.	.	.	.	.	.	.	.	.	.	.	.
A maxima KJ594105.1	-	-	-	-	-	-	-	-	-	-	-	-	-	-	-	-	-	-	-	-	-	-	-	-	-	-	-	-	-	-	-	-	-	-	-	-	-	-	-	-	-	-	-	-	-	-	-	-	-
A maxima KJ594106.1	-	-	-	-	-	-	-	-	-	-	-	-	-	-	-	-	-	-	-	-	-	-	-	-	-	-	-	-	-	-	-	-	-	-	-	-	-	-	-	-	-	-	-	-	-	-	-	-	-
A micrantha AB205595.1	.	.	.	.	.	.	.	.	.	.	.	.	.	.	.	C	.	.	.	.	.	.	.	.	.	.	.	.	.	.	.	.	.	.	.	.	.	.	.	.	.	.	.	.	.	.	.	.	.
A mollissima NC 041457.1*	.	.	.	.	.	.	.	.	.	.	.	.	A	.	.	C	.	.	.	.	.	.	.	.	.	.	.	.	C	.	.	.	.	.	.	.	.	.	.	.	.	.	.	.	.	C	.	.	.
A moupinensis NC 041454.1*	.	.	.	.	.	.	.	.	.	.	.	.	.	.	.	C	.	.	.	.	.	.	.	.	.	.	.	.	A	.	.	.	.	.	.	.	.	.	.	.	.	.	.	.	.	C	.	.	.
A pentandra AB205596.1	.	.	.	.	.	.	.	.	.	.	.	.	.	.	.	C	.	.	.	.	.	.	.	.	.	.	.	.	.	.	.	.	.	.	.	.	.	.	.	.	.	.	.	.	.	.	.	.	.
A pistolochia AF543711.1	.	.	.	.	.	.	.	.	.	.	.	.	.	.	.	.	.	.	.	.	.	.	.	.	.	.	.	.	.	.	.	.	.	.	.	A	G	.	N	.	.	.	.	.	.	.	.	.	.
A pistolochia DQ182332.1	.	.	.	.	.	.	.	.	.	.	.	.	.	.	.	.	.	.	.	.	.	.	.	.	.	.	.	.	.	.	.	.	.	-	.	.	.	.	.	.	.	.	.	.	.	.	.	.	.
A praevenosa AB205601.1	.	.	.	.	.	C	.	.	.	.	.	.	.	.	.	C	.	.	.	.	.	.	.	.	.	.	.	.	.	.	.	.	.	.	.	.	.	.	.	.	.	.	.	.	.	.	.	.	.
A promissa AB205602.1	.	.	.	.	.	C	.	.	.	.	.	.	.	.	.	C	.	.	.	.	.	.	.	.	.	.	.	.	.	.	.	.	.	.	.	.	.	.	.	.	.	.	.	.	.	.	.	.	.
A reniformis AB205600.1	.	.	.	.	.	.	.	.	.	.	.	.	.	.	.	.	.	.	.	.	.	.	.	.	.	.	.	.	.	.	.	.	.	.	.	.	.	.	.	.	.	.	.	.	.	.	.	.	.
A ringens KP998770.1*	.	.	.	.	.	.	.	.	.	.	.	.	.	.	.	.	.	.	.	.	.	.	.	.	.	.	.	.	.	.	.	.	.	.	.	.	.	.	.	.	.	.	.	.	.	.	.	.	.
A saccata KF181556.1	-	-	-	-	-	-	-	-	-	-	-	-	-	-	-	-	-	-	-	-	-	-	-	-	-	-	-	-	-	-	-	-	-	-	-	-	-	-	-	-	-	-	-	-	-	-	-	-	-
A serpentaria AB205597.1	.	.	.	.	.	.	.	.	.	.	.	.	.	.	.	C	.	.	.	.	.	.	.	.	.	.	.	.	.	.	.	.	.	.	.	.	.	.	.	.	.	.	.	.	.	C	.	.	.
A serpentaria KJ773281.1	.	.	.	.	.	.	.	.	.	.	.	.	.	.	.	C	.	.	.	.	.	.	.	.	.	.	.	.	.	.	.	.	.	.	.	.	.	.	.	.	.	.	.	.	.	C	.	.	.
A serpentaria KP643750.1	-	-	-	-	-	-	-	-	-	-	-	-	-	-	-	-	-	-	-	-	-	-	-	-	-	-	-	-	-	-	-	-	-	-	-	-	-	-	-	-	-	-	-	-	-	-	-	-	-
A serpentaria KY627244.1	-	-	-	-	-	-	-	-	-	-	-	-	-	-	-	-	-	-	-	-	-	-	-	-	-	-	-	-	-	-	-	-	-	-	-	-	-	-	-	-	-	-	-	-	-	-	-	-	-
A serpentaria P643657.1	-	-	-	-	-	-	-	-	-	-	-	-	-	-	-	-	-	-	-	-	-	-	-	-	-	-	-	-	-	-	-	-	-	-	-	-	-	-	-	-	-	-	-	-	-	-	-	-	-
A serpentaria P643812.1	-	-	-	-	-	-	-	-	-	-	-	-	-	-	-	-	-	-	-	-	-	-	-	-	-	-	-	-	-	-	-	-	-	-	-	-	-	-	-	-	-	-	-	-	-	-	-	-	-
A sp KP998771.1*	.	.	.	.	.	.	.	.	.	.	.	.	.	.	.	.	.	.	.	.	.	.	.	.	.	.	.	.	.	.	.	.	.	.	.	.	.	.	.	.	.	.	.	.	.	.	.	.	.
A tentaculata KP998773.1*	.	.	.	.	.	.	.	.	.	.	.	.	.	.	.	.	.	.	.	.	.	.	.	.	.	.	.	.	.	.	.	.	.	.	.	.	.	.	.	.	.	.	.	.	.	.	.	.	.
A thozetii KF496713.1	-	-	-	-	-	-	-	-	-	-	-	-	-	-	-	-	-	-	-	-	-	-	-	-	-	-	-	-	-	-	-	-	-	-	-	-	-	-	-	-	-	-	-	-	-	-	-	-	-
A tomentosa AB205598.1	.	.	.	.	.	.	.	.	.	.	.	.	.	.	.	C	.	.	.	.	.	.	.	.	.	.	.	.	A	.	.	.	.	.	.	.	.	.	.	.	.	.	.	.	.	C	.	.	.
A tonduzii JQ590507.1	-	-	-	-	-	-	-	-	-	-	-	-	-	-	-	-	-	-	-	-	-	-	-	-	-	-	-	-	-	-	-	-	-	-	-	-	-	-	-	-	-	-	-	-	-	-	-	-	-
A triactina AB205603.1	.	.	.	.	.	.	.	.	.	.	.	.	.	.	.	C	.	.	.	.	.	.	.	.	.	.	.	.	.	.	.	.	.	.	.	.	.	.	.	.	.	.	.	.	.	.	.	.	.
A tubiflora MK503932.1*	.	.	.	.	.	.	.	.	.	.	.	.	.	.	.	.	.	.	.	.	.	.	.	.	.	.	.	.	.	.	.	.	.	.	.	.	.	.	.	.	.	.	.	.	.	.	.	.	.
A utriformis KU853434.1	-	-	-	-	-	-	-	-	-	-	-	-	-	-	-	-	-	-	-	-	-	-	-	-	-	-	-	-	-	-	-	-	-	-	-	-	-	-	-	-	-	-	-	-	-	-	-	-	-
A yunnanensis KU853435.1	-	-	-	-	-	-	-	-	-	-	-	-	-	-	-	-	-	-	-	-	-	-	-	-	-	-	-	-	-	-	-	-	-	-	-	-	-	-	-	-	-	-	-	-	-	-	-	-	-
A zollingeriana AB205599.1	.	.	.	.	.	.	.	.	.	.	.	.	.	.	.	.	.	.	.	.	.	.	.	.	.	.	.	.	.	.	.	.	.	.	.	.	.	.	.	.	.	.	.	.	.	.	.	.	.
AF425710.1 Terminalia chebula clone 442 ribulose-15-bisphosphate carboxylase/oxygenase large subunit (rbcL) gene partial cds chloroplast gene for chloroplast product	.	.	.	.	.	.	.	.	.	.	.	.	.	.	.	A	.	.	.	.	.	.	.	.	.	.	.	.	.	.	.	.	.	A	.	.	G	.	.	.	.	.	.	.	.	.	.	.	.
AY765269.1 Phyllanthus emblica ribulose-15-bisphosphate carboxylase/oxygenase large subunit (rbcL) gene partial cds chloroplast	.	.	.	.	.	C	.	.	.	.	.	.	.	.	.	C	.	.	.	.	.	.	.	.	.	.	.	.	.	.	.	.	.	A	.	.	G	.	.	.	.	.	.	.	.	C	.	.	.
EU175874.1 Picrorhiza kurrooa ribulose-15-bisphosphate carboxylase/oxygenase large subunit-like (rbcL) gene partial sequence chloroplast	.	.	.	.	.	.	A	.	.	C	.	.	.	.	.	A	.	.	.	.	.	C	.	.	.	.	.	.	.	.	.	.	.	.	.	.	G	.	.	G	.	.	.	.	.	.	.	.	.
EU196273.1 Dischidia chinensis ribulose-15-bisphosphate carboxylase/oxygenase large subunit (rbcL) gene partial cds chloroplast	.	.	.	.	.	.	.	.	.	.	.	.	.	.	.	A	.	.	.	.	.	.	.	.	.	.	.	.	.	.	.	.	.	A	.	.	G	.	.	.	.	.	.	C	.	.	.	.	.
FJ026474.1 Cissampelos pareira ribulose-15-bisphosphate carboxylase/oxygenase large subunit (rbcL) gene partial cds chloroplast	A	.	.	.	.	.	C	.	.	.	.	.	T	.	.	A	.	.	.	.	.	.	.	.	.	.	.	.	.	.	.	.	.	.	.	.	.	.	.	.	.	.	.	.	.	.	.	.	G
FJ026475.1 Cissampelos tropaeolifolia ribulose-15-bisphosphate carboxylase/oxygenase large subunit (rbcL) gene partial cds chloroplast	A	.	.	.	.	.	C	.	.	.	.	.	T	.	.	A	.	.	.	.	.	.	.	.	.	.	.	.	.	.	.	.	.	.	.	.	.	.	.	.	.	.	.	.	.	.	.	.	G
FJ381808.1 Terminalia bellirica ribulose-15-bisphosphate carboxylase/oxygenase large subunit (rbcL) gene partial cds chloroplast	.	.	.	.	.	.	.	.	.	.	.	.	.	.	.	A	.	.	.	.	.	.	.	.	.	.	.	.	.	.	.	.	.	A	.	.	G	.	.	.	.	.	.	.	.	.	.	.	.
FJ381812.1 Terminalia chebula ribulose-15-bisphosphate carboxylase/oxygenase large subunit (rbcL) gene partial cds chloroplast	.	.	.	.	.	.	.	.	.	.	.	.	.	.	.	A	.	.	.	.	.	.	.	.	.	.	.	.	.	.	.	.	.	A	.	.	G	.	.	.	.	.	.	.	.	.	.	.	.
JQ933290.1 Cuminum cyminum voucher L.H. Rechinger 51696 (E) ribulose-15-bisphosphate carboxylase/oxygenase large subunit (rbcL) gene partial cds plastid	.	.	.	.	.	.	.	.	.	.	.	.	.	.	.	A	.	.	.	.	.	.	.	.	T	.	.	.	.	.	.	.	.	A	.	.	G	.	.	.	.	.	.	.	.	.	.	.	.
KJ594156.1 Cissampelos pareira voucher DB2202 ribulose-15-bisphosphate carboxylase/oxygenase large subunit (rbcL) gene partial cds chloroplast	-	-	-	-	-	-	-	-	-	-	-	-	-	-	-	-	-	-	-	-	-	-	-	-	-	-	-	-	-	-	-	-	-	-	-	-	-	-	-	-	-	-	-	-	-	-	-	-	-
KJ667672.1 Picrorhiza kurrooa isolate SBB-1240 ribulose-15-biphosphate carboxylase/oxygenase large subunit (rbcL) gene partial cds chloroplast	-	-	-	-	-	-	-	-	-	-	-	-	-	-	-	-	-	-	-	-	-	-	-	-	-	-	-	-	-	-	-	-	-	-	-	-	-	-	-	-	-	-	-	-	-	-	-	-	-
KM055175.1 Piper retrofractum voucher A. Chaveerach 9 ribulose-15-bisphosphate carboxylase/oxygenase large subunit (rbcL) gene partial cds chloroplast	-	-	-	-	-	-	-	-	-	-	-	-	-	-	-	-	-	-	-	-	-	-	-	-	-	-	-	-	-	-	-	-	-	-	-	-	-	-	-	-	-	-	-	-	-	-	-	-	-
KM192089.1 Atractylodes lancea ribulose-15-bisphosphate carboxylase/oxygenase large subunit (rbcL) gene complete cds chloroplast	.	.	.	.	.	.	.	.	.	.	.	.	.	.	.	A	.	.	.	.	.	.	.	.	.	.	.	.	C	.	.	.	.	A	.	.	G	.	.	.	.	.	.	.	.	.	.	.	.
KP866817.1 Pimpinella anisum isolate DNAS-94-86453 ribulose-15-bisphosphate carboxylase/oxygenase large subunit (rbcL) gene partial cds chloroplast	-	-	-	-	-	-	-	-	-	-	-	-	-	-	-	-	-	-	-	-	-	-	-	-	-	-	-	-	-	-	-	-	-	-	-	-	-	-	-	-	-	-	-	-	-	-	-	-	-
KP866819.1 Pimpinella anisum isolate DNAS-96-86404 ribulose-15-bisphosphate carboxylase/oxygenase large subunit (rbcL) gene partial cds chloroplast	-	-	-	-	-	-	-	-	-	-	-	-	-	-	-	-	-	-	-	-	-	-	-	-	-	-	-	-	-	-	-	-	-	-	-	-	-	-	-	-	-	-	-	-	-	-	-	-	-
KP974261.1 Trachyspermum ammi voucher MoSEL-277 ribulose-15-bisphosphate carboxylase/oxygenase large subunit (rbcL) gene partial cds chloroplast	.	.	.	.	.	.	.	.	.	.	.	.	.	.	.	A	.	.	.	.	.	.	.	.	T	.	.	.	.	.	.	.	.	A	.	.	G	.	.	.	.	.	.	.	.	.	.	.	.
KR002656.1:55051-56478 Coriandrum sativum chloroplast complete genome	.	.	.	.	.	.	.	.	.	.	.	.	.	.	.	A	.	.	.	.	.	.	.	.	T	.	.	.	.	.	.	.	.	A	.	.	G	.	.	.	.	.	.	.	.	.	.	.	.
KR528698.1 Abroma augustum isolate BB0389 ribulose-15-bisphosphate carboxylase/oxygenase large subunit (rbcL) gene partial cds chloroplast	-	-	-	-	-	-	-	-	-	-	-	-	-	-	-	-	-	-	-	-	-	-	-	-	-	-	-	-	-	-	-	-	-	-	-	-	-	-	-	-	-	-	-	-	-	-	-	-	-
KR528698.1 Abroma augustum isolate BB0389 ribulose-15-bisphosphate carboxylase/oxygenase large subunit (rbcL) gene partial cds chloroplast(2)	-	-	-	-	-	-	-	-	-	-	-	-	-	-	-	-	-	-	-	-	-	-	-	-	-	-	-	-	-	-	-	-	-	-	-	-	-	-	-	-	-	-	-	-	-	-	-	-	-
KR528700.1 Abroma augustum isolate J486 ribulose-15-bisphosphate carboxylase/oxygenase large subunit (rbcL) gene partial cds chloroplast	-	-	-	-	-	-	-	-	-	-	-	-	-	-	-	-	-	-	-	-	-	-	-	-	-	-	-	-	-	-	-	-	-	-	-	-	-	-	-	-	-	-	-	-	-	-	-	-	-
KT963037.1:57409-58836 Angelica dahurica voucher 13T-05 chloroplast complete genome	.	.	.	.	.	.	.	.	.	.	.	.	.	.	.	A	.	.	.	.	.	.	.	.	T	.	.	.	.	.	.	.	.	A	.	.	G	.	.	.	.	.	.	.	.	.	.	.	.
KU499881.1 Pimpinella anisum voucher A2 ribulose-15-bisphosphate carboxylase/oxygenase large subunit (rbcL) gene partial cds chloroplast	-	-	-	-	-	-	-	-	-	-	-	-	-	-	-	-	-	-	-	-	-	-	-	-	-	-	-	-	-	-	-	-	-	-	-	-	-	-	-	-	-	-	-	-	-	-	-	-	-
KX171420.1:55969-57399 Tacca chantrieri plastid complete genome	.	.	.	.	.	C	.	.	.	.	.	.	.	.	.	A	.	.	.	.	.	.	.	.	.	.	.	.	.	.	.	.	.	A	.	.	T	.	.	.	.	.	.	.	.	.	.	.	.
KX180032.1 Picrorhiza kurrooa isolate SBB-1388 ribulose-15-bisphosphate carboxylase/oxygenase large subunit (rbcL) gene partial cds chloroplast	-	-	-	-	-	-	-	-	-	-	-	-	-	-	-	-	-	-	-	-	-	-	-	-	-	-	-	-	-	-	-	-	-	-	-	-	-	-	-	-	-	-	-	-	-	-	-	-	-
KX180034.1 Picrorhiza kurrooa isolate SBB-1389 ribulose-15-bisphosphate carboxylase/oxygenase large subunit (rbcL) gene partial cds chloroplast	-	-	-	-	-	-	-	-	-	-	-	-	-	-	-	-	-	-	-	-	-	-	-	-	-	-	-	-	-	-	-	-	-	-	-	-	-	-	-	-	-	-	-	-	-	-	-	-	-
KX527125.1 Dischidia formosana voucher CPG10060 ribulose-15-bisphosphate carboxylase/oxygenase large subunit (rbcL) gene partial cds chloroplast	.	.	.	.	.	.	.	.	.	.	.	.	.	.	.	A	.	.	.	.	.	.	.	.	.	.	.	.	.	.	.	.	.	A	.	.	G	.	.	.	.	.	.	.	.	.	.	.	.
KX527558.1 Tinospora crispa voucher WW Chen ZD s. n. ribulose-15-bisphosphate carboxylase/oxygenase large subunit (rbcL) gene partial cds chloroplast	A	.	.	.	.	.	C	.	.	.	.	.	T	.	.	A	.	.	.	.	.	.	.	.	.	.	.	.	.	.	.	.	.	.	.	.	.	.	.	.	.	.	.	.	.	C	.	.	G
KX546825.1 Cinnamomum bejolghota isolate J559 ribulose-15-bisphosphate carboxylase/oxygenase large subunit (rbcL) gene partial cds chloroplast	-	-	-	-	-	-	-	-	-	-	-	-	-	-	-	-	-	-	-	-	-	-	-	-	-	-	-	-	-	-	-	-	-	-	-	-	-	-	-	-	-	-	-	-	-	-	-	-	-
KY365710.1 Tinospora crispa voucher Chen ZD s.n. (PE) ribulose-15-bisphosphate carboxylase/oxygenase large subunit (rbcL) gene partial cds chloroplast	A	.	.	.	.	.	C	.	.	.	.	.	T	.	.	A	.	.	.	.	.	.	.	.	.	.	.	.	.	.	.	.	.	.	.	.	.	.	.	.	.	.	.	.	.	C	.	.	G
KY498684.1 Cladogynos orientalis voucher Tyh 11293 (HITBC) ribulose-15-bisphosphate carboxylase/oxygenase large subunit (rbcL) gene partial cds chloroplast	A	.	.	.	.	C	.	.	.	.	.	.	.	.	.	A	.	.	.	.	.	.	.	.	.	.	.	.	.	.	.	.	.	T	.	.	G	.	.	.	.	.	.	.	.	.	.	.	.
KY635878.1:58262-59689 Cinnamomum verum chloroplast complete genome	.	.	.	.	.	.	.	.	.	.	.	.	.	.	.	A	.	.	.	.	.	.	.	.	.	.	.	T	.	.	.	.	.	.	.	.	G	.	.	.	.	.	.	.	.	.	.	.	.
KY988320.1 Phyllanthus emblica voucher PFC161216-0044 ribulose-15-bisphosphate carboxylase/oxygenase large subunit (rbcL) gene partial cds chloroplast	-	-	-	-	-	-	-	-	-	-	-	-	-	-	-	-	-	-	-	-	-	-	-	-	-	-	-	-	-	-	-	-	-	-	-	-	-	-	-	-	-	-	-	-	-	-	-	-	-
KY988329.1 Terminalia chebula voucher PFC161220-0055 ribulose-15-bisphosphate carboxylase/oxygenase large subunit (rbcL) gene partial cds chloroplast	-	-	-	-	-	-	-	-	-	-	-	-	-	-	-	-	-	-	-	-	-	-	-	-	-	-	-	-	-	-	-	-	-	-	-	-	-	-	-	-	-	-	-	-	-	-	-	-	-
LC107029.1 Terminalia bellirica chloroplast rbcL gene for ribulose-15-bisphosphate carboxylase/oxygenase large subunit partial cds specimen voucher: KANA:C130911511TCH	-	-	-	-	-	-	-	-	-	-	-	-	-	-	-	-	-	-	-	-	-	-	-	-	-	-	-	-	-	-	-	-	-	-	-	-	-	-	-	-	-	-	-	-	-	-	-	-	-
LC383710.1 Aquilaria crassna chloroplast rbcL gene for ribulose-15-bisphosphate carboxylase/oxygenase large subunit partial cds	A	.	.	.	.	C	.	.	.	.	.	.	.	.	.	A	.	.	.	.	.	.	.	.	.	.	.	T	.	.	.	.	.	.	.	.	G	.	.	.	.	.	.	.	.	G	.	.	.
LC438868.1 Terminalia bellirica chloroplast gene for ribulose-15-bisphosphate carboxylase/oxygenase large subunit partial cds isolate: CHULA-018	-	-	-	-	-	-	-	-	-	-	-	-	-	-	-	-	-	-	-	-	-	-	-	-	-	-	-	-	-	-	-	-	-	-	-	-	-	-	-	-	-	-	-	-	-	-	-	-	-
LC461931.1 Piper retrofractum chloroplast gene for ribulose-15-bisphosphate carboxylase/oxygenase large subunit partial cds isolate: CHULA-011	-	-	-	-	-	-	-	-	-	-	-	-	-	-	-	-	-	-	-	-	-	-	-	-	-	-	-	-	-	-	-	-	-	-	-	-	-	-	-	-	-	-	-	-	-	-	-	-	-
MF435322.1 Cinnamomum sp. JH-2017 voucher UBDH:20-5404 ribulose 15-bisphosphate carboxylase/oxygenase large subunit (rbcL) gene partial cds chloroplast	-	-	-	-	-	-	-	-	-	-	-	-	-	-	-	-	-	-	-	-	-	-	-	-	-	-	-	-	-	-	-	-	-	-	-	-	-	-	-	-	-	-	-	-	-	-	-	-	-
MG266206.1 Rauvolfia serpentina voucher CMPR8780 ribulose-15-bisphosphate carboxylase/oxygenase large subunit (rbcL) gene partial cds chloroplast	-	-	-	-	-	-	-	-	-	-	-	-	-	-	-	-	-	-	-	-	-	-	-	-	-	-	-	-	-	-	-	-	-	-	-	-	-	-	-	-	-	-	-	-	-	-	-	-	-
MG874804.1:55241-56695 Atractylodes lancea chloroplast complete genome	.	.	.	.	.	.	.	.	.	.	.	.	.	.	.	A	.	.	.	.	.	.	.	.	.	.	.	.	C	.	.	.	.	A	.	.	G	.	.	.	.	.	.	.	.	.	.	.	.
MG946829.1 Coriandrum sativum ribulose-15-bisphosphate carboxylase/oxygenase large subunit gene partial cds chloroplast	.	.	.	.	.	.	.	.	.	.	.	.	.	.	.	A	.	.	.	.	.	.	.	.	T	.	.	.	.	.	.	.	.	A	.	.	G	.	.	.	.	.	.	.	.	.	.	.	.
MG946861.1 Rauvolfia serpentina ribulose-15-bisphosphate carboxylase/oxygenase large subunit gene partial cds chloroplast	.	.	.	.	.	.	.	.	.	.	.	.	.	.	.	A	.	.	.	.	.	.	.	.	.	.	.	.	.	.	.	.	.	A	.	.	G	.	.	.	.	.	.	.	.	.	.	.	.
MG946873.1 Trachyspermum ammi ribulose-15-bisphosphate carboxylase/oxygenase large subunit gene partial cds chloroplast	.	.	.	.	.	.	.	.	.	.	.	.	.	.	.	A	.	.	.	.	.	.	.	.	T	.	.	.	.	.	.	.	.	A	.	.	G	.	.	.	.	.	.	.	.	.	.	.	.
MG946899.1 Trachyspermum ammi ribulose-15-bisphosphate carboxylase/oxygenase large subunit gene partial cds chloroplast	.	.	.	.	.	.	.	.	.	.	.	.	.	.	.	A	.	.	.	.	.	.	.	.	T	.	.	.	.	.	.	.	.	A	.	.	G	.	.	.	.	.	.	.	.	.	.	.	.
MG946939.1 Cuminum cyminum ribulose-15-bisphosphate carboxylase/oxygenase large subunit gene partial cds chloroplast	.	.	.	.	.	.	.	.	.	.	.	.	.	.	.	A	.	.	.	.	.	.	.	.	T	.	.	.	.	.	.	.	.	A	.	.	G	.	.	.	.	.	.	.	.	.	.	.	.
MG963260.1:61382-62809 Dischidia albida chloroplast partial genome	.	.	.	.	.	C	.	.	.	.	.	.	.	.	.	A	.	.	.	.	.	.	.	.	.	.	.	.	.	.	.	.	.	A	.	.	G	.	.	.	.	.	.	.	.	.	.	.	.
MH101974.1 Syzygium aromaticum isolate s2 ribulose-15-bisphosphate carboxylase/oxygenase large subunit (rbcL) gene partial cds chloroplast	-	-	-	-	-	-	-	-	-	-	-	-	-	-	-	-	-	-	-	-	-	-	-	-	-	-	-	-	-	-	-	-	-	-	-	-	-	-	-	-	-	-	-	-	-	-	-	-	-
MH101978.1 Syzygium aromaticum isolate s6 ribulose-15-bisphosphate carboxylase/oxygenase large subunit (rbcL) gene partial cds chloroplast	-	-	-	-	-	-	-	-	-	-	-	-	-	-	-	-	-	-	-	-	-	-	-	-	-	-	-	-	-	-	-	-	-	-	-	-	-	-	-	-	-	-	-	-	-	-	-	-	-
MH161428.1:58486-59949 Zingiber officinale chloroplast complete genome	A	.	.	.	.	C	.	.	.	.	.	.	.	.	.	A	.	.	.	.	.	.	.	.	T	.	.	.	.	.	.	.	.	T	.	.	T	.	.	.	.	.	.	.	.	.	.	.	.
MH332433.1 Aglaia tomentosa voucher gp-348 ribulose-15-bisphosphate carboxylase/oxygenase large subunit (rbcL) gene partial cds chloroplast	-	-	-	-	-	-	-	-	-	-	-	-	-	-	-	-	-	-	-	-	-	-	-	-	-	-	-	-	-	-	-	-	-	-	-	-	-	-	-	-	-	-	-	-	-	-	-	-	-
MH603448.1:57007-58449 Zingiber officinale isolate 90-1128 plastid partial genome	A	.	.	.	.	C	.	.	.	.	.	.	.	.	.	A	.	.	.	.	.	.	.	.	T	.	.	.	.	.	.	.	.	T	.	.	T	.	.	.	.	.	.	.	.	.	.	.	.
MH778101.1:58210-59637 Diospyros maclurei chloroplast complete genome	A	.	.	.	.	.	.	.	.	.	.	.	.	A	.	A	.	.	.	.	.	.	.	.	.	.	.	T	.	.	.	.	.	A	.	.	G	.	.	.	.	.	.	.	.	.	.	.	.
MH778544.1:55479-56906 Angelica sinensis isolate MG2 chloroplast complete genome	.	.	.	.	.	.	.	.	.	.	.	.	.	.	.	A	.	.	.	.	.	.	.	.	T	.	.	.	.	.	.	.	.	A	.	.	G	.	.	.	.	.	.	.	.	.	.	.	.
MK209001.1:59395-60837 Kaempferia galanga chloroplast complete genome	A	.	.	.	.	C	.	.	.	.	.	.	.	.	.	A	.	.	.	.	.	.	.	.	T	.	.	.	.	.	.	.	.	T	.	.	T	.	.	.	.	.	.	.	.	.	.	.	.
MK262728.1:58813-60276 Alpinia katsumadae chloroplast complete genome	A	.	.	.	.	.	.	.	.	.	.	.	.	.	.	A	.	.	.	.	.	.	.	.	.	.	.	.	.	.	.	.	.	A	.	.	T	.	.	.	.	.	.	.	.	.	.	.	.
MK262729.1:58254-59717 Alpinia oxyphylla chloroplast complete genome	A	.	.	.	.	.	.	.	.	.	.	.	.	.	.	A	.	.	.	.	.	.	.	.	.	.	.	.	.	.	.	.	.	A	.	.	T	.	.	.	.	.	.	.	.	.	.	.	.
MK331713.1:56857-58284 Osbeckia stellata chloroplast complete genome	.	.	.	.	.	.	.	.	.	.	.	.	.	.	.	A	.	.	.	.	.	.	.	.	.	.	.	.	.	.	.	.	.	.	.	.	.	.	.	.	.	.	.	.	.	.	.	.	.
MK637743.1:54809-56248 Lepidium sativum chloroplast complete genome	.	.	.	.	.	.	.	.	.	.	.	.	.	.	.	A	.	.	.	.	.	.	.	.	.	.	.	.	.	.	.	.	.	A	.	.	G	.	.	.	.	.	.	.	.	C	.	.	.
MK688990.1:55457-56884 Angelica sinensis isolate wem chloroplast complete genome	.	.	.	.	.	.	.	.	.	.	.	.	.	.	.	A	.	.	.	.	.	.	.	.	T	.	.	.	.	.	.	.	.	A	.	.	G	.	.	.	.	.	.	.	.	.	.	.	.
MK688991.1:55471-56898 Angelica sinensis isolate wmx chloroplast complete genome	.	.	.	.	.	.	.	.	.	.	.	.	.	.	.	A	.	.	.	.	.	.	.	.	T	.	.	.	.	.	.	.	.	A	.	.	G	.	.	.	.	.	.	.	.	.	.	.	.
MK779998.1:c73775-72342 Aquilaria crassna voucher ZhangHN02 chloroplast complete genome	A	.	.	.	.	C	.	.	.	.	.	.	.	.	.	A	.	.	.	.	.	.	.	.	.	.	.	T	.	.	.	.	.	.	.	.	G	.	.	.	.	.	.	.	.	G	.	.	.
MK840839.1 Plumbago indica voucher CMPR8785 ribulose 15-bisphosphate carboxylase/oxygenase large subunit (rbcL) gene partial cds chloroplast	-	-	-	-	-	-	-	-	-	-	-	-	-	-	-	-	-	-	-	-	-	-	-	-	-	-	-	-	-	-	-	-	-	-	-	-	-	-	-	-	-	-	-	-	-	-	-	-	-
MK889505.1:59374-60837 Wurfbainia longiligularis chloroplast complete genome	A	.	.	.	.	.	.	.	.	.	.	.	.	.	.	A	.	.	.	.	.	.	.	.	.	.	.	.	.	.	.	.	.	A	.	.	T	.	.	.	.	.	.	.	.	.	.	.	.
MN106246.1:58828-60285 Aglaia odorata chloroplast complete genome	.	.	.	.	.	C	.	.	.	.	.	.	.	.	.	A	.	.	.	.	.	.	.	.	.	.	.	.	.	.	.	.	.	A	.	.	T	.	.	.	.	.	.	.	.	C	.	.	.
MN125348.1:c73691-72258 Aquilaria crassna chloroplast complete genome	A	.	.	.	.	C	.	.	.	.	.	.	.	.	.	A	.	.	.	.	.	.	.	.	.	.	.	T	.	.	.	.	.	.	.	.	G	.	.	.	.	.	.	.	.	G	.	.	.
MN125633.1 Phyllanthus emblica ribulose-15-bisphosphate carboxylase/oxygenase large subunit (rbcL) gene partial cds chloroplast	-	-	-	-	-	-	-	-	-	-	-	-	-	-	-	-	-	-	-	-	-	-	-	-	-	-	-	-	-	-	-	-	-	-	-	-	-	-	-	-	-	-	-	-	-	-	-	-	-
MN176145.1:54809-56248 Lepidium sativum chloroplast complete genome	.	.	.	.	.	.	.	.	.	.	.	.	.	.	.	A	.	.	.	.	.	.	.	.	.	.	.	.	.	.	.	.	.	A	.	.	G	.	.	.	.	.	.	.	.	C	.	.	.
MN216838.1 Cissampelos sp. MP 778 ribulose-15-bisphosphate carboxylase/oxygenase large subunit (rbcL) gene partial cds chloroplast	-	-	-	-	-	-	-	-	-	-	-	-	-	-	-	-	-	-	-	-	-	-	-	-	-	-	-	-	-	-	-	-	-	-	-	-	-	-	-	-	-	-	-	-	-	-	-	-	-
MN366758.1 Shirakiopsis aubrevillei voucher FHO-CX65 ribulose-15-bisphosphate carboxylase/oxygenase large subunit (rbcL) gene partial cds chloroplast	-	-	-	-	-	-	-	-	-	-	-	-	-	-	-	-	-	-	-	-	-	-	-	-	-	-	-	-	-	-	-	-	-	-	-	-	-	-	-	-	-	-	-	-	-	-	-	-	-
MN366835.1 Mansonia altissima voucher IDRCG048-13 BRLU NB0594 ribulose-15-bisphosphate carboxylase/oxygenase large subunit (rbcL) gene partial cds chloroplast	-	-	-	-	-	-	-	-	-	-	-	-	-	-	-	-	-	-	-	-	-	-	-	-	-	-	-	-	-	-	-	-	-	-	-	-	-	-	-	-	-	-	-	-	-	-	-	-	-
MN480804.1:56977-58404 Rauvolfia verticillata voucher IBSC:W.N. Chen 2019001 plastid complete genome	.	.	.	.	.	.	.	.	.	.	.	.	.	.	.	A	.	.	.	.	.	.	.	.	.	.	.	.	.	.	.	.	.	A	.	.	G	.	.	.	.	.	.	.	.	.	.	.	.
MN689735.1:58333-59781 Cinnamomum camphora isolate 6c chloroplast complete genome	.	.	.	.	.	.	.	.	.	.	.	.	.	.	.	A	.	.	.	.	.	.	.	.	.	.	.	T	.	.	.	.	.	.	.	.	G	.	.	.	.	.	.	.	.	.	.	.	.
MN698963.1:90003-91430 Cinnamomum aromaticum chloroplast complete genome	.	.	.	.	.	.	.	.	.	.	.	.	.	.	.	A	.	.	.	.	.	.	.	.	.	.	.	T	.	.	.	.	.	.	.	.	G	.	.	.	.	.	.	.	.	.	.	.	.
MN711725.1:56736-58184 Phyllanthus emblica chloroplast complete genome	.	.	.	.	.	C	.	.	.	.	.	.	.	.	.	C	.	.	.	.	.	.	.	.	.	.	.	.	.	.	.	.	.	A	.	.	G	.	.	.	.	.	.	.	.	C	.	.	.
MN727386.1:59017-60465 Tinospora sinensis chloroplast complete genome	A	.	.	.	.	.	C	.	.	.	.	.	T	.	.	A	.	.	.	.	.	.	.	.	.	.	.	.	.	.	.	.	.	.	.	.	.	.	.	.	.	.	.	.	.	C	.	.	G
MN736954.1:59226-60653 Terminalia chebula chloroplast complete genome	.	.	.	.	.	.	.	.	.	.	.	.	.	.	.	A	.	.	.	.	.	.	.	.	.	.	.	.	.	.	.	.	.	A	.	.	G	.	.	.	.	.	.	.	.	.	.	.	.
MN736958.1:57723-59186 Zingiber officinale chloroplast complete genome	A	.	.	.	.	C	.	.	.	.	.	.	.	.	.	A	.	.	.	.	.	.	.	.	T	.	.	.	.	.	.	.	.	T	.	.	T	.	.	.	.	.	.	.	.	.	.	.	.
MN746306.1:58534-59961 Syzygium aromaticum chloroplast complete genome	.	.	.	.	.	C	.	.	.	.	.	.	.	.	.	A	.	.	.	.	.	.	.	.	.	.	.	.	.	.	.	.	.	A	.	.	G	.	.	.	.	.	.	.	.	.	.	.	.
MN901636.1:55564-56991 Cuminum cyminum chloroplast complete genome	.	.	.	.	.	.	.	.	.	.	.	.	.	.	.	A	.	.	.	.	.	.	.	.	T	.	.	.	.	.	.	.	.	A	.	.	G	.	.	.	.	.	.	.	.	.	.	.	.
MN931250.1:59454-60917 Wurfbainia villosa chloroplast complete genome	A	.	.	.	.	.	.	.	.	.	.	.	.	.	.	A	.	.	.	.	.	.	.	.	.	.	.	.	.	.	.	.	.	A	.	.	T	.	.	.	.	.	.	.	.	.	.	.	.
MT120766.1:c6887-5460 Glycyrrhiza glabra voucher MO:Kurbanov 2054 chloroplast complete genome	.	.	.	C	.	C	.	.	.	.	.	.	.	.	.	A	.	.	.	.	.	.	.	.	.	.	.	.	.	.	.	.	.	T	.	.	.	.	.	T	.	.	.	.	.	.	.	.	.
MT120769.1:c6887-5460 Glycyrrhiza glabra voucher TASH:G.Kinzikayeva et al. 6427 chloroplast complete genome	.	.	.	C	.	C	.	.	.	.	.	.	.	.	.	A	.	.	.	.	.	.	.	.	.	.	.	.	.	.	.	.	.	T	.	.	.	.	.	T	.	.	.	.	.	.	.	.	.
MT120771.1:c6886-5459 Glycyrrhiza glabra voucher LE:B.Vasyukov et al. s.n. chloroplast complete genome	.	.	.	C	.	C	.	.	.	.	.	.	.	.	.	A	.	.	.	.	.	.	.	.	.	.	.	.	.	.	.	.	.	T	.	.	.	.	.	T	.	.	.	.	.	.	.	.	.
MT834522.1:55279-56712 Atractylodes lancea chloroplast complete genome	.	.	.	.	.	.	.	.	.	.	.	.	.	.	.	A	.	.	.	.	.	.	.	.	.	.	.	.	C	.	.	.	.	A	.	.	G	.	.	.	.	.	.	.	.	.	.	.	.
MT921977.1:57421-58848 Angelica anomala voucher HLQA10057 chloroplast complete genome	.	.	.	.	.	.	.	.	.	.	.	.	.	.	.	A	.	.	.	.	.	.	.	.	T	.	.	.	.	.	.	.	.	A	.	.	G	.	.	.	.	.	.	.	.	.	.	.	.
MT982391.1:55479-56906 Angelica sinensis voucher ASINE220200814 chloroplast complete genome	.	.	.	.	.	.	.	.	.	.	.	.	.	.	.	A	.	.	.	.	.	.	.	.	T	.	.	.	.	.	.	.	.	A	.	.	G	.	.	.	.	.	.	.	.	.	.	.	.
MW145134.1:59299-60762 Wurfbainia neoaurantiaca voucher Y20180726015 chloroplast complete genome	A	.	.	.	.	.	.	.	.	.	.	.	.	.	.	A	.	.	.	.	.	.	.	.	.	.	.	.	.	.	.	.	.	A	.	.	T	.	.	.	.	.	.	.	.	.	.	.	.
MW284876.1:56806-58233 Angelica biserrata voucher Liao 2019091801 chloroplast complete genome	.	.	.	.	.	.	.	.	.	.	.	.	.	.	.	A	.	.	.	.	.	.	.	.	T	.	.	.	.	.	.	.	.	A	.	.	G	.	.	.	.	.	.	.	.	.	.	.	.
NC 029392.1:57409-58836 Angelica dahurica voucher 13T-05 chloroplast complete genome	.	.	.	.	.	.	.	.	.	.	.	.	.	.	.	A	.	.	.	.	.	.	.	.	T	.	.	.	.	.	.	.	.	A	.	.	G	.	.	.	.	.	.	.	.	.	.	.	.
NC 036935.1:58713-60176 Amomum krervanh chloroplast complete genome	A	.	.	.	.	.	.	.	.	.	.	.	.	.	.	A	.	.	.	.	.	.	.	.	.	.	.	.	.	.	.	.	.	A	.	.	T	.	.	.	.	.	.	.	.	.	.	.	.
NC 036992.1:59357-60820 Amomum compactum chloroplast complete genome	A	.	.	.	.	.	.	.	.	.	.	.	.	.	.	A	.	.	.	.	.	.	.	.	.	.	.	.	.	.	.	.	.	A	.	.	T	.	.	.	.	.	.	.	.	.	.	.	.
NC 037483.1:55241-56695 Atractylodes lancea chloroplast complete genome	.	.	.	.	.	.	.	.	.	.	.	.	.	.	.	A	.	.	.	.	.	.	.	.	.	.	.	.	C	.	.	.	.	A	.	.	G	.	.	.	.	.	.	.	.	.	.	.	.
NC 040851.1:59395-60837 Kaempferia galanga chloroplast complete genome	A	.	.	.	.	C	.	.	.	.	.	.	.	.	.	A	.	.	.	.	.	.	.	.	T	.	.	.	.	.	.	.	.	T	.	.	T	.	.	.	.	.	.	.	.	.	.	.	.
NC 042153.1:54310-55758 Tinospora cordifolia voucher SUPG015 chloroplast complete genome	A	.	.	.	.	.	C	.	.	.	.	.	T	.	.	A	.	.	.	.	.	.	.	.	.	.	.	.	.	.	.	.	.	.	.	.	.	.	.	.	.	.	.	.	.	C	.	.	G
NC 042160.1:58235-59662 Diospyros hainanensis chloroplast complete genome	A	.	.	.	.	.	.	.	.	.	.	.	.	.	.	A	.	.	.	.	.	.	.	.	.	.	.	T	.	.	.	.	.	A	.	.	G	.	.	.	.	.	.	.	.	.	.	.	.
NC 042161.1:58210-59637 Diospyros maclurei chloroplast complete genome	A	.	.	.	.	.	.	.	.	.	.	.	.	A	.	A	.	.	.	.	.	.	.	.	.	.	.	T	.	.	.	.	.	A	.	.	G	.	.	.	.	.	.	.	.	.	.	.	.
NC 042826.1:55458-56885 Angelica sinensis isolate MG5 chloroplast complete genome	.	.	.	.	.	.	.	.	.	.	.	.	.	.	.	A	.	.	.	.	.	.	.	.	T	.	.	.	.	.	.	.	.	A	.	.	G	.	.	.	.	.	.	.	.	.	.	.	.
NC 043844.1:c73775-72342 Aquilaria crassna voucher ZhangHN02 chloroplast complete genome	A	.	.	.	.	C	.	.	.	.	.	.	.	.	.	A	.	.	.	.	.	.	.	.	.	.	.	T	.	.	.	.	.	.	.	.	G	.	.	.	.	.	.	.	.	G	.	.	.
NC 044775.1:58486-59949 Zingiber officinale chloroplast complete genome	A	.	.	.	.	C	.	.	.	.	.	.	.	.	.	A	.	.	.	.	.	.	.	.	T	.	.	.	.	.	.	.	.	T	.	.	T	.	.	.	.	.	.	.	.	.	.	.	.
NC 046486.1:56857-58284 Osbeckia stellata chloroplast complete genome	.	.	.	.	.	.	.	.	.	.	.	.	.	.	.	A	.	.	.	.	.	.	.	.	.	.	.	.	.	.	.	.	.	.	.	.	.	.	.	.	.	.	.	.	.	.	.	.	.
NC 046879.1:55564-56991 Cuminum cyminum chloroplast complete genome	.	.	.	.	.	.	.	.	.	.	.	.	.	.	.	A	.	.	.	.	.	.	.	.	T	.	.	.	.	.	.	.	.	A	.	.	G	.	.	.	.	.	.	.	.	.	.	.	.
NC 047178.1:54809-56248 Lepidium sativum chloroplast complete genome	.	.	.	.	.	.	.	.	.	.	.	.	.	.	.	A	.	.	.	.	.	.	.	.	.	.	.	.	.	.	.	.	.	A	.	.	G	.	.	.	.	.	.	.	.	C	.	.	.
NC 047244.1:56499-57926 Rauvolfia serpentina chloroplast complete genome	.	.	.	.	.	.	.	.	.	.	.	.	.	.	.	A	.	.	.	.	.	.	.	.	.	.	.	.	.	.	.	.	.	A	.	.	G	.	.	.	.	.	.	.	.	.	.	.	.
NC 047249.1:58534-59961 Syzygium aromaticum chloroplast complete genome	.	.	.	.	.	C	.	.	.	.	.	.	.	.	.	A	.	.	.	.	.	.	.	.	.	.	.	.	.	.	.	.	.	A	.	.	G	.	.	.	.	.	.	.	.	.	.	.	.
NC 047468.1:59226-60653 Terminalia chebula chloroplast complete genome	.	.	.	.	.	.	.	.	.	.	.	.	.	.	.	A	.	.	.	.	.	.	.	.	.	.	.	.	.	.	.	.	.	A	.	.	G	.	.	.	.	.	.	.	.	.	.	.	.
NC 047477.1:56736-58184 Phyllanthus emblica chloroplast complete genome	.	.	.	.	.	C	.	.	.	.	.	.	.	.	.	C	.	.	.	.	.	.	.	.	.	.	.	.	.	.	.	.	.	A	.	.	G	.	.	.	.	.	.	.	.	C	.	.	.
NC 048461.1:58813-60276 Alpinia katsumadae chloroplast complete genome	A	.	.	.	.	.	.	.	.	.	.	.	.	.	.	A	.	.	.	.	.	.	.	.	.	.	.	.	.	.	.	.	.	A	.	.	T	.	.	.	.	.	.	.	.	.	.	.	.
NC 048994.1:58828-60285 Aglaia odorata chloroplast complete genome	.	.	.	.	.	C	.	.	.	.	.	.	.	.	.	A	.	.	.	.	.	.	.	.	.	.	.	.	.	.	.	.	.	A	.	.	T	.	.	.	.	.	.	.	.	C	.	.	.
NC 050346.1:58267-59694 Cinnamomum kotoense chloroplast complete genome	.	.	.	.	.	.	.	.	.	.	.	.	.	.	.	A	.	.	.	.	.	.	.	.	.	.	.	T	.	.	.	.	.	.	.	.	G	.	.	.	.	.	.	.	.	.	.	.	.
NC 051890.1:57222-58649 Angelica sylvestris voucher GRIN-PI54393 chloroplast complete genome	.	.	.	.	.	.	.	.	.	.	.	.	.	.	.	A	.	.	.	.	.	.	.	.	T	.	.	.	.	.	.	.	.	A	.	.	G	.	.	.	.	.	.	.	.	.	.	.	.
U26330.2 Osbeckia stellata ribulose-15-bisphosphate carboxylase oxygenase large subunit (rbcL) gene partial cds chloroplast gene for chloroplast product	.	.	.	.	.	.	.	.	.	.	.	.	.	.	.	A	.	.	.	.	.	.	.	.	.	.	.	.	.	.	.	.	.	.	.	.	.	.	.	.	.	.	.	.	.	.	.	.	.
	860	861	862	863	864	865	866	867	868	869	870	871	872	873	874	875	876	877	878	879	880	881	882	883	884	885	886	887	888	889	890	891	892	893	894	895	896	897	898	899	900	901	902	903	904	905	906	907	908
A tagala NC 041455.1*	A	T	G	G	C	C	T	A	C	T	T	C	T	T	C	A	C	A	T	C	C	A	T	C	G	C	G	C	A	A	T	G	C	A	T	G	C	A	G	T	T	A	T	T	G	A	T	A	G
A pierrei KP998768.1*	.	.	.	.	.	.	.	.	.	.	.	.	.	.	.	.	.	.	.	.	.	.	.	.	.	.	.	.	.	.	.	.	.	.	.	.	.	.	.	.	.	.	.	.	.	.	.	.	.
A pothieri KP998769.1*	.	.	.	.	.	.	.	.	.	.	.	.	.	.	.	.	.	.	.	.	.	.	C	.	.	.	.	.	.	.	.	.	.	.	.	.	.	.	.	.	.	.	.	.	.	.	.	.	.
A albida AB205585.1	.	.	.	.	.	.	.	.	.	.	.	.	.	.	.	.	.	.	.	.	.	.	.	.	.	.	.	.	.	.	.	.	.	.	.	.	.	.	.	.	.	.	.	.	.	.	.	.	.
A arborea AB205586.1	.	.	.	.	.	.	.	.	.	.	.	.	.	.	.	.	.	.	.	.	.	.	.	.	.	.	.	.	.	.	.	.	.	.	.	.	.	.	.	.	.	.	.	.	.	.	.	.	.
A boosii KX212893.1	-	-	-	-	-	-	-	-	-	-	-	-	-	-	-	-	-	-	-	-	-	-	-	-	-	-	-	-	-	-	-	-	-	-	-	-	-	-	-	-	-	-	-	-	-	-	-	-	-
A bracteolata MH216002.1	-	-	-	-	-	-	-	-	-	-	-	-	-	-	-	-	-	-	-	-	-	-	-	-	-	-	-	-	-	-	-	-	-	-	-	-	-	-	-	-	-	-	-	-	-	-	-	-	-
A burelae AB205587.1	.	.	.	.	.	.	.	.	.	.	.	.	.	.	.	.	.	.	.	.	.	.	.	.	.	.	.	.	.	.	.	.	.	.	.	.	.	.	.	.	.	.	.	.	.	.	.	.	.
A californica GQ248551.1	-	-	-	-	-	-	-	-	-	-	-	-	-	-	-	-	-	-	-	-	-	-	-	-	-	-	-	-	-	-	-	-	-	-	-	-	-	-	-	-	-	-	-	-	-	-	-	-	-
A clematitis AB205588.1	.	.	.	.	A	.	.	.	.	.	.	.	.	.	.	.	.	.	.	.	.	.	.	.	.	.	.	.	.	.	.	.	.	.	.	.	.	.	.	.	.	.	.	.	.	.	.	.	.
A clematitis HE963331.1	-	-	-	-	-	-	-	-	-	-	-	-	-	-	-	-	-	-	-	-	-	-	-	-	-	-	-	-	-	-	-	-	-	-	-	-	-	-	-	-	-	-	-	-	-	-	-	-	-
A clematitis KM360650.1	.	.	.	.	A	.	.	.	.	.	.	.	.	.	.	.	.	.	.	.	.	.	.	.	.	.	.	.	.	.	.	.	.	.	.	.	.	.	.	.	.	.	.	.	.	.	.	.	.
A contorta NC 036152.1*	.	.	.	.	A	.	.	.	.	.	.	.	.	.	.	.	.	.	.	.	.	.	.	.	.	.	.	.	.	.	.	.	.	.	.	.	.	.	.	.	.	.	.	.	.	.	.	.	.
A convolvulacea AB205589.1	.	.	.	.	.	.	.	.	.	.	.	.	.	.	.	.	.	.	.	.	.	.	.	.	.	.	.	.	.	.	.	.	.	.	.	.	.	.	.	.	.	.	.	.	.	.	.	.	.
A cucurbitoides KF181558.1	-	-	-	-	-	-	-	-	-	-	-	-	-	-	-	-	-	-	-	-	-	-	-	-	-	-	-	-	-	-	-	-	-	-	-	-	-	-	-	-	-	-	-	-	-	-	-	-	-
A debilis NC 036153.1*	.	.	.	.	A	.	.	.	.	.	.	.	.	.	.	.	.	.	.	.	.	.	.	.	.	.	.	.	.	.	.	.	.	.	.	.	.	.	.	.	.	.	.	.	.	.	.	.	.
A eriantha AB205590.1	.	.	.	.	.	.	.	.	.	.	.	.	.	.	.	.	.	.	.	.	.	.	.	.	.	.	.	.	.	.	.	.	.	.	.	.	.	.	.	.	.	.	.	.	.	.	.	.	.
A fangchi JX944484.1	-	-	-	-	-	-	-	-	-	-	-	-	-	-	-	-	-	-	-	-	-	-	-	-	-	-	-	-	-	-	-	-	-	-	-	-	-	-	-	-	-	-	-	-	-	-	-	-	-
A fangchi KP094961.1	-	-	-	-	-	-	-	-	-	-	-	-	-	-	-	-	-	-	-	-	-	-	-	-	-	-	-	-	-	-	-	-	-	-	-	-	-	-	-	-	-	-	-	-	-	-	-	-	-
A fimbriata KU054390.1	-	-	-	-	-	-	-	-	-	-	-	-	-	-	-	-	-	-	-	-	-	-	-	-	-	-	-	-	-	-	-	-	-	-	-	-	-	-	-	-	-	-	-	-	-	-	-	-	-
A fimbriata MF349335.1	-	-	-	-	-	-	-	-	-	-	-	-	-	-	-	-	-	-	-	-	-	-	-	-	-	-	-	-	-	-	-	-	-	-	-	-	-	-	-	-	-	-	-	-	-	-	-	-	-
A fordiana KP094727.1	-	-	-	-	-	-	-	-	-	-	-	-	-	-	-	-	-	-	-	-	-	-	-	-	-	-	-	-	-	-	-	-	-	-	-	-	-	-	-	-	-	-	-	-	-	-	-	-	-
A gigantea KP998764.1*	.	.	.	.	.	.	.	.	.	.	.	.	.	.	.	.	.	.	.	.	.	.	.	.	.	.	.	.	.	.	.	.	.	.	.	.	.	.	.	.	.	.	.	.	.	.	.	.	.
A grandiflora KP998765.1*	.	.	.	.	.	.	.	.	.	.	.	.	.	.	.	.	.	.	.	.	.	.	C	.	.	.	.	.	.	.	.	.	.	.	.	.	.	.	.	.	.	.	.	.	.	.	.	.	.
A heterophylla KU853431.1	-	-	-	-	-	-	-	-	-	-	-	-	-	-	-	-	-	-	-	-	-	-	-	-	-	-	-	-	-	-	-	-	-	-	-	-	-	-	-	-	-	-	-	-	-	-	-	-	-
A indica KF425775.1	-	-	-	-	-	-	-	-	-	-	-	-	-	-	-	-	-	-	-	-	-	-	-	-	-	-	-	-	-	-	-	-	-	-	-	-	-	-	-	-	-	-	-	-	-	-	-	-	-
A indica KF498586.1	-	-	-	-	-	-	-	-	-	-	-	-	-	-	-	-	-	-	-	-	-	-	-	-	-	-	-	-	-	-	-	-	-	-	-	-	-	-	-	-	-	-	-	-	-	-	-	-	-
A kaempferi NC 041452.1*	.	.	.	.	.	.	.	.	.	.	.	.	.	.	.	.	.	.	.	.	.	.	.	.	.	.	.	.	.	.	.	.	.	.	.	.	.	.	.	.	.	.	.	.	.	.	.	.	.
A kerrii KP998766.1*	.	.	.	.	A	.	.	.	.	.	.	.	.	.	.	.	.	.	.	.	.	.	.	.	.	.	.	.	.	.	.	.	.	.	.	.	.	.	.	.	.	.	.	.	.	.	.	.	.
A krisagathra KF498589.1	-	-	-	-	-	-	-	-	-	-	-	-	-	-	-	-	-	-	-	-	-	-	-	-	-	-	-	-	-	-	-	-	-	-	-	-	-	-	-	-	-	-	-	-	-	-	-	-	-
A kunmingensis NC 041451.1*	.	.	.	.	.	.	.	.	.	.	.	.	.	.	.	.	.	.	.	.	.	.	.	.	.	.	.	.	.	.	.	.	.	.	.	.	.	.	.	.	.	.	.	.	.	.	.	.	.
A littoralis KP998767.1*	.	.	.	.	.	.	.	.	.	.	.	.	.	.	.	.	.	.	.	.	.	.	.	.	.	.	.	.	.	.	.	.	.	.	.	.	.	.	.	.	.	.	.	.	.	.	.	.	.
A lutea HE963334.1	-	-	-	-	-	-	-	-	-	-	-	-	-	-	-	-	-	-	-	-	-	-	-	-	-	-	-	-	-	-	-	-	-	-	-	-	-	-	-	-	-	-	-	-	-	-	-	-	-
A macrophylla NC 041453.1*	.	.	.	.	.	.	.	.	.	.	.	.	.	.	.	.	.	.	.	.	.	.	.	.	.	.	.	.	.	.	.	.	.	.	.	.	.	.	.	.	.	.	.	.	.	.	.	.	.
A manshuriensis JX944488.1	-	-	-	-	-	-	-	-	-	-	-	-	-	-	-	-	-	-	-	-	-	-	-	-	-	-	-	-	-	-	-	-	-	-	-	-	-	-	-	-	-	-	-	-	-	-	-	-	-
A manshuriensis KP088477.1	.	.	.	.	.	.	.	.	.	.	.	.	.	.	.	.	.	.	.	.	.	.	.	.	.	.	.	.	.	.	.	.	.	.	.	.	.	.	.	.	.	.	.	.	.	.	.	.	.
A maxima AB205594.1	.	.	.	.	.	.	.	.	.	.	.	.	.	.	.	.	.	.	.	.	.	.	.	.	.	.	.	.	.	.	.	.	.	.	.	.	.	.	.	.	.	.	.	.	.	.	.	.	.
A maxima KJ594105.1	-	-	-	-	-	-	-	-	-	-	-	-	-	-	-	-	-	-	-	-	-	-	-	-	-	-	-	-	-	-	-	-	-	-	-	-	-	-	-	-	-	-	-	-	-	-	-	-	-
A maxima KJ594106.1	-	-	-	-	-	-	-	-	-	-	-	-	-	-	-	-	-	-	-	-	-	-	-	-	-	-	-	-	-	-	-	-	-	-	-	-	-	-	-	-	-	-	-	-	-	-	-	-	-
A micrantha AB205595.1	.	.	.	.	.	.	.	.	.	.	.	.	.	.	.	.	.	.	.	.	.	.	.	.	.	.	.	.	.	.	.	.	.	.	.	.	.	.	.	.	.	.	.	.	.	.	.	.	.
[truncated: 1,383 more rows]
[truncated: 31 more columns]

## Sheet: Info
Title	fasta file
Format
DataType	Nucleotide
177
Number Sites	1513
Identical	.
Missing	?
Indel	-
