# Supplementary material for: A PCR-lateral flow immunochromatographic assay (PCR-LFA) for detecting Aristolochia species, the plants responsible for aristolochic acid nephropathy
Source: Sci Rep. 2022 Jul 16;12:12188. doi: 10.1038/s41598-022-16528-1 (PMC9288547; doi:10.1038/s41598-022-16528-1)
Supplement: Supplementary file 9 — Supplementary Information 9. [file 41598_2022_16528_MOESM9_ESM.xlsx]

## Sheet: Sequence Data
Supplementary Table S3 RbcL nucleotide alignment of the genus Aristolochia, sister genus of Aristolochia and non-Aristolochia plants.
																						1	2	3	4	5	6	7	8	9	10	11	12	13	14	15	16	17	18	19	20	21	22	23	24	25	26	27	28
KP903720.1 Aristolochia anguicida voucher MUS-5405 ribulose-15-bisphosphate carboxylase/oxygenase large subunit (rbcL) gene complete cds chloroplast	-	-	-	-	-	-	-	-	-	-	-	-	-	-	-	-	-	-	-	-	-	A	T	G	T	C	A	C	C	A	C	A	A	A	C	A	G	A	G	A	C	T	A	A	A	G	C	A	A
KP998764.1 Aristolochia gigantea voucher MUS-5393 ribulose-15-bisphosphate carboxylase/oxygenase large subunit (rbcL) gene complete cds chloroplast	-	-	-	-	-	-	-	-	-	-	-	-	-	-	-	-	-	-	-	-	-	.	.	.	.	.	.	.	.	.	.	.	.	.	.	.	.	.	.	.	.	.	.	.	.	.	.	.	.
KP998765.1 Aristolochia grandiflora voucher MUS-5391 ribulose-15-bisphosphate carboxylase/oxygenase large subunit (rbcL) gene complete cds chloroplast	-	-	-	-	-	-	-	-	-	-	-	-	-	-	-	-	-	-	-	-	-	.	.	.	.	.	.	.	.	.	.	.	.	.	.	.	.	.	.	.	.	.	.	.	.	.	.	.	.
KP998766.1 Aristolochia kerrii voucher MUS-5413 ribulose-15-bisphosphate carboxylase/oxygenase large subunit (rbcL) gene complete cds chloroplast	-	-	-	-	-	-	-	-	-	-	-	-	-	-	-	-	-	-	-	-	-	.	.	.	.	.	.	.	.	.	.	.	.	.	.	.	.	.	.	.	.	.	.	.	.	.	.	.	.
KP998767.1 Aristolochia littoralis voucher MUS-5404 ribulose-15-bisphosphate carboxylase/oxygenase large subunit (rbcL) gene complete cds chloroplast	-	-	-	-	-	-	-	-	-	-	-	-	-	-	-	-	-	-	-	-	-	.	.	.	.	.	.	.	.	.	.	.	.	.	.	.	.	.	.	.	.	.	.	.	.	.	.	.	.
KP998768.1 Aristolochia pierrei voucher MUS-5409 ribulose-15-bisphosphate carboxylase/oxygenase large subunit (rbcL) gene complete cds chloroplast	-	-	-	-	-	-	-	-	-	-	-	-	-	-	-	-	-	-	-	-	-	.	.	.	.	.	.	.	.	.	.	.	.	.	.	.	.	.	.	.	.	.	.	.	.	.	.	.	.
KP998768.1 Aristolochia pierrei voucher MUS-5409 ribulose-15-bisphosphate carboxylase/oxygenase large subunit (rbcL) gene complete cds chloroplast(2)	-	-	-	-	-	-	-	-	-	-	-	-	-	-	-	-	-	-	-	-	-	.	.	.	.	.	.	.	.	.	.	.	.	.	.	.	.	.	.	.	.	.	.	.	.	.	.	.	.
KP998769.1 Aristolochia pothieri voucher MUS-5374 ribulose-15-bisphosphate carboxylase/oxygenase large subunit (rbcL) gene complete cds chloroplast	-	-	-	-	-	-	-	-	-	-	-	-	-	-	-	-	-	-	-	-	-	.	.	.	.	.	.	.	.	.	.	.	.	.	.	.	.	.	.	.	.	.	.	.	.	.	.	.	.
KP998770.1 Aristolochia ringens voucher MUS-5375 ribulose-15-bisphosphate carboxylase/oxygenase large subunit (rbcL) gene complete cds chloroplast	-	-	-	-	-	-	-	-	-	-	-	-	-	-	-	-	-	-	-	-	-	.	.	.	.	.	.	.	.	.	.	.	.	.	.	.	.	.	.	.	.	.	.	.	.	.	.	.	.
KP998771.1 Aristolochia sp. MUS-5399 ribulose-15-bisphosphate carboxylase/oxygenase large subunit (rbcL) gene complete cds chloroplast	-	-	-	-	-	-	-	-	-	-	-	-	-	-	-	-	-	-	-	-	-	.	.	.	.	.	.	.	.	.	.	.	.	.	.	.	.	.	.	.	.	.	.	.	.	.	.	.	.
KP998772.1 Aristolochia tagala voucher MUS-5400 ribulose-15-bisphosphate carboxylase/oxygenase large subunit (rbcL) gene complete cds chloroplast	-	-	-	-	-	-	-	-	-	-	-	-	-	-	-	-	-	-	-	-	-	.	.	.	.	.	.	.	.	.	.	.	.	.	.	.	.	.	.	.	.	.	.	.	.	.	.	.	.
KP998773.1 Aristolochia tentaculata voucher MUS-5398 ribulose-15-bisphosphate carboxylase/oxygenase large subunit (rbcL) gene complete cds chloroplast	-	-	-	-	-	-	-	-	-	-	-	-	-	-	-	-	-	-	-	-	-	.	.	.	.	.	.	.	.	.	.	.	.	.	.	.	.	.	.	.	.	.	.	.	.	.	.	.	.
SS-A0715 Aristolochia acuminata	-	-	-	-	-	-	-	-	-	-	-	-	-	-	-	-	-	-	-	-	-	.	.	.	.	.	.	.	.	.	.	.	.	.	.	.	.	.	.	.	.	.	.	.	.	.	.	.	.
SS-A0716 Aristolochia pierrei	-	-	-	-	-	-	-	-	-	-	-	-	-	-	-	-	-	-	-	-	-	.	.	.	.	.	.	.	.	.	.	.	.	.	.	.	.	.	.	.	.	.	.	.	.	.	.	.	.
SS-A0717 Aristolochia pothieri	-	-	-	-	-	-	-	-	-	-	-	-	-	-	-	-	-	-	-	-	-	.	.	.	.	.	.	.	.	.	.	.	.	.	.	.	.	.	.	.	.	.	.	.	.	.	.	.	.
SS-A0718 Aristolochia gigantea	-	-	-	-	-	-	-	-	-	-	-	-	-	-	-	-	-	-	-	-	-	.	.	.	.	.	.	.	.	.	.	.	.	.	.	.	.	.	.	.	.	.	.	.	.	.	.	.	.
SS-A0719 Aristolochia grandiflora	-	-	-	-	-	-	-	-	-	-	-	-	-	-	-	-	-	-	-	-	-	.	.	.	.	.	.	.	.	.	.	.	.	.	.	.	.	.	.	.	.	.	.	.	.	.	.	.	.
SS-A0720 Aristolochia kerrii	-	-	-	-	-	-	-	-	-	-	-	-	-	-	-	-	-	-	-	-	-	.	.	.	.	.	.	.	.	.	.	.	.	.	.	.	.	.	.	.	.	.	.	.	.	.	.	.	.
SS-A0721 Aristolochia littoralis	-	-	-	-	-	-	-	-	-	-	-	-	-	-	-	-	-	-	-	-	-	.	.	.	.	.	.	.	.	.	.	.	.	.	.	.	.	.	.	.	.	.	.	.	.	.	.	.	.
SS-A0722 Aristolochia ringens	-	-	-	-	-	-	-	-	-	-	-	-	-	-	-	-	-	-	-	-	-	.	.	.	.	.	.	.	.	.	.	.	.	.	.	.	.	.	.	.	.	.	.	.	.	.	.	.	.
SS-A0723 Aristolochia tentaculata	-	-	-	-	-	-	-	-	-	-	-	-	-	-	-	-	-	-	-	-	-	.	.	.	.	.	.	.	.	.	.	.	.	.	.	.	.	.	.	.	.	.	.	.	.	.	.	.	.
MG934793.1 Thottea cf. tricornis KR2085	-	-	-	-	-	-	-	-	-	-	-	-	-	-	-	-	-	-	-	-	-	-	-	-	-	-	-	-	-	-	-	-	-	-	-	-	-	-	-	-	-	-	-	-	-	-	-	-	-
MG934791.1 Thottea piperiformis voucher KR2059	-	-	-	-	-	-	-	-	-	-	-	-	-	-	-	-	-	-	-	-	-	-	-	-	-	-	-	-	-	-	-	-	-	-	-	-	-	-	-	-	-	-	-	-	-	-	-	-	-
MG934790.1 Thottea cf. grandiflora KR2060	-	-	-	-	-	-	-	-	-	-	-	-	-	-	-	-	-	-	-	-	-	-	-	-	-	-	-	-	-	-	-	-	-	-	-	-	-	-	-	-	-	-	-	-	-	-	-	-	-
MK524718.1 Thottea duchartrei voucher K000342376	-	-	-	-	-	-	-	-	-	-	-	-	-	-	-	-	-	-	-	-	-	-	-	-	-	-	-	-	-	-	-	-	-	-	-	-	-	-	-	-	-	-	-	-	-	-	-	-	-
AB205605.1 Thottea macrantha	-	-	-	-	-	-	-	-	-	-	-	-	-	-	-	-	-	-	-	-	-	-	-	-	-	-	-	-	-	-	-	-	-	-	-	-	-	-	-	-	-	-	-	-	-	-	-	-	-
AB205604.1 Thottea borneensis	-	-	-	-	-	-	-	-	-	-	-	-	-	-	-	-	-	-	-	-	-	-	-	-	-	-	-	-	-	-	-	-	-	-	-	-	-	-	-	-	-	-	-	-	-	-	-	-	-
AF197598.1 Thottea tomentosa	-	-	-	-	-	-	-	-	-	-	-	-	-	-	-	-	-	-	-	-	-	-	-	-	-	-	-	-	-	-	-	-	-	-	-	-	-	-	-	.	.	.	.	.	.	.	.	.	.
L14290.1 Asarum canadense chloroplast ribulosebisphosphate carboxylase large subunit (rbcL) gene 3 end	-	-	-	-	-	-	-	-	-	-	-	-	-	-	-	-	-	-	-	-	-	-	-	-	-	-	-	-	-	-	-	-	-	-	-	-	-	-	-	-	-	-	-	-	-	-	-	.	G
JF940919.1 Asarum caudigerum var. cardiophyllum voucher Liuzh0018 ribulose-15-bisphosphate carboxylase/oxygenase large subunit (rbcL) gene partial cds chloroplast	-	-	-	-	-	-	-	-	-	-	-	-	-	-	-	-	-	-	-	-	-	-	-	-	-	-	-	-	-	-	-	-	-	-	-	-	-	-	-	-	-	-	-	-	-	-	-	-	-
JF940941.1 Asarum yunnanense voucher GBOWS1364 ribulose-15-bisphosphate carboxylase/oxygenase large subunit (rbcL) gene partial cds chloroplast	-	-	-	-	-	-	-	-	-	-	-	-	-	-	-	-	-	-	-	-	-	-	-	-	-	-	-	-	-	-	-	-	-	-	-	-	-	-	-	-	-	-	-	-	-	-	-	-	-
JF940939.1 Asarum splendens voucher Liuzh0013 ribulose-15-bisphosphate carboxylase/oxygenase large subunit (rbcL) gene partial cds chloroplast	-	-	-	-	-	-	-	-	-	-	-	-	-	-	-	-	-	-	-	-	-	-	-	-	-	-	-	-	-	-	-	-	-	-	-	-	-	-	-	-	-	-	-	-	-	-	-	-	-
JF940936.1 Asarum pulchellum voucher Liuzh0008 ribulose-15-bisphosphate carboxylase/oxygenase large subunit (rbcL) gene partial cds chloroplast	-	-	-	-	-	-	-	-	-	-	-	-	-	-	-	-	-	-	-	-	-	-	-	-	-	-	-	-	-	-	-	-	-	-	-	-	-	-	-	-	-	-	-	-	-	-	-	-	-
JF940931.1 Asarum maximum voucher Liuzh0078 ribulose-15-bisphosphate carboxylase/oxygenase large subunit (rbcL) gene partial cds chloroplast	-	-	-	-	-	-	-	-	-	-	-	-	-	-	-	-	-	-	-	-	-	-	-	-	-	-	-	-	-	-	-	-	-	-	-	-	-	-	-	-	-	-	-	-	-	-	-	-	-
JF940929.1 Asarum ichangense voucher Liuzh0038 ribulose-15-bisphosphate carboxylase/oxygenase large subunit (rbcL) gene partial cds chloroplast	-	-	-	-	-	-	-	-	-	-	-	-	-	-	-	-	-	-	-	-	-	-	-	-	-	-	-	-	-	-	-	-	-	-	-	-	-	-	-	-	-	-	-	-	-	-	-	-	-
JF940927.1 Asarum himalaicum voucher liuzh0003 ribulose-15-bisphosphate carboxylase/oxygenase large subunit (rbcL) gene partial cds chloroplast	-	-	-	-	-	-	-	-	-	-	-	-	-	-	-	-	-	-	-	-	-	-	-	-	-	-	-	-	-	-	-	-	-	-	-	-	-	-	-	-	-	-	-	-	-	-	-	-	-
JF940925.1 Asarum delavayi voucher Liuzh0006 ribulose-15-bisphosphate carboxylase/oxygenase large subunit (rbcL) gene partial cds chloroplast	-	-	-	-	-	-	-	-	-	-	-	-	-	-	-	-	-	-	-	-	-	-	-	-	-	-	-	-	-	-	-	-	-	-	-	-	-	-	-	-	-	-	-	-	-	-	-	-	-
JF940923.1 Asarum crispulatum voucher Liuzh0035 ribulose-15-bisphosphate carboxylase/oxygenase large subunit (rbcL) gene partial cds chloroplast	-	-	-	-	-	-	-	-	-	-	-	-	-	-	-	-	-	-	-	-	-	-	-	-	-	-	-	-	-	-	-	-	-	-	-	-	-	-	-	-	-	-	-	-	-	-	-	-	-
JF940921.1 Asarum caulescens voucher Liuzh0051 ribulose-15-bisphosphate carboxylase/oxygenase large subunit (rbcL) gene partial cds chloroplast	-	-	-	-	-	-	-	-	-	-	-	-	-	-	-	-	-	-	-	-	-	-	-	-	-	-	-	-	-	-	-	-	-	-	-	-	-	-	-	-	-	-	-	-	-	-	-	-	-
JF940914.1 Asarum caudigerum voucher GBOWS502 ribulose-15-bisphosphate carboxylase/oxygenase large subunit (rbcL) gene partial cds chloroplast	-	-	-	-	-	-	-	-	-	-	-	-	-	-	-	-	-	-	-	-	-	-	-	-	-	-	-	-	-	-	-	-	-	-	-	-	-	-	-	-	-	-	-	-	-	-	-	-	-
LC670221.1 Asarum albomaculatum as56a chloroplast rbcL gene for ribulose-15-bisphosphate carboxylase/oxygenase large subunit partial cds	-	-	-	-	-	-	-	-	-	-	-	-	-	-	-	-	-	-	-	-	-	-	-	-	-	-	-	-	-	-	-	-	-	-	-	-	-	-	-	-	-	-	-	-	-	-	-	-	-
LC670220.1 Asarum yaeyamense as55 chloroplast rbcL gene for ribulose-15-bisphosphate carboxylase/oxygenase large subunit partial cds	-	-	-	-	-	-	-	-	-	-	-	-	-	-	-	-	-	-	-	-	-	-	-	-	-	-	-	-	-	-	-	-	-	-	-	-	-	-	-	-	-	-	-	-	-	-	-	-	-
LC670219.1 Asarum fauriei as53 chloroplast rbcL gene for ribulose-15-bisphosphate carboxylase/oxygenase large subunit partial cds	-	-	-	-	-	-	-	-	-	-	-	-	-	-	-	-	-	-	-	-	-	-	-	-	-	-	-	-	-	-	-	-	-	-	-	-	-	-	-	-	-	-	-	-	-	-	-	-	-
LC670218.1 Asarum ikegamii as52 chloroplast rbcL gene for ribulose-15-bisphosphate carboxylase/oxygenase large subunit partial cds	-	-	-	-	-	-	-	-	-	-	-	-	-	-	-	-	-	-	-	-	-	-	-	-	-	-	-	-	-	-	-	-	-	-	-	-	-	-	-	-	-	-	-	-	-	-	-	-	-
LC670217.1 Asarum takaoi as48 chloroplast rbcL gene for ribulose-15-bisphosphate carboxylase/oxygenase large subunit partial cds	-	-	-	-	-	-	-	-	-	-	-	-	-	-	-	-	-	-	-	-	-	-	-	-	-	-	-	-	-	-	-	-	-	-	-	-	-	-	-	-	-	-	-	-	-	-	-	-	-
LC670216.1 Asarum sakawanum as47 chloroplast rbcL gene for ribulose-15-bisphosphate carboxylase/oxygenase large subunit partial cds	-	-	-	-	-	-	-	-	-	-	-	-	-	-	-	-	-	-	-	-	-	-	-	-	-	-	-	-	-	-	-	-	-	-	-	-	-	-	-	-	-	-	-	-	-	-	-	-	-
LC670214.1 Asarum minamitanianum as45 chloroplast rbcL gene for ribulose-15-bisphosphate carboxylase/oxygenase large subunit partial cds	-	-	-	-	-	-	-	-	-	-	-	-	-	-	-	-	-	-	-	-	-	-	-	-	-	-	-	-	-	-	-	-	-	-	-	-	-	-	-	-	-	-	-	-	-	-	-	-	-
LC670213.1 Asarum kiusianum as36 chloroplast rbcL gene for ribulose-15-bisphosphate carboxylase/oxygenase large subunit partial cds	-	-	-	-	-	-	-	-	-	-	-	-	-	-	-	-	-	-	-	-	-	-	-	-	-	-	-	-	-	-	-	-	-	-	-	-	-	-	-	-	-	-	-	-	-	-	-	-	-
LC670212.1 Asarum crassum as34 chloroplast rbcL gene for ribulose-15-bisphosphate carboxylase/oxygenase large subunit partial cds	-	-	-	-	-	-	-	-	-	-	-	-	-	-	-	-	-	-	-	-	-	-	-	-	-	-	-	-	-	-	-	-	-	-	-	-	-	-	-	-	-	-	-	-	-	-	-	-	-
LC670211.1 Asarum celsum as33 chloroplast rbcL gene for ribulose-15-bisphosphate carboxylase/oxygenase large subunit partial cds	-	-	-	-	-	-	-	-	-	-	-	-	-	-	-	-	-	-	-	-	-	-	-	-	-	-	-	-	-	-	-	-	-	-	-	-	-	-	-	-	-	-	-	-	-	-	-	-	-
LC068564.1 Asarum satsumense chloroplast rbcL gene for ribulose-15-bisphosphate carboxylase/oxygenase large subunit partial cds isolate: as38	-	-	-	-	-	-	-	-	-	-	-	-	-	-	-	-	-	-	-	-	-	-	-	-	-	-	-	-	-	-	-	-	-	-	-	-	-	-	-	-	-	-	-	-	-	-	-	-	-
LC068563.1 Asarum asaroides chloroplast rbcL gene for ribulose-15-bisphosphate carboxylase/oxygenase large subunit partial cds isolate: as37	-	-	-	-	-	-	-	-	-	-	-	-	-	-	-	-	-	-	-	-	-	-	-	-	-	-	-	-	-	-	-	-	-	-	-	-	-	-	-	-	-	-	-	-	-	-	-	-	-
LC068562.1 Asarum kiusianum chloroplast rbcL gene for ribulose-15-bisphosphate carboxylase/oxygenase large subunit partial cds isolate: as36	-	-	-	-	-	-	-	-	-	-	-	-	-	-	-	-	-	-	-	-	-	-	-	-	-	-	-	-	-	-	-	-	-	-	-	-	-	-	-	-	-	-	-	-	-	-	-	-	-
LC068561.1 Asarum kumageanum var. satakeanum chloroplast rbcL gene for ribulose-15-bisphosphate carboxylase/oxygenase large subunit partial cds isolate: as35	-	-	-	-	-	-	-	-	-	-	-	-	-	-	-	-	-	-	-	-	-	-	-	-	-	-	-	-	-	-	-	-	-	-	-	-	-	-	-	-	-	-	-	-	-	-	-	-	-
LC068559.1 Asarum unzen chloroplast rbcL gene for ribulose-15-bisphosphate carboxylase/oxygenase large subunit partial cds isolate: as31	-	-	-	-	-	-	-	-	-	-	-	-	-	-	-	-	-	-	-	-	-	-	-	-	-	-	-	-	-	-	-	-	-	-	-	-	-	-	-	-	-	-	-	-	-	-	-	-	-
LC068555.1 Asarum sieboldii chloroplast rbcL gene for ribulose-15-bisphosphate carboxylase/oxygenase large subunit partial cds isolate: as27Korea	-	-	-	-	-	-	-	-	-	-	-	-	-	-	-	-	-	-	-	-	-	-	-	-	-	-	-	-	-	-	-	-	-	-	-	-	-	-	-	-	-	-	-	-	-	-	-	-	-
LC068549.1 Asarum megacalyx chloroplast rbcL gene for ribulose-15-bisphosphate carboxylase/oxygenase large subunit partial cds isolate: as20	-	-	-	-	-	-	-	-	-	-	-	-	-	-	-	-	-	-	-	-	-	-	-	-	-	-	-	-	-	-	-	-	-	-	-	-	-	-	-	-	-	-	-	-	-	-	-	-	-
LC068547.1 Asarum asperum chloroplast rbcL gene for ribulose-15-bisphosphate carboxylase/oxygenase large subunit partial cds isolate: as18	-	-	-	-	-	-	-	-	-	-	-	-	-	-	-	-	-	-	-	-	-	-	-	-	-	-	-	-	-	-	-	-	-	-	-	-	-	-	-	-	-	-	-	-	-	-	-	-	-
LC068546.1 Asarum tokarense chloroplast rbcL gene for ribulose-15-bisphosphate carboxylase/oxygenase large subunit partial cds isolate: as17	-	-	-	-	-	-	-	-	-	-	-	-	-	-	-	-	-	-	-	-	-	-	-	-	-	-	-	-	-	-	-	-	-	-	-	-	-	-	-	-	-	-	-	-	-	-	-	-	-
LC068545.1 Asarum lutchuense chloroplast rbcL gene for ribulose-15-bisphosphate carboxylase/oxygenase large subunit partial cds isolate: as16b	-	-	-	-	-	-	-	-	-	-	-	-	-	-	-	-	-	-	-	-	-	-	-	-	-	-	-	-	-	-	-	-	-	-	-	-	-	-	-	-	-	-	-	-	-	-	-	-	-
LC068543.1 Asarum trinacriforme chloroplast rbcL gene for ribulose-15-bisphosphate carboxylase/oxygenase large subunit partial cds isolate: as15b	-	-	-	-	-	-	-	-	-	-	-	-	-	-	-	-	-	-	-	-	-	-	-	-	-	-	-	-	-	-	-	-	-	-	-	-	-	-	-	-	-	-	-	-	-	-	-	-	-
LC068541.1 Asarum fudsinoi chloroplast rbcL gene for ribulose-15-bisphosphate carboxylase/oxygenase large subunit partial cds isolate: as14b	-	-	-	-	-	-	-	-	-	-	-	-	-	-	-	-	-	-	-	-	-	-	-	-	-	-	-	-	-	-	-	-	-	-	-	-	-	-	-	-	-	-	-	-	-	-	-	-	-
MG554423.1 Asarum minus voucher BTS1060 chloroplast partial genome	-	-	-	-	-	-	-	-	-	-	-	-	-	-	-	-	-	-	-	-	-	.	.	.	.	.	.	.	.	.	A	.	.	.	.	.	.	.	.	.	.	.	.	.	.	.	.	.	G
MZ440306.1 Asarum pulchellum chloroplast complete genome	-	-	-	-	-	-	-	-	-	-	-	-	-	-	-	-	-	-	-	-	-	.	.	.	.	.	.	.	.	.	A	.	.	.	.	.	.	.	.	.	.	.	.	.	.	.	.	.	G
MW526993.1 Asarum heterotropoides var. mandshuricum chloroplast complete genome	-	-	-	-	-	-	-	-	-	-	-	-	-	-	-	-	-	-	-	-	-	.	.	.	.	.	.	.	.	.	A	.	.	.	.	.	.	.	.	.	.	.	.	.	.	.	.	.	G
NC 058740.1 Asarum maculatum voucher NIBRVP0000640516 2006.4.1. chloroplast complete genome	-	-	-	-	-	-	-	-	-	-	-	-	-	-	-	-	-	-	-	-	-	.	.	.	.	.	.	.	.	.	A	.	.	.	.	.	.	.	.	.	.	.	.	.	.	.	.	.	G
NC 058739.1 Asarum misandrum voucher NIBRVP0000640514 2007.4.1. chloroplast complete genome	-	-	-	-	-	-	-	-	-	-	-	-	-	-	-	-	-	-	-	-	-	.	.	.	.	.	.	.	.	.	A	.	.	.	.	.	.	.	.	.	.	.	.	.	.	.	.	.	G
MN132860.1 Asarum heterotropoides var. seoulense voucher NIBRVP0000640693 2007.5.1. chloroplast complete genome	-	-	-	-	-	-	-	-	-	-	-	-	-	-	-	-	-	-	-	-	-	.	.	.	.	.	.	.	.	.	A	.	.	.	.	.	.	.	.	.	.	.	.	.	.	.	.	.	G
L12664.1 Saruma henryi ribulose 15-bisphosphate carboxylase large subunit (rbcL) gene partial cds chloroplast gene for chloroplast product	-	-	-	-	-	-	-	-	-	-	-	-	-	-	-	-	-	-	-	-	-	-	-	-	-	-	-	-	-	-	-	-	-	-	-	-	-	-	-	-	-	-	-	-	-	-	-	-	-
AB205607.1 Saruma henryi chloroplast rbcL gene for ribulose-15-bisphosphate carboxylase/oxygenase partial cds	-	-	-	-	-	-	-	-	-	-	-	-	-	-	-	-	-	-	-	-	-	-	-	-	-	-	-	-	-	-	-	-	-	-	-	-	-	-	-	-	-	-	-	-	-	-	-	-	-
NC 039933.1 Saruma henryi voucher USDA49482*J chloroplast complete genome	-	-	-	-	-	-	-	-	-	-	-	-	-	-	-	-	-	-	-	-	-	.	.	.	.	.	.	.	.	.	A	.	.	.	.	.	.	.	.	.	.	.	.	.	.	.	.	.	G
MG520100.1 Saruma henryi voucher USDA49482*J chloroplast complete genome	-	-	-	-	-	-	-	-	-	-	-	-	-	-	-	-	-	-	-	-	-	.	.	.	.	.	.	.	.	.	A	.	.	.	.	.	.	.	.	.	.	.	.	.	.	.	.	.	G
AF425710.1 Terminalia chebula clone 442 ribulose-15-bisphosphate carboxylase/oxygenase large subunit (rbcL) gene partial cds chloroplast gene for chloroplast product	-	-	-	-	-	-	-	-	-	-	-	-	-	-	-	-	-	-	-	-	-	-	-	-	-	-	-	-	-	-	-	-	-	-	-	-	-	-	-	-	-	-	-	.	.	.	.	.	.
FJ381812.1 Terminalia chebula ribulose-15-bisphosphate carboxylase/oxygenase large subunit (rbcL) gene partial cds chloroplast	-	-	-	-	-	-	-	-	-	-	-	-	-	-	-	-	-	-	-	-	-	-	-	-	-	-	-	-	-	-	-	-	-	-	-	-	-	-	-	.	.	.	.	.	.	.	.	.	.
NC 047468.1 Terminalia chebula chloroplast complete genome	-	-	-	-	-	-	-	-	-	-	-	-	-	-	-	-	-	-	-	-	-	.	.	.	.	.	.	.	.	.	.	.	.	.	.	.	.	.	.	.	.	.	.	.	.	.	.	.	.
MN736954.1 Terminalia chebula chloroplast complete genome	-	-	-	-	-	-	-	-	-	-	-	-	-	-	-	-	-	-	-	-	-	.	.	.	.	.	.	.	.	.	.	.	.	.	.	.	.	.	.	.	.	.	.	.	.	.	.	.	.
KY988329.1 Terminalia chebula voucher PFC161220-0055 ribulose-15-bisphosphate carboxylase/oxygenase large subunit (rbcL) gene partial cds chloroplast	-	-	-	-	-	-	-	-	-	-	-	-	-	-	-	-	-	-	-	-	-	-	-	-	-	-	-	-	-	-	-	-	-	-	-	-	-	-	-	-	-	-	-	-	-	-	-	-	-
MT120769.1 Glycyrrhiza glabra voucher TASH:G.Kinzikayeva et al. 6427 chloroplast complete genome	-	-	-	-	-	-	-	-	-	-	-	-	-	-	-	-	-	-	-	-	-	.	.	.	.	.	.	.	.	.	.	.	.	.	.	.	.	.	A	.	.	.	.	.	.	.	.	.	.
MT120771.1 Glycyrrhiza glabra voucher LERUS :B.Vasyukov et al. s.n. chloroplast complete genome	-	-	-	-	-	-	-	-	-	-	-	-	-	-	-	-	-	-	-	-	-	.	.	.	.	.	.	.	.	.	.	.	.	.	.	.	.	.	A	.	.	.	.	.	.	.	.	.	.
NC 046879.1 Cuminum cyminum chloroplast complete genome	-	-	-	-	-	-	-	-	-	-	-	-	-	-	-	-	-	-	-	-	-	.	.	.	.	.	.	.	.	.	.	.	.	.	.	.	.	.	.	.	.	.	.	.	.	.	.	.	G
MT120766.1 Glycyrrhiza glabra voucher MO:Kurbanov 2054 chloroplast complete genome	-	-	-	-	-	-	-	-	-	-	-	-	-	-	-	-	-	-	-	-	-	.	.	.	.	.	.	.	.	.	.	.	.	.	.	.	.	.	A	.	.	.	.	.	.	.	.	.	.
MN901636.1 Cuminum cyminum chloroplast complete genome	-	-	-	-	-	-	-	-	-	-	-	-	-	-	-	-	-	-	-	-	-	.	.	.	.	.	.	.	.	.	.	.	.	.	.	.	.	.	.	.	.	.	.	.	.	.	.	.	G
MG946939.1 Cuminum cyminum ribulose-15-bisphosphate carboxylase/oxygenase large subunit gene partial cds chloroplast	-	-	-	-	-	-	-	-	-	-	-	-	-	-	-	-	-	-	-	-	-	-	-	-	-	-	-	-	-	-	-	-	-	.	.	.	.	.	A	.	.	.	.	.	.	.	.	.	G
KR002656.1 Coriandrum sativum chloroplast complete genome	-	-	-	-	-	-	-	-	-	-	-	-	-	-	-	-	-	-	-	-	-	.	.	.	.	.	.	.	.	.	.	.	.	.	.	.	.	.	.	.	.	.	.	.	.	.	.	.	G
MG946829.1 Coriandrum sativum ribulose-15-bisphosphate carboxylase/oxygenase large subunit gene partial cds chloroplast	-	-	-	-	-	-	-	-	-	-	-	-	-	-	-	-	-	-	-	-	-	.	.	.	.	.	.	.	.	.	.	.	.	.	.	.	.	.	A	.	.	.	.	.	.	.	.	.	G
JQ933290.1 Cuminum cyminum voucher L.H. Rechinger 51696 (E) ribulose-15-bisphosphate carboxylase/oxygenase large subunit (rbcL) gene partial cds plastid	-	-	-	-	-	-	-	-	-	-	-	-	-	-	-	-	-	-	-	-	-	-	-	-	-	-	-	-	-	-	-	-	-	-	-	-	-	-	-	-	-	-	-	-	-	-	-	-	-
AY765269.1 Phyllanthus emblica ribulose-15-bisphosphate carboxylase/oxygenase large subunit (rbcL) gene partial cds chloroplast	-	-	-	-	-	-	-	-	-	-	-	-	-	-	-	-	-	-	-	-	-	-	-	-	-	-	-	-	-	-	-	-	-	-	-	-	-	-	-	-	-	-	-	-	-	-	-	-	-
NC 047477.1 Phyllanthus emblica chloroplast complete genome	A	T	G	A	G	T	T	G	T	A	G	G	G	A	G	G	G	A	C	T	T	.	.	.	.	.	.	.	.	.	.	.	.	.	.	.	.	.	.	.	.	.	.	.	.	.	.	.	.
KY988320.1 Phyllanthus emblica voucher PFC161216-0044 ribulose-15-bisphosphate carboxylase/oxygenase large subunit (rbcL) gene partial cds chloroplast	-	-	-	-	-	-	-	-	-	-	-	-	-	-	-	-	-	-	-	-	-	-	-	-	-	-	-	-	-	-	-	-	-	-	-	-	-	-	-	-	-	-	-	-	-	-	-	-	.
MN711725.1 Phyllanthus emblica chloroplast complete genome	A	T	G	A	G	T	T	G	T	A	G	G	G	A	G	G	G	A	C	T	T	.	.	.	.	.	.	.	.	.	.	.	.	.	.	.	.	.	.	.	.	.	.	.	.	.	.	.	.
MN125633.1 Phyllanthus emblica ribulose-15-bisphosphate carboxylase/oxygenase large subunit (rbcL) gene partial cds chloroplast	-	-	-	-	-	-	-	-	-	-	-	-	-	-	-	-	-	-	-	-	-	-	-	-	-	-	-	-	-	-	-	-	.	T	.	.	.	.	A	.	.	.	.	.	.	.	.	.	.
FJ381808.1 Terminalia bellirica ribulose-15-bisphosphate carboxylase/oxygenase large subunit (rbcL) gene partial cds chloroplast	-	-	-	-	-	-	-	-	-	-	-	-	-	-	-	-	-	-	-	-	-	-	-	-	-	-	-	-	-	-	-	-	-	-	-	-	-	.	A	.	.	.	.	.	.	.	.	.	.
LC107029.1 Terminalia bellirica chloroplast rbcL gene for ribulose-15-bisphosphate carboxylase/oxygenase large subunit partial cds specimen voucher: KANA:C130911511TCH	-	-	-	-	-	-	-	-	-	-	-	-	-	-	-	-	-	-	-	-	-	-	-	-	-	-	-	-	-	-	-	-	-	-	-	-	-	-	-	-	-	-	-	-	-	-	-	-	-
LC438868.1 Terminalia bellirica chloroplast gene for ribulose-15-bisphosphate carboxylase/oxygenase large subunit partial cds isolate: CHULA-018	-	-	-	-	-	-	-	-	-	-	-	-	-	-	-	-	-	-	-	-	-	-	-	-	-	-	-	-	-	-	-	-	-	-	-	-	-	-	-	-	-	-	-	-	-	-	-	-	.
NC 036935.1 Amomum krervanh chloroplast complete genome	A	T	G	A	G	T	T	G	T	A	G	G	G	A	G	G	G	A	C	T	T	.	.	.	.	.	.	.	.	.	.	.	.	.	.	.	.	.	.	.	.	.	.	.	.	.	.	T	T
MN931250.1 Wurfbainia villosa chloroplast complete genome	A	T	G	A	G	T	T	G	T	A	G	G	G	A	G	G	G	A	C	T	T	.	.	.	.	.	.	.	.	.	.	.	.	.	.	.	.	.	.	.	.	.	.	.	.	.	.	T	T
MK889505.1 Wurfbainia longiligularis chloroplast complete genome	A	T	G	A	G	T	T	G	T	A	G	G	G	A	G	G	G	A	C	T	T	.	.	.	.	.	.	.	.	.	.	.	.	.	.	.	.	.	.	.	.	.	.	.	.	.	.	T	T
NC 036992.1 Amomum compactum chloroplast complete genome	A	T	G	A	G	T	T	G	T	A	G	G	G	A	G	G	G	A	C	T	T	.	.	.	.	.	.	.	.	.	.	.	.	.	.	.	.	.	.	.	.	.	.	.	.	.	.	T	T
MW145134.1 Wurfbainia neoaurantiaca voucher Y20180726015 chloroplast complete genome	A	T	G	A	G	T	T	G	T	A	G	G	G	A	G	G	G	A	C	T	T	.	.	.	.	.	.	.	.	.	.	.	.	.	.	.	.	.	.	.	.	.	.	.	.	.	.	T	T
FJ026474.1 Cissampelos pareira ribulose-15-bisphosphate carboxylase/oxygenase large subunit (rbcL) gene partial cds chloroplast	-	-	-	-	-	-	-	-	-	-	-	-	-	-	-	-	-	-	-	-	-	-	-	-	-	-	-	-	-	-	-	-	-	-	-	-	-	-	-	.	.	.	.	.	.	.	.	.	.
KJ594156.1 Cissampelos pareira voucher DB2202 ribulose-15-bisphosphate carboxylase/oxygenase large subunit (rbcL) gene partial cds chloroplast	-	-	-	-	-	-	-	-	-	-	-	-	-	-	-	-	-	-	-	-	-	-	-	-	-	-	-	-	-	-	-	-	-	-	-	-	-	-	-	-	-	-	-	-	-	-	-	.	.
MN216838.1 Cissampelos sp. MP 778 ribulose-15-bisphosphate carboxylase/oxygenase large subunit (rbcL) gene partial cds chloroplast	-	-	-	-	-	-	-	-	-	-	-	-	-	-	-	-	-	-	-	-	-	-	-	-	-	-	-	-	-	-	-	-	-	-	-	-	.	.	.	.	.	.	.	.	.	.	.	.	.
FJ026475.1 Cissampelos tropaeolifolia ribulose-15-bisphosphate carboxylase/oxygenase large subunit (rbcL) gene partial cds chloroplast	-	-	-	-	-	-	-	-	-	-	-	-	-	-	-	-	-	-	-	-	-	-	-	-	-	-	-	-	-	-	-	-	-	-	-	-	-	-	-	-	-	-	-	-	-	-	-	-	.
GQ870669.3 Syzygium cumini chloroplast complete genome(2)	-	-	-	-	-	-	-	-	-	-	-	-	-	-	-	-	-	-	-	-	-	.	.	.	.	.	.	.	.	.	.	.	.	.	.	.	.	.	.	.	.	.	.	.	.	.	.	.	.
MN095412.1 Syzygium cumini plastid complete genome	A	T	G	A	G	T	T	G	T	A	G	G	G	A	G	G	G	A	C	T	T	.	.	.	.	.	.	.	.	.	.	.	.	.	.	.	.	.	.	.	.	.	.	.	.	.	.	.	.
NC 053907.1 Syzygium nervosum chloroplast complete genome	-	-	-	-	-	-	-	-	-	-	-	-	-	-	-	-	-	-	-	-	-	.	.	.	.	.	.	.	.	.	.	.	.	.	.	.	.	.	.	.	.	.	.	.	.	.	.	.	.
KY498684.1 Cladogynos orientalis voucher Tyh 11293 (HITBC) ribulose-15-bisphosphate carboxylase/oxygenase large subunit (rbcL) gene partial cds chloroplast	-	-	-	-	-	-	-	-	-	-	-	-	-	-	-	-	-	-	-	-	-	-	-	-	-	-	-	-	-	-	-	-	-	-	-	-	-	-	-	-	-	-	-	-	-	-	-	-	-
MN366835.1 Mansonia altissima voucher IDRCG048-13 BRLU NB0594 ribulose-15-bisphosphate carboxylase/oxygenase large subunit (rbcL) gene partial cds chloroplast	-	-	-	-	-	-	-	-	-	-	-	-	-	-	-	-	-	-	-	-	-	-	-	-	-	-	-	-	-	-	-	-	-	-	-	-	-	-	-	-	-	-	-	-	-	-	-	-	-
KY365710.1 Tinospora crispa voucher Chen ZD s.n. (PE) ribulose-15-bisphosphate carboxylase/oxygenase large subunit (rbcL) gene partial cds chloroplast	-	-	-	-	-	-	-	-	-	-	-	-	-	-	-	-	-	-	-	-	-	-	-	-	-	-	-	-	-	-	-	-	-	-	-	-	-	-	-	-	-	-	-	-	-	-	-	-	-
KX527558.1 Tinospora crispa voucher WW Chen ZD s. n. ribulose-15-bisphosphate carboxylase/oxygenase large subunit (rbcL) gene partial cds chloroplast	-	-	-	-	-	-	-	-	-	-	-	-	-	-	-	-	-	-	-	-	-	-	-	-	-	-	-	-	-	-	-	-	-	-	-	-	-	-	-	-	-	-	-	-	-	-	-	-	-
MN727386.1 Tinospora sinensis chloroplast complete genome	A	T	G	A	G	T	T	G	T	A	G	G	G	A	G	G	G	A	C	T	T	.	.	.	.	.	.	.	.	.	.	.	.	.	.	.	.	.	.	.	.	.	.	.	.	.	.	.	.
NC 042153.1 Tinospora cordifolia voucher SUPG015 chloroplast complete genome	A	T	G	A	G	T	T	G	T	A	G	G	G	A	G	G	G	A	C	T	T	.	.	.	.	.	.	.	.	.	.	.	.	.	.	.	.	.	.	.	.	.	.	.	.	.	.	.	.
U26330.2 Osbeckia stellata ribulose-15-bisphosphate carboxylase oxygenase large subunit (rbcL) gene partial cds chloroplast gene for chloroplast product	-	-	-	-	-	-	-	-	-	-	-	-	-	-	-	-	-	-	-	-	-	-	-	-	-	-	-	-	-	-	-	-	-	-	-	-	-	-	-	-	-	-	-	-	-	-	-	-	-
NC 046486.1 Osbeckia stellata chloroplast complete genome	-	-	-	-	-	-	-	-	-	-	-	-	-	-	-	-	-	-	-	-	-	.	.	.	.	.	.	.	.	.	.	.	.	.	.	.	.	.	.	.	.	.	.	.	.	.	.	.	T
MK331713.1 Osbeckia stellata chloroplast complete genome	-	-	-	-	-	-	-	-	-	-	-	-	-	-	-	-	-	-	-	-	-	.	.	.	.	.	.	.	.	.	.	.	.	.	.	.	.	.	.	.	.	.	.	.	.	.	.	.	T
MG266206.1 Rauvolfia serpentina voucher CMPR8780 ribulose-15-bisphosphate carboxylase/oxygenase large subunit (rbcL) gene partial cds chloroplast	-	-	-	-	-	-	-	-	-	-	-	-	-	-	-	-	C	C	A	G	T	.	.	.	.	.	.	.	.	.	.	.	.	.	.	.	.	.	A	.	.	.	.	.	.	.	.	.	.
MG946861.1 Rauvolfia serpentina ribulose-15-bisphosphate carboxylase/oxygenase large subunit gene partial cds chloroplast	-	-	-	-	-	-	-	-	-	-	-	-	-	-	-	-	-	-	-	-	-	-	-	-	-	-	-	-	-	-	-	-	-	.	.	.	.	.	A	.	.	.	.	.	.	.	.	.	.
NC 047244.1 Rauvolfia serpentina chloroplast complete genome	-	-	-	-	-	-	-	-	-	-	-	-	-	-	-	-	-	-	-	-	-	.	.	.	.	.	.	.	.	.	.	.	.	.	.	.	.	.	.	.	.	.	.	.	.	.	.	.	.
MN480804.1 Rauvolfia verticillata voucher IBSC:W.N. Chen 2019001 plastid complete genome	-	-	-	-	-	-	-	-	-	-	-	-	-	-	-	-	-	-	-	-	-	.	.	.	.	.	.	.	.	.	.	.	.	.	.	.	.	.	.	.	.	.	.	.	.	.	.	.	.
NC 042161.1 Diospyros maclurei chloroplast complete genome	-	-	-	-	-	-	-	-	-	-	-	-	-	-	-	-	-	-	-	-	-	.	.	.	.	.	.	.	.	.	.	.	.	.	.	.	.	.	.	.	.	.	.	.	.	.	.	.	.
NC 042160.1 Diospyros hainanensis chloroplast complete genome	-	-	-	-	-	-	-	-	-	-	-	-	-	-	-	-	-	-	-	-	-	.	.	.	.	.	.	.	.	.	.	.	.	.	.	.	.	.	.	.	.	.	.	.	.	.	.	.	.
MH778101.1 Diospyros maclurei chloroplast complete genome	-	-	-	-	-	-	-	-	-	-	-	-	-	-	-	-	-	-	-	-	-	.	.	.	.	.	.	.	.	.	.	.	.	.	.	.	.	.	.	.	.	.	.	.	.	.	.	.	.
MN366758.1 Shirakiopsis aubrevillei voucher FHO-CX65 ribulose-15-bisphosphate carboxylase/oxygenase large subunit (rbcL) gene partial cds chloroplast	-	-	-	-	-	-	-	-	-	-	-	-	-	-	-	-	-	-	-	-	-	-	-	-	-	-	-	-	-	-	-	-	-	-	-	-	-	-	-	-	-	-	-	-	-	-	-	-	-
NC 053327.1 Syzygium cumini chloroplast complete genome(2)	A	T	G	A	G	T	T	G	T	A	G	G	G	A	G	G	G	A	C	T	T	.	.	.	.	.	.	.	.	.	.	.	.	.	.	.	.	.	.	.	.	.	.	.	.	.	.	.	.
GQ870669.3 Syzygium cumini chloroplast complete genome	-	-	-	-	-	-	-	-	-	-	-	-	-	-	-	-	-	-	-	-	-	.	.	.	.	.	.	.	.	.	.	.	.	.	.	.	.	.	.	.	.	.	.	.	.	.	.	.	.
NC 053327.1 Syzygium cumini chloroplast complete genome	A	T	G	A	G	T	T	G	T	A	G	G	G	A	G	G	G	A	C	T	T	.	.	.	.	.	.	.	.	.	.	.	.	.	.	.	.	.	.	.	.	.	.	.	.	.	.	.	.
MT700494.1 Syzygium cumini chloroplast complete genome	A	T	G	A	G	T	T	G	T	A	G	G	G	A	G	G	G	A	C	T	T	.	.	.	.	.	.	.	.	.	.	.	.	.	.	.	.	.	.	.	.	.	.	.	.	.	.	.	.
NC 048461.1 Alpinia katsumadae chloroplast complete genome	A	T	G	A	G	T	T	G	T	A	G	G	G	A	G	G	G	A	C	T	T	.	.	.	.	.	.	.	.	.	.	.	.	.	.	.	.	.	.	.	.	.	.	.	.	.	.	.	.
MK262729.1 Alpinia oxyphylla chloroplast complete genome	A	T	G	A	G	T	T	G	T	A	G	G	G	A	G	G	G	A	C	T	T	.	.	.	.	.	.	.	.	.	.	.	.	.	.	.	.	.	.	.	.	.	.	.	.	.	.	.	.
MK262728.1 Alpinia katsumadae chloroplast complete genome	A	T	G	A	G	T	T	G	T	A	G	G	G	A	G	G	G	A	C	T	T	.	.	.	.	.	.	.	.	.	.	.	.	.	.	.	.	.	.	.	.	.	.	.	.	.	.	.	.
NC 048994.1 Aglaia odorata chloroplast complete genome	A	T	G	A	G	T	T	G	T	A	G	G	G	A	G	G	G	A	C	T	T	.	.	.	.	.	.	.	.	.	.	.	.	.	.	.	.	.	.	.	.	.	.	.	.	.	.	.	.
MN106246.1 Aglaia odorata chloroplast complete genome	A	T	G	A	G	T	T	G	T	A	G	G	G	A	G	G	G	A	C	T	T	.	.	.	.	.	.	.	.	.	.	.	.	.	.	.	.	.	.	.	.	.	.	.	.	.	.	.	.
MH332433.1 Aglaia tomentosa voucher gp-348 ribulose-15-bisphosphate carboxylase/oxygenase large subunit (rbcL) gene partial cds chloroplast	-	-	-	-	-	-	-	-	-	-	-	-	-	-	-	-	-	-	-	-	-	-	-	-	-	-	-	-	-	-	-	-	-	-	-	-	-	-	-	-	-	-	-	-	-	-	-	-	-
	80	81	82	83	84	85	86	87	88	89	90	91	92	93	94	95	96	97	98	99	100	101	102	103	104	105	106	107	108	109	110	111	112	113	114	115	116	117	118	119	120	121	122	123	124	125	126	127	128
KP903720.1 Aristolochia anguicida voucher MUS-5405 ribulose-15-bisphosphate carboxylase/oxygenase large subunit (rbcL) gene complete cds chloroplast	C	T	G	A	A	T	A	T	G	A	A	A	C	C	A	A	A	G	A	T	A	C	T	G	A	T	A	T	C	T	T	G	G	C	A	G	C	A	T	T	C	C	G	A	G	T	A	A	C
KP998764.1 Aristolochia gigantea voucher MUS-5393 ribulose-15-bisphosphate carboxylase/oxygenase large subunit (rbcL) gene complete cds chloroplast	.	.	.	.	.	.	.	.	.	.	.	.	.	.	.	.	.	.	.	.	.	.	.	.	.	.	.	.	.	.	.	.	.	.	.	.	.	.	.	.	.	.	.	.	.	.	.	.	.
KP998765.1 Aristolochia grandiflora voucher MUS-5391 ribulose-15-bisphosphate carboxylase/oxygenase large subunit (rbcL) gene complete cds chloroplast	.	.	.	.	.	.	.	.	C	.	.	.	.	.	.	.	.	.	.	.	.	.	.	.	.	.	.	.	.	.	.	.	.	.	.	.	.	.	.	.	.	.	.	.	.	.	.	.	.
KP998766.1 Aristolochia kerrii voucher MUS-5413 ribulose-15-bisphosphate carboxylase/oxygenase large subunit (rbcL) gene complete cds chloroplast	.	.	.	.	.	.	.	.	C	.	.	.	.	.	.	.	.	.	.	.	.	.	.	.	.	.	.	.	.	.	.	.	.	.	.	.	.	.	.	.	.	.	.	.	.	.	.	.	.
KP998767.1 Aristolochia littoralis voucher MUS-5404 ribulose-15-bisphosphate carboxylase/oxygenase large subunit (rbcL) gene complete cds chloroplast	.	.	.	.	.	.	.	.	.	.	.	.	.	.	.	.	.	.	.	.	.	.	.	.	.	.	.	.	.	.	.	.	.	.	.	.	.	.	.	.	.	.	.	.	.	.	.	.	.
KP998768.1 Aristolochia pierrei voucher MUS-5409 ribulose-15-bisphosphate carboxylase/oxygenase large subunit (rbcL) gene complete cds chloroplast	.	.	.	.	.	.	.	.	C	.	.	.	.	.	.	.	.	.	.	.	.	.	.	.	.	.	.	.	.	.	.	.	.	.	.	.	.	.	.	.	.	.	.	.	.	.	.	.	.
KP998768.1 Aristolochia pierrei voucher MUS-5409 ribulose-15-bisphosphate carboxylase/oxygenase large subunit (rbcL) gene complete cds chloroplast(2)	.	.	.	.	.	.	.	.	C	.	.	.	.	.	.	.	.	.	.	.	.	.	.	.	.	.	.	.	.	.	.	.	.	.	.	.	.	.	.	.	.	.	.	.	.	.	.	.	.
KP998769.1 Aristolochia pothieri voucher MUS-5374 ribulose-15-bisphosphate carboxylase/oxygenase large subunit (rbcL) gene complete cds chloroplast	.	.	.	.	.	.	.	.	C	.	.	.	.	.	.	.	.	.	.	.	.	.	.	.	.	.	.	.	.	.	.	.	.	.	.	.	.	.	.	.	.	.	.	.	.	.	.	.	.
KP998770.1 Aristolochia ringens voucher MUS-5375 ribulose-15-bisphosphate carboxylase/oxygenase large subunit (rbcL) gene complete cds chloroplast	.	.	.	.	.	.	.	.	.	.	.	.	.	.	.	.	.	.	.	.	.	.	.	.	.	.	.	.	.	.	.	.	.	.	.	.	.	.	.	.	.	.	.	.	.	.	.	.	.
KP998771.1 Aristolochia sp. MUS-5399 ribulose-15-bisphosphate carboxylase/oxygenase large subunit (rbcL) gene complete cds chloroplast	.	.	.	.	.	.	.	.	.	.	.	.	.	.	.	.	.	.	.	.	.	.	.	.	.	.	.	.	.	.	.	.	.	.	.	.	.	.	.	.	.	.	.	.	.	.	.	.	.
KP998772.1 Aristolochia tagala voucher MUS-5400 ribulose-15-bisphosphate carboxylase/oxygenase large subunit (rbcL) gene complete cds chloroplast	.	.	.	.	.	.	.	.	C	.	.	.	.	.	.	.	.	.	.	.	.	.	.	.	.	.	.	.	.	.	.	.	.	.	.	.	.	.	.	.	.	.	.	.	.	.	.	.	.
KP998773.1 Aristolochia tentaculata voucher MUS-5398 ribulose-15-bisphosphate carboxylase/oxygenase large subunit (rbcL) gene complete cds chloroplast	.	.	.	.	.	.	.	.	.	.	.	.	.	.	.	.	.	.	.	.	.	.	.	.	.	.	.	.	.	.	.	.	.	.	.	.	.	.	.	.	.	.	.	.	.	.	.	.	.
SS-A0715 Aristolochia acuminata	.	.	.	.	.	.	.	.	C	.	.	.	.	.	.	.	.	.	.	.	.	.	.	.	.	.	.	.	.	.	.	.	.	.	.	.	.	.	.	.	.	.	.	.	.	.	.	.	.
SS-A0716 Aristolochia pierrei	.	.	.	.	.	.	.	.	C	.	.	.	.	.	.	.	.	.	.	.	.	.	.	.	.	.	.	.	.	.	.	.	.	.	.	.	.	.	.	.	.	.	.	.	.	.	.	.	.
SS-A0717 Aristolochia pothieri	.	.	.	.	.	.	.	.	C	.	.	.	.	.	.	.	.	.	.	.	.	.	.	.	.	.	.	.	.	.	.	.	.	.	.	.	.	.	.	.	.	.	.	.	.	.	.	.	.
SS-A0718 Aristolochia gigantea	.	.	.	.	.	.	.	.	.	.	.	.	.	.	.	.	.	.	.	.	.	.	.	.	.	.	.	.	.	.	.	.	.	.	.	.	.	.	.	.	.	.	.	.	.	.	.	.	.
SS-A0719 Aristolochia grandiflora	.	.	.	.	.	.	.	.	C	.	.	.	.	.	.	.	.	.	.	.	.	.	.	.	.	.	.	.	.	.	.	.	.	.	.	.	.	.	.	.	.	.	.	.	.	.	.	.	.
SS-A0720 Aristolochia kerrii	.	.	.	.	.	.	.	.	C	.	.	.	.	.	.	.	.	.	.	.	.	.	.	.	.	.	.	.	.	.	.	.	.	.	.	.	.	.	.	.	.	.	.	.	.	.	.	.	.
SS-A0721 Aristolochia littoralis	.	.	.	.	.	.	.	.	.	.	.	.	.	.	.	.	.	.	.	.	.	.	.	.	.	.	.	.	.	.	.	.	.	.	.	.	.	.	.	.	.	.	.	.	.	.	.	.	.
SS-A0722 Aristolochia ringens	.	.	.	.	.	.	.	.	.	.	.	.	.	.	.	.	.	.	.	.	.	.	.	.	.	.	.	.	.	.	.	.	.	.	.	.	.	.	.	.	.	.	.	.	.	.	.	.	.
SS-A0723 Aristolochia tentaculata	.	.	.	.	.	.	.	.	.	.	.	.	.	.	.	.	.	.	.	.	.	.	.	.	.	.	.	.	.	.	.	.	.	.	.	.	.	.	.	.	.	.	.	.	.	.	.	.	.
MG934793.1 Thottea cf. tricornis KR2085	-	-	-	-	-	-	-	-	-	-	-	-	-	-	-	-	-	.	.	.	.	.	G	.	.	.	.	.	.	C	.	.	.	.	.	.	.	.	.	.	.	.	.	.	.	.	.	.	.
MG934791.1 Thottea piperiformis voucher KR2059	-	-	-	-	-	-	-	-	-	-	-	-	-	-	-	-	-	.	.	.	.	.	G	.	.	.	.	.	.	C	.	.	.	.	.	.	.	.	.	.	.	.	.	.	.	.	.	.	.
MG934790.1 Thottea cf. grandiflora KR2060	-	-	-	-	-	-	-	-	-	-	-	-	-	-	-	-	-	.	.	.	.	.	G	.	.	.	.	.	.	C	.	.	.	.	.	.	.	.	.	.	.	.	.	.	.	.	.	.	.
MK524718.1 Thottea duchartrei voucher K000342376	.	.	.	.	.	.	.	.	.	.	.	.	.	.	.	.	G	.	.	.	.	.	.	.	.	.	.	.	.	C	.	.	.	.	.	.	.	.	.	.	.	.	.	.	.	.	.	.	.
AB205605.1 Thottea macrantha	.	.	.	.	.	.	.	.	.	.	.	.	.	.	.	.	G	.	.	.	.	.	G	.	.	.	.	.	.	C	.	.	.	.	.	.	.	.	.	.	.	.	.	.	.	.	.	.	.
AB205604.1 Thottea borneensis	.	.	.	.	.	.	.	.	.	.	.	.	.	.	.	.	G	.	.	.	.	.	G	.	.	.	.	.	.	C	.	.	.	.	.	.	.	.	.	.	.	.	.	.	.	.	.	.	.
AF197598.1 Thottea tomentosa	.	.	.	.	.	.	.	.	C	.	.	.	.	.	.	.	.	.	.	.	.	.	.	.	.	.	.	.	.	.	.	.	.	.	.	.	.	.	.	.	.	.	.	.	.	.	.	T	.
L14290.1 Asarum canadense chloroplast ribulosebisphosphate carboxylase large subunit (rbcL) gene 3 end	.	.	.	.	C	.	.	.	.	.	.	.	.	.	T	T	.	.	C	.	.	.	.	.	.	.	.	.	.	.	.	.	.	.	.	.	.	.	.	.	.	.	.	.	.	.	.	.	?
JF940919.1 Asarum caudigerum var. cardiophyllum voucher Liuzh0018 ribulose-15-bisphosphate carboxylase/oxygenase large subunit (rbcL) gene partial cds chloroplast	.	.	.	.	C	.	.	.	.	.	.	.	.	.	T	T	.	.	C	.	.	.	.	.	.	.	.	.	.	.	.	.	.	.	.	.	.	.	.	.	.	.	.	.	.	.	.	.	.
JF940941.1 Asarum yunnanense voucher GBOWS1364 ribulose-15-bisphosphate carboxylase/oxygenase large subunit (rbcL) gene partial cds chloroplast	.	.	.	.	C	.	.	.	.	.	.	.	.	.	T	T	.	.	C	.	.	.	.	.	.	.	.	.	.	.	.	.	.	.	.	.	.	.	.	.	.	.	.	.	.	.	.	.	.
JF940939.1 Asarum splendens voucher Liuzh0013 ribulose-15-bisphosphate carboxylase/oxygenase large subunit (rbcL) gene partial cds chloroplast	.	.	.	.	C	.	.	.	.	.	.	.	.	.	T	T	.	.	C	.	.	.	.	.	.	.	.	.	.	.	.	.	.	.	.	.	.	.	.	.	.	.	.	.	.	.	.	.	.
JF940936.1 Asarum pulchellum voucher Liuzh0008 ribulose-15-bisphosphate carboxylase/oxygenase large subunit (rbcL) gene partial cds chloroplast	.	.	.	.	C	.	.	.	.	.	.	.	.	.	T	T	.	.	C	.	.	.	.	.	.	.	.	.	.	.	.	.	.	.	.	.	.	.	.	.	.	.	.	.	.	.	.	.	.
JF940931.1 Asarum maximum voucher Liuzh0078 ribulose-15-bisphosphate carboxylase/oxygenase large subunit (rbcL) gene partial cds chloroplast	.	.	.	.	C	.	.	.	.	.	.	.	.	.	T	T	.	.	C	.	.	.	.	.	.	.	.	.	.	.	.	.	.	.	.	.	.	.	.	.	.	.	.	.	.	.	.	.	.
JF940929.1 Asarum ichangense voucher Liuzh0038 ribulose-15-bisphosphate carboxylase/oxygenase large subunit (rbcL) gene partial cds chloroplast	.	.	.	.	C	.	.	.	.	.	.	.	.	.	T	T	.	.	C	.	.	.	.	.	.	.	.	.	.	.	.	.	.	.	.	.	.	.	.	.	.	.	.	.	.	.	.	.	.
JF940927.1 Asarum himalaicum voucher liuzh0003 ribulose-15-bisphosphate carboxylase/oxygenase large subunit (rbcL) gene partial cds chloroplast	.	.	.	.	C	.	.	.	.	.	.	.	.	.	T	T	.	.	C	.	.	.	.	.	.	.	.	.	.	.	.	.	.	.	.	.	.	.	.	.	.	.	.	.	.	.	.	.	.
JF940925.1 Asarum delavayi voucher Liuzh0006 ribulose-15-bisphosphate carboxylase/oxygenase large subunit (rbcL) gene partial cds chloroplast	.	.	.	.	C	.	.	.	.	.	.	.	.	.	T	T	.	.	C	.	.	.	.	.	.	.	.	.	.	.	.	.	.	.	.	.	.	.	.	.	.	.	.	.	.	.	.	.	.
JF940923.1 Asarum crispulatum voucher Liuzh0035 ribulose-15-bisphosphate carboxylase/oxygenase large subunit (rbcL) gene partial cds chloroplast	.	.	.	.	C	.	.	.	.	.	.	.	.	.	T	T	.	.	C	.	.	.	.	.	.	.	.	.	.	.	.	.	.	.	.	.	.	.	.	.	.	.	.	.	.	.	.	.	.
JF940921.1 Asarum caulescens voucher Liuzh0051 ribulose-15-bisphosphate carboxylase/oxygenase large subunit (rbcL) gene partial cds chloroplast	.	.	.	.	C	.	.	.	.	.	.	.	.	.	T	T	.	.	C	.	.	.	.	.	.	.	.	.	.	.	.	.	.	.	.	.	.	.	.	.	.	.	.	.	.	.	.	.	.
JF940914.1 Asarum caudigerum voucher GBOWS502 ribulose-15-bisphosphate carboxylase/oxygenase large subunit (rbcL) gene partial cds chloroplast	.	.	.	.	C	.	.	.	.	.	.	.	.	.	T	T	.	.	C	.	.	.	.	.	.	.	.	.	.	.	.	.	.	.	.	.	.	.	.	.	.	.	.	.	.	.	.	.	.
LC670221.1 Asarum albomaculatum as56a chloroplast rbcL gene for ribulose-15-bisphosphate carboxylase/oxygenase large subunit partial cds	-	.	.	.	C	.	.	.	.	.	.	.	.	.	T	T	.	.	C	.	.	.	.	.	.	.	.	.	.	.	.	.	.	.	.	.	.	.	.	.	.	.	.	.	.	.	.	.	.
LC670220.1 Asarum yaeyamense as55 chloroplast rbcL gene for ribulose-15-bisphosphate carboxylase/oxygenase large subunit partial cds	-	.	.	.	C	.	.	.	.	.	.	.	.	.	T	T	.	.	C	.	.	.	.	.	.	.	.	.	.	.	.	.	.	.	.	.	.	.	.	.	.	.	.	.	.	.	.	.	.
LC670219.1 Asarum fauriei as53 chloroplast rbcL gene for ribulose-15-bisphosphate carboxylase/oxygenase large subunit partial cds	-	.	.	.	C	.	.	.	.	.	.	.	.	.	T	T	.	.	C	.	.	.	.	.	.	.	.	.	.	.	.	.	.	.	.	.	.	.	.	.	.	.	.	.	.	.	.	.	.
LC670218.1 Asarum ikegamii as52 chloroplast rbcL gene for ribulose-15-bisphosphate carboxylase/oxygenase large subunit partial cds	-	.	.	.	C	.	.	.	.	.	.	.	.	.	T	T	.	.	C	.	.	.	.	.	.	.	.	.	.	.	.	.	.	.	.	.	.	.	.	.	.	.	.	.	.	.	.	.	.
LC670217.1 Asarum takaoi as48 chloroplast rbcL gene for ribulose-15-bisphosphate carboxylase/oxygenase large subunit partial cds	-	.	.	.	C	.	.	.	.	.	.	.	.	.	T	T	.	.	C	.	.	.	.	.	.	.	.	.	.	.	.	.	.	.	.	.	.	.	.	.	.	.	.	.	.	.	.	.	.
LC670216.1 Asarum sakawanum as47 chloroplast rbcL gene for ribulose-15-bisphosphate carboxylase/oxygenase large subunit partial cds	-	.	.	.	C	.	.	.	.	.	.	.	.	.	T	T	.	.	C	.	.	.	.	.	.	.	.	.	.	.	.	.	.	.	.	.	.	.	.	.	.	.	.	.	.	.	.	.	.
LC670214.1 Asarum minamitanianum as45 chloroplast rbcL gene for ribulose-15-bisphosphate carboxylase/oxygenase large subunit partial cds	-	.	.	.	C	.	.	.	.	.	.	.	.	.	T	T	.	.	C	.	.	.	.	.	.	.	.	.	.	.	.	.	.	.	.	.	.	.	.	.	.	.	.	.	.	.	.	.	.
LC670213.1 Asarum kiusianum as36 chloroplast rbcL gene for ribulose-15-bisphosphate carboxylase/oxygenase large subunit partial cds	-	.	.	.	C	.	.	.	.	.	.	.	.	.	T	T	.	.	C	.	.	.	.	.	.	.	.	.	.	.	.	.	.	.	.	.	.	.	.	.	.	.	.	.	.	.	.	.	.
LC670212.1 Asarum crassum as34 chloroplast rbcL gene for ribulose-15-bisphosphate carboxylase/oxygenase large subunit partial cds	-	.	.	.	C	.	.	.	.	.	.	.	.	.	T	T	.	.	C	.	.	.	.	.	.	.	.	.	.	.	.	.	.	.	.	.	.	.	.	.	.	.	.	.	.	.	.	.	.
LC670211.1 Asarum celsum as33 chloroplast rbcL gene for ribulose-15-bisphosphate carboxylase/oxygenase large subunit partial cds	-	.	.	.	C	.	.	.	.	.	.	.	.	.	T	T	.	.	C	.	.	.	.	.	.	.	.	.	.	.	.	.	.	.	.	.	.	.	.	.	.	.	.	.	.	.	.	.	.
LC068564.1 Asarum satsumense chloroplast rbcL gene for ribulose-15-bisphosphate carboxylase/oxygenase large subunit partial cds isolate: as38	.	.	.	.	C	.	.	.	.	.	.	.	.	.	T	T	.	.	C	.	.	.	.	.	.	.	.	.	.	.	.	.	.	.	.	.	.	.	.	.	.	.	.	.	.	.	.	.	.
LC068563.1 Asarum asaroides chloroplast rbcL gene for ribulose-15-bisphosphate carboxylase/oxygenase large subunit partial cds isolate: as37	.	.	.	.	C	.	.	.	.	.	.	.	.	.	T	T	.	.	C	.	.	.	.	.	.	.	.	.	.	.	.	.	.	.	.	.	.	.	.	.	.	.	.	.	.	.	.	.	.
LC068562.1 Asarum kiusianum chloroplast rbcL gene for ribulose-15-bisphosphate carboxylase/oxygenase large subunit partial cds isolate: as36	.	.	.	.	C	.	.	.	.	.	.	.	.	.	T	T	.	.	C	.	.	.	.	.	.	.	.	.	.	.	.	.	.	.	.	.	.	.	.	.	.	.	.	.	.	.	.	.	.
LC068561.1 Asarum kumageanum var. satakeanum chloroplast rbcL gene for ribulose-15-bisphosphate carboxylase/oxygenase large subunit partial cds isolate: as35	.	.	.	.	C	.	.	.	.	.	.	.	.	.	T	T	.	.	C	.	.	.	.	.	.	.	.	.	.	.	.	.	.	.	.	.	.	.	.	.	.	.	.	.	.	.	.	.	.
LC068559.1 Asarum unzen chloroplast rbcL gene for ribulose-15-bisphosphate carboxylase/oxygenase large subunit partial cds isolate: as31	.	.	.	.	C	.	.	.	.	.	.	.	.	.	T	T	.	.	C	.	.	.	.	.	.	.	.	.	.	.	.	.	.	.	.	.	.	.	.	.	.	.	.	.	.	.	.	.	.
LC068555.1 Asarum sieboldii chloroplast rbcL gene for ribulose-15-bisphosphate carboxylase/oxygenase large subunit partial cds isolate: as27Korea	.	.	.	.	C	.	.	.	.	.	.	.	.	.	T	T	.	.	C	.	.	.	.	.	.	.	.	.	.	.	.	.	.	.	.	.	.	.	.	.	.	.	.	.	.	.	.	.	.
LC068549.1 Asarum megacalyx chloroplast rbcL gene for ribulose-15-bisphosphate carboxylase/oxygenase large subunit partial cds isolate: as20	.	.	.	.	C	.	.	.	.	.	.	.	.	.	T	T	.	.	C	.	.	.	.	.	.	.	.	.	.	.	.	.	.	.	.	.	.	.	.	.	.	.	.	.	.	.	.	.	.
LC068547.1 Asarum asperum chloroplast rbcL gene for ribulose-15-bisphosphate carboxylase/oxygenase large subunit partial cds isolate: as18	.	.	.	.	C	.	.	.	.	.	.	.	.	.	T	T	.	.	C	.	.	.	.	.	.	.	.	.	.	.	.	.	.	.	.	.	.	.	.	.	.	.	.	.	.	.	.	.	.
LC068546.1 Asarum tokarense chloroplast rbcL gene for ribulose-15-bisphosphate carboxylase/oxygenase large subunit partial cds isolate: as17	.	.	.	.	C	.	.	.	.	.	.	.	.	.	T	T	.	.	C	.	.	.	.	.	.	.	.	.	.	.	.	.	.	.	.	.	.	.	.	.	.	.	.	.	.	.	.	.	.
LC068545.1 Asarum lutchuense chloroplast rbcL gene for ribulose-15-bisphosphate carboxylase/oxygenase large subunit partial cds isolate: as16b	.	.	.	.	C	.	.	.	.	.	.	.	.	.	T	T	.	.	C	.	.	.	.	.	.	.	.	.	.	.	.	.	.	.	.	.	.	.	.	.	.	.	.	.	.	.	.	.	.
LC068543.1 Asarum trinacriforme chloroplast rbcL gene for ribulose-15-bisphosphate carboxylase/oxygenase large subunit partial cds isolate: as15b	.	.	.	.	C	.	.	.	.	.	.	.	.	.	T	T	.	.	C	.	.	.	.	.	.	.	.	.	.	.	.	.	.	.	.	.	.	.	.	.	.	.	.	.	.	.	.	.	.
LC068541.1 Asarum fudsinoi chloroplast rbcL gene for ribulose-15-bisphosphate carboxylase/oxygenase large subunit partial cds isolate: as14b	.	.	.	.	C	.	.	.	.	.	.	.	.	.	T	T	.	.	C	.	.	.	.	.	.	.	.	.	.	.	.	.	.	.	.	.	.	.	.	.	.	.	.	.	.	.	.	.	.
MG554423.1 Asarum minus voucher BTS1060 chloroplast partial genome	.	.	.	.	C	.	.	.	.	.	.	.	.	.	T	T	.	.	C	.	.	.	.	.	.	.	.	.	.	.	.	.	.	.	.	.	.	.	.	.	.	.	.	.	.	.	.	.	.
MZ440306.1 Asarum pulchellum chloroplast complete genome	.	.	.	.	C	.	.	.	.	.	.	.	.	.	T	T	.	.	C	.	.	.	.	.	.	.	.	.	.	.	.	.	.	.	.	.	.	.	.	.	.	.	.	.	.	.	.	.	.
MW526993.1 Asarum heterotropoides var. mandshuricum chloroplast complete genome	.	.	.	.	C	.	.	.	.	.	.	.	.	.	T	T	.	.	C	.	.	.	.	.	.	.	.	.	.	.	.	.	.	.	.	.	.	.	.	.	.	.	.	.	.	.	.	.	.
NC 058740.1 Asarum maculatum voucher NIBRVP0000640516 2006.4.1. chloroplast complete genome	.	.	.	.	C	.	.	.	.	.	.	.	.	.	T	T	.	.	C	.	.	.	.	.	.	.	.	.	.	.	.	.	.	.	.	.	.	.	.	.	.	.	.	.	.	.	.	.	.
NC 058739.1 Asarum misandrum voucher NIBRVP0000640514 2007.4.1. chloroplast complete genome	.	.	.	.	C	.	.	.	.	.	.	.	.	.	T	T	.	.	C	.	.	.	.	.	.	.	.	.	.	.	.	.	.	.	.	.	.	.	.	.	.	.	.	.	.	.	.	.	.
MN132860.1 Asarum heterotropoides var. seoulense voucher NIBRVP0000640693 2007.5.1. chloroplast complete genome	.	.	.	.	C	.	.	.	.	.	.	.	.	.	T	T	.	.	C	.	.	.	.	.	.	.	.	.	.	.	.	.	.	.	.	.	.	.	.	.	.	.	.	.	.	.	.	.	.
L12664.1 Saruma henryi ribulose 15-bisphosphate carboxylase large subunit (rbcL) gene partial cds chloroplast gene for chloroplast product	.	.	.	.	C	.	.	.	.	.	.	.	.	.	T	T	.	.	C	.	.	.	.	.	.	.	.	.	.	.	.	.	.	.	.	.	.	.	.	.	.	.	.	.	.	.	.	.	.
AB205607.1 Saruma henryi chloroplast rbcL gene for ribulose-15-bisphosphate carboxylase/oxygenase partial cds	.	.	.	.	C	.	.	.	.	.	.	.	.	.	T	T	.	.	C	.	.	.	.	.	.	.	.	.	.	.	.	.	.	.	.	.	.	.	.	.	.	.	.	.	.	.	.	.	.
NC 039933.1 Saruma henryi voucher USDA49482*J chloroplast complete genome	.	.	.	.	C	.	.	.	.	.	.	.	.	.	T	T	.	.	C	.	.	.	.	.	.	.	.	.	.	.	.	.	.	.	.	.	.	.	.	.	.	.	.	.	.	.	.	.	.
MG520100.1 Saruma henryi voucher USDA49482*J chloroplast complete genome	.	.	.	.	C	.	.	.	.	.	.	.	.	.	T	T	.	.	C	.	.	.	.	.	.	.	.	.	.	.	.	.	.	.	.	.	.	.	.	.	.	.	.	.	.	.	.	.	.
AF425710.1 Terminalia chebula clone 442 ribulose-15-bisphosphate carboxylase/oxygenase large subunit (rbcL) gene partial cds chloroplast gene for chloroplast product	.	.	.	.	C	.	.	.	C	.	.	.	.	.	.	.	.	.	.	.	.	.	.	.	.	.	.	.	.	.	.	.	.	.	.	.	.	.	.	.	.	.	.	.	.	.	.	.	.
FJ381812.1 Terminalia chebula ribulose-15-bisphosphate carboxylase/oxygenase large subunit (rbcL) gene partial cds chloroplast	.	.	.	.	C	.	.	.	C	.	.	.	.	.	.	.	.	.	.	.	.	.	.	.	.	.	.	.	.	.	.	.	.	.	.	.	.	.	.	.	.	.	.	.	.	.	.	.	.
NC 047468.1 Terminalia chebula chloroplast complete genome	.	.	.	.	C	.	.	.	C	.	.	.	.	.	.	.	.	.	.	.	.	.	.	.	.	.	.	.	.	.	.	.	.	.	.	.	.	.	.	.	.	.	.	.	.	.	.	.	.
MN736954.1 Terminalia chebula chloroplast complete genome	.	.	.	.	C	.	.	.	C	.	.	.	.	.	.	.	.	.	.	.	.	.	.	.	.	.	.	.	.	.	.	.	.	.	.	.	.	.	.	.	.	.	.	.	.	.	.	.	.
KY988329.1 Terminalia chebula voucher PFC161220-0055 ribulose-15-bisphosphate carboxylase/oxygenase large subunit (rbcL) gene partial cds chloroplast	.	.	.	.	C	.	.	.	C	.	.	.	.	.	.	.	.	.	.	.	.	.	.	.	.	.	.	.	.	.	.	.	.	.	.	.	.	.	.	.	.	.	.	.	.	.	.	.	.
MT120769.1 Glycyrrhiza glabra voucher TASH:G.Kinzikayeva et al. 6427 chloroplast complete genome	.	.	.	.	.	.	.	.	.	.	.	.	.	.	.	.	G	.	.	.	.	.	.	.	.	.	.	.	.	.	.	.	.	.	.	.	.	.	.	.	.	.	.	.	.	.	.	.	.
MT120771.1 Glycyrrhiza glabra voucher LERUS :B.Vasyukov et al. s.n. chloroplast complete genome	.	.	.	.	.	.	.	.	.	.	.	.	.	.	.	.	G	.	.	.	.	.	.	.	.	.	.	.	.	.	.	.	.	.	.	.	.	.	.	.	.	.	.	.	.	.	.	.	.
NC 046879.1 Cuminum cyminum chloroplast complete genome	.	.	.	.	C	.	.	.	.	.	.	.	.	.	.	.	.	.	.	.	.	.	.	.	.	.	.	.	.	.	.	.	.	.	.	.	.	.	.	.	.	.	.	.	.	.	.	.	.
MT120766.1 Glycyrrhiza glabra voucher MO:Kurbanov 2054 chloroplast complete genome	.	.	.	.	.	.	.	.	.	.	.	.	.	.	.	.	G	.	.	.	.	.	.	.	.	.	.	.	.	.	.	.	.	.	.	.	.	.	.	.	.	.	.	.	.	.	.	.	.
MN901636.1 Cuminum cyminum chloroplast complete genome	.	.	.	.	C	.	.	.	.	.	.	.	.	.	.	.	.	.	.	.	.	.	.	.	.	.	.	.	.	.	.	.	.	.	.	.	.	.	.	.	.	.	.	.	.	.	.	.	.
MG946939.1 Cuminum cyminum ribulose-15-bisphosphate carboxylase/oxygenase large subunit gene partial cds chloroplast	.	.	.	.	C	.	.	.	.	.	.	.	.	.	.	.	.	.	.	.	.	.	.	.	.	.	.	.	.	.	.	.	.	.	.	.	.	.	.	.	.	.	.	.	.	.	.	.	.
KR002656.1 Coriandrum sativum chloroplast complete genome	.	.	.	.	C	.	.	.	.	.	.	.	.	.	.	.	.	.	.	.	.	.	.	.	.	.	.	.	.	.	.	.	.	.	.	.	.	.	.	.	.	.	.	.	.	.	.	.	.
MG946829.1 Coriandrum sativum ribulose-15-bisphosphate carboxylase/oxygenase large subunit gene partial cds chloroplast	.	.	.	.	C	.	.	.	.	.	.	.	.	.	.	.	.	.	.	.	.	.	.	.	.	.	.	.	.	.	.	.	.	.	.	.	.	.	.	.	.	.	.	.	.	.	.	.	.
JQ933290.1 Cuminum cyminum voucher L.H. Rechinger 51696 (E) ribulose-15-bisphosphate carboxylase/oxygenase large subunit (rbcL) gene partial cds plastid	.	.	.	.	C	.	.	.	.	.	.	.	.	.	.	.	.	.	.	.	.	.	.	.	.	.	.	.	.	.	.	.	.	.	.	.	.	.	.	.	.	.	.	.	.	.	.	.	.
AY765269.1 Phyllanthus emblica ribulose-15-bisphosphate carboxylase/oxygenase large subunit (rbcL) gene partial cds chloroplast	-	-	-	-	-	-	-	-	-	-	-	-	-	-	-	-	-	-	.	.	.	.	.	.	.	.	.	.	.	.	.	A	.	.	.	.	.	.	.	.	.	.	.	.	.	.	.	.	.
NC 047477.1 Phyllanthus emblica chloroplast complete genome	.	.	.	.	C	.	.	.	.	.	.	.	.	.	.	.	.	.	.	.	.	.	.	.	.	.	.	.	.	.	.	A	.	.	.	.	.	.	.	.	.	.	.	.	.	.	.	.	.
KY988320.1 Phyllanthus emblica voucher PFC161216-0044 ribulose-15-bisphosphate carboxylase/oxygenase large subunit (rbcL) gene partial cds chloroplast	.	.	.	.	C	.	.	.	.	.	.	.	.	.	.	.	.	.	.	.	.	.	.	.	.	.	.	.	.	.	.	A	.	.	.	.	.	.	.	.	.	.	.	.	.	.	.	.	.
MN711725.1 Phyllanthus emblica chloroplast complete genome	.	.	.	.	C	.	.	.	.	.	.	.	.	.	.	.	.	.	.	.	.	.	.	.	.	.	.	.	.	.	.	A	.	.	.	.	.	.	.	.	.	.	.	.	.	.	.	.	.
MN125633.1 Phyllanthus emblica ribulose-15-bisphosphate carboxylase/oxygenase large subunit (rbcL) gene partial cds chloroplast	.	.	.	.	C	.	.	.	.	.	.	.	.	.	.	.	.	.	.	.	.	.	.	.	.	.	.	.	.	.	.	A	.	.	.	.	.	.	.	.	.	.	.	.	.	.	.	.	.
FJ381808.1 Terminalia bellirica ribulose-15-bisphosphate carboxylase/oxygenase large subunit (rbcL) gene partial cds chloroplast	.	.	.	.	C	.	.	.	C	.	.	.	.	.	.	.	.	.	.	.	.	.	.	.	.	.	.	.	.	.	.	.	.	.	.	.	.	.	.	.	.	.	.	.	.	.	.	.	.
LC107029.1 Terminalia bellirica chloroplast rbcL gene for ribulose-15-bisphosphate carboxylase/oxygenase large subunit partial cds specimen voucher: KANA:C130911511TCH	.	.	.	.	C	.	.	.	C	.	.	.	.	.	.	.	.	.	.	.	.	.	.	.	.	.	.	.	.	.	.	.	.	.	.	.	.	.	.	.	.	.	.	.	.	.	.	.	.
LC438868.1 Terminalia bellirica chloroplast gene for ribulose-15-bisphosphate carboxylase/oxygenase large subunit partial cds isolate: CHULA-018	.	.	.	.	C	.	.	.	C	.	.	.	.	.	.	.	.	.	.	.	.	.	.	.	.	.	.	.	.	.	.	.	.	.	.	.	.	.	.	.	.	.	.	.	.	.	.	.	.
NC 036935.1 Amomum krervanh chloroplast complete genome	.	.	.	.	C	.	.	C	.	.	.	G	T	.	.	.	.	.	.	.	.	.	.	.	.	.	.	.	.	.	.	A	.	.	.	.	.	.	.	.	.	.	.	.	.	.	.	.	.
MN931250.1 Wurfbainia villosa chloroplast complete genome	.	.	.	.	C	.	.	C	.	.	.	G	T	.	.	.	.	.	.	.	.	.	.	.	.	.	.	.	.	.	.	A	.	.	.	.	.	.	.	.	.	.	.	.	.	.	.	.	.
MK889505.1 Wurfbainia longiligularis chloroplast complete genome	.	.	.	.	.	.	.	C	.	.	.	G	T	.	.	.	.	.	.	.	.	.	.	.	.	.	.	.	.	.	.	A	.	.	.	.	.	.	.	.	.	.	.	.	.	.	.	.	.
NC 036992.1 Amomum compactum chloroplast complete genome	.	.	.	.	C	.	.	C	.	.	.	G	T	.	.	.	.	.	.	.	.	.	.	.	.	.	.	.	.	.	.	A	.	.	.	.	.	.	.	.	.	.	.	.	.	.	.	.	.
MW145134.1 Wurfbainia neoaurantiaca voucher Y20180726015 chloroplast complete genome	.	.	.	.	.	.	.	C	.	.	.	G	T	.	.	.	.	.	.	.	.	.	.	.	.	.	.	.	.	.	.	A	.	.	.	.	.	.	.	.	.	.	.	.	.	.	.	.	.
FJ026474.1 Cissampelos pareira ribulose-15-bisphosphate carboxylase/oxygenase large subunit (rbcL) gene partial cds chloroplast	.	.	.	.	.	.	.	.	.	.	.	.	.	.	.	.	.	.	.	.	.	.	.	.	.	.	.	C	G	C	.	A	.	.	.	.	.	.	.	.	.	.	.	.	.	.	.	.	.
KJ594156.1 Cissampelos pareira voucher DB2202 ribulose-15-bisphosphate carboxylase/oxygenase large subunit (rbcL) gene partial cds chloroplast	.	.	.	.	.	.	.	.	.	.	.	.	.	.	.	.	.	.	.	.	.	.	.	.	.	.	.	C	G	C	.	A	.	.	.	.	.	.	.	.	.	.	.	.	.	.	.	.	.
MN216838.1 Cissampelos sp. MP 778 ribulose-15-bisphosphate carboxylase/oxygenase large subunit (rbcL) gene partial cds chloroplast	.	.	.	.	.	.	.	.	.	.	.	.	.	.	.	.	.	.	.	.	.	.	.	.	.	.	.	C	G	C	.	A	.	.	.	.	.	.	.	.	.	.	.	.	.	.	.	.	.
FJ026475.1 Cissampelos tropaeolifolia ribulose-15-bisphosphate carboxylase/oxygenase large subunit (rbcL) gene partial cds chloroplast	.	.	.	.	.	.	.	.	.	.	.	.	.	.	.	.	.	.	.	.	.	.	.	.	.	.	.	C	G	C	.	A	.	.	.	.	.	.	.	.	.	.	.	.	.	.	.	.	.
GQ870669.3 Syzygium cumini chloroplast complete genome(2)	.	.	.	.	C	.	.	.	.	.	.	.	.	.	.	.	.	.	.	.	.	.	.	.	.	.	.	.	.	.	.	.	.	.	.	.	.	.	.	.	.	.	.	.	.	.	.	.	.
MN095412.1 Syzygium cumini plastid complete genome	.	.	.	.	C	.	.	.	.	.	.	.	.	.	.	.	.	.	.	.	.	.	.	.	.	.	.	.	.	.	.	.	.	.	.	.	.	.	.	.	.	.	.	.	.	.	.	.	.
NC 053907.1 Syzygium nervosum chloroplast complete genome	.	.	.	.	C	.	.	.	.	.	.	.	.	.	.	.	.	.	.	.	.	.	.	.	.	.	.	.	.	.	.	.	.	.	.	.	.	.	.	.	.	.	.	.	.	.	.	.	.
KY498684.1 Cladogynos orientalis voucher Tyh 11293 (HITBC) ribulose-15-bisphosphate carboxylase/oxygenase large subunit (rbcL) gene partial cds chloroplast	.	.	.	.	.	.	.	.	.	.	.	.	.	.	.	.	.	.	.	.	.	.	.	.	.	.	.	.	.	.	.	.	.	.	.	.	.	.	.	.	.	.	.	.	.	.	.	.	.
MN366835.1 Mansonia altissima voucher IDRCG048-13 BRLU NB0594 ribulose-15-bisphosphate carboxylase/oxygenase large subunit (rbcL) gene partial cds chloroplast	.	.	.	.	.	.	.	.	C	.	.	G	T	.	.	.	.	.	.	.	.	.	.	.	.	.	.	.	.	.	.	.	.	.	.	.	.	C	.	.	.	.	.	.	.	.	.	.	.
KY365710.1 Tinospora crispa voucher Chen ZD s.n. (PE) ribulose-15-bisphosphate carboxylase/oxygenase large subunit (rbcL) gene partial cds chloroplast	.	.	.	.	C	.	.	.	.	T	.	C	.	.	.	.	.	.	.	.	.	.	.	.	.	.	.	C	G	C	.	A	.	.	.	.	.	.	.	.	.	.	.	.	.	.	.	.	.
KX527558.1 Tinospora crispa voucher WW Chen ZD s. n. ribulose-15-bisphosphate carboxylase/oxygenase large subunit (rbcL) gene partial cds chloroplast	.	.	.	.	C	.	.	.	.	T	.	C	.	.	.	.	.	.	.	.	.	.	.	.	.	.	.	C	G	C	.	A	.	.	.	.	.	.	.	.	.	.	.	.	.	.	.	.	.
MN727386.1 Tinospora sinensis chloroplast complete genome	.	.	.	.	C	.	.	.	.	T	.	C	.	.	.	.	.	.	.	.	.	.	.	.	.	.	.	C	G	C	.	A	.	.	.	.	.	.	.	.	.	.	.	.	.	.	.	.	.
NC 042153.1 Tinospora cordifolia voucher SUPG015 chloroplast complete genome	.	.	.	.	C	.	.	.	.	T	.	C	.	.	.	.	.	.	.	.	.	.	.	.	.	.	.	C	G	C	.	A	.	.	.	.	.	.	.	.	.	.	.	.	.	.	.	.	.
U26330.2 Osbeckia stellata ribulose-15-bisphosphate carboxylase oxygenase large subunit (rbcL) gene partial cds chloroplast gene for chloroplast product	.	.	?	?	?	.	.	.	C	.	.	G	T	.	.	.	.	C	C	.	.	.	.	.	.	.	.	C	.	.	.	?	?	.	.	.	.	.	.	.	.	.	.	.	.	.	.	.	.
NC 046486.1 Osbeckia stellata chloroplast complete genome	.	.	.	.	G	.	.	.	C	.	.	G	T	.	.	.	.	C	C	.	.	.	.	.	.	.	.	C	.	.	.	.	.	.	.	.	.	.	.	.	.	.	.	.	.	.	.	.	.
MK331713.1 Osbeckia stellata chloroplast complete genome	.	.	.	.	G	.	.	.	C	.	.	G	T	.	.	.	.	C	C	.	.	.	.	.	.	.	.	C	.	.	.	.	.	.	.	.	.	.	.	.	.	.	.	.	.	.	.	.	.
MG266206.1 Rauvolfia serpentina voucher CMPR8780 ribulose-15-bisphosphate carboxylase/oxygenase large subunit (rbcL) gene partial cds chloroplast	.	.	.	.	.	.	.	C	.	.	.	.	.	.	.	.	.	.	.	.	.	.	.	.	.	.	.	.	.	.	.	.	.	.	.	.	.	.	.	.	.	.	.	.	.	.	.	.	.
MG946861.1 Rauvolfia serpentina ribulose-15-bisphosphate carboxylase/oxygenase large subunit gene partial cds chloroplast	.	.	.	.	.	.	.	C	.	.	.	.	.	.	.	.	.	.	.	.	.	.	.	.	.	.	.	.	.	.	.	.	.	.	.	.	.	.	.	.	.	.	.	.	.	.	.	.	.
NC 047244.1 Rauvolfia serpentina chloroplast complete genome	.	.	.	.	.	.	.	C	.	.	.	.	.	.	.	.	.	.	.	.	.	.	.	.	.	.	.	.	.	.	.	.	.	.	.	.	.	.	.	.	.	.	.	.	.	.	.	.	.
MN480804.1 Rauvolfia verticillata voucher IBSC:W.N. Chen 2019001 plastid complete genome	.	.	.	.	.	.	.	C	.	.	.	.	.	.	.	.	.	.	.	.	.	.	.	.	.	.	.	.	.	.	.	.	.	.	.	.	.	.	.	.	.	.	.	.	.	.	.	.	.
NC 042161.1 Diospyros maclurei chloroplast complete genome	.	.	.	.	C	.	.	.	.	.	.	.	.	.	.	.	.	.	.	.	.	.	.	.	.	.	.	.	.	.	.	.	.	.	.	.	.	.	.	.	.	.	.	.	.	.	.	.	.
NC 042160.1 Diospyros hainanensis chloroplast complete genome	.	.	.	.	.	.	.	.	.	.	.	.	.	.	.	.	.	.	.	.	.	.	.	.	.	.	.	.	.	.	.	.	.	.	.	.	.	.	.	.	.	.	.	.	.	.	.	.	.
MH778101.1 Diospyros maclurei chloroplast complete genome	.	.	.	.	C	.	.	.	.	.	.	.	.	.	.	.	.	.	.	.	.	.	.	.	.	.	.	.	.	.	.	.	.	.	.	.	.	.	.	.	.	.	.	.	.	.	.	.	.
MN366758.1 Shirakiopsis aubrevillei voucher FHO-CX65 ribulose-15-bisphosphate carboxylase/oxygenase large subunit (rbcL) gene partial cds chloroplast	-	-	-	-	-	.	.	.	C	.	.	.	.	.	.	.	.	.	.	.	.	.	.	.	.	.	.	.	.	.	.	.	.	.	.	.	.	.	.	.	.	.	.	.	.	.	.	.	.
NC 053327.1 Syzygium cumini chloroplast complete genome(2)	.	.	.	.	C	.	.	.	.	.	.	.	.	.	.	.	.	.	.	.	.	.	.	.	.	.	.	.	.	.	.	.	.	.	.	.	.	.	.	.	.	.	.	.	.	.	.	.	.
GQ870669.3 Syzygium cumini chloroplast complete genome	.	.	.	.	C	.	.	.	.	.	.	.	.	.	.	.	.	.	.	.	.	.	.	.	.	.	.	.	.	.	.	.	.	.	.	.	.	.	.	.	.	.	.	.	.	.	.	.	.
NC 053327.1 Syzygium cumini chloroplast complete genome	.	.	.	.	C	.	.	.	.	.	.	.	.	.	.	.	.	.	.	.	.	.	.	.	.	.	.	.	.	.	.	.	.	.	.	.	.	.	.	.	.	.	.	.	.	.	.	.	.
MT700494.1 Syzygium cumini chloroplast complete genome	.	.	.	.	C	.	.	.	.	.	.	.	.	.	.	.	.	.	.	.	.	.	.	.	.	.	.	.	.	.	.	.	.	.	.	.	.	.	.	.	.	.	.	.	.	.	.	.	.
NC 048461.1 Alpinia katsumadae chloroplast complete genome	.	.	.	.	C	.	.	C	.	.	.	G	T	.	.	.	.	.	.	.	.	.	.	.	.	.	.	.	.	.	.	A	.	.	.	.	.	.	.	.	.	.	.	.	.	.	.	.	.
MK262729.1 Alpinia oxyphylla chloroplast complete genome	.	.	.	.	C	.	.	C	.	.	.	G	T	.	.	.	.	.	.	.	.	.	.	.	.	.	.	.	.	.	.	A	.	.	.	.	.	.	.	.	.	.	.	.	.	.	.	.	.
MK262728.1 Alpinia katsumadae chloroplast complete genome	.	.	.	.	C	.	.	C	.	.	.	G	T	.	.	.	.	.	.	.	.	.	.	.	.	.	.	.	.	.	.	A	.	.	.	.	.	.	.	.	.	.	.	.	.	.	.	.	.
NC 048994.1 Aglaia odorata chloroplast complete genome	.	.	.	.	C	.	.	.	.	T	.	.	.	.	.	.	.	.	.	.	.	.	.	.	.	.	.	.	.	.	.	.	.	.	.	.	.	.	.	.	.	.	.	.	.	.	.	.	.
MN106246.1 Aglaia odorata chloroplast complete genome	.	.	.	.	C	.	.	.	.	T	.	.	.	.	.	.	.	.	.	.	.	.	.	.	.	.	.	.	.	.	.	.	.	.	.	.	.	.	.	.	.	.	.	.	.	.	.	.	.
MH332433.1 Aglaia tomentosa voucher gp-348 ribulose-15-bisphosphate carboxylase/oxygenase large subunit (rbcL) gene partial cds chloroplast	.	.	.	.	C	.	.	.	.	T	.	.	.	.	.	.	.	.	.	.	.	.	.	.	.	.	.	.	.	.	.	.	.	.	.	.	.	.	.	.	.	.	.	.	.	.	.	.	.
	180	181	182	183	184	185	186	187	188	189	190	191	192	193	194	195	196	197	198	199	200	201	202	203	204	205	206	207	208	209	210	211	212	213	214	215	216	217	218	219	220	221	222	223	224	225	226	227	228
KP903720.1 Aristolochia anguicida voucher MUS-5405 ribulose-15-bisphosphate carboxylase/oxygenase large subunit (rbcL) gene complete cds chloroplast	A	T	C	T	T	C	T	A	C	T	G	G	T	A	C	A	T	G	G	A	C	A	A	C	T	G	T	G	T	G	G	A	C	T	G	A	T	G	G	A	C	T	T	A	C	T	A	G	C
KP998764.1 Aristolochia gigantea voucher MUS-5393 ribulose-15-bisphosphate carboxylase/oxygenase large subunit (rbcL) gene complete cds chloroplast	.	.	.	.	.	.	.	.	.	.	.	.	.	.	.	.	.	.	.	.	.	.	.	.	.	.	.	.	.	.	.	.	.	.	.	.	.	.	.	.	.	.	.	.	.	.	.	.	.
KP998765.1 Aristolochia grandiflora voucher MUS-5391 ribulose-15-bisphosphate carboxylase/oxygenase large subunit (rbcL) gene complete cds chloroplast	.	.	.	.	.	.	.	.	.	A	.	.	.	.	.	.	.	.	.	.	.	.	.	.	.	.	.	.	.	.	.	.	.	.	.	.	.	.	.	.	.	.	.	.	.	.	.	.	.
KP998766.1 Aristolochia kerrii voucher MUS-5413 ribulose-15-bisphosphate carboxylase/oxygenase large subunit (rbcL) gene complete cds chloroplast	.	.	.	.	.	.	.	.	.	.	.	.	.	.	.	.	.	.	.	.	.	.	.	.	.	.	.	.	.	.	.	.	.	.	.	.	.	.	.	.	.	.	.	.	.	.	.	.	.
KP998767.1 Aristolochia littoralis voucher MUS-5404 ribulose-15-bisphosphate carboxylase/oxygenase large subunit (rbcL) gene complete cds chloroplast	.	.	.	.	.	.	.	.	.	C	.	.	.	.	.	.	.	.	.	.	.	.	.	.	.	.	.	.	.	.	.	.	.	.	.	.	.	.	.	.	.	.	.	.	.	.	.	.	.
KP998768.1 Aristolochia pierrei voucher MUS-5409 ribulose-15-bisphosphate carboxylase/oxygenase large subunit (rbcL) gene complete cds chloroplast	.	.	.	.	.	.	.	.	.	.	.	.	.	.	.	.	.	.	.	.	.	.	.	.	.	.	.	.	.	.	.	.	.	.	.	.	.	.	.	.	.	.	.	.	.	.	.	.	.
KP998768.1 Aristolochia pierrei voucher MUS-5409 ribulose-15-bisphosphate carboxylase/oxygenase large subunit (rbcL) gene complete cds chloroplast(2)	.	.	.	.	.	.	.	.	.	.	.	.	.	.	.	.	.	.	.	.	.	.	.	.	.	.	.	.	.	.	.	.	.	.	.	.	.	.	.	.	.	.	.	.	.	.	.	.	.
KP998769.1 Aristolochia pothieri voucher MUS-5374 ribulose-15-bisphosphate carboxylase/oxygenase large subunit (rbcL) gene complete cds chloroplast	.	.	.	.	.	.	.	.	.	.	.	.	.	.	.	.	.	.	.	.	.	.	.	.	.	.	.	A	.	.	.	.	.	.	.	.	.	.	.	.	.	.	.	.	.	.	.	.	.
KP998770.1 Aristolochia ringens voucher MUS-5375 ribulose-15-bisphosphate carboxylase/oxygenase large subunit (rbcL) gene complete cds chloroplast	.	.	.	.	.	.	.	.	.	.	.	.	.	.	.	.	.	.	.	.	.	.	.	.	.	.	.	.	.	.	.	.	.	.	.	.	.	.	.	.	.	.	.	.	.	.	.	.	.
KP998771.1 Aristolochia sp. MUS-5399 ribulose-15-bisphosphate carboxylase/oxygenase large subunit (rbcL) gene complete cds chloroplast	.	.	.	.	.	.	.	.	.	.	.	.	.	.	.	.	.	.	.	.	.	.	.	.	.	.	.	.	.	.	.	.	.	.	.	.	.	.	.	.	.	.	.	.	.	.	.	.	.
KP998772.1 Aristolochia tagala voucher MUS-5400 ribulose-15-bisphosphate carboxylase/oxygenase large subunit (rbcL) gene complete cds chloroplast	.	.	.	.	.	.	.	.	.	.	.	.	.	.	.	.	.	.	.	.	.	.	.	.	.	.	.	.	.	.	.	.	.	.	.	.	.	.	.	.	.	.	.	.	.	.	.	.	.
KP998773.1 Aristolochia tentaculata voucher MUS-5398 ribulose-15-bisphosphate carboxylase/oxygenase large subunit (rbcL) gene complete cds chloroplast	.	.	.	.	.	.	G	.	.	.	.	.	.	.	.	.	.	.	.	.	.	.	.	.	.	.	.	.	.	.	.	.	.	.	.	.	.	.	.	.	.	.	.	.	.	.	.	.	.
SS-A0715 Aristolochia acuminata	.	.	.	.	.	.	.	.	.	.	.	.	.	.	.	.	.	.	.	.	.	.	.	.	.	.	.	.	.	.	.	.	.	.	.	.	.	.	.	.	.	.	.	.	.	.	.	.	.
SS-A0716 Aristolochia pierrei	.	.	.	.	.	.	.	.	.	.	.	.	.	.	.	.	.	.	.	.	.	.	.	.	.	.	.	.	.	.	.	.	.	.	.	.	.	.	.	.	.	.	.	.	.	.	.	.	.
SS-A0717 Aristolochia pothieri	.	.	.	.	.	.	.	.	.	.	.	.	.	.	.	.	.	.	.	.	.	.	.	.	.	.	.	A	.	.	.	.	.	.	.	.	.	.	.	.	.	.	.	.	.	.	.	.	.
SS-A0718 Aristolochia gigantea	.	.	.	.	.	.	.	.	.	.	.	.	.	.	.	.	.	.	.	.	.	.	.	.	.	.	.	.	.	.	.	.	.	.	.	.	.	.	.	.	.	.	.	.	.	.	.	.	.
SS-A0719 Aristolochia grandiflora	.	.	.	.	.	.	.	.	.	A	.	.	.	.	.	.	.	.	.	.	.	.	.	.	.	.	.	.	.	.	.	.	.	.	.	.	.	.	.	.	.	.	.	.	.	.	.	.	.
SS-A0720 Aristolochia kerrii	.	.	.	.	.	.	.	.	.	.	.	.	.	.	.	.	.	.	.	.	.	.	.	.	.	.	.	.	.	.	.	.	.	.	.	.	.	.	.	.	.	.	.	.	.	.	.	.	.
SS-A0721 Aristolochia littoralis	.	.	.	.	.	.	.	.	.	C	.	.	.	.	.	.	.	.	.	.	.	.	.	.	.	.	.	.	.	.	.	.	.	.	.	.	.	.	.	.	.	.	.	.	.	.	.	.	.
SS-A0722 Aristolochia ringens	.	.	.	.	.	.	.	.	.	.	.	.	.	.	.	.	.	.	.	.	.	.	.	.	.	.	.	.	.	.	.	.	.	.	.	.	.	.	.	.	.	.	.	.	.	.	.	.	.
SS-A0723 Aristolochia tentaculata	.	.	.	.	.	.	G	.	.	.	.	.	.	.	.	.	.	.	.	.	.	.	.	.	.	.	.	.	.	.	.	.	.	.	.	.	.	.	.	.	.	.	.	.	.	.	.	.	.
MG934793.1 Thottea cf. tricornis KR2085	.	.	.	.	.	.	.	.	.	.	.	.	.	.	.	.	.	.	.	.	.	.	.	.	.	.	.	.	.	.	.	.	.	C	.	.	.	.	.	.	.	.	.	.	.	.	.	.	.
MG934791.1 Thottea piperiformis voucher KR2059	.	.	.	.	.	.	.	.	.	.	.	.	.	.	.	.	.	.	.	.	.	.	.	.	.	.	.	.	.	.	.	.	.	C	.	.	.	.	.	.	.	.	.	.	.	.	.	.	.
MG934790.1 Thottea cf. grandiflora KR2060	.	.	.	.	.	.	.	.	.	.	.	.	.	.	.	.	.	.	.	.	.	.	.	.	.	.	.	.	.	.	.	.	.	C	.	.	.	.	.	.	.	.	.	.	.	.	.	.	.
MK524718.1 Thottea duchartrei voucher K000342376	.	.	.	.	.	.	.	.	.	.	.	.	.	.	.	.	.	.	.	.	.	.	.	.	.	.	.	.	.	.	.	.	.	C	.	.	.	.	.	.	.	.	.	.	.	.	.	.	.
AB205605.1 Thottea macrantha	.	.	.	.	.	.	.	.	.	.	.	.	.	.	.	.	.	.	.	.	.	.	.	.	.	.	.	.	.	.	.	.	.	C	.	.	.	.	.	.	.	.	.	.	.	.	.	.	.
AB205604.1 Thottea borneensis	.	.	.	.	.	.	.	.	.	.	.	.	.	.	.	.	.	.	.	.	.	.	.	.	.	.	.	.	.	.	.	.	.	C	.	.	.	.	.	.	.	.	.	.	.	.	.	.	.
AF197598.1 Thottea tomentosa	.	.	.	.	.	.	.	.	.	.	.	.	.	.	.	.	.	.	.	.	.	.	.	.	.	.	.	.	.	.	.	.	.	.	.	.	.	.	.	.	.	.	.	.	.	.	.	.	.
L14290.1 Asarum canadense chloroplast ribulosebisphosphate carboxylase large subunit (rbcL) gene 3 end	.	.	.	.	.	.	.	.	.	.	.	.	.	.	.	.	.	.	.	.	.	.	.	.	.	.	.	.	.	.	.	.	.	C	.	.	.	.	.	.	.	.	.	.	.	C	.	.	.
JF940919.1 Asarum caudigerum var. cardiophyllum voucher Liuzh0018 ribulose-15-bisphosphate carboxylase/oxygenase large subunit (rbcL) gene partial cds chloroplast	.	.	.	.	.	.	.	.	.	.	.	.	.	.	.	.	.	.	.	.	.	.	.	.	.	.	.	.	.	.	.	.	.	C	.	.	.	.	.	.	.	.	.	.	.	C	.	.	.
JF940941.1 Asarum yunnanense voucher GBOWS1364 ribulose-15-bisphosphate carboxylase/oxygenase large subunit (rbcL) gene partial cds chloroplast	.	.	.	.	.	.	.	.	.	.	.	.	.	.	.	.	.	.	.	.	.	.	.	.	.	.	.	.	.	.	.	.	.	C	.	.	.	.	.	.	.	.	.	.	.	C	.	.	.
JF940939.1 Asarum splendens voucher Liuzh0013 ribulose-15-bisphosphate carboxylase/oxygenase large subunit (rbcL) gene partial cds chloroplast	.	.	.	.	.	.	.	.	.	.	.	.	.	.	.	.	.	.	.	.	.	.	.	.	.	.	.	.	.	.	.	.	.	C	.	.	.	.	.	.	.	.	.	.	.	C	.	.	.
JF940936.1 Asarum pulchellum voucher Liuzh0008 ribulose-15-bisphosphate carboxylase/oxygenase large subunit (rbcL) gene partial cds chloroplast	.	.	.	.	.	.	.	.	.	.	.	.	.	.	.	.	.	.	.	.	.	.	.	.	.	.	.	.	.	.	.	.	.	C	.	.	.	.	.	.	.	.	.	.	.	C	.	.	.
JF940931.1 Asarum maximum voucher Liuzh0078 ribulose-15-bisphosphate carboxylase/oxygenase large subunit (rbcL) gene partial cds chloroplast	.	.	.	.	.	.	.	.	.	.	.	.	.	.	.	.	.	.	.	.	.	.	.	.	.	.	.	.	.	.	.	.	.	C	.	.	.	.	.	.	.	.	.	.	.	C	.	.	.
JF940929.1 Asarum ichangense voucher Liuzh0038 ribulose-15-bisphosphate carboxylase/oxygenase large subunit (rbcL) gene partial cds chloroplast	.	.	.	.	.	.	.	.	.	.	.	.	.	.	.	.	.	.	.	.	.	.	.	.	.	.	.	.	.	.	.	.	.	C	.	.	.	.	.	.	.	.	.	.	.	C	.	.	.
JF940927.1 Asarum himalaicum voucher liuzh0003 ribulose-15-bisphosphate carboxylase/oxygenase large subunit (rbcL) gene partial cds chloroplast	.	.	.	.	.	.	.	.	.	.	.	.	.	.	.	.	.	.	.	.	.	.	.	.	.	.	.	.	.	.	.	.	.	C	.	.	.	.	.	.	.	.	.	.	.	C	.	.	.
JF940925.1 Asarum delavayi voucher Liuzh0006 ribulose-15-bisphosphate carboxylase/oxygenase large subunit (rbcL) gene partial cds chloroplast	.	.	.	.	.	.	.	.	.	.	.	.	.	.	.	.	.	.	.	.	.	.	.	.	.	.	.	.	.	.	.	.	.	C	.	.	.	.	.	.	.	.	.	.	.	C	.	.	.
JF940923.1 Asarum crispulatum voucher Liuzh0035 ribulose-15-bisphosphate carboxylase/oxygenase large subunit (rbcL) gene partial cds chloroplast	.	.	.	.	.	.	.	.	.	.	.	.	.	.	.	.	.	.	.	.	.	.	.	.	.	.	.	.	.	.	.	.	.	C	.	.	.	.	.	.	.	.	.	.	.	C	.	.	.
JF940921.1 Asarum caulescens voucher Liuzh0051 ribulose-15-bisphosphate carboxylase/oxygenase large subunit (rbcL) gene partial cds chloroplast	.	.	.	.	.	.	.	.	.	.	.	.	.	.	.	.	.	.	.	.	.	.	.	.	.	.	.	.	.	.	.	.	.	C	.	.	.	.	.	.	.	.	.	.	.	C	.	.	.
JF940914.1 Asarum caudigerum voucher GBOWS502 ribulose-15-bisphosphate carboxylase/oxygenase large subunit (rbcL) gene partial cds chloroplast	.	.	.	.	.	.	.	.	.	.	.	.	.	.	.	.	.	.	.	.	.	.	.	.	.	.	.	.	.	.	.	.	.	C	.	.	.	.	.	.	.	.	.	.	.	C	.	.	.
LC670221.1 Asarum albomaculatum as56a chloroplast rbcL gene for ribulose-15-bisphosphate carboxylase/oxygenase large subunit partial cds	.	.	.	.	.	.	.	.	.	.	.	.	.	.	.	.	.	.	.	.	.	.	.	.	.	.	.	.	.	.	.	.	.	C	.	.	.	.	.	.	.	.	.	.	.	C	.	.	.
LC670220.1 Asarum yaeyamense as55 chloroplast rbcL gene for ribulose-15-bisphosphate carboxylase/oxygenase large subunit partial cds	.	.	.	.	.	.	.	.	.	.	.	.	.	.	.	.	.	.	.	.	.	.	.	.	.	.	.	.	.	.	.	.	.	C	.	.	.	.	.	.	.	.	.	.	.	C	.	.	.
LC670219.1 Asarum fauriei as53 chloroplast rbcL gene for ribulose-15-bisphosphate carboxylase/oxygenase large subunit partial cds	.	.	.	.	.	.	.	.	.	.	.	.	.	.	.	.	.	.	.	.	.	.	.	.	.	.	.	.	.	.	.	.	.	C	.	.	.	.	.	.	.	.	.	.	.	C	.	.	.
LC670218.1 Asarum ikegamii as52 chloroplast rbcL gene for ribulose-15-bisphosphate carboxylase/oxygenase large subunit partial cds	.	.	.	.	.	.	.	.	.	.	.	.	.	.	.	.	.	.	.	.	.	.	.	.	.	.	.	.	.	.	.	.	.	C	.	.	.	.	.	.	.	.	.	.	.	C	.	.	.
LC670217.1 Asarum takaoi as48 chloroplast rbcL gene for ribulose-15-bisphosphate carboxylase/oxygenase large subunit partial cds	.	.	.	.	.	.	.	.	.	.	.	.	.	.	.	.	.	.	.	.	.	.	.	.	.	.	.	.	.	.	.	.	.	C	.	.	.	.	.	.	.	.	.	.	.	C	.	.	.
LC670216.1 Asarum sakawanum as47 chloroplast rbcL gene for ribulose-15-bisphosphate carboxylase/oxygenase large subunit partial cds	.	.	.	.	.	.	.	.	.	.	.	.	.	.	.	.	.	.	.	.	.	.	.	.	.	.	.	.	.	.	.	.	.	C	.	.	.	.	.	.	.	.	.	.	.	C	.	.	.
LC670214.1 Asarum minamitanianum as45 chloroplast rbcL gene for ribulose-15-bisphosphate carboxylase/oxygenase large subunit partial cds	.	.	.	.	.	.	.	.	.	.	.	.	.	.	.	.	.	.	.	.	.	.	.	.	.	.	.	.	.	.	.	.	.	C	.	.	.	.	.	.	.	.	.	.	.	C	.	.	.
LC670213.1 Asarum kiusianum as36 chloroplast rbcL gene for ribulose-15-bisphosphate carboxylase/oxygenase large subunit partial cds	.	.	.	.	.	.	.	.	.	.	.	.	.	.	.	.	.	.	.	.	.	.	.	.	.	.	.	.	.	.	.	.	.	C	.	.	.	.	.	.	.	.	.	.	.	C	.	.	.
LC670212.1 Asarum crassum as34 chloroplast rbcL gene for ribulose-15-bisphosphate carboxylase/oxygenase large subunit partial cds	.	.	.	.	.	.	.	.	.	.	.	.	.	.	.	.	.	.	.	.	.	.	.	.	.	.	.	.	.	.	.	.	.	C	.	.	.	.	.	.	.	.	.	.	.	C	.	.	.
LC670211.1 Asarum celsum as33 chloroplast rbcL gene for ribulose-15-bisphosphate carboxylase/oxygenase large subunit partial cds	.	.	.	.	.	.	.	.	.	.	.	.	.	.	.	.	.	.	.	.	.	.	.	.	.	.	.	.	.	.	.	.	.	C	.	.	.	.	.	.	.	.	.	.	.	C	.	.	.
LC068564.1 Asarum satsumense chloroplast rbcL gene for ribulose-15-bisphosphate carboxylase/oxygenase large subunit partial cds isolate: as38	.	.	.	.	.	.	.	.	.	.	.	.	.	.	.	.	.	.	.	.	.	.	.	.	.	.	.	.	.	.	.	.	.	C	.	.	.	.	.	.	.	.	.	.	.	C	.	.	.
LC068563.1 Asarum asaroides chloroplast rbcL gene for ribulose-15-bisphosphate carboxylase/oxygenase large subunit partial cds isolate: as37	.	.	.	.	.	.	.	.	.	.	.	.	.	.	.	.	.	.	.	.	.	.	.	.	.	.	.	.	.	.	.	.	.	C	.	.	.	.	.	.	.	.	.	.	.	C	.	.	.
LC068562.1 Asarum kiusianum chloroplast rbcL gene for ribulose-15-bisphosphate carboxylase/oxygenase large subunit partial cds isolate: as36	.	.	.	.	.	.	.	.	.	.	.	.	.	.	.	.	.	.	.	.	.	.	.	.	.	.	.	.	.	.	.	.	.	C	.	.	.	.	.	.	.	.	.	.	.	C	.	.	.
LC068561.1 Asarum kumageanum var. satakeanum chloroplast rbcL gene for ribulose-15-bisphosphate carboxylase/oxygenase large subunit partial cds isolate: as35	.	.	.	.	.	.	.	.	.	.	.	.	.	.	.	.	.	.	.	.	.	.	.	.	.	.	.	.	.	.	.	.	.	C	.	.	.	.	.	.	.	.	.	.	.	C	.	.	.
LC068559.1 Asarum unzen chloroplast rbcL gene for ribulose-15-bisphosphate carboxylase/oxygenase large subunit partial cds isolate: as31	.	.	.	.	.	.	.	.	.	.	.	.	.	.	.	.	.	.	.	.	.	.	.	.	.	.	.	.	.	.	.	.	.	C	.	.	.	.	.	.	.	.	.	.	.	C	.	.	.
LC068555.1 Asarum sieboldii chloroplast rbcL gene for ribulose-15-bisphosphate carboxylase/oxygenase large subunit partial cds isolate: as27Korea	.	.	.	.	.	.	.	.	.	.	.	.	.	.	.	.	.	.	.	.	.	.	.	.	.	.	.	.	.	.	.	.	.	C	.	.	.	.	.	.	.	.	.	.	.	C	.	.	.
LC068549.1 Asarum megacalyx chloroplast rbcL gene for ribulose-15-bisphosphate carboxylase/oxygenase large subunit partial cds isolate: as20	.	.	.	.	.	.	.	.	.	.	.	.	.	.	.	.	.	.	.	.	.	.	.	.	.	.	.	.	.	.	.	.	.	C	.	.	.	.	.	.	.	.	.	.	.	C	.	.	.
LC068547.1 Asarum asperum chloroplast rbcL gene for ribulose-15-bisphosphate carboxylase/oxygenase large subunit partial cds isolate: as18	.	.	.	.	.	.	.	.	.	.	.	.	.	.	.	.	.	.	.	.	.	.	.	.	.	.	.	.	.	.	.	.	.	C	.	.	.	.	.	.	.	.	.	.	.	C	.	.	.
LC068546.1 Asarum tokarense chloroplast rbcL gene for ribulose-15-bisphosphate carboxylase/oxygenase large subunit partial cds isolate: as17	.	.	.	.	.	.	.	.	.	.	.	.	.	.	.	.	.	.	.	.	.	.	.	.	.	.	.	.	.	.	.	.	.	C	.	.	.	.	.	.	.	.	.	.	.	C	.	.	.
LC068545.1 Asarum lutchuense chloroplast rbcL gene for ribulose-15-bisphosphate carboxylase/oxygenase large subunit partial cds isolate: as16b	.	.	.	.	.	.	.	.	.	.	.	.	.	.	.	.	.	.	.	.	.	.	.	.	.	.	.	.	.	.	.	.	.	C	.	.	.	.	.	.	.	.	.	.	.	C	.	.	.
LC068543.1 Asarum trinacriforme chloroplast rbcL gene for ribulose-15-bisphosphate carboxylase/oxygenase large subunit partial cds isolate: as15b	.	.	.	.	.	.	.	.	.	.	.	.	.	.	.	.	.	.	.	.	.	.	.	.	.	.	.	.	.	.	.	.	.	C	.	.	.	.	.	.	.	.	.	.	.	C	.	.	.
LC068541.1 Asarum fudsinoi chloroplast rbcL gene for ribulose-15-bisphosphate carboxylase/oxygenase large subunit partial cds isolate: as14b	.	.	.	.	.	.	.	.	.	.	.	.	.	.	.	.	.	.	.	.	.	.	.	.	.	.	.	.	.	.	.	.	.	C	.	.	.	.	.	.	.	.	.	.	.	C	.	.	.
MG554423.1 Asarum minus voucher BTS1060 chloroplast partial genome	.	.	.	.	.	.	.	.	.	.	.	.	.	.	.	.	.	.	.	.	.	.	.	.	.	.	.	.	.	.	.	.	.	C	.	.	.	.	.	.	.	.	.	.	.	C	.	.	.
MZ440306.1 Asarum pulchellum chloroplast complete genome	.	.	.	.	.	.	.	.	.	.	.	.	.	.	.	.	.	.	.	.	.	.	.	.	.	.	.	.	.	.	.	.	.	C	.	.	.	.	.	.	.	.	.	.	.	C	.	.	.
MW526993.1 Asarum heterotropoides var. mandshuricum chloroplast complete genome	.	.	.	.	.	.	.	.	.	.	.	.	.	.	.	.	.	.	.	.	.	.	.	.	.	.	.	.	.	.	.	.	.	C	.	.	.	.	.	.	.	.	.	.	.	C	.	.	.
NC 058740.1 Asarum maculatum voucher NIBRVP0000640516 2006.4.1. chloroplast complete genome	.	.	.	.	.	.	.	.	.	.	.	.	.	.	.	.	.	.	.	.	.	.	.	.	.	.	.	.	.	.	.	.	.	C	.	.	.	.	.	.	.	.	.	.	.	C	.	.	.
NC 058739.1 Asarum misandrum voucher NIBRVP0000640514 2007.4.1. chloroplast complete genome	.	.	.	.	.	.	.	.	.	.	.	.	.	.	.	.	.	.	.	.	.	.	.	.	.	.	.	.	.	.	.	.	.	C	.	.	.	.	.	.	.	.	.	.	.	C	.	.	.
MN132860.1 Asarum heterotropoides var. seoulense voucher NIBRVP0000640693 2007.5.1. chloroplast complete genome	.	.	.	.	.	.	.	.	.	.	.	.	.	.	.	.	.	.	.	.	.	.	.	.	.	.	.	.	.	.	.	.	.	C	.	.	.	.	.	.	.	.	.	.	.	C	.	.	.
L12664.1 Saruma henryi ribulose 15-bisphosphate carboxylase large subunit (rbcL) gene partial cds chloroplast gene for chloroplast product	.	.	.	.	.	.	.	.	.	.	.	.	.	.	.	.	.	.	.	.	.	.	.	.	.	.	.	.	.	.	.	.	.	C	.	.	.	.	.	.	.	.	.	.	.	C	.	.	.
AB205607.1 Saruma henryi chloroplast rbcL gene for ribulose-15-bisphosphate carboxylase/oxygenase partial cds	.	.	.	.	.	.	.	.	.	.	.	.	.	.	.	.	.	.	.	.	.	.	.	.	.	.	.	.	.	.	.	.	.	C	.	.	.	.	.	.	.	.	.	.	.	C	.	.	.
NC 039933.1 Saruma henryi voucher USDA49482*J chloroplast complete genome	.	.	.	.	.	.	.	.	.	.	.	.	.	.	.	.	.	.	.	.	.	.	.	.	.	.	.	.	.	.	.	.	.	C	.	.	.	.	.	.	.	.	.	.	.	C	.	.	.
MG520100.1 Saruma henryi voucher USDA49482*J chloroplast complete genome	.	.	.	.	.	.	.	.	.	.	.	.	.	.	.	.	.	.	.	.	.	.	.	.	.	.	.	.	.	.	.	.	.	C	.	.	.	.	.	.	.	.	.	.	.	C	.	.	.
AF425710.1 Terminalia chebula clone 442 ribulose-15-bisphosphate carboxylase/oxygenase large subunit (rbcL) gene partial cds chloroplast gene for chloroplast product	.	.	.	.	.	.	.	.	.	.	.	.	G	.	.	.	.	.	.	.	.	.	.	.	.	.	.	A	.	.	.	.	.	C	.	.	.	.	.	G	.	.	.	.	.	C	.	.	.
FJ381812.1 Terminalia chebula ribulose-15-bisphosphate carboxylase/oxygenase large subunit (rbcL) gene partial cds chloroplast	.	.	.	.	.	.	.	.	.	.	.	.	G	.	.	.	.	.	.	.	.	.	.	.	.	.	.	A	.	.	.	.	.	C	.	.	.	.	.	G	.	.	.	.	.	C	.	.	.
NC 047468.1 Terminalia chebula chloroplast complete genome	.	.	.	.	.	.	.	.	.	.	.	.	G	.	.	.	.	.	.	.	.	.	.	.	.	.	.	A	.	.	.	.	.	C	.	.	.	.	.	G	.	.	.	.	.	C	.	.	.
MN736954.1 Terminalia chebula chloroplast complete genome	.	.	.	.	.	.	.	.	.	.	.	.	G	.	.	.	.	.	.	.	.	.	.	.	.	.	.	A	.	.	.	.	.	C	.	.	.	.	.	G	.	.	.	.	.	C	.	.	.
KY988329.1 Terminalia chebula voucher PFC161220-0055 ribulose-15-bisphosphate carboxylase/oxygenase large subunit (rbcL) gene partial cds chloroplast	.	.	.	.	.	.	.	.	.	.	.	.	G	.	.	.	.	.	.	.	.	.	.	.	.	.	.	A	.	.	.	.	.	C	.	.	.	.	.	G	.	.	.	.	.	C	.	.	.
MT120769.1 Glycyrrhiza glabra voucher TASH:G.Kinzikayeva et al. 6427 chloroplast complete genome	.	.	.	.	.	.	C	.	.	.	.	.	G	.	.	.	.	.	.	.	.	.	.	.	.	.	.	.	.	.	.	.	.	C	.	.	.	.	.	T	.	.	.	.	.	C	.	.	T
MT120771.1 Glycyrrhiza glabra voucher LERUS :B.Vasyukov et al. s.n. chloroplast complete genome	.	.	.	.	.	.	C	.	.	.	.	.	G	.	.	.	.	.	.	.	.	.	.	.	.	.	.	.	.	.	.	.	.	C	.	.	.	.	.	T	.	.	.	.	.	C	.	.	T
NC 046879.1 Cuminum cyminum chloroplast complete genome	.	.	.	.	.	.	.	.	.	.	.	.	.	.	.	.	.	.	.	.	.	C	.	.	.	.	.	.	.	.	.	.	.	C	.	.	.	.	.	.	.	.	.	.	.	C	.	.	.
MT120766.1 Glycyrrhiza glabra voucher MO:Kurbanov 2054 chloroplast complete genome	.	.	.	.	.	.	C	.	.	.	.	.	G	.	.	.	.	.	.	.	.	.	.	.	.	.	.	.	.	.	.	.	.	C	.	.	.	.	.	T	.	.	.	.	.	C	.	.	T
MN901636.1 Cuminum cyminum chloroplast complete genome	.	.	.	.	.	.	.	.	.	.	.	.	.	.	.	.	.	.	.	.	.	C	.	.	.	.	.	.	.	.	.	.	.	C	.	.	.	.	.	.	.	.	.	.	.	C	.	.	.
MG946939.1 Cuminum cyminum ribulose-15-bisphosphate carboxylase/oxygenase large subunit gene partial cds chloroplast	.	.	.	.	.	.	.	.	.	.	.	.	.	.	.	.	.	.	.	.	.	C	.	.	.	.	.	.	.	.	.	.	.	C	.	.	.	.	.	.	.	.	.	.	.	C	.	.	.
KR002656.1 Coriandrum sativum chloroplast complete genome	.	.	.	.	.	.	.	.	.	.	.	.	.	.	.	.	.	.	.	.	.	C	.	.	.	.	.	.	.	.	.	.	.	C	.	.	.	.	.	.	.	.	.	.	.	C	.	.	.
MG946829.1 Coriandrum sativum ribulose-15-bisphosphate carboxylase/oxygenase large subunit gene partial cds chloroplast	.	.	.	.	.	.	.	.	.	.	.	.	.	.	.	.	.	.	.	.	.	C	.	.	.	.	.	.	.	.	.	.	.	C	.	.	.	.	.	.	.	.	.	.	.	C	.	.	.
JQ933290.1 Cuminum cyminum voucher L.H. Rechinger 51696 (E) ribulose-15-bisphosphate carboxylase/oxygenase large subunit (rbcL) gene partial cds plastid	.	.	.	.	.	.	.	.	.	.	.	.	.	.	.	.	.	.	.	.	.	C	.	.	.	.	.	.	.	.	.	.	.	C	.	.	.	.	.	.	.	.	.	.	.	C	.	.	.
AY765269.1 Phyllanthus emblica ribulose-15-bisphosphate carboxylase/oxygenase large subunit (rbcL) gene partial cds chloroplast	.	.	.	.	.	.	.	.	.	.	.	.	.	.	.	.	.	.	.	.	.	.	.	.	.	.	.	.	.	.	.	.	.	C	.	.	C	.	.	.	.	.	.	.	.	C	.	.	T
NC 047477.1 Phyllanthus emblica chloroplast complete genome	.	.	.	.	.	.	.	.	.	.	.	.	.	.	.	.	.	.	.	.	.	.	.	.	.	.	.	.	.	.	.	.	.	C	.	.	C	.	.	.	.	.	.	.	.	C	.	.	T
KY988320.1 Phyllanthus emblica voucher PFC161216-0044 ribulose-15-bisphosphate carboxylase/oxygenase large subunit (rbcL) gene partial cds chloroplast	.	.	.	.	.	.	.	.	.	.	.	.	.	.	.	.	.	.	.	.	.	.	.	.	.	.	.	.	.	.	.	.	.	C	.	.	C	.	.	.	.	.	.	.	.	C	.	.	T
MN711725.1 Phyllanthus emblica chloroplast complete genome	.	.	.	.	.	.	.	.	.	.	.	.	.	.	.	.	.	.	.	.	.	.	.	.	.	.	.	.	.	.	.	.	.	C	.	.	C	.	.	.	.	.	.	.	.	C	.	.	T
MN125633.1 Phyllanthus emblica ribulose-15-bisphosphate carboxylase/oxygenase large subunit (rbcL) gene partial cds chloroplast	.	.	.	.	.	.	.	.	.	.	.	.	.	.	.	.	.	.	.	.	.	.	.	.	.	.	.	.	.	.	.	.	.	C	.	.	C	.	.	.	.	.	.	.	.	C	.	.	T
FJ381808.1 Terminalia bellirica ribulose-15-bisphosphate carboxylase/oxygenase large subunit (rbcL) gene partial cds chloroplast	.	.	.	.	.	.	.	.	.	.	.	.	A	.	.	.	.	.	.	.	.	.	.	.	.	.	.	A	.	.	.	.	.	C	.	.	.	.	.	G	.	.	.	.	.	C	.	.	.
LC107029.1 Terminalia bellirica chloroplast rbcL gene for ribulose-15-bisphosphate carboxylase/oxygenase large subunit partial cds specimen voucher: KANA:C130911511TCH	.	.	.	.	.	.	.	.	.	.	.	.	A	.	.	.	.	.	.	.	.	.	.	.	.	.	.	A	.	.	.	.	.	C	.	.	.	.	.	G	.	.	.	.	.	C	.	.	.
LC438868.1 Terminalia bellirica chloroplast gene for ribulose-15-bisphosphate carboxylase/oxygenase large subunit partial cds isolate: CHULA-018	.	.	.	.	.	.	.	.	.	.	.	.	A	.	.	.	.	.	.	.	.	.	.	.	.	.	.	A	.	.	.	.	.	C	.	.	.	.	.	G	.	.	.	.	.	C	.	.	.
NC 036935.1 Amomum krervanh chloroplast complete genome	.	.	.	C	.	.	.	.	.	.	.	.	.	.	.	.	.	.	.	.	.	.	.	.	.	.	.	.	.	.	.	.	.	.	.	.	.	.	.	.	.	.	.	.	.	C	.	.	T
MN931250.1 Wurfbainia villosa chloroplast complete genome	.	.	.	C	.	.	.	.	.	.	.	.	.	.	.	.	.	.	.	.	.	.	.	.	.	.	.	.	.	.	.	.	.	.	.	.	.	.	.	.	.	.	.	.	.	C	.	.	T
MK889505.1 Wurfbainia longiligularis chloroplast complete genome	.	.	.	C	.	.	C	.	.	.	.	.	.	.	.	.	.	.	.	.	.	.	.	.	.	.	.	.	.	.	.	.	.	.	.	.	.	.	.	.	.	.	.	.	.	C	.	.	T
NC 036992.1 Amomum compactum chloroplast complete genome	.	.	.	C	.	.	.	.	.	.	.	.	.	.	.	.	.	.	.	.	.	.	.	.	.	.	.	.	.	.	.	.	.	.	.	.	.	.	.	.	.	.	.	.	.	C	.	.	T
MW145134.1 Wurfbainia neoaurantiaca voucher Y20180726015 chloroplast complete genome	.	.	.	C	.	.	C	.	.	.	.	.	.	.	.	.	.	.	.	.	.	.	.	.	.	.	.	.	.	.	.	.	.	.	.	.	.	.	.	.	.	.	.	.	.	C	.	.	T
FJ026474.1 Cissampelos pareira ribulose-15-bisphosphate carboxylase/oxygenase large subunit (rbcL) gene partial cds chloroplast	.	.	.	.	.	.	.	.	.	A	.	.	.	.	.	.	.	.	.	.	.	.	.	.	.	.	.	.	.	.	.	.	.	C	.	.	.	.	.	.	.	.	.	.	.	C	.	.	.
KJ594156.1 Cissampelos pareira voucher DB2202 ribulose-15-bisphosphate carboxylase/oxygenase large subunit (rbcL) gene partial cds chloroplast	.	.	.	.	.	.	.	.	.	A	.	.	.	.	.	.	.	.	.	.	.	.	.	.	.	.	.	.	.	.	.	.	.	C	.	.	.	.	.	.	.	.	.	.	.	C	.	.	.
MN216838.1 Cissampelos sp. MP 778 ribulose-15-bisphosphate carboxylase/oxygenase large subunit (rbcL) gene partial cds chloroplast	.	.	.	.	.	.	.	.	.	A	.	.	.	.	.	.	.	.	.	.	.	.	.	.	.	.	.	.	.	.	.	.	.	C	.	.	.	.	.	.	.	.	.	.	.	C	.	.	.
FJ026475.1 Cissampelos tropaeolifolia ribulose-15-bisphosphate carboxylase/oxygenase large subunit (rbcL) gene partial cds chloroplast	.	.	.	.	.	.	.	.	.	A	.	.	.	.	.	.	.	.	.	.	.	.	.	.	.	.	.	.	.	.	.	.	.	C	.	.	.	.	.	.	.	.	.	.	.	C	.	.	.
GQ870669.3 Syzygium cumini chloroplast complete genome(2)	.	.	.	.	.	.	.	.	.	.	.	.	.	.	.	.	.	.	.	.	.	.	.	.	.	.	.	.	.	.	.	.	.	C	.	.	.	.	.	G	.	.	.	.	.	C	.	.	.
MN095412.1 Syzygium cumini plastid complete genome	.	.	.	.	.	.	.	.	.	.	.	.	.	.	.	.	.	.	.	.	.	.	.	.	.	.	.	.	.	.	.	.	.	C	.	.	.	.	.	G	.	.	.	.	.	C	.	.	.
NC 053907.1 Syzygium nervosum chloroplast complete genome	.	.	.	.	.	.	.	.	.	.	.	.	.	.	.	.	.	.	.	.	.	.	.	.	.	.	.	.	.	.	.	.	.	C	.	.	.	.	.	G	.	.	.	.	.	C	.	.	.
KY498684.1 Cladogynos orientalis voucher Tyh 11293 (HITBC) ribulose-15-bisphosphate carboxylase/oxygenase large subunit (rbcL) gene partial cds chloroplast	.	.	.	.	.	.	.	.	.	.	.	.	.	.	.	.	.	.	.	.	.	.	.	.	.	.	.	.	.	.	.	.	.	C	.	.	.	.	.	G	.	.	.	.	.	C	.	.	T
MN366835.1 Mansonia altissima voucher IDRCG048-13 BRLU NB0594 ribulose-15-bisphosphate carboxylase/oxygenase large subunit (rbcL) gene partial cds chloroplast	.	.	.	.	.	.	.	.	.	.	.	.	.	.	.	.	.	.	.	.	.	.	.	.	C	.	.	.	.	.	.	.	.	C	.	.	.	.	.	G	.	.	.	.	.	C	.	.	.
KY365710.1 Tinospora crispa voucher Chen ZD s.n. (PE) ribulose-15-bisphosphate carboxylase/oxygenase large subunit (rbcL) gene partial cds chloroplast	.	.	.	.	.	.	.	.	.	A	.	.	.	.	.	.	.	.	.	.	.	.	.	.	.	.	.	.	.	.	.	.	.	C	.	.	.	.	.	.	.	.	.	.	.	C	.	.	T
KX527558.1 Tinospora crispa voucher WW Chen ZD s. n. ribulose-15-bisphosphate carboxylase/oxygenase large subunit (rbcL) gene partial cds chloroplast	.	.	.	.	.	.	.	.	.	A	.	.	.	.	.	.	.	.	.	.	.	.	.	.	.	.	.	.	.	.	.	.	.	C	.	.	.	.	.	.	.	.	.	.	.	C	.	.	T
MN727386.1 Tinospora sinensis chloroplast complete genome	.	.	.	.	.	.	.	.	.	A	.	.	.	.	.	.	.	.	.	.	.	.	.	.	.	.	.	.	.	.	.	.	.	C	.	.	.	.	.	.	.	.	.	.	.	C	.	.	T
NC 042153.1 Tinospora cordifolia voucher SUPG015 chloroplast complete genome	.	.	.	.	.	.	.	.	.	A	.	.	.	.	.	.	.	.	.	.	.	.	.	.	.	.	.	.	.	.	.	.	.	C	.	.	.	.	.	.	.	.	.	.	.	C	.	.	T
U26330.2 Osbeckia stellata ribulose-15-bisphosphate carboxylase oxygenase large subunit (rbcL) gene partial cds chloroplast gene for chloroplast product	.	.	.	.	.	.	.	.	.	.	.	.	.	.	.	?	.	.	.	.	.	.	.	.	.	.	?	.	.	.	.	.	.	C	.	.	.	.	.	G	.	.	.	.	.	C	.	.	.
NC 046486.1 Osbeckia stellata chloroplast complete genome	.	.	.	.	.	.	.	.	.	.	.	.	.	.	.	.	.	.	.	.	.	.	.	.	.	.	.	.	.	.	.	.	.	C	.	.	.	.	.	G	.	.	.	.	.	C	.	.	.
MK331713.1 Osbeckia stellata chloroplast complete genome	.	.	.	.	.	.	.	.	.	.	.	.	.	.	.	.	.	.	.	.	.	.	.	.	.	.	.	.	.	.	.	.	.	C	.	.	.	.	.	G	.	.	.	.	.	C	.	.	.
MG266206.1 Rauvolfia serpentina voucher CMPR8780 ribulose-15-bisphosphate carboxylase/oxygenase large subunit (rbcL) gene partial cds chloroplast	.	.	.	.	.	.	.	.	.	.	.	.	.	.	.	.	.	.	.	.	.	.	.	.	.	.	.	.	.	.	.	.	.	C	.	.	.	.	.	.	.	.	.	.	.	C	.	.	.
MG946861.1 Rauvolfia serpentina ribulose-15-bisphosphate carboxylase/oxygenase large subunit gene partial cds chloroplast	.	.	.	.	.	.	.	.	.	.	.	.	.	.	.	.	.	.	.	.	.	.	.	.	.	.	.	.	.	.	.	.	.	C	.	.	.	.	.	.	.	.	.	.	.	C	.	.	.
NC 047244.1 Rauvolfia serpentina chloroplast complete genome	.	.	.	.	.	.	.	.	.	.	.	.	.	.	.	.	.	.	.	.	.	.	.	.	.	.	.	.	.	.	.	.	.	C	.	.	.	.	.	.	.	.	.	.	.	C	.	.	.
MN480804.1 Rauvolfia verticillata voucher IBSC:W.N. Chen 2019001 plastid complete genome	.	.	.	.	.	.	.	.	.	.	.	.	.	.	.	.	.	.	.	.	.	.	.	.	.	.	.	.	.	.	.	.	.	C	.	.	.	.	.	.	.	.	.	.	.	C	.	.	.
NC 042161.1 Diospyros maclurei chloroplast complete genome	.	.	.	.	.	.	.	.	.	.	.	.	.	.	.	.	.	.	.	.	.	.	.	.	.	.	.	.	.	.	.	.	.	C	.	.	.	.	.	.	.	.	.	.	.	.	.	.	T
NC 042160.1 Diospyros hainanensis chloroplast complete genome	.	.	.	.	.	.	.	.	.	.	.	.	.	.	.	.	.	.	.	.	.	.	.	.	.	.	.	.	.	.	.	.	.	C	.	.	.	.	.	.	.	.	.	.	.	.	.	.	T
MH778101.1 Diospyros maclurei chloroplast complete genome	.	.	.	.	.	.	.	.	.	.	.	.	.	.	.	.	.	.	.	.	.	.	.	.	.	.	.	.	.	.	.	.	.	C	.	.	.	.	.	.	.	.	.	.	.	.	.	.	T
MN366758.1 Shirakiopsis aubrevillei voucher FHO-CX65 ribulose-15-bisphosphate carboxylase/oxygenase large subunit (rbcL) gene partial cds chloroplast	.	.	.	.	.	.	.	.	.	.	.	.	.	.	.	.	.	.	.	.	.	.	.	.	.	.	.	.	.	.	.	.	.	C	.	.	.	.	.	G	.	.	.	.	.	C	.	.	T
NC 053327.1 Syzygium cumini chloroplast complete genome(2)	.	.	.	.	.	.	.	.	.	.	.	.	.	.	.	.	.	.	.	.	.	.	.	.	.	.	.	.	.	.	.	.	.	C	.	.	.	.	.	G	.	.	.	.	.	C	.	.	.
GQ870669.3 Syzygium cumini chloroplast complete genome	.	.	.	.	.	.	.	.	.	.	.	.	.	.	.	.	.	.	.	.	.	.	.	.	.	.	.	.	.	.	.	.	.	C	.	.	.	.	.	G	.	.	.	.	.	C	.	.	.
NC 053327.1 Syzygium cumini chloroplast complete genome	.	.	.	.	.	.	.	.	.	.	.	.	.	.	.	.	.	.	.	.	.	.	.	.	.	.	.	.	.	.	.	.	.	C	.	.	.	.	.	G	.	.	.	.	.	C	.	.	.
MT700494.1 Syzygium cumini chloroplast complete genome	.	.	.	.	.	.	.	.	.	.	.	.	.	.	.	.	.	.	.	.	.	.	.	.	.	.	.	.	.	.	.	.	.	C	.	.	.	.	.	G	.	.	.	.	.	C	.	.	.
NC 048461.1 Alpinia katsumadae chloroplast complete genome	.	.	.	C	.	.	.	.	.	.	.	.	.	.	.	.	.	.	.	.	.	.	.	.	.	.	.	.	.	.	.	.	.	.	.	.	.	.	.	.	.	.	.	.	.	C	.	.	T
MK262729.1 Alpinia oxyphylla chloroplast complete genome	.	.	.	C	.	.	.	.	.	.	.	.	.	.	.	.	.	.	.	.	.	.	.	.	.	.	.	.	.	.	.	.	.	.	.	.	.	.	.	.	.	.	.	.	.	C	.	.	T
MK262728.1 Alpinia katsumadae chloroplast complete genome	.	.	.	C	.	.	.	.	.	.	.	.	.	.	.	.	.	.	.	.	.	.	.	.	.	.	.	.	.	.	.	.	.	.	.	.	.	.	.	.	.	.	.	.	.	C	.	.	T
NC 048994.1 Aglaia odorata chloroplast complete genome	.	.	.	C	.	.	.	.	.	.	.	.	.	.	.	.	.	.	.	.	.	.	.	.	.	.	.	.	.	.	.	.	.	C	.	.	.	.	.	G	.	.	.	.	.	.	.	.	.
MN106246.1 Aglaia odorata chloroplast complete genome	.	.	.	C	.	.	.	.	.	.	.	.	.	.	.	.	.	.	.	.	.	.	.	.	.	.	.	.	.	.	.	.	.	C	.	.	.	.	.	G	.	.	.	.	.	.	.	.	.
MH332433.1 Aglaia tomentosa voucher gp-348 ribulose-15-bisphosphate carboxylase/oxygenase large subunit (rbcL) gene partial cds chloroplast	.	.	.	.	.	.	.	.	.	.	.	.	.	.	.	.	.	.	.	.	.	.	.	.	.	.	.	.	.	.	.	.	.	C	.	.	.	.	.	G	.	.	.	.	.	.	.	.	.
	280	281	282	283	284	285	286	287	288	289	290	291	292	293	294	295	296	297	298	299	300	301	302	303	304	305	306	307	308	309	310	311	312	313	314	315	316	317	318	319	320	321	322	323	324	325	326	327	328
KP903720.1 Aristolochia anguicida voucher MUS-5405 ribulose-15-bisphosphate carboxylase/oxygenase large subunit (rbcL) gene complete cds chloroplast	G	A	A	A	A	T	C	A	A	T	A	T	A	T	T	G	C	T	T	A	T	G	T	A	G	C	T	T	A	C	C	C	T	T	T	A	G	A	C	C	T	T	T	T	T	G	A	A	G
KP998764.1 Aristolochia gigantea voucher MUS-5393 ribulose-15-bisphosphate carboxylase/oxygenase large subunit (rbcL) gene complete cds chloroplast	.	.	.	.	.	.	.	.	.	.	.	.	.	.	.	.	.	.	.	.	.	.	.	.	.	.	.	.	.	.	.	.	.	.	.	.	.	.	.	.	.	.	.	.	.	.	.	.	.
KP998765.1 Aristolochia grandiflora voucher MUS-5391 ribulose-15-bisphosphate carboxylase/oxygenase large subunit (rbcL) gene complete cds chloroplast	.	.	.	.	.	.	.	.	.	.	.	.	.	.	.	.	.	.	.	.	.	.	.	.	.	.	.	.	.	.	.	.	.	.	.	.	.	.	.	.	.	.	.	.	.	.	.	.	.
KP998766.1 Aristolochia kerrii voucher MUS-5413 ribulose-15-bisphosphate carboxylase/oxygenase large subunit (rbcL) gene complete cds chloroplast	.	.	.	.	G	.	.	.	.	.	T	.	.	.	.	.	.	.	.	.	.	.	.	.	.	.	.	.	.	.	.	.	.	.	.	.	.	.	.	.	.	.	.	.	.	.	.	.	.
KP998767.1 Aristolochia littoralis voucher MUS-5404 ribulose-15-bisphosphate carboxylase/oxygenase large subunit (rbcL) gene complete cds chloroplast	.	.	.	.	.	.	.	.	.	.	.	.	.	.	.	.	.	.	.	.	.	.	.	.	.	.	.	.	.	.	.	.	.	.	.	.	.	.	.	.	.	.	.	.	.	.	.	.	.
KP998768.1 Aristolochia pierrei voucher MUS-5409 ribulose-15-bisphosphate carboxylase/oxygenase large subunit (rbcL) gene complete cds chloroplast	.	.	.	.	G	.	.	.	.	.	T	.	.	.	.	.	.	.	.	.	.	.	.	.	.	.	.	.	.	.	.	.	.	.	.	.	.	.	.	.	.	.	.	.	.	.	.	.	.
KP998768.1 Aristolochia pierrei voucher MUS-5409 ribulose-15-bisphosphate carboxylase/oxygenase large subunit (rbcL) gene complete cds chloroplast(2)	.	.	.	.	G	.	.	.	.	.	T	.	.	.	.	.	.	.	.	.	.	.	.	.	.	.	.	.	.	.	.	.	.	.	.	.	.	.	.	.	.	.	.	.	.	.	.	.	.
KP998769.1 Aristolochia pothieri voucher MUS-5374 ribulose-15-bisphosphate carboxylase/oxygenase large subunit (rbcL) gene complete cds chloroplast	.	.	.	.	G	.	.	.	.	.	T	.	.	.	.	.	.	.	.	.	.	.	.	.	.	.	.	.	.	.	.	.	.	.	.	.	.	.	.	.	.	.	.	.	.	.	.	.	.
KP998770.1 Aristolochia ringens voucher MUS-5375 ribulose-15-bisphosphate carboxylase/oxygenase large subunit (rbcL) gene complete cds chloroplast	.	.	.	.	.	.	.	.	.	.	.	.	.	.	.	.	.	.	.	.	.	.	.	.	.	.	.	.	.	.	.	.	.	.	.	.	.	.	.	.	.	.	.	.	.	.	.	.	.
KP998771.1 Aristolochia sp. MUS-5399 ribulose-15-bisphosphate carboxylase/oxygenase large subunit (rbcL) gene complete cds chloroplast	.	.	.	.	.	.	.	.	.	.	.	.	.	.	.	.	.	.	.	.	.	.	.	.	.	.	.	.	.	.	.	.	.	.	.	.	.	.	.	.	.	.	.	.	.	.	.	.	.
KP998772.1 Aristolochia tagala voucher MUS-5400 ribulose-15-bisphosphate carboxylase/oxygenase large subunit (rbcL) gene complete cds chloroplast	.	.	.	.	G	.	.	.	.	.	T	.	.	.	.	.	.	.	.	.	.	.	.	.	.	.	.	.	.	.	.	.	.	.	.	.	.	.	.	.	.	.	.	.	.	.	.	.	.
KP998773.1 Aristolochia tentaculata voucher MUS-5398 ribulose-15-bisphosphate carboxylase/oxygenase large subunit (rbcL) gene complete cds chloroplast	.	.	.	.	.	.	.	.	.	.	.	.	.	.	.	.	.	.	.	.	.	.	.	.	.	.	.	.	.	.	.	.	.	.	.	.	.	.	.	.	.	.	.	.	.	.	.	.	.
SS-A0715 Aristolochia acuminata	.	.	.	.	G	.	.	.	.	.	T	.	.	.	.	.	.	.	.	.	.	.	.	.	.	.	.	.	.	.	.	.	.	.	.	.	.	.	.	.	.	.	.	.	.	.	.	.	.
SS-A0716 Aristolochia pierrei	.	.	.	.	G	.	.	.	.	.	T	.	.	.	.	.	.	.	.	.	.	.	.	.	.	.	.	.	.	.	.	.	.	.	.	.	.	.	.	.	.	.	.	.	.	.	.	.	.
SS-A0717 Aristolochia pothieri	.	.	.	.	G	.	.	.	.	.	T	.	.	.	.	.	.	.	.	.	.	.	.	.	.	.	.	.	.	.	.	.	.	.	.	.	.	.	.	.	.	.	.	.	.	.	.	.	.
SS-A0718 Aristolochia gigantea	.	.	.	.	.	.	.	.	.	.	.	.	.	.	.	.	.	.	.	.	.	.	.	.	.	.	.	.	.	.	.	.	.	.	.	.	.	.	.	.	.	.	.	.	.	.	.	.	.
SS-A0719 Aristolochia grandiflora	.	.	.	.	.	.	.	.	.	.	.	.	.	.	.	.	.	.	.	.	.	.	.	.	.	.	.	.	.	.	.	.	.	.	.	.	.	.	.	.	.	.	.	.	.	.	.	.	.
SS-A0720 Aristolochia kerrii	.	.	.	.	G	.	.	.	.	.	T	.	.	.	.	.	.	.	.	.	.	.	.	.	.	.	.	.	.	.	.	.	.	.	.	.	.	.	.	.	.	.	.	.	.	.	.	.	.
SS-A0721 Aristolochia littoralis	.	.	.	.	.	.	.	.	.	.	.	.	.	.	.	.	.	.	.	.	.	.	.	.	.	.	.	.	.	.	.	.	.	.	.	.	.	.	.	.	.	.	.	.	.	.	.	.	.
SS-A0722 Aristolochia ringens	.	.	.	.	.	.	.	.	.	.	.	.	.	.	.	.	.	.	.	.	.	.	.	.	.	.	.	.	.	.	.	.	.	.	.	.	.	.	.	.	.	.	.	.	.	.	.	.	.
SS-A0723 Aristolochia tentaculata	.	.	.	.	.	.	.	.	.	.	.	.	.	.	.	.	.	.	.	.	.	.	.	.	.	.	.	.	.	.	.	.	.	.	.	.	.	.	.	.	.	.	.	.	.	.	.	.	.
MG934793.1 Thottea cf. tricornis KR2085	.	.	.	.	.	.	.	.	.	.	.	.	.	.	.	.	.	.	.	.	.	.	.	.	.	.	.	.	.	.	.	.	.	.	.	.	.	.	.	.	.	.	.	.	.	.	.	.	.
MG934791.1 Thottea piperiformis voucher KR2059	.	.	.	.	.	.	.	.	.	.	.	.	.	.	.	.	.	.	.	.	.	.	.	.	.	.	.	.	.	T	.	.	.	.	.	.	.	.	.	.	.	.	.	.	.	.	.	.	.
MG934790.1 Thottea cf. grandiflora KR2060	.	.	.	.	.	.	.	.	.	.	.	.	.	.	.	.	.	.	.	.	.	.	.	.	.	.	.	.	.	.	.	.	.	.	.	.	.	.	.	.	.	.	.	.	.	.	.	.	.
MK524718.1 Thottea duchartrei voucher K000342376	.	.	.	.	.	.	.	.	.	.	.	.	.	.	.	.	.	.	.	.	.	.	.	.	.	.	.	.	.	.	.	.	.	.	.	.	.	.	.	.	.	.	.	.	.	.	.	.	.
AB205605.1 Thottea macrantha	.	.	.	.	.	.	.	.	.	.	.	.	.	.	.	.	.	.	.	.	.	.	.	.	.	.	.	.	.	.	.	.	.	.	.	.	.	.	.	.	.	.	.	.	.	.	.	.	.
AB205604.1 Thottea borneensis	.	.	.	.	.	.	.	.	.	.	.	.	.	.	.	.	.	.	.	.	.	.	.	.	.	.	.	.	.	.	.	.	.	.	.	.	.	.	.	.	.	.	.	.	.	.	.	.	.
AF197598.1 Thottea tomentosa	.	.	.	.	.	.	.	.	.	.	.	.	.	.	.	.	.	.	.	.	.	.	.	.	.	.	.	.	.	.	.	.	.	.	.	.	.	.	T	.	.	.	.	.	.	.	.	.	.
L14290.1 Asarum canadense chloroplast ribulosebisphosphate carboxylase large subunit (rbcL) gene 3 end	.	.	.	.	G	.	.	.	.	.	T	.	.	.	.	.	.	.	.	.	.	.	.	.	.	.	.	.	.	.	.	.	.	.	.	.	.	.	.	.	.	.	.	.	.	.	.	.	.
JF940919.1 Asarum caudigerum var. cardiophyllum voucher Liuzh0018 ribulose-15-bisphosphate carboxylase/oxygenase large subunit (rbcL) gene partial cds chloroplast	.	.	.	.	G	.	.	.	.	.	T	.	.	.	.	.	.	.	.	.	.	.	.	.	.	.	.	.	.	.	.	.	.	.	.	.	.	.	.	.	.	.	.	.	.	.	.	.	.
JF940941.1 Asarum yunnanense voucher GBOWS1364 ribulose-15-bisphosphate carboxylase/oxygenase large subunit (rbcL) gene partial cds chloroplast	.	.	.	.	.	.	.	.	.	.	T	.	.	.	.	.	.	.	.	.	.	.	.	.	.	.	.	.	.	.	.	.	.	.	.	.	.	.	.	.	.	.	.	.	.	.	.	.	.
JF940939.1 Asarum splendens voucher Liuzh0013 ribulose-15-bisphosphate carboxylase/oxygenase large subunit (rbcL) gene partial cds chloroplast	.	.	.	.	G	.	.	.	.	.	T	.	.	.	.	.	.	.	.	.	.	.	.	.	.	.	.	.	.	.	.	.	.	.	.	.	.	.	.	.	.	.	.	.	.	.	.	.	.
JF940936.1 Asarum pulchellum voucher Liuzh0008 ribulose-15-bisphosphate carboxylase/oxygenase large subunit (rbcL) gene partial cds chloroplast	.	.	.	.	G	.	.	.	.	.	T	.	.	.	.	.	.	.	.	.	.	.	.	.	.	.	.	.	.	.	.	.	.	.	.	.	.	.	.	.	.	.	.	.	.	.	.	.	.
JF940931.1 Asarum maximum voucher Liuzh0078 ribulose-15-bisphosphate carboxylase/oxygenase large subunit (rbcL) gene partial cds chloroplast	.	.	.	.	G	.	.	.	.	.	T	.	.	.	.	.	.	.	.	.	.	.	.	.	.	.	.	.	.	.	.	.	.	.	.	.	.	.	.	.	.	.	.	.	.	.	.	.	.
JF940929.1 Asarum ichangense voucher Liuzh0038 ribulose-15-bisphosphate carboxylase/oxygenase large subunit (rbcL) gene partial cds chloroplast	.	.	.	.	G	.	.	.	.	.	T	.	.	.	.	.	.	.	.	.	.	.	.	.	.	.	.	.	.	.	.	.	.	.	.	.	.	.	.	.	.	.	.	.	.	.	.	.	.
JF940927.1 Asarum himalaicum voucher liuzh0003 ribulose-15-bisphosphate carboxylase/oxygenase large subunit (rbcL) gene partial cds chloroplast	.	.	.	.	G	.	.	.	.	.	T	.	.	.	.	.	.	.	.	.	.	.	.	.	.	.	.	.	.	.	.	.	.	.	.	.	.	.	.	.	.	.	.	.	.	.	.	.	.
JF940925.1 Asarum delavayi voucher Liuzh0006 ribulose-15-bisphosphate carboxylase/oxygenase large subunit (rbcL) gene partial cds chloroplast	.	.	.	.	G	.	.	.	.	.	T	.	.	.	.	.	.	.	.	.	.	.	.	.	.	.	.	.	.	.	.	.	.	.	.	.	.	.	.	.	.	.	.	.	.	.	.	.	.
JF940923.1 Asarum crispulatum voucher Liuzh0035 ribulose-15-bisphosphate carboxylase/oxygenase large subunit (rbcL) gene partial cds chloroplast	.	.	.	.	G	.	.	.	.	.	T	.	.	.	.	.	.	.	.	.	.	.	.	.	.	.	.	.	.	.	.	.	.	.	.	.	.	.	.	.	.	.	.	.	.	.	.	.	.
JF940921.1 Asarum caulescens voucher Liuzh0051 ribulose-15-bisphosphate carboxylase/oxygenase large subunit (rbcL) gene partial cds chloroplast	.	.	.	.	G	.	.	.	.	.	T	.	.	.	.	.	.	.	.	.	.	.	.	.	.	.	.	.	.	.	.	.	.	.	.	.	.	.	.	.	.	.	.	.	.	.	.	.	.
JF940914.1 Asarum caudigerum voucher GBOWS502 ribulose-15-bisphosphate carboxylase/oxygenase large subunit (rbcL) gene partial cds chloroplast	.	.	.	.	G	.	.	.	.	.	T	.	.	.	.	.	.	.	.	.	.	.	.	.	.	.	.	.	.	.	.	.	.	.	.	.	.	.	.	.	.	.	.	.	.	.	.	.	.
LC670221.1 Asarum albomaculatum as56a chloroplast rbcL gene for ribulose-15-bisphosphate carboxylase/oxygenase large subunit partial cds	.	.	.	.	.	.	.	.	.	.	T	.	.	.	.	.	.	.	.	.	.	.	.	.	.	.	.	.	.	.	.	.	.	.	.	.	.	.	.	.	.	.	.	.	.	.	.	.	.
LC670220.1 Asarum yaeyamense as55 chloroplast rbcL gene for ribulose-15-bisphosphate carboxylase/oxygenase large subunit partial cds	.	.	.	.	.	.	.	.	.	.	T	.	.	.	.	.	.	.	.	.	.	.	.	.	.	.	.	.	.	.	.	.	.	.	.	.	.	.	.	.	.	.	.	.	.	.	.	.	.
LC670219.1 Asarum fauriei as53 chloroplast rbcL gene for ribulose-15-bisphosphate carboxylase/oxygenase large subunit partial cds	.	.	.	.	G	.	.	.	.	.	T	.	.	.	.	.	.	.	.	.	.	.	.	.	.	.	.	.	.	.	.	.	.	.	.	.	.	.	.	.	.	.	.	.	.	.	.	.	.
LC670218.1 Asarum ikegamii as52 chloroplast rbcL gene for ribulose-15-bisphosphate carboxylase/oxygenase large subunit partial cds	.	.	.	.	G	.	.	.	.	.	T	.	.	.	.	.	.	.	.	.	.	.	.	.	.	.	.	.	.	.	.	.	.	.	.	.	.	.	.	.	.	.	.	.	.	.	.	.	.
LC670217.1 Asarum takaoi as48 chloroplast rbcL gene for ribulose-15-bisphosphate carboxylase/oxygenase large subunit partial cds	.	.	.	.	G	.	.	.	.	.	T	.	.	.	.	.	.	.	.	.	.	.	.	.	.	.	.	.	.	.	.	.	.	.	.	.	.	.	.	.	.	.	.	.	.	.	.	.	.
LC670216.1 Asarum sakawanum as47 chloroplast rbcL gene for ribulose-15-bisphosphate carboxylase/oxygenase large subunit partial cds	.	.	.	.	G	.	.	.	.	.	T	.	.	.	.	.	.	.	.	.	.	.	.	.	.	.	.	.	.	.	.	.	.	.	.	.	.	.	.	.	.	.	.	.	.	.	.	.	.
LC670214.1 Asarum minamitanianum as45 chloroplast rbcL gene for ribulose-15-bisphosphate carboxylase/oxygenase large subunit partial cds	.	.	.	.	G	.	.	.	.	.	T	.	.	.	.	.	.	.	.	.	.	.	.	.	.	.	.	.	.	.	.	.	.	.	.	.	.	.	.	.	.	.	.	.	.	.	.	.	.
LC670213.1 Asarum kiusianum as36 chloroplast rbcL gene for ribulose-15-bisphosphate carboxylase/oxygenase large subunit partial cds	.	.	.	.	.	.	.	.	.	.	T	.	.	.	.	.	.	.	.	.	.	.	.	.	.	.	.	.	.	.	.	.	.	.	.	.	.	.	.	.	.	.	.	.	.	.	.	.	.
LC670212.1 Asarum crassum as34 chloroplast rbcL gene for ribulose-15-bisphosphate carboxylase/oxygenase large subunit partial cds	.	.	.	.	.	.	.	.	.	.	T	.	.	.	.	.	.	.	.	.	.	.	.	.	.	.	.	.	.	.	.	.	.	.	.	.	.	.	.	.	.	.	.	.	.	.	.	.	.
LC670211.1 Asarum celsum as33 chloroplast rbcL gene for ribulose-15-bisphosphate carboxylase/oxygenase large subunit partial cds	.	.	.	.	.	.	.	.	.	.	T	.	.	.	.	.	.	.	.	.	.	.	.	.	.	.	.	.	.	.	.	.	.	.	.	.	.	.	.	.	.	.	.	.	.	.	.	.	.
LC068564.1 Asarum satsumense chloroplast rbcL gene for ribulose-15-bisphosphate carboxylase/oxygenase large subunit partial cds isolate: as38	.	.	.	.	.	.	.	.	.	.	T	.	.	.	.	.	.	.	.	.	.	.	.	.	.	.	.	.	.	.	.	.	.	.	.	.	.	.	.	.	.	.	.	.	.	.	.	.	.
LC068563.1 Asarum asaroides chloroplast rbcL gene for ribulose-15-bisphosphate carboxylase/oxygenase large subunit partial cds isolate: as37	.	.	.	.	G	.	.	.	.	.	T	.	.	.	.	.	.	.	.	.	.	.	.	.	.	.	.	.	.	.	.	.	.	.	.	.	.	.	.	.	.	.	.	.	.	.	.	.	.
LC068562.1 Asarum kiusianum chloroplast rbcL gene for ribulose-15-bisphosphate carboxylase/oxygenase large subunit partial cds isolate: as36	.	.	.	.	.	.	.	.	.	.	T	.	.	.	.	.	.	.	.	.	.	.	.	.	.	.	.	.	.	.	.	.	.	.	.	.	.	.	.	.	.	.	.	.	.	.	.	.	.
LC068561.1 Asarum kumageanum var. satakeanum chloroplast rbcL gene for ribulose-15-bisphosphate carboxylase/oxygenase large subunit partial cds isolate: as35	.	.	.	.	.	.	.	.	.	.	T	.	.	.	.	.	.	.	.	.	.	.	.	.	.	.	.	.	.	.	.	.	.	.	.	.	.	.	.	.	.	.	.	.	.	.	.	.	.
LC068559.1 Asarum unzen chloroplast rbcL gene for ribulose-15-bisphosphate carboxylase/oxygenase large subunit partial cds isolate: as31	.	.	.	.	.	.	.	.	.	.	T	.	.	.	.	.	.	.	.	.	.	.	.	.	.	.	.	.	.	.	.	.	.	.	.	.	.	.	.	.	.	.	.	.	.	.	.	.	.
LC068555.1 Asarum sieboldii chloroplast rbcL gene for ribulose-15-bisphosphate carboxylase/oxygenase large subunit partial cds isolate: as27Korea	.	.	.	.	G	.	.	.	.	.	T	.	.	.	.	.	.	.	.	.	.	.	.	.	.	.	.	.	.	.	.	.	.	.	.	.	.	.	.	.	.	.	.	.	.	.	.	.	.
LC068549.1 Asarum megacalyx chloroplast rbcL gene for ribulose-15-bisphosphate carboxylase/oxygenase large subunit partial cds isolate: as20	.	.	.	.	G	.	.	.	.	.	T	.	.	.	.	.	.	.	.	.	.	.	.	.	.	.	.	.	.	.	.	.	.	.	.	.	.	.	.	.	.	.	.	.	.	.	.	.	.
LC068547.1 Asarum asperum chloroplast rbcL gene for ribulose-15-bisphosphate carboxylase/oxygenase large subunit partial cds isolate: as18	.	.	.	.	G	.	.	.	.	.	T	.	.	.	.	.	.	.	.	.	.	.	.	.	.	.	.	.	.	.	.	.	.	.	.	.	.	.	.	.	.	.	.	.	.	.	.	.	.
LC068546.1 Asarum tokarense chloroplast rbcL gene for ribulose-15-bisphosphate carboxylase/oxygenase large subunit partial cds isolate: as17	.	.	.	.	.	.	.	.	.	.	T	.	.	.	.	.	.	.	.	.	.	.	.	.	.	.	.	.	.	.	.	.	.	.	.	.	.	.	.	.	.	.	.	.	.	.	.	.	.
LC068545.1 Asarum lutchuense chloroplast rbcL gene for ribulose-15-bisphosphate carboxylase/oxygenase large subunit partial cds isolate: as16b	.	.	.	.	.	.	.	.	.	.	T	.	.	.	.	.	.	.	.	.	.	.	.	.	.	.	.	.	.	.	.	.	.	.	.	.	.	.	.	.	.	.	.	.	.	.	.	.	.
LC068543.1 Asarum trinacriforme chloroplast rbcL gene for ribulose-15-bisphosphate carboxylase/oxygenase large subunit partial cds isolate: as15b	.	.	.	.	G	.	.	.	.	.	T	.	.	.	.	.	.	.	.	.	.	.	.	.	.	.	.	.	.	.	.	.	.	.	.	.	.	.	.	.	.	.	.	.	.	.	.	.	.
LC068541.1 Asarum fudsinoi chloroplast rbcL gene for ribulose-15-bisphosphate carboxylase/oxygenase large subunit partial cds isolate: as14b	.	.	.	.	.	.	.	.	.	.	T	.	.	.	.	.	.	.	.	.	.	.	.	.	.	.	.	.	.	.	.	.	.	.	.	.	.	.	.	.	.	.	.	.	.	.	.	.	.
MG554423.1 Asarum minus voucher BTS1060 chloroplast partial genome	.	.	.	.	.	.	.	.	.	.	T	.	.	.	.	.	.	.	.	.	.	.	.	.	.	.	.	.	.	.	.	.	.	.	.	.	.	.	.	.	.	.	.	.	.	.	.	.	.
MZ440306.1 Asarum pulchellum chloroplast complete genome	.	.	.	.	G	.	.	.	.	.	T	.	.	.	.	.	.	.	.	.	.	.	.	.	.	.	.	.	.	.	.	.	.	.	.	.	.	.	.	.	.	.	.	.	.	.	.	.	.
MW526993.1 Asarum heterotropoides var. mandshuricum chloroplast complete genome	.	.	.	.	G	.	.	.	.	.	T	.	.	.	.	.	.	.	.	.	.	.	.	.	.	.	.	.	.	.	.	.	.	.	.	.	.	.	.	.	.	.	.	.	.	.	.	.	.
NC 058740.1 Asarum maculatum voucher NIBRVP0000640516 2006.4.1. chloroplast complete genome	.	.	.	.	G	.	.	.	.	.	T	.	.	.	.	.	.	.	.	.	.	.	.	.	.	.	.	.	.	.	.	.	.	.	.	.	.	.	.	.	.	.	.	.	.	.	.	.	.
NC 058739.1 Asarum misandrum voucher NIBRVP0000640514 2007.4.1. chloroplast complete genome	.	.	.	.	G	.	.	.	.	.	T	.	.	.	.	.	.	.	.	.	.	.	.	.	.	.	.	.	.	.	.	.	.	.	.	.	.	.	.	.	.	.	.	.	.	.	.	.	.
MN132860.1 Asarum heterotropoides var. seoulense voucher NIBRVP0000640693 2007.5.1. chloroplast complete genome	.	.	.	.	G	.	.	.	.	.	T	.	.	.	.	.	.	.	.	.	.	.	.	.	.	.	.	.	.	.	.	.	.	.	.	.	.	.	.	.	.	.	.	.	.	.	.	.	.
L12664.1 Saruma henryi ribulose 15-bisphosphate carboxylase large subunit (rbcL) gene partial cds chloroplast gene for chloroplast product	.	.	.	.	G	.	.	.	.	.	T	.	.	.	.	.	.	.	.	.	.	.	.	.	.	.	.	.	.	.	.	.	.	C	.	.	.	.	.	.	.	.	.	.	.	.	.	.	.
AB205607.1 Saruma henryi chloroplast rbcL gene for ribulose-15-bisphosphate carboxylase/oxygenase partial cds	.	.	.	.	G	.	.	.	.	.	T	.	.	.	.	.	.	.	.	.	.	.	.	.	.	.	.	.	.	.	.	.	.	.	.	.	.	.	.	.	.	.	.	.	.	.	.	.	.
NC 039933.1 Saruma henryi voucher USDA49482*J chloroplast complete genome	.	.	.	.	G	.	.	.	.	.	T	.	.	.	.	.	.	.	.	.	.	.	.	.	.	.	.	.	.	.	.	.	.	.	.	.	.	.	.	.	.	.	.	.	.	.	.	.	.
MG520100.1 Saruma henryi voucher USDA49482*J chloroplast complete genome	.	.	.	.	G	.	.	.	.	.	T	.	.	.	.	.	.	.	.	.	.	.	.	.	.	.	.	.	.	.	.	.	.	.	.	.	.	.	.	.	.	.	.	.	.	.	.	.	.
AF425710.1 Terminalia chebula clone 442 ribulose-15-bisphosphate carboxylase/oxygenase large subunit (rbcL) gene partial cds chloroplast gene for chloroplast product	.	.	.	.	.	.	.	.	.	.	.	.	.	.	A	T	G	C	.	.	.	.	.	.	.	.	.	.	.	.	.	.	C	.	.	.	.	.	.	.	.	.	.	.	.	.	.	.	.
FJ381812.1 Terminalia chebula ribulose-15-bisphosphate carboxylase/oxygenase large subunit (rbcL) gene partial cds chloroplast	.	.	.	.	.	.	.	.	.	.	.	.	.	.	A	T	G	C	.	.	.	.	.	.	.	.	.	.	.	.	.	.	C	.	.	.	.	.	.	.	.	.	.	.	.	.	.	.	.
NC 047468.1 Terminalia chebula chloroplast complete genome	.	.	.	.	.	.	.	.	.	.	.	.	.	.	A	T	G	C	.	.	.	.	.	.	.	.	.	.	.	.	.	.	C	.	.	.	.	.	.	.	.	.	.	.	.	.	.	.	.
MN736954.1 Terminalia chebula chloroplast complete genome	.	.	.	.	.	.	.	.	.	.	.	.	.	.	A	T	G	C	.	.	.	.	.	.	.	.	.	.	.	.	.	.	C	.	.	.	.	.	.	.	.	.	.	.	.	.	.	.	.
KY988329.1 Terminalia chebula voucher PFC161220-0055 ribulose-15-bisphosphate carboxylase/oxygenase large subunit (rbcL) gene partial cds chloroplast	.	.	.	.	.	.	.	.	.	.	.	.	.	.	A	T	G	C	.	.	.	.	.	.	.	.	.	.	.	.	.	.	C	.	.	.	.	.	.	.	.	.	.	.	.	.	.	.	.
MT120769.1 Glycyrrhiza glabra voucher TASH:G.Kinzikayeva et al. 6427 chloroplast complete genome	.	.	.	.	.	.	.	.	.	.	.	.	.	.	.	.	.	.	.	.	.	.	.	.	.	.	.	.	.	T	.	.	.	.	.	.	.	.	.	.	.	.	.	.	.	.	.	.	.
MT120771.1 Glycyrrhiza glabra voucher LERUS :B.Vasyukov et al. s.n. chloroplast complete genome	.	.	.	.	.	.	.	.	.	.	.	.	.	.	.	.	.	.	.	.	.	.	.	.	.	.	.	.	.	T	.	.	.	.	.	.	.	.	.	.	.	.	.	.	.	.	.	.	.
NC 046879.1 Cuminum cyminum chloroplast complete genome	.	.	.	.	.	.	.	.	.	.	.	.	.	.	C	.	.	.	.	.	.	.	.	.	.	.	.	.	.	.	.	.	A	.	.	.	.	.	.	.	.	.	.	.	.	.	.	.	.
MT120766.1 Glycyrrhiza glabra voucher MO:Kurbanov 2054 chloroplast complete genome	.	.	.	.	.	.	.	.	.	.	.	.	.	.	.	.	.	.	.	.	.	.	.	.	.	.	.	.	.	T	.	.	.	.	.	.	.	.	.	.	.	.	.	.	.	.	.	.	.
MN901636.1 Cuminum cyminum chloroplast complete genome	.	.	.	.	.	.	.	.	.	.	.	.	.	.	C	.	.	.	.	.	.	.	.	.	.	.	.	.	.	.	.	.	A	.	.	.	.	.	.	.	.	.	.	.	.	.	.	.	.
MG946939.1 Cuminum cyminum ribulose-15-bisphosphate carboxylase/oxygenase large subunit gene partial cds chloroplast	.	.	.	.	.	.	.	.	.	.	.	.	.	.	C	.	.	.	.	.	.	.	.	.	.	.	.	.	.	.	.	.	A	.	.	.	.	.	.	.	.	.	.	.	.	.	.	.	.
KR002656.1 Coriandrum sativum chloroplast complete genome	.	.	.	.	.	.	.	.	.	.	.	.	.	.	C	.	.	.	.	.	.	.	.	.	.	.	.	.	.	.	.	.	A	.	.	.	.	.	.	.	.	.	.	.	.	.	.	.	.
MG946829.1 Coriandrum sativum ribulose-15-bisphosphate carboxylase/oxygenase large subunit gene partial cds chloroplast	.	.	.	.	.	.	.	.	.	.	.	.	.	.	C	.	.	.	.	.	.	.	.	.	.	.	.	.	.	.	.	.	A	.	.	.	.	.	.	.	.	.	.	.	.	.	.	.	.
JQ933290.1 Cuminum cyminum voucher L.H. Rechinger 51696 (E) ribulose-15-bisphosphate carboxylase/oxygenase large subunit (rbcL) gene partial cds plastid	.	.	.	.	.	.	.	.	.	.	.	.	.	.	C	.	.	.	.	.	.	.	.	.	.	.	.	.	.	.	.	.	A	.	.	.	.	.	.	.	.	.	.	.	.	.	.	.	.
AY765269.1 Phyllanthus emblica ribulose-15-bisphosphate carboxylase/oxygenase large subunit (rbcL) gene partial cds chloroplast	.	.	.	.	.	.	.	.	.	.	.	.	.	.	.	.	.	.	.	.	.	.	.	.	.	.	.	.	.	T	.	.	.	.	.	.	.	.	.	.	.	.	.	.	.	.	.	.	.
NC 047477.1 Phyllanthus emblica chloroplast complete genome	.	.	.	.	.	.	.	.	.	.	.	.	.	.	.	.	.	.	.	.	.	.	.	.	.	.	.	.	.	T	.	.	.	.	.	.	.	.	.	.	.	.	.	.	.	.	.	.	.
KY988320.1 Phyllanthus emblica voucher PFC161216-0044 ribulose-15-bisphosphate carboxylase/oxygenase large subunit (rbcL) gene partial cds chloroplast	.	.	.	.	.	.	.	.	.	.	.	.	.	.	.	.	.	.	.	.	.	.	.	.	.	.	.	.	.	T	.	.	.	.	.	.	.	.	.	.	.	.	.	.	.	.	.	.	.
MN711725.1 Phyllanthus emblica chloroplast complete genome	.	.	.	.	.	.	.	.	.	.	.	.	.	.	.	.	.	.	.	.	.	.	.	.	.	.	.	.	.	T	.	.	.	.	.	.	.	.	.	.	.	.	.	.	.	.	.	.	.
MN125633.1 Phyllanthus emblica ribulose-15-bisphosphate carboxylase/oxygenase large subunit (rbcL) gene partial cds chloroplast	.	.	.	.	.	.	.	.	.	.	.	.	.	.	.	.	.	.	.	.	.	.	.	.	.	.	.	.	.	T	.	.	.	.	.	.	.	.	.	.	.	.	.	.	.	.	.	.	.
FJ381808.1 Terminalia bellirica ribulose-15-bisphosphate carboxylase/oxygenase large subunit (rbcL) gene partial cds chloroplast	.	.	.	.	.	.	.	.	.	.	.	.	.	.	A	T	G	C	.	.	.	.	.	.	.	.	.	.	.	.	.	.	C	.	.	.	.	.	.	.	.	.	.	.	.	.	.	.	.
LC107029.1 Terminalia bellirica chloroplast rbcL gene for ribulose-15-bisphosphate carboxylase/oxygenase large subunit partial cds specimen voucher: KANA:C130911511TCH	.	.	.	.	.	.	.	.	.	.	.	.	.	.	A	T	G	C	.	.	.	.	.	.	.	.	.	.	.	.	.	.	C	.	.	.	.	.	.	.	.	.	.	.	.	.	.	.	.
LC438868.1 Terminalia bellirica chloroplast gene for ribulose-15-bisphosphate carboxylase/oxygenase large subunit partial cds isolate: CHULA-018	.	.	.	.	.	.	.	.	.	.	.	.	.	.	A	T	G	C	.	.	.	.	.	.	.	.	.	.	.	.	.	.	C	.	.	.	.	.	.	.	.	.	.	.	.	.	.	.	.
NC 036935.1 Amomum krervanh chloroplast complete genome	.	.	T	.	.	.	.	.	.	.	.	.	.	.	.	.	.	.	.	.	.	.	.	.	.	.	.	.	.	T	.	.	.	.	.	.	.	.	.	.	.	.	.	.	.	.	.	.	.
MN931250.1 Wurfbainia villosa chloroplast complete genome	.	.	T	.	.	.	.	.	.	.	.	.	.	.	.	.	.	.	.	.	.	.	.	.	.	.	.	.	.	T	.	.	.	.	.	.	.	.	.	.	.	.	.	.	.	.	.	.	.
MK889505.1 Wurfbainia longiligularis chloroplast complete genome	.	.	T	.	.	.	.	.	.	.	.	.	.	.	.	.	.	.	.	.	.	.	.	.	.	.	.	.	.	T	.	.	.	.	.	.	.	.	.	.	.	.	.	.	.	.	.	.	.
NC 036992.1 Amomum compactum chloroplast complete genome	.	.	T	.	.	.	.	.	.	.	.	.	.	.	.	.	.	.	.	.	.	.	.	.	.	.	.	.	.	T	.	.	.	.	.	.	.	.	.	.	.	.	.	.	.	.	.	.	.
MW145134.1 Wurfbainia neoaurantiaca voucher Y20180726015 chloroplast complete genome	.	.	T	.	.	.	.	.	.	.	.	.	.	.	.	.	.	.	.	.	.	.	.	.	.	.	.	.	.	T	.	.	.	.	.	.	.	.	.	.	.	.	.	.	.	.	.	.	.
FJ026474.1 Cissampelos pareira ribulose-15-bisphosphate carboxylase/oxygenase large subunit (rbcL) gene partial cds chloroplast	.	.	.	.	G	.	.	.	.	.	.	.	.	.	.	T	G	.	.	.	.	.	.	.	.	.	.	.	.	.	.	.	C	.	.	.	.	.	.	.	.	.	.	.	.	.	.	.	.
KJ594156.1 Cissampelos pareira voucher DB2202 ribulose-15-bisphosphate carboxylase/oxygenase large subunit (rbcL) gene partial cds chloroplast	.	.	.	.	G	.	.	.	.	.	.	.	.	.	.	T	G	.	.	.	.	.	.	.	.	.	.	.	.	.	.	.	C	.	.	.	.	.	.	.	.	.	.	.	.	.	.	.	.
MN216838.1 Cissampelos sp. MP 778 ribulose-15-bisphosphate carboxylase/oxygenase large subunit (rbcL) gene partial cds chloroplast	.	.	.	.	G	.	.	.	.	.	.	.	.	.	.	T	G	.	.	.	.	.	.	.	.	.	.	.	.	.	.	.	C	.	.	.	.	.	.	.	.	.	.	.	.	.	.	.	.
FJ026475.1 Cissampelos tropaeolifolia ribulose-15-bisphosphate carboxylase/oxygenase large subunit (rbcL) gene partial cds chloroplast	.	.	.	.	G	.	.	.	.	.	.	.	.	.	.	T	G	.	.	.	.	.	.	.	.	.	.	.	.	.	.	.	C	.	.	.	.	.	.	.	.	.	.	.	.	.	.	.	.
GQ870669.3 Syzygium cumini chloroplast complete genome(2)	.	.	.	.	.	.	.	.	.	.	.	.	.	.	A	T	G	.	.	.	.	.	.	.	.	.	.	.	.	.	.	.	.	.	.	.	.	.	.	.	.	.	.	.	.	.	.	.	.
MN095412.1 Syzygium cumini plastid complete genome	.	.	.	.	.	.	.	.	.	.	.	.	.	.	A	T	G	.	.	.	.	.	.	.	.	.	.	.	.	.	.	.	.	.	.	.	.	.	.	.	.	.	.	.	.	.	.	.	.
NC 053907.1 Syzygium nervosum chloroplast complete genome	.	.	.	.	.	.	.	.	.	.	.	.	.	.	A	T	G	.	.	.	.	.	.	.	.	.	.	.	.	.	.	.	.	.	.	.	.	.	.	.	.	.	.	.	.	.	.	.	.
KY498684.1 Cladogynos orientalis voucher Tyh 11293 (HITBC) ribulose-15-bisphosphate carboxylase/oxygenase large subunit (rbcL) gene partial cds chloroplast	.	.	.	.	.	.	.	.	.	.	.	.	.	.	.	.	.	.	.	.	.	.	.	.	.	.	.	.	.	.	.	.	C	.	.	.	.	.	.	.	.	.	.	.	.	.	.	.	.
MN366835.1 Mansonia altissima voucher IDRCG048-13 BRLU NB0594 ribulose-15-bisphosphate carboxylase/oxygenase large subunit (rbcL) gene partial cds chloroplast	.	.	.	.	.	.	.	.	.	.	.	.	.	.	A	T	G	.	.	.	.	.	.	.	.	.	.	.	.	.	.	.	.	.	.	.	.	.	.	.	.	.	.	.	.	.	.	.	.
KY365710.1 Tinospora crispa voucher Chen ZD s.n. (PE) ribulose-15-bisphosphate carboxylase/oxygenase large subunit (rbcL) gene partial cds chloroplast	.	.	.	.	.	.	.	.	.	.	.	.	.	.	.	T	G	.	.	.	.	.	.	.	.	.	.	.	.	.	.	.	C	.	.	.	.	.	.	.	.	.	.	.	.	.	.	.	.
KX527558.1 Tinospora crispa voucher WW Chen ZD s. n. ribulose-15-bisphosphate carboxylase/oxygenase large subunit (rbcL) gene partial cds chloroplast	.	.	.	.	.	.	.	.	.	.	.	.	.	.	.	T	G	.	.	.	.	.	.	.	.	.	.	.	.	.	.	.	C	.	.	.	.	.	.	.	.	.	.	.	.	.	.	.	.
MN727386.1 Tinospora sinensis chloroplast complete genome	.	.	.	.	.	.	.	.	.	.	.	.	.	.	.	T	G	.	.	.	.	.	.	.	.	.	.	.	.	.	.	.	C	.	.	.	.	.	.	.	.	.	.	.	.	.	.	.	.
NC 042153.1 Tinospora cordifolia voucher SUPG015 chloroplast complete genome	.	.	.	.	.	.	.	.	.	.	.	.	.	.	.	T	G	.	.	.	.	.	.	.	.	.	.	.	.	.	.	.	C	.	.	.	.	.	.	.	.	.	.	.	.	.	.	.	.
U26330.2 Osbeckia stellata ribulose-15-bisphosphate carboxylase oxygenase large subunit (rbcL) gene partial cds chloroplast gene for chloroplast product	.	.	.	.	.	.	.	.	.	.	.	.	.	.	A	T	G	.	.	.	.	.	.	.	.	.	.	.	.	T	.	.	.	.	.	.	.	.	.	.	.	.	.	.	.	.	.	.	.
NC 046486.1 Osbeckia stellata chloroplast complete genome	.	.	.	.	.	.	.	.	.	.	.	.	.	.	A	T	G	.	.	.	.	.	.	.	.	.	.	.	.	T	.	.	.	.	.	.	.	.	.	.	.	.	.	.	.	.	.	.	.
MK331713.1 Osbeckia stellata chloroplast complete genome	.	.	.	.	.	.	.	.	.	.	.	.	.	.	A	T	G	.	.	.	.	.	.	.	.	.	.	.	.	T	.	.	.	.	.	.	.	.	.	.	.	.	.	.	.	.	.	.	.
MG266206.1 Rauvolfia serpentina voucher CMPR8780 ribulose-15-bisphosphate carboxylase/oxygenase large subunit (rbcL) gene partial cds chloroplast	.	.	.	G	.	.	.	.	.	.	T	.	.	.	.	.	.	.	.	.	.	.	.	.	.	.	.	.	.	.	.	.	C	.	.	.	.	.	.	.	.	.	.	.	.	.	.	.	.
MG946861.1 Rauvolfia serpentina ribulose-15-bisphosphate carboxylase/oxygenase large subunit gene partial cds chloroplast	.	.	.	G	.	.	.	.	.	.	T	.	.	.	.	.	.	.	.	.	.	.	.	.	.	.	.	.	.	.	.	.	C	.	.	.	.	.	.	.	.	.	.	.	.	.	.	.	.
NC 047244.1 Rauvolfia serpentina chloroplast complete genome	.	.	.	G	.	.	.	.	.	.	T	.	.	.	.	.	.	.	.	.	.	.	.	.	.	.	.	.	.	.	.	.	C	.	.	.	.	.	.	.	.	.	.	.	.	.	.	.	.
MN480804.1 Rauvolfia verticillata voucher IBSC:W.N. Chen 2019001 plastid complete genome	.	.	.	G	.	.	.	.	.	.	T	.	.	.	.	.	.	.	.	.	.	.	.	.	.	.	.	.	.	.	.	.	C	.	.	.	.	.	.	.	.	.	.	.	.	.	.	.	.
NC 042161.1 Diospyros maclurei chloroplast complete genome	.	.	.	.	G	.	.	.	.	.	T	.	.	.	.	.	.	.	.	.	.	.	.	.	.	.	.	.	.	T	.	.	.	.	.	.	.	.	.	.	.	.	.	.	.	.	.	.	.
NC 042160.1 Diospyros hainanensis chloroplast complete genome	.	.	.	.	.	.	.	.	.	.	.	.	.	.	.	.	.	.	.	.	.	.	.	.	.	.	.	.	.	T	.	.	.	.	.	.	.	.	.	.	.	.	.	.	.	.	.	.	.
MH778101.1 Diospyros maclurei chloroplast complete genome	.	.	.	.	G	.	.	.	.	.	T	.	.	.	.	.	.	.	.	.	.	.	.	.	.	.	.	.	.	T	.	.	.	.	.	.	.	.	.	.	.	.	.	.	.	.	.	.	.
MN366758.1 Shirakiopsis aubrevillei voucher FHO-CX65 ribulose-15-bisphosphate carboxylase/oxygenase large subunit (rbcL) gene partial cds chloroplast	.	.	.	.	.	.	.	.	.	.	.	.	.	.	.	.	.	.	.	.	.	.	.	.	.	.	.	.	.	.	.	.	C	.	.	.	.	.	.	.	.	.	.	.	.	.	.	.	.
NC 053327.1 Syzygium cumini chloroplast complete genome(2)	.	.	.	.	.	.	.	.	.	.	.	.	.	.	A	T	G	.	.	.	.	.	.	.	.	.	.	.	.	.	.	.	.	.	.	.	.	.	.	.	.	.	.	.	.	.	.	.	.
GQ870669.3 Syzygium cumini chloroplast complete genome	.	.	.	.	.	.	.	.	.	.	.	.	.	.	A	T	G	.	.	.	.	.	.	.	.	.	.	.	.	.	.	.	.	.	.	.	.	.	.	.	.	.	.	.	.	.	.	.	.
NC 053327.1 Syzygium cumini chloroplast complete genome	.	.	.	.	.	.	.	.	.	.	.	.	.	.	A	T	G	.	.	.	.	.	.	.	.	.	.	.	.	.	.	.	.	.	.	.	.	.	.	.	.	.	.	.	.	.	.	.	.
MT700494.1 Syzygium cumini chloroplast complete genome	.	.	.	.	.	.	.	.	.	.	.	.	.	.	A	T	G	.	.	.	.	.	.	.	.	.	.	.	.	.	.	.	.	.	.	.	.	.	.	.	.	.	.	.	.	.	.	.	.
NC 048461.1 Alpinia katsumadae chloroplast complete genome	.	.	T	.	.	.	.	.	.	.	.	.	.	.	.	.	.	.	.	.	.	.	.	.	.	.	.	.	.	T	.	.	.	.	.	.	.	.	.	.	.	.	.	.	.	.	.	.	.
MK262729.1 Alpinia oxyphylla chloroplast complete genome	.	.	T	.	.	.	.	.	.	.	.	.	.	.	.	.	.	.	.	.	.	.	.	.	.	.	.	.	.	T	.	.	.	.	.	.	.	.	.	.	.	.	.	.	.	.	.	.	.
MK262728.1 Alpinia katsumadae chloroplast complete genome	.	.	T	.	.	.	.	.	.	.	.	.	.	.	.	.	.	.	.	.	.	.	.	.	.	.	.	.	.	T	.	.	.	.	.	.	.	.	.	.	.	.	.	.	.	.	.	.	.
NC 048994.1 Aglaia odorata chloroplast complete genome	.	.	.	.	.	.	.	.	.	.	.	.	.	.	A	T	G	.	.	.	.	.	.	.	.	.	.	.	.	.	.	.	.	.	.	.	.	.	.	.	.	.	.	.	.	.	.	.	.
MN106246.1 Aglaia odorata chloroplast complete genome	.	.	.	.	.	.	.	.	.	.	.	.	.	.	A	T	G	.	.	.	.	.	.	.	.	.	.	.	.	.	.	.	.	.	.	.	.	.	.	.	.	.	.	.	.	.	.	.	.
MH332433.1 Aglaia tomentosa voucher gp-348 ribulose-15-bisphosphate carboxylase/oxygenase large subunit (rbcL) gene partial cds chloroplast	.	.	.	.	.	.	.	.	.	.	.	.	.	.	A	T	G	.	.	.	.	.	.	.	.	.	.	.	.	.	.	.	.	.	.	.	.	.	.	.	.	.	.	.	.	.	.	.	.
	380	381	382	383	384	385	386	387	388	389	390	391	392	393	394	395	396	397	398	399	400	401	402	403	404	405	406	407	408	409	410	411	412	413	414	415	416	417	418	419	420	421	422	423	424	425	426	427	428
KP903720.1 Aristolochia anguicida voucher MUS-5405 ribulose-15-bisphosphate carboxylase/oxygenase large subunit (rbcL) gene complete cds chloroplast	T	C	A	A	A	G	C	C	T	T	A	C	G	A	G	C	T	T	T	A	C	G	T	C	T	G	G	A	G	G	A	T	C	T	A	C	G	A	A	T	T	C	C	T	C	C	C	G	C
KP998764.1 Aristolochia gigantea voucher MUS-5393 ribulose-15-bisphosphate carboxylase/oxygenase large subunit (rbcL) gene complete cds chloroplast	.	.	.	.	.	.	.	.	.	.	.	.	.	.	.	.	.	T	.	.	.	.	.	.	.	.	.	.	.	.	.	.	.	.	.	.	.	.	.	.	.	.	.	.	.	.	.	.	.
KP998765.1 Aristolochia grandiflora voucher MUS-5391 ribulose-15-bisphosphate carboxylase/oxygenase large subunit (rbcL) gene complete cds chloroplast	.	.	.	.	.	.	.	.	.	.	.	.	.	.	.	.	.	T	.	.	.	.	.	.	.	.	.	.	.	.	.	.	.	.	.	.	.	.	.	.	.	.	.	.	A	.	.	.	.
KP998766.1 Aristolochia kerrii voucher MUS-5413 ribulose-15-bisphosphate carboxylase/oxygenase large subunit (rbcL) gene complete cds chloroplast	.	.	.	.	.	.	.	.	.	.	.	.	.	.	.	.	.	T	.	.	.	.	.	.	.	.	.	.	.	.	.	.	.	.	.	.	.	.	.	.	.	.	.	.	A	.	.	T	.
KP998767.1 Aristolochia littoralis voucher MUS-5404 ribulose-15-bisphosphate carboxylase/oxygenase large subunit (rbcL) gene complete cds chloroplast	.	.	.	.	.	.	.	.	.	.	.	.	.	.	.	.	.	T	.	.	.	.	.	.	.	.	.	.	.	.	.	.	.	.	.	.	.	.	.	.	.	.	.	.	.	.	.	.	.
KP998768.1 Aristolochia pierrei voucher MUS-5409 ribulose-15-bisphosphate carboxylase/oxygenase large subunit (rbcL) gene complete cds chloroplast	.	.	.	.	.	.	.	.	.	.	.	.	.	.	.	.	.	T	.	.	.	.	.	.	.	.	.	.	.	.	.	.	.	.	.	.	.	.	.	.	.	.	.	.	.	.	.	.	.
KP998768.1 Aristolochia pierrei voucher MUS-5409 ribulose-15-bisphosphate carboxylase/oxygenase large subunit (rbcL) gene complete cds chloroplast(2)	.	.	.	.	.	.	.	.	.	.	.	.	.	.	.	.	.	T	.	.	.	.	.	.	.	.	.	.	.	.	.	.	.	.	.	.	.	.	.	.	.	.	.	.	.	.	.	.	.
KP998769.1 Aristolochia pothieri voucher MUS-5374 ribulose-15-bisphosphate carboxylase/oxygenase large subunit (rbcL) gene complete cds chloroplast	.	.	.	.	.	.	.	.	.	.	.	.	.	.	.	.	.	T	.	.	.	.	.	.	.	.	.	.	.	.	.	.	.	.	.	.	.	.	.	.	.	.	.	.	A	.	.	.	.
KP998770.1 Aristolochia ringens voucher MUS-5375 ribulose-15-bisphosphate carboxylase/oxygenase large subunit (rbcL) gene complete cds chloroplast	.	.	.	.	.	.	.	.	.	.	.	.	.	.	.	.	.	T	.	.	.	.	.	.	.	.	.	.	.	.	.	.	.	.	.	.	.	.	.	.	.	.	.	.	.	.	.	.	.
KP998771.1 Aristolochia sp. MUS-5399 ribulose-15-bisphosphate carboxylase/oxygenase large subunit (rbcL) gene complete cds chloroplast	.	.	.	.	.	.	.	.	.	.	.	.	.	.	.	.	.	T	.	.	.	.	.	.	.	.	.	.	.	.	.	.	.	.	.	.	.	.	.	.	.	.	.	.	.	.	.	.	.
KP998772.1 Aristolochia tagala voucher MUS-5400 ribulose-15-bisphosphate carboxylase/oxygenase large subunit (rbcL) gene complete cds chloroplast	.	.	.	.	.	.	.	.	.	.	.	.	.	.	.	.	.	T	.	.	.	.	.	.	.	.	.	.	.	.	.	.	.	.	.	.	.	.	.	.	.	.	.	.	A	.	.	.	.
KP998773.1 Aristolochia tentaculata voucher MUS-5398 ribulose-15-bisphosphate carboxylase/oxygenase large subunit (rbcL) gene complete cds chloroplast	.	.	.	.	.	.	.	.	.	.	.	.	.	.	.	.	.	T	.	.	.	.	.	.	.	.	.	.	.	.	.	.	.	.	.	.	.	.	.	.	.	.	.	.	A	.	.	.	.
SS-A0715 Aristolochia acuminata	.	.	.	.	.	.	.	.	.	.	.	.	.	.	.	.	.	T	.	.	.	.	.	.	.	.	.	.	.	.	.	.	.	.	.	.	.	.	.	.	.	.	.	.	A	.	.	.	.
SS-A0716 Aristolochia pierrei	.	.	.	.	.	.	.	.	.	.	.	.	.	.	.	.	.	T	.	.	.	.	.	.	.	.	.	.	.	.	.	.	.	.	.	.	.	.	.	.	.	.	.	.	.	.	.	.	.
SS-A0717 Aristolochia pothieri	.	.	.	.	.	.	.	.	.	.	.	.	.	.	.	.	.	T	.	.	.	.	.	.	.	.	.	.	.	.	.	.	.	.	.	.	.	.	.	.	.	.	.	.	A	.	.	.	.
SS-A0718 Aristolochia gigantea	.	.	.	.	.	.	.	.	.	.	.	.	.	.	.	.	.	T	.	.	.	.	.	.	.	.	.	.	.	.	.	.	.	.	.	.	.	.	.	.	.	.	.	.	.	.	.	.	.
SS-A0719 Aristolochia grandiflora	.	.	.	.	.	.	.	.	.	.	.	.	.	.	.	.	.	T	.	.	.	.	.	.	.	.	.	.	.	.	.	.	.	.	.	.	.	.	.	.	.	.	.	.	A	.	.	.	.
SS-A0720 Aristolochia kerrii	.	.	.	.	.	.	.	.	.	.	.	.	.	.	.	.	.	T	.	.	.	.	.	.	.	.	.	.	.	.	.	.	.	.	.	.	.	.	.	.	.	.	.	.	A	.	.	T	.
SS-A0721 Aristolochia littoralis	.	.	.	.	.	.	.	.	.	.	.	.	.	.	.	.	.	T	.	.	.	.	.	.	.	.	.	.	.	.	.	.	.	.	.	.	.	.	.	.	.	.	.	.	.	.	.	.	.
SS-A0722 Aristolochia ringens	.	.	.	.	.	.	.	.	.	.	.	.	.	.	.	.	.	T	.	.	.	.	.	.	.	.	.	.	.	.	.	.	.	.	.	.	.	.	.	.	.	.	.	.	.	.	.	.	.
SS-A0723 Aristolochia tentaculata	.	.	.	.	.	.	.	.	.	.	.	.	.	.	.	.	.	T	.	.	.	.	.	.	.	.	.	.	.	.	.	.	.	.	.	.	.	.	.	.	.	.	.	.	A	.	.	.	.
MG934793.1 Thottea cf. tricornis KR2085	.	.	.	.	.	.	.	.	C	.	.	.	.	.	.	.	.	T	.	.	.	.	.	.	.	.	.	.	.	.	.	.	.	.	.	.	.	.	.	.	.	.	.	.	.	.	.	.	.
MG934791.1 Thottea piperiformis voucher KR2059	.	.	.	.	.	.	.	.	C	.	.	.	.	.	.	.	.	T	.	.	.	.	.	.	.	.	.	.	.	.	.	.	.	.	.	.	.	.	.	.	.	.	.	.	.	.	.	.	.
MG934790.1 Thottea cf. grandiflora KR2060	.	.	.	.	.	.	.	.	C	.	.	.	.	.	.	.	.	T	.	.	.	.	.	.	.	.	.	.	.	.	.	.	.	.	.	.	.	.	.	.	.	.	.	.	A	.	.	.	.
MK524718.1 Thottea duchartrei voucher K000342376	.	.	.	.	.	.	.	.	C	.	.	.	.	.	.	.	.	T	.	.	.	.	.	.	.	.	.	.	.	.	.	.	.	.	.	.	.	.	.	.	.	.	.	.	A	.	.	.	.
AB205605.1 Thottea macrantha	.	.	.	.	.	.	.	.	C	.	.	.	.	.	.	.	.	T	.	.	.	.	.	.	.	.	.	.	.	.	.	.	.	.	.	.	.	.	.	.	.	.	.	.	A	.	.	.	.
AB205604.1 Thottea borneensis	.	.	.	.	.	.	.	.	C	.	.	.	.	.	.	.	.	T	.	.	.	.	.	.	.	.	.	.	.	.	.	.	.	.	.	.	.	.	.	.	.	.	.	.	.	.	.	.	.
AF197598.1 Thottea tomentosa	.	.	.	.	.	.	.	.	.	.	.	.	.	.	.	.	.	T	.	G	.	.	.	.	.	.	.	.	.	.	.	.	.	.	.	.	.	.	.	.	.	.	.	.	.	.	T	.	.
L14290.1 Asarum canadense chloroplast ribulosebisphosphate carboxylase large subunit (rbcL) gene 3 end	.	.	.	.	.	.	.	.	C	.	.	.	.	.	.	.	.	C	.	.	.	.	.	.	.	.	.	.	.	.	.	.	.	.	.	.	.	.	.	.	.	.	.	.	.	.	T	.	.
JF940919.1 Asarum caudigerum var. cardiophyllum voucher Liuzh0018 ribulose-15-bisphosphate carboxylase/oxygenase large subunit (rbcL) gene partial cds chloroplast	.	.	.	.	.	.	.	.	C	.	.	.	.	.	.	.	.	C	.	.	.	.	.	.	.	.	.	.	.	.	.	.	.	.	.	.	.	.	.	.	.	.	.	.	.	.	T	.	.
JF940941.1 Asarum yunnanense voucher GBOWS1364 ribulose-15-bisphosphate carboxylase/oxygenase large subunit (rbcL) gene partial cds chloroplast	.	.	.	.	.	.	.	.	C	.	G	.	.	.	.	.	.	C	.	.	.	.	.	.	.	.	.	.	.	.	.	.	.	.	.	.	.	.	.	.	.	.	.	.	.	.	T	.	.
JF940939.1 Asarum splendens voucher Liuzh0013 ribulose-15-bisphosphate carboxylase/oxygenase large subunit (rbcL) gene partial cds chloroplast	.	.	.	.	.	.	.	.	C	.	.	.	.	.	.	.	.	C	.	.	.	.	.	.	.	.	.	.	.	.	.	.	.	.	.	.	.	.	.	.	.	.	.	.	.	.	T	.	.
JF940936.1 Asarum pulchellum voucher Liuzh0008 ribulose-15-bisphosphate carboxylase/oxygenase large subunit (rbcL) gene partial cds chloroplast	.	.	.	.	.	.	.	.	C	.	.	.	.	.	.	.	.	C	.	.	.	.	.	.	.	.	.	.	.	.	.	.	.	.	.	.	.	.	.	.	.	.	.	.	.	.	T	.	.
JF940931.1 Asarum maximum voucher Liuzh0078 ribulose-15-bisphosphate carboxylase/oxygenase large subunit (rbcL) gene partial cds chloroplast	.	.	.	.	.	.	.	.	C	.	.	.	.	.	.	.	.	C	.	.	.	.	.	.	.	.	.	.	.	.	.	.	.	.	.	.	.	.	.	.	.	.	.	.	.	.	T	.	.
JF940929.1 Asarum ichangense voucher Liuzh0038 ribulose-15-bisphosphate carboxylase/oxygenase large subunit (rbcL) gene partial cds chloroplast	.	.	.	.	.	.	.	.	C	.	.	.	.	.	.	.	.	C	.	.	.	.	.	.	.	.	.	.	.	.	.	.	.	.	.	.	.	.	.	.	.	.	.	.	.	.	T	.	.
JF940927.1 Asarum himalaicum voucher liuzh0003 ribulose-15-bisphosphate carboxylase/oxygenase large subunit (rbcL) gene partial cds chloroplast	.	.	.	.	.	.	.	.	C	.	.	.	.	.	.	.	.	C	.	.	.	.	.	.	.	.	.	.	.	.	.	.	.	.	.	.	.	.	.	.	.	.	.	.	.	.	T	.	.
JF940925.1 Asarum delavayi voucher Liuzh0006 ribulose-15-bisphosphate carboxylase/oxygenase large subunit (rbcL) gene partial cds chloroplast	.	.	.	.	.	.	.	.	C	.	.	.	.	.	.	.	.	C	.	.	.	.	.	.	.	.	.	.	.	.	.	.	.	.	.	.	.	.	.	.	.	.	.	.	.	.	T	.	.
JF940923.1 Asarum crispulatum voucher Liuzh0035 ribulose-15-bisphosphate carboxylase/oxygenase large subunit (rbcL) gene partial cds chloroplast	.	.	.	.	.	.	.	.	C	.	.	.	.	.	.	.	.	C	.	.	.	.	.	.	.	.	.	.	.	.	.	.	.	.	.	.	.	.	.	.	.	.	.	.	.	.	T	.	.
JF940921.1 Asarum caulescens voucher Liuzh0051 ribulose-15-bisphosphate carboxylase/oxygenase large subunit (rbcL) gene partial cds chloroplast	.	.	.	.	.	.	.	.	C	.	.	.	.	.	.	.	.	C	.	.	.	.	.	.	.	.	.	.	.	.	.	.	.	.	.	.	.	.	.	.	.	.	.	.	.	.	T	.	.
JF940914.1 Asarum caudigerum voucher GBOWS502 ribulose-15-bisphosphate carboxylase/oxygenase large subunit (rbcL) gene partial cds chloroplast	.	.	.	.	.	.	.	.	C	.	.	.	.	.	.	.	.	C	.	.	.	.	.	.	.	.	.	.	.	.	.	.	.	.	.	.	.	.	.	.	.	.	.	.	.	.	T	.	.
LC670221.1 Asarum albomaculatum as56a chloroplast rbcL gene for ribulose-15-bisphosphate carboxylase/oxygenase large subunit partial cds	.	.	.	.	.	.	.	.	C	.	.	.	.	.	.	.	.	C	.	.	.	.	.	.	.	.	.	.	.	.	.	.	.	.	.	.	.	.	.	.	.	.	.	.	.	.	T	.	.
LC670220.1 Asarum yaeyamense as55 chloroplast rbcL gene for ribulose-15-bisphosphate carboxylase/oxygenase large subunit partial cds	.	.	.	.	.	.	.	.	C	.	.	.	.	.	.	.	.	C	.	.	.	.	.	.	.	.	.	.	.	.	.	.	.	.	.	.	.	.	.	.	.	.	.	.	.	.	T	.	.
LC670219.1 Asarum fauriei as53 chloroplast rbcL gene for ribulose-15-bisphosphate carboxylase/oxygenase large subunit partial cds	.	.	.	.	.	.	.	.	C	.	.	.	.	.	.	.	.	C	.	.	.	.	.	.	.	.	.	.	.	.	.	.	.	.	.	.	.	.	.	.	.	.	.	.	.	.	T	.	.
LC670218.1 Asarum ikegamii as52 chloroplast rbcL gene for ribulose-15-bisphosphate carboxylase/oxygenase large subunit partial cds	.	.	.	.	.	.	.	.	C	.	.	.	.	.	.	.	.	C	.	.	.	.	.	.	.	.	.	.	.	.	.	.	.	.	.	.	.	.	.	.	.	.	.	.	.	.	T	.	.
LC670217.1 Asarum takaoi as48 chloroplast rbcL gene for ribulose-15-bisphosphate carboxylase/oxygenase large subunit partial cds	.	.	.	.	.	.	.	.	C	.	.	.	.	.	.	.	.	C	.	.	.	.	.	.	.	.	.	.	.	.	.	.	.	.	.	.	.	.	.	.	.	.	.	.	.	.	T	.	.
LC670216.1 Asarum sakawanum as47 chloroplast rbcL gene for ribulose-15-bisphosphate carboxylase/oxygenase large subunit partial cds	.	.	.	.	.	.	.	.	C	.	.	.	.	.	.	.	.	C	.	.	.	.	.	.	.	.	.	.	.	.	.	.	.	.	.	.	.	.	.	.	.	.	.	.	.	.	T	.	.
LC670214.1 Asarum minamitanianum as45 chloroplast rbcL gene for ribulose-15-bisphosphate carboxylase/oxygenase large subunit partial cds	.	.	.	.	.	.	.	.	C	.	.	.	.	.	.	.	.	C	.	.	.	.	.	.	.	.	.	.	.	.	.	.	.	.	.	.	.	.	.	.	.	.	.	.	.	.	T	.	.
LC670213.1 Asarum kiusianum as36 chloroplast rbcL gene for ribulose-15-bisphosphate carboxylase/oxygenase large subunit partial cds	.	.	.	.	.	.	.	.	C	.	.	.	.	.	.	.	.	C	.	.	.	.	.	.	.	.	.	.	.	.	.	.	.	.	.	.	.	.	.	.	.	.	.	.	.	.	T	.	.
LC670212.1 Asarum crassum as34 chloroplast rbcL gene for ribulose-15-bisphosphate carboxylase/oxygenase large subunit partial cds	.	.	.	.	.	.	.	.	C	.	.	.	.	.	.	.	.	C	.	.	.	.	.	.	.	.	.	.	.	.	.	.	.	.	.	.	.	.	.	.	.	.	.	.	.	.	T	.	.
LC670211.1 Asarum celsum as33 chloroplast rbcL gene for ribulose-15-bisphosphate carboxylase/oxygenase large subunit partial cds	.	.	.	.	.	.	.	.	C	.	.	.	.	.	.	.	.	C	.	.	.	.	.	.	.	.	.	.	.	.	.	.	.	.	.	.	.	.	.	.	.	.	.	.	.	.	T	.	.
LC068564.1 Asarum satsumense chloroplast rbcL gene for ribulose-15-bisphosphate carboxylase/oxygenase large subunit partial cds isolate: as38	.	.	.	.	.	.	.	.	C	.	.	.	.	.	.	.	.	C	.	.	.	.	.	.	.	.	.	.	.	.	.	.	.	.	.	.	.	.	.	.	.	.	.	.	.	.	T	.	.
LC068563.1 Asarum asaroides chloroplast rbcL gene for ribulose-15-bisphosphate carboxylase/oxygenase large subunit partial cds isolate: as37	.	.	.	.	.	.	.	.	C	.	.	.	.	.	.	.	.	C	.	.	.	.	.	.	.	.	.	.	.	.	.	.	.	.	.	.	.	.	.	.	.	.	.	.	.	.	T	.	.
LC068562.1 Asarum kiusianum chloroplast rbcL gene for ribulose-15-bisphosphate carboxylase/oxygenase large subunit partial cds isolate: as36	.	.	.	.	.	.	.	.	C	.	.	.	.	.	.	.	.	C	.	.	.	.	.	.	.	.	.	.	.	.	.	.	.	.	.	.	.	.	.	.	.	.	.	.	.	.	T	.	.
LC068561.1 Asarum kumageanum var. satakeanum chloroplast rbcL gene for ribulose-15-bisphosphate carboxylase/oxygenase large subunit partial cds isolate: as35	.	.	.	.	.	.	.	.	C	.	.	.	.	.	.	.	.	C	.	.	.	.	.	.	.	.	.	.	.	.	.	.	.	.	.	.	.	.	.	.	.	.	.	.	.	.	T	.	.
LC068559.1 Asarum unzen chloroplast rbcL gene for ribulose-15-bisphosphate carboxylase/oxygenase large subunit partial cds isolate: as31	.	.	.	.	.	.	.	.	C	.	.	.	.	.	.	.	.	C	.	.	.	.	.	.	.	.	.	.	.	.	.	.	.	.	.	.	.	.	.	.	.	.	.	.	.	.	T	.	.
LC068555.1 Asarum sieboldii chloroplast rbcL gene for ribulose-15-bisphosphate carboxylase/oxygenase large subunit partial cds isolate: as27Korea	.	.	.	.	.	.	.	.	C	.	.	.	.	.	.	.	.	C	.	.	.	.	.	.	.	.	.	.	.	.	.	.	.	.	.	.	.	.	.	.	.	.	.	.	.	.	T	.	.
LC068549.1 Asarum megacalyx chloroplast rbcL gene for ribulose-15-bisphosphate carboxylase/oxygenase large subunit partial cds isolate: as20	.	.	.	.	.	.	.	.	C	.	.	.	.	.	.	.	.	C	.	.	.	.	.	.	.	.	.	.	.	.	.	.	.	.	.	.	.	.	.	.	.	.	.	.	.	.	T	.	.
LC068547.1 Asarum asperum chloroplast rbcL gene for ribulose-15-bisphosphate carboxylase/oxygenase large subunit partial cds isolate: as18	.	.	.	.	.	.	.	.	C	.	.	.	.	.	.	.	.	C	.	.	.	.	.	.	.	.	.	.	.	.	.	.	.	.	.	.	.	.	.	.	.	.	.	.	.	.	T	.	.
LC068546.1 Asarum tokarense chloroplast rbcL gene for ribulose-15-bisphosphate carboxylase/oxygenase large subunit partial cds isolate: as17	.	.	.	.	.	.	.	.	C	.	.	.	.	.	.	.	.	C	.	.	.	.	.	.	.	.	.	.	.	.	.	.	.	.	.	.	.	.	.	.	.	.	.	.	.	.	T	.	.
LC068545.1 Asarum lutchuense chloroplast rbcL gene for ribulose-15-bisphosphate carboxylase/oxygenase large subunit partial cds isolate: as16b	.	.	.	.	.	.	.	.	C	.	.	.	.	.	.	.	.	C	.	.	.	.	.	.	.	.	.	.	.	.	.	.	.	.	.	.	.	.	.	.	.	.	.	.	.	.	T	.	.
LC068543.1 Asarum trinacriforme chloroplast rbcL gene for ribulose-15-bisphosphate carboxylase/oxygenase large subunit partial cds isolate: as15b	.	.	.	.	.	.	.	.	C	.	.	.	.	.	.	.	.	C	.	.	.	.	.	.	.	.	.	.	.	.	.	.	.	.	.	.	.	.	.	.	.	.	.	.	.	.	T	.	.
LC068541.1 Asarum fudsinoi chloroplast rbcL gene for ribulose-15-bisphosphate carboxylase/oxygenase large subunit partial cds isolate: as14b	.	.	.	.	.	.	.	.	C	.	.	.	.	.	.	.	.	C	.	.	.	.	.	.	.	.	.	.	.	.	.	.	.	.	.	.	.	.	.	.	.	.	.	.	.	.	T	.	.
MG554423.1 Asarum minus voucher BTS1060 chloroplast partial genome	.	.	.	.	.	.	.	.	C	.	.	.	.	.	.	.	.	C	.	.	.	.	.	.	.	.	.	.	.	.	.	.	.	.	.	.	.	.	.	.	.	.	.	.	.	.	T	.	.
MZ440306.1 Asarum pulchellum chloroplast complete genome	.	.	.	.	.	.	.	.	C	.	.	.	.	.	.	.	.	C	.	.	.	.	.	.	.	.	.	.	.	.	.	.	.	.	.	.	.	.	.	.	.	.	.	.	.	.	T	.	.
MW526993.1 Asarum heterotropoides var. mandshuricum chloroplast complete genome	.	.	.	.	.	.	.	.	C	.	.	.	.	.	.	.	.	C	.	.	.	.	.	.	.	.	.	.	.	.	.	.	.	.	.	.	.	.	.	.	.	.	.	.	.	.	T	.	.
NC 058740.1 Asarum maculatum voucher NIBRVP0000640516 2006.4.1. chloroplast complete genome	.	.	.	.	.	.	.	.	C	.	.	.	.	.	.	.	.	C	.	.	.	.	.	.	.	.	.	.	.	.	.	.	.	.	.	.	.	.	.	.	.	.	.	.	.	.	T	.	.
NC 058739.1 Asarum misandrum voucher NIBRVP0000640514 2007.4.1. chloroplast complete genome	.	.	.	.	.	.	.	.	C	.	.	.	.	.	.	.	.	C	.	.	.	.	.	.	.	.	.	.	.	.	.	.	.	.	.	.	.	.	.	.	.	.	.	.	.	.	T	.	.
MN132860.1 Asarum heterotropoides var. seoulense voucher NIBRVP0000640693 2007.5.1. chloroplast complete genome	.	.	.	.	.	.	.	.	C	.	.	.	.	.	.	.	.	C	.	.	.	.	.	.	.	.	.	.	.	.	.	.	.	.	.	.	.	.	.	.	.	.	.	.	.	.	T	.	.
L12664.1 Saruma henryi ribulose 15-bisphosphate carboxylase large subunit (rbcL) gene partial cds chloroplast gene for chloroplast product	.	.	.	.	.	.	.	.	C	.	.	.	.	.	.	.	.	C	.	.	.	.	.	.	.	.	.	.	.	.	.	.	.	.	.	.	.	.	.	.	.	.	.	.	.	.	T	.	.
AB205607.1 Saruma henryi chloroplast rbcL gene for ribulose-15-bisphosphate carboxylase/oxygenase partial cds	.	.	.	.	.	.	.	.	C	.	.	.	.	.	.	.	.	C	.	.	.	.	.	.	.	.	.	.	.	.	.	.	.	.	.	.	.	.	.	.	.	.	.	.	.	.	T	.	.
NC 039933.1 Saruma henryi voucher USDA49482*J chloroplast complete genome	.	.	.	.	.	.	.	.	C	.	.	.	.	.	.	.	.	C	.	.	.	.	.	.	.	.	.	.	.	.	.	.	.	.	.	.	.	.	.	.	.	.	.	.	.	.	T	.	.
MG520100.1 Saruma henryi voucher USDA49482*J chloroplast complete genome	.	.	.	.	.	.	.	.	C	.	.	.	.	.	.	.	.	C	.	.	.	.	.	.	.	.	.	.	.	.	.	.	.	.	.	.	.	.	.	.	.	.	.	.	.	.	T	.	.
AF425710.1 Terminalia chebula clone 442 ribulose-15-bisphosphate carboxylase/oxygenase large subunit (rbcL) gene partial cds chloroplast gene for chloroplast product	.	.	.	.	.	.	.	.	C	.	.	.	.	C	.	.	.	C	.	.	.	.	.	.	.	.	.	.	A	.	.	.	.	.	G	.	.	.	.	.	.	.	.	.	A	.	G	.	.
FJ381812.1 Terminalia chebula ribulose-15-bisphosphate carboxylase/oxygenase large subunit (rbcL) gene partial cds chloroplast	.	.	.	.	.	.	.	.	C	.	.	.	.	C	.	.	.	C	.	.	.	.	.	.	.	.	.	.	A	.	.	.	.	.	G	.	.	.	.	.	.	.	.	.	A	.	G	.	.
NC 047468.1 Terminalia chebula chloroplast complete genome	.	.	.	.	.	.	.	.	C	.	.	.	.	C	.	.	.	C	.	.	.	.	.	.	.	.	.	.	.	.	.	.	.	.	G	.	.	.	.	.	.	.	.	.	A	.	G	.	.
MN736954.1 Terminalia chebula chloroplast complete genome	.	.	.	.	.	.	.	.	C	.	.	.	.	C	.	.	.	C	.	.	.	.	.	.	.	.	.	.	.	.	.	.	.	.	G	.	.	.	.	.	.	.	.	.	A	.	G	.	.
KY988329.1 Terminalia chebula voucher PFC161220-0055 ribulose-15-bisphosphate carboxylase/oxygenase large subunit (rbcL) gene partial cds chloroplast	.	.	.	.	.	.	.	.	C	.	.	.	.	C	.	.	.	C	.	.	.	.	.	.	.	.	.	.	A	.	.	.	.	.	G	.	.	.	.	.	.	.	.	.	A	.	G	.	.
MT120769.1 Glycyrrhiza glabra voucher TASH:G.Kinzikayeva et al. 6427 chloroplast complete genome	.	.	.	.	G	.	.	.	.	.	G	.	.	C	.	.	.	C	.	.	.	.	.	.	.	T	.	.	.	.	.	.	T	.	G	.	.	.	.	.	.	.	.	.	G	T	T	T	.
MT120771.1 Glycyrrhiza glabra voucher LERUS :B.Vasyukov et al. s.n. chloroplast complete genome	.	.	.	.	G	.	.	.	.	.	G	.	.	C	.	.	.	C	.	.	.	.	.	.	.	T	.	.	.	.	.	.	T	.	G	.	.	.	.	.	.	.	.	.	G	T	T	T	.
NC 046879.1 Cuminum cyminum chloroplast complete genome	.	.	.	.	.	.	.	.	C	.	G	.	.	T	.	.	.	C	.	.	.	.	.	.	.	.	.	.	A	.	.	.	.	.	G	.	.	.	.	.	.	.	.	C	G	T	T	.	.
MT120766.1 Glycyrrhiza glabra voucher MO:Kurbanov 2054 chloroplast complete genome	.	.	.	.	G	.	.	.	.	.	G	.	.	C	.	.	.	C	.	.	.	.	.	.	.	T	.	.	.	.	.	.	T	.	G	.	.	.	.	.	.	.	.	.	G	T	T	T	.
MN901636.1 Cuminum cyminum chloroplast complete genome	.	.	.	.	.	.	.	.	C	.	G	.	.	T	.	.	.	C	.	.	.	.	.	.	.	.	.	.	A	.	.	.	.	.	G	.	.	.	.	.	.	.	.	C	G	T	T	.	.
MG946939.1 Cuminum cyminum ribulose-15-bisphosphate carboxylase/oxygenase large subunit gene partial cds chloroplast	.	.	.	.	.	.	.	.	C	.	G	.	.	T	.	.	.	C	.	.	.	.	.	.	.	.	.	.	A	.	.	.	.	.	G	.	.	.	.	.	.	.	.	C	G	T	T	.	.
KR002656.1 Coriandrum sativum chloroplast complete genome	.	.	.	.	.	.	.	.	C	.	G	.	.	C	.	.	.	C	.	.	.	.	.	.	.	.	.	.	A	.	.	.	.	.	G	.	.	.	.	.	C	.	.	C	G	T	T	.	.
MG946829.1 Coriandrum sativum ribulose-15-bisphosphate carboxylase/oxygenase large subunit gene partial cds chloroplast	.	.	.	.	.	.	.	.	C	.	G	.	.	C	.	.	.	C	.	.	.	.	.	.	.	.	.	.	A	.	.	.	.	.	G	.	.	.	.	.	C	.	.	C	G	T	T	.	.
JQ933290.1 Cuminum cyminum voucher L.H. Rechinger 51696 (E) ribulose-15-bisphosphate carboxylase/oxygenase large subunit (rbcL) gene partial cds plastid	.	.	.	.	.	.	.	.	C	.	G	.	.	T	.	.	.	C	.	.	.	.	.	.	.	.	.	.	A	.	.	.	.	.	G	.	.	.	.	.	.	.	.	C	G	T	T	.	.
AY765269.1 Phyllanthus emblica ribulose-15-bisphosphate carboxylase/oxygenase large subunit (rbcL) gene partial cds chloroplast	.	.	.	.	.	.	.	.	.	.	.	.	.	C	.	.	.	C	.	G	.	.	.	.	.	.	.	.	A	.	.	.	T	.	G	.	.	.	.	.	C	.	.	.	.	.	T	.	.
NC 047477.1 Phyllanthus emblica chloroplast complete genome	.	.	.	.	.	.	.	.	.	.	.	.	.	C	.	.	.	C	.	G	.	.	.	.	.	.	.	.	A	.	.	.	T	.	G	.	.	.	.	.	C	.	.	.	.	.	T	.	.
KY988320.1 Phyllanthus emblica voucher PFC161216-0044 ribulose-15-bisphosphate carboxylase/oxygenase large subunit (rbcL) gene partial cds chloroplast	.	.	.	.	.	.	.	.	.	.	.	.	.	C	.	.	.	C	.	.	.	.	.	.	.	.	.	.	A	.	.	.	T	.	G	.	.	.	.	.	C	.	.	.	.	.	T	.	.
MN711725.1 Phyllanthus emblica chloroplast complete genome	.	.	.	.	.	.	.	.	.	.	.	.	.	C	.	.	.	C	.	G	.	.	.	.	.	.	.	.	A	.	.	.	T	.	G	.	.	.	.	.	C	.	.	.	.	.	T	.	.
MN125633.1 Phyllanthus emblica ribulose-15-bisphosphate carboxylase/oxygenase large subunit (rbcL) gene partial cds chloroplast	.	.	.	.	.	.	.	.	.	.	.	.	.	C	.	.	.	C	.	G	.	.	.	.	.	.	.	.	A	.	.	.	T	.	G	.	.	.	.	.	C	.	.	.	.	.	T	.	.
FJ381808.1 Terminalia bellirica ribulose-15-bisphosphate carboxylase/oxygenase large subunit (rbcL) gene partial cds chloroplast	.	.	.	.	.	.	.	.	C	.	.	.	.	C	.	.	.	C	.	.	.	.	.	.	.	.	.	.	.	.	.	.	.	.	G	.	.	.	.	.	.	.	.	.	A	.	G	.	.
LC107029.1 Terminalia bellirica chloroplast rbcL gene for ribulose-15-bisphosphate carboxylase/oxygenase large subunit partial cds specimen voucher: KANA:C130911511TCH	.	.	.	.	.	.	.	.	C	.	.	.	.	C	.	.	.	C	.	.	.	.	.	.	.	.	.	.	.	.	.	.	.	.	G	.	.	.	.	.	.	.	.	.	A	.	G	.	.
LC438868.1 Terminalia bellirica chloroplast gene for ribulose-15-bisphosphate carboxylase/oxygenase large subunit partial cds isolate: CHULA-018	.	.	.	.	.	.	.	.	C	.	.	.	.	C	.	.	.	C	.	.	.	.	.	.	.	.	.	.	.	.	.	.	.	.	G	.	.	.	.	.	.	.	.	.	A	.	G	.	.
NC 036935.1 Amomum krervanh chloroplast complete genome	.	.	.	.	.	.	.	.	.	.	.	.	.	.	.	.	.	C	.	.	.	.	.	T	.	.	.	.	.	.	.	.	.	.	G	.	.	.	.	.	.	.	.	C	A	.	T	T	.
MN931250.1 Wurfbainia villosa chloroplast complete genome	.	.	.	.	.	.	.	.	.	.	.	.	.	.	.	.	.	C	.	.	.	.	.	T	.	.	.	.	.	.	.	.	.	.	G	.	.	.	.	.	.	.	.	C	A	.	T	T	.
MK889505.1 Wurfbainia longiligularis chloroplast complete genome	.	.	.	.	.	.	.	.	.	.	.	.	.	.	.	.	.	C	.	.	.	.	.	T	.	.	.	.	.	.	.	.	.	.	G	.	.	.	.	.	.	.	.	C	A	.	T	T	.
NC 036992.1 Amomum compactum chloroplast complete genome	.	.	.	.	.	.	.	.	.	.	.	.	.	.	.	.	.	C	.	.	.	.	.	T	.	.	.	.	.	.	.	.	.	.	G	.	.	.	.	.	.	.	.	C	A	.	T	T	.
MW145134.1 Wurfbainia neoaurantiaca voucher Y20180726015 chloroplast complete genome	.	.	.	.	.	.	.	.	.	.	.	.	.	.	.	.	.	C	.	.	.	.	.	T	.	.	.	.	.	.	.	.	.	.	G	.	.	.	.	.	.	.	.	C	A	.	T	T	.
FJ026474.1 Cissampelos pareira ribulose-15-bisphosphate carboxylase/oxygenase large subunit (rbcL) gene partial cds chloroplast	.	.	.	.	.	.	.	G	C	.	G	.	.	C	.	.	.	C	.	.	.	.	.	.	.	.	.	.	.	.	.	.	.	.	G	.	.	.	.	.	.	.	.	.	A	T	T	T	.
KJ594156.1 Cissampelos pareira voucher DB2202 ribulose-15-bisphosphate carboxylase/oxygenase large subunit (rbcL) gene partial cds chloroplast	.	.	.	.	.	.	.	G	C	.	G	.	.	C	.	.	.	C	.	.	.	.	.	.	.	.	.	.	.	.	.	.	.	.	G	.	.	.	.	.	.	.	.	.	A	T	T	T	.
MN216838.1 Cissampelos sp. MP 778 ribulose-15-bisphosphate carboxylase/oxygenase large subunit (rbcL) gene partial cds chloroplast	.	.	.	.	.	.	.	G	C	.	G	.	.	C	.	.	.	C	.	.	.	.	.	.	.	.	.	.	.	.	.	.	.	.	G	.	.	.	.	.	.	.	.	.	A	T	T	T	.
FJ026475.1 Cissampelos tropaeolifolia ribulose-15-bisphosphate carboxylase/oxygenase large subunit (rbcL) gene partial cds chloroplast	.	.	.	.	.	.	.	G	C	.	G	.	.	C	.	.	.	C	.	.	.	.	.	.	.	.	.	.	.	.	.	.	.	.	G	.	.	.	.	.	.	.	.	.	A	T	T	T	.
GQ870669.3 Syzygium cumini chloroplast complete genome(2)	.	.	.	.	.	.	.	.	C	.	G	.	.	C	.	.	.	C	.	.	.	.	.	.	.	.	.	.	.	.	.	.	.	.	G	.	.	.	.	.	C	.	.	.	.	.	T	T	.
MN095412.1 Syzygium cumini plastid complete genome	.	.	.	.	.	.	.	.	C	.	G	.	.	C	.	.	.	C	.	.	.	.	.	.	.	.	.	.	.	.	.	.	.	.	G	.	.	.	.	.	C	.	.	.	A	.	T	T	.
NC 053907.1 Syzygium nervosum chloroplast complete genome	.	.	.	.	.	.	.	.	C	.	G	.	.	C	.	.	.	C	.	.	.	.	.	.	.	.	.	.	.	.	.	.	.	.	G	.	.	.	.	.	C	.	.	.	A	.	T	T	.
KY498684.1 Cladogynos orientalis voucher Tyh 11293 (HITBC) ribulose-15-bisphosphate carboxylase/oxygenase large subunit (rbcL) gene partial cds chloroplast	.	.	.	.	.	.	.	.	C	.	.	.	.	C	.	.	C	C	.	.	.	.	.	.	.	.	.	.	.	.	.	.	T	.	G	.	.	.	.	.	C	.	.	.	.	.	T	.	.
MN366835.1 Mansonia altissima voucher IDRCG048-13 BRLU NB0594 ribulose-15-bisphosphate carboxylase/oxygenase large subunit (rbcL) gene partial cds chloroplast	.	.	.	.	.	.	.	.	C	.	G	.	.	C	.	.	.	C	.	.	.	.	.	.	.	A	.	.	.	.	.	.	.	.	G	.	.	.	.	.	C	.	.	.	G	T	T	T	.
KY365710.1 Tinospora crispa voucher Chen ZD s.n. (PE) ribulose-15-bisphosphate carboxylase/oxygenase large subunit (rbcL) gene partial cds chloroplast	.	.	.	.	.	.	.	G	C	.	.	.	.	C	.	.	.	C	.	.	.	.	.	.	.	.	.	.	.	.	.	.	.	.	G	.	.	.	.	.	.	.	.	.	A	T	T	.	.
KX527558.1 Tinospora crispa voucher WW Chen ZD s. n. ribulose-15-bisphosphate carboxylase/oxygenase large subunit (rbcL) gene partial cds chloroplast	.	.	.	.	.	.	.	G	C	.	.	.	.	C	.	.	.	C	.	.	.	.	.	.	.	.	.	.	.	.	.	.	.	.	G	.	.	.	.	.	.	.	.	.	A	T	T	.	.
MN727386.1 Tinospora sinensis chloroplast complete genome	.	.	.	.	.	.	.	G	C	.	.	.	.	C	.	.	.	C	.	.	.	.	.	.	.	.	.	.	.	.	.	.	.	.	G	.	.	.	.	.	.	.	.	.	A	T	T	.	.
NC 042153.1 Tinospora cordifolia voucher SUPG015 chloroplast complete genome	.	.	.	.	.	.	.	G	C	.	.	.	.	C	.	.	.	C	.	.	.	.	.	.	.	.	.	.	.	.	.	.	.	.	G	.	.	.	.	.	.	.	.	.	A	T	T	.	.
U26330.2 Osbeckia stellata ribulose-15-bisphosphate carboxylase oxygenase large subunit (rbcL) gene partial cds chloroplast gene for chloroplast product	.	.	.	.	.	.	.	.	C	.	T	.	.	C	.	.	.	C	.	.	.	.	.	T	.	.	.	.	.	.	.	.	T	.	G	.	.	.	.	.	C	.	.	.	A	.	T	.	.
NC 046486.1 Osbeckia stellata chloroplast complete genome	.	.	.	.	.	.	.	.	C	.	T	.	.	C	.	.	.	C	.	.	.	.	.	T	.	.	.	.	.	.	.	.	T	.	G	.	.	.	.	.	C	.	.	.	A	.	T	.	.
MK331713.1 Osbeckia stellata chloroplast complete genome	.	.	.	.	.	.	.	.	C	.	T	.	.	C	.	.	.	C	.	.	.	.	.	T	.	.	.	.	.	.	.	.	T	.	G	.	.	.	.	.	C	.	.	.	A	.	T	.	.
MG266206.1 Rauvolfia serpentina voucher CMPR8780 ribulose-15-bisphosphate carboxylase/oxygenase large subunit (rbcL) gene partial cds chloroplast	.	.	.	.	.	.	.	.	C	.	.	.	.	C	.	.	.	C	.	.	.	.	.	.	.	.	.	.	A	.	.	.	T	.	G	.	.	.	.	.	C	.	.	.	A	.	G	.	.
MG946861.1 Rauvolfia serpentina ribulose-15-bisphosphate carboxylase/oxygenase large subunit gene partial cds chloroplast	.	.	.	.	.	.	.	.	C	.	.	.	.	C	.	.	.	C	.	.	.	.	.	.	.	.	.	.	A	.	.	.	T	.	G	.	.	.	.	.	C	.	.	.	A	.	G	.	.
NC 047244.1 Rauvolfia serpentina chloroplast complete genome	.	.	.	.	.	.	.	.	C	.	.	.	.	C	.	.	.	C	.	.	.	.	.	.	.	.	.	.	A	.	.	.	T	.	G	.	.	.	G	.	C	.	.	.	.	.	G	.	.
MN480804.1 Rauvolfia verticillata voucher IBSC:W.N. Chen 2019001 plastid complete genome	.	.	.	.	.	.	.	.	C	.	.	.	.	C	.	.	.	C	.	.	.	.	.	.	.	.	.	.	A	.	.	.	T	.	G	.	.	.	G	.	C	.	.	.	.	.	G	.	.
NC 042161.1 Diospyros maclurei chloroplast complete genome	.	.	.	.	.	.	.	.	C	.	G	.	.	C	.	.	.	C	.	.	.	.	.	.	.	.	.	.	A	.	.	.	T	.	G	.	.	.	.	.	C	.	.	.	A	.	T	T	.
NC 042160.1 Diospyros hainanensis chloroplast complete genome	.	.	.	.	.	.	.	.	C	.	G	.	.	C	.	.	.	C	.	.	.	.	.	.	.	.	.	.	A	.	.	.	T	.	G	.	.	.	.	.	C	.	.	.	A	.	T	T	.
MH778101.1 Diospyros maclurei chloroplast complete genome	.	.	.	.	.	.	.	.	C	.	G	.	.	C	.	.	.	C	.	.	.	.	.	.	.	.	.	.	A	.	.	.	T	.	G	.	.	.	.	.	C	.	.	.	A	.	T	T	.
MN366758.1 Shirakiopsis aubrevillei voucher FHO-CX65 ribulose-15-bisphosphate carboxylase/oxygenase large subunit (rbcL) gene partial cds chloroplast	.	.	.	.	.	.	.	.	C	.	.	.	.	C	.	.	C	C	.	.	.	.	.	.	.	.	.	.	.	.	.	.	T	.	G	.	-	-	-	-	-	-	-	-	-	-	-	-	-
NC 053327.1 Syzygium cumini chloroplast complete genome(2)	.	.	.	.	.	.	.	.	C	.	G	.	.	C	.	.	.	C	.	.	.	.	.	.	.	.	.	.	.	.	.	.	.	.	G	.	.	.	.	.	C	.	.	.	A	.	T	T	.
GQ870669.3 Syzygium cumini chloroplast complete genome	.	.	.	.	.	.	.	.	C	.	G	.	.	C	.	.	.	C	.	.	.	.	.	.	.	.	.	.	.	.	.	.	.	.	G	.	.	.	.	.	C	.	.	.	.	.	T	T	.
NC 053327.1 Syzygium cumini chloroplast complete genome	.	.	.	.	.	.	.	.	C	.	G	.	.	C	.	.	.	C	.	.	.	.	.	.	.	.	.	.	.	.	.	.	.	.	G	.	.	.	.	.	C	.	.	.	A	.	T	T	.
MT700494.1 Syzygium cumini chloroplast complete genome	.	.	.	.	.	.	.	.	C	.	G	.	.	C	.	.	.	C	.	.	.	.	.	.	.	.	.	.	.	.	.	.	.	.	G	.	.	.	.	.	C	.	.	.	A	.	T	T	.
NC 048461.1 Alpinia katsumadae chloroplast complete genome	.	.	.	.	.	.	.	.	.	.	.	.	.	.	.	.	.	C	.	.	.	.	.	T	.	.	.	.	.	.	.	.	.	.	G	.	.	.	.	.	.	.	.	C	A	.	T	T	.
MK262729.1 Alpinia oxyphylla chloroplast complete genome	.	.	.	.	.	.	.	.	.	.	.	.	.	.	.	.	.	C	.	.	.	.	.	T	.	.	.	.	.	.	.	.	.	.	G	.	.	.	.	.	.	.	.	C	A	.	T	T	.
MK262728.1 Alpinia katsumadae chloroplast complete genome	.	.	.	.	.	.	.	.	.	.	.	.	.	.	.	.	.	C	.	.	.	.	.	T	.	.	.	.	.	.	.	.	.	.	G	.	.	.	.	.	.	.	.	C	A	.	T	T	.
NC 048994.1 Aglaia odorata chloroplast complete genome	.	.	.	.	.	.	.	.	C	.	G	.	.	C	.	.	.	C	.	.	.	.	.	.	.	A	.	.	.	.	.	.	.	.	.	.	.	.	.	.	C	.	.	G	A	.	.	.	.
MN106246.1 Aglaia odorata chloroplast complete genome	.	.	.	.	.	.	.	.	C	.	G	.	.	C	.	.	.	C	.	.	.	.	.	.	.	A	.	.	.	.	.	.	.	.	.	.	.	.	.	.	C	.	.	G	A	.	.	.	.
MH332433.1 Aglaia tomentosa voucher gp-348 ribulose-15-bisphosphate carboxylase/oxygenase large subunit (rbcL) gene partial cds chloroplast	.	.	.	.	.	.	.	.	C	.	G	.	.	C	.	.	.	C	.	.	.	.	.	.	.	A	.	.	.	.	.	.	.	.	.	.	.	.	.	.	C	.	.	.	A	.	.	.	.
	480	481	482	483	484	485	486	487	488	489	490	491	492	493	494	495	496	497	498	499	500	501	502	503	504	505	506	507	508	509	510	511	512	513	514	515	516	517	518	519	520	521	522	523	524	525	526	527	528
KP903720.1 Aristolochia anguicida voucher MUS-5405 ribulose-15-bisphosphate carboxylase/oxygenase large subunit (rbcL) gene complete cds chloroplast	T	A	A	A	T	T	G	A	A	C	A	A	G	T	A	T	G	G	T	C	G	T	C	C	T	C	T	A	T	T	G	G	G	A	T	G	T	A	C	T	A	T	T	A	A	A	C	C	A
KP998764.1 Aristolochia gigantea voucher MUS-5393 ribulose-15-bisphosphate carboxylase/oxygenase large subunit (rbcL) gene complete cds chloroplast	.	.	.	.	.	.	.	.	.	.	.	.	.	.	.	.	.	.	.	.	.	.	.	.	.	.	.	.	.	.	.	.	.	.	.	.	.	.	.	.	.	.	.	.	.	.	.	.	.
KP998765.1 Aristolochia grandiflora voucher MUS-5391 ribulose-15-bisphosphate carboxylase/oxygenase large subunit (rbcL) gene complete cds chloroplast	.	.	.	.	.	.	.	.	.	.	.	.	.	.	.	.	.	.	.	.	.	.	.	.	.	.	.	.	.	.	.	.	.	.	.	.	.	.	.	.	.	.	.	.	.	.	.	.	.
KP998766.1 Aristolochia kerrii voucher MUS-5413 ribulose-15-bisphosphate carboxylase/oxygenase large subunit (rbcL) gene complete cds chloroplast	.	.	.	.	.	.	.	.	.	.	.	.	.	.	.	.	.	.	.	.	.	.	.	.	.	.	.	.	.	.	.	.	.	.	.	.	.	.	.	.	.	.	.	.	.	.	.	.	.
KP998767.1 Aristolochia littoralis voucher MUS-5404 ribulose-15-bisphosphate carboxylase/oxygenase large subunit (rbcL) gene complete cds chloroplast	.	.	.	.	.	.	.	.	.	.	.	.	.	.	.	.	.	.	.	.	.	.	.	.	.	.	.	.	.	.	.	.	.	.	.	.	.	.	.	.	.	.	.	.	.	.	.	.	.
KP998768.1 Aristolochia pierrei voucher MUS-5409 ribulose-15-bisphosphate carboxylase/oxygenase large subunit (rbcL) gene complete cds chloroplast	.	.	.	.	.	.	.	.	.	.	.	.	.	.	.	.	.	.	.	.	.	.	.	.	.	.	.	.	.	.	.	.	.	.	.	.	.	.	.	.	.	.	.	.	.	.	.	.	.
KP998768.1 Aristolochia pierrei voucher MUS-5409 ribulose-15-bisphosphate carboxylase/oxygenase large subunit (rbcL) gene complete cds chloroplast(2)	.	.	.	.	.	.	.	.	.	.	.	.	.	.	.	.	.	.	.	.	.	.	.	.	.	.	.	.	.	.	.	.	.	.	.	.	.	.	.	.	.	.	.	.	.	.	.	.	.
KP998769.1 Aristolochia pothieri voucher MUS-5374 ribulose-15-bisphosphate carboxylase/oxygenase large subunit (rbcL) gene complete cds chloroplast	.	.	.	.	.	.	.	.	.	.	.	.	.	.	.	.	.	.	.	.	.	.	.	.	.	.	.	.	.	.	.	.	.	.	.	.	.	.	.	.	.	.	.	.	.	.	.	.	.
KP998770.1 Aristolochia ringens voucher MUS-5375 ribulose-15-bisphosphate carboxylase/oxygenase large subunit (rbcL) gene complete cds chloroplast	.	.	.	.	.	.	.	.	.	.	.	.	.	.	.	.	.	.	.	.	.	.	.	.	.	.	.	.	.	.	.	.	.	.	.	.	.	.	.	.	.	.	.	.	.	.	.	.	T
KP998771.1 Aristolochia sp. MUS-5399 ribulose-15-bisphosphate carboxylase/oxygenase large subunit (rbcL) gene complete cds chloroplast	.	.	.	.	.	.	.	.	.	.	.	.	.	.	.	.	.	.	.	.	.	.	.	.	.	.	.	.	.	.	.	.	.	.	.	.	.	.	.	.	.	.	.	.	.	.	.	.	.
KP998772.1 Aristolochia tagala voucher MUS-5400 ribulose-15-bisphosphate carboxylase/oxygenase large subunit (rbcL) gene complete cds chloroplast	.	.	.	.	.	.	.	.	.	.	.	.	.	.	.	.	.	.	.	.	.	.	.	.	.	.	.	.	.	.	.	.	.	.	.	.	.	.	.	.	.	.	.	.	.	.	.	.	.
KP998773.1 Aristolochia tentaculata voucher MUS-5398 ribulose-15-bisphosphate carboxylase/oxygenase large subunit (rbcL) gene complete cds chloroplast	.	.	.	.	.	.	.	.	.	.	.	.	.	.	.	.	.	.	.	.	.	.	.	.	.	.	.	.	.	.	.	.	.	.	.	.	.	.	.	.	.	.	.	.	.	.	.	.	.
SS-A0715 Aristolochia acuminata	.	.	.	.	.	.	.	.	.	.	.	.	.	.	.	.	.	.	.	.	.	.	.	.	.	.	.	.	.	.	.	.	.	.	.	.	.	.	.	.	.	.	.	.	.	.	.	.	.
SS-A0716 Aristolochia pierrei	.	.	.	.	.	.	.	.	.	.	.	.	.	.	.	.	.	.	.	.	.	.	.	.	.	.	.	.	.	.	.	.	.	.	.	.	.	.	.	.	.	.	.	.	.	.	.	.	.
SS-A0717 Aristolochia pothieri	.	.	.	.	.	.	.	.	.	.	.	.	.	.	.	.	.	.	.	.	.	.	.	.	.	.	.	.	.	.	.	.	.	.	.	.	.	.	.	.	.	.	.	.	.	.	.	.	.
SS-A0718 Aristolochia gigantea	.	.	.	.	.	.	.	.	.	.	.	.	.	.	.	.	.	.	.	.	.	.	.	.	.	.	.	.	.	.	.	.	.	.	.	.	.	.	.	.	.	.	.	.	.	.	.	.	.
SS-A0719 Aristolochia grandiflora	.	.	.	.	.	.	.	.	.	.	.	.	.	.	.	.	.	.	.	.	.	.	.	.	.	.	.	.	.	.	.	.	.	.	.	.	.	.	.	.	.	.	.	.	.	.	.	.	.
SS-A0720 Aristolochia kerrii	.	.	.	.	.	.	.	.	.	.	.	.	.	.	.	.	.	.	.	.	.	.	.	.	.	.	.	.	.	.	.	.	.	.	.	.	.	.	.	.	.	.	.	.	.	.	.	.	.
SS-A0721 Aristolochia littoralis	.	.	.	.	.	.	.	.	.	.	.	.	.	.	.	.	.	.	.	.	.	.	.	.	.	.	.	.	.	.	.	.	.	.	.	.	.	.	.	.	.	.	.	.	.	.	.	.	.
SS-A0722 Aristolochia ringens	.	.	.	.	.	.	.	.	.	.	.	.	.	.	.	.	.	.	.	.	.	.	.	.	.	.	.	.	.	.	.	.	.	.	.	.	.	.	.	.	.	.	.	.	.	.	.	.	T
SS-A0723 Aristolochia tentaculata	.	.	.	.	.	.	.	.	.	.	.	.	.	.	.	.	.	.	.	.	.	.	.	.	.	.	.	.	.	.	.	.	.	.	.	.	.	.	.	.	.	.	.	.	.	.	.	.	.
MG934793.1 Thottea cf. tricornis KR2085	.	.	.	.	.	.	.	.	.	.	.	.	.	.	.	.	.	.	.	.	.	.	.	.	.	.	.	.	.	.	.	.	.	.	.	.	.	.	.	.	.	.	.	.	.	.	.	.	.
MG934791.1 Thottea piperiformis voucher KR2059	.	.	.	.	.	.	.	.	.	.	.	.	.	.	.	.	.	.	.	.	.	.	.	.	.	.	.	.	.	.	.	.	.	.	.	.	.	.	.	.	.	.	.	.	.	.	.	.	T
MG934790.1 Thottea cf. grandiflora KR2060	.	.	.	.	.	.	.	.	.	.	.	.	.	.	.	.	.	.	.	.	.	.	.	.	.	.	.	.	.	.	.	.	.	.	.	.	.	.	.	.	.	.	.	.	.	.	.	.	T
MK524718.1 Thottea duchartrei voucher K000342376	.	.	.	.	.	.	.	.	.	.	.	.	.	.	.	.	.	.	.	.	.	.	.	.	.	.	.	.	.	.	.	.	.	.	.	.	.	.	.	.	.	.	.	.	.	.	.	.	T
AB205605.1 Thottea macrantha	.	.	.	.	.	.	.	.	.	.	.	.	.	.	.	.	.	.	.	.	.	.	.	.	.	.	.	.	.	.	.	.	.	.	.	.	.	.	.	.	.	.	.	.	.	.	.	.	T
AB205604.1 Thottea borneensis	.	.	.	.	.	.	.	.	.	.	.	.	.	.	.	.	.	.	.	.	.	.	.	.	.	.	.	.	.	.	.	.	.	.	.	.	.	.	.	.	.	.	.	.	.	.	.	.	T
AF197598.1 Thottea tomentosa	.	.	.	.	.	.	.	.	.	.	.	.	.	.	.	.	.	.	.	.	.	.	.	.	.	.	.	G	.	.	.	.	.	.	.	.	.	.	.	.	.	.	.	.	.	.	.	.	C
L14290.1 Asarum canadense chloroplast ribulosebisphosphate carboxylase large subunit (rbcL) gene 3 end	.	.	.	.	.	.	.	.	.	.	.	.	.	.	.	.	.	.	.	.	.	.	.	.	C	.	.	.	.	.	.	.	.	.	.	.	.	.	.	.	.	.	.	.	.	.	.	.	.
JF940919.1 Asarum caudigerum var. cardiophyllum voucher Liuzh0018 ribulose-15-bisphosphate carboxylase/oxygenase large subunit (rbcL) gene partial cds chloroplast	.	.	.	.	.	.	.	.	.	.	.	.	.	.	.	.	.	.	.	.	.	.	.	.	C	.	.	.	.	.	.	.	.	.	.	.	.	.	.	.	.	.	.	.	.	.	.	.	.
JF940941.1 Asarum yunnanense voucher GBOWS1364 ribulose-15-bisphosphate carboxylase/oxygenase large subunit (rbcL) gene partial cds chloroplast	.	.	.	.	.	.	.	.	.	.	.	.	.	.	.	.	.	.	C	.	.	.	.	.	C	.	.	.	.	.	.	.	.	.	.	.	.	.	.	.	.	.	.	.	.	.	.	.	.
JF940939.1 Asarum splendens voucher Liuzh0013 ribulose-15-bisphosphate carboxylase/oxygenase large subunit (rbcL) gene partial cds chloroplast	.	.	.	.	.	.	.	.	.	.	.	.	.	.	.	.	.	.	.	.	.	.	.	.	C	.	.	.	.	.	.	.	.	.	.	.	.	.	.	.	.	.	.	.	.	.	.	.	.
JF940936.1 Asarum pulchellum voucher Liuzh0008 ribulose-15-bisphosphate carboxylase/oxygenase large subunit (rbcL) gene partial cds chloroplast	.	.	.	.	.	.	.	.	.	.	.	.	.	.	.	.	.	.	.	.	.	.	.	.	C	.	.	.	.	.	.	.	.	.	.	.	.	.	.	.	.	.	.	.	.	.	.	.	.
JF940931.1 Asarum maximum voucher Liuzh0078 ribulose-15-bisphosphate carboxylase/oxygenase large subunit (rbcL) gene partial cds chloroplast	.	.	.	.	.	.	.	.	.	.	.	.	.	.	.	.	.	.	.	.	.	.	.	.	C	.	.	.	.	.	.	.	.	.	.	.	.	.	.	.	.	.	.	.	.	.	.	.	.
JF940929.1 Asarum ichangense voucher Liuzh0038 ribulose-15-bisphosphate carboxylase/oxygenase large subunit (rbcL) gene partial cds chloroplast	.	.	.	.	.	.	.	.	.	.	.	.	.	.	.	.	.	.	.	.	.	.	.	.	C	.	.	.	.	.	.	.	.	.	.	.	.	.	.	.	.	.	.	.	.	.	.	.	.
JF940927.1 Asarum himalaicum voucher liuzh0003 ribulose-15-bisphosphate carboxylase/oxygenase large subunit (rbcL) gene partial cds chloroplast	.	.	.	.	.	.	.	.	.	.	.	.	.	.	.	.	.	.	.	.	.	.	.	.	C	.	.	.	.	.	.	.	.	.	.	.	.	.	.	.	.	.	.	.	.	.	.	.	.
JF940925.1 Asarum delavayi voucher Liuzh0006 ribulose-15-bisphosphate carboxylase/oxygenase large subunit (rbcL) gene partial cds chloroplast	.	.	.	.	.	.	.	.	.	.	.	.	.	.	.	.	.	.	.	.	.	.	.	.	C	.	.	.	.	.	.	.	.	.	.	.	.	.	.	.	.	.	.	.	.	.	.	.	.
JF940923.1 Asarum crispulatum voucher Liuzh0035 ribulose-15-bisphosphate carboxylase/oxygenase large subunit (rbcL) gene partial cds chloroplast	.	.	.	.	.	.	.	.	.	.	.	.	.	.	.	.	.	.	.	.	.	.	.	.	C	.	.	.	.	.	.	.	.	.	.	.	.	.	.	.	.	.	.	.	.	.	.	.	.
JF940921.1 Asarum caulescens voucher Liuzh0051 ribulose-15-bisphosphate carboxylase/oxygenase large subunit (rbcL) gene partial cds chloroplast	.	.	.	.	.	.	.	.	.	.	.	.	.	.	.	.	.	.	.	.	.	.	.	.	C	.	.	.	.	.	.	.	.	.	.	.	.	.	.	.	.	.	.	.	.	.	.	.	.
JF940914.1 Asarum caudigerum voucher GBOWS502 ribulose-15-bisphosphate carboxylase/oxygenase large subunit (rbcL) gene partial cds chloroplast	.	.	.	.	.	.	.	.	.	.	.	.	.	.	.	.	.	.	.	.	.	.	.	.	C	.	.	.	.	.	.	.	.	.	.	.	.	.	.	.	.	.	.	.	.	.	.	.	.
LC670221.1 Asarum albomaculatum as56a chloroplast rbcL gene for ribulose-15-bisphosphate carboxylase/oxygenase large subunit partial cds	.	.	.	.	.	.	.	.	.	.	.	.	.	.	.	.	.	.	.	.	.	.	.	.	C	.	.	.	.	.	.	.	.	.	.	.	.	.	.	.	.	.	.	.	.	.	.	.	.
LC670220.1 Asarum yaeyamense as55 chloroplast rbcL gene for ribulose-15-bisphosphate carboxylase/oxygenase large subunit partial cds	.	.	.	.	.	.	.	.	.	.	.	.	.	.	.	.	.	.	.	.	.	.	.	.	C	.	.	.	.	.	.	.	.	.	.	.	.	.	.	.	.	.	.	.	.	.	.	.	.
LC670219.1 Asarum fauriei as53 chloroplast rbcL gene for ribulose-15-bisphosphate carboxylase/oxygenase large subunit partial cds	.	.	.	.	.	.	.	.	.	.	.	.	.	.	.	.	.	.	.	.	.	.	.	.	C	.	.	.	.	.	.	.	.	.	.	.	.	.	.	.	.	.	.	.	.	.	.	.	.
LC670218.1 Asarum ikegamii as52 chloroplast rbcL gene for ribulose-15-bisphosphate carboxylase/oxygenase large subunit partial cds	.	.	.	.	.	.	.	.	.	.	.	.	.	.	.	.	.	.	.	.	.	.	.	.	C	.	.	.	.	.	.	.	.	.	.	.	.	.	.	.	.	.	.	.	.	.	.	.	.
LC670217.1 Asarum takaoi as48 chloroplast rbcL gene for ribulose-15-bisphosphate carboxylase/oxygenase large subunit partial cds	.	.	.	.	.	.	.	.	.	.	.	.	.	.	.	.	.	.	.	.	.	.	.	.	C	.	.	.	.	.	.	.	.	.	.	.	.	.	.	.	.	.	.	.	.	.	.	.	.
LC670216.1 Asarum sakawanum as47 chloroplast rbcL gene for ribulose-15-bisphosphate carboxylase/oxygenase large subunit partial cds	.	.	.	.	.	.	.	.	.	.	.	.	.	.	.	.	.	.	.	.	.	.	.	.	C	.	.	.	.	.	.	.	.	.	.	.	.	.	.	.	.	.	.	.	.	.	.	.	.
LC670214.1 Asarum minamitanianum as45 chloroplast rbcL gene for ribulose-15-bisphosphate carboxylase/oxygenase large subunit partial cds	.	.	.	.	.	.	.	.	.	.	.	.	.	.	.	.	.	.	.	.	.	.	.	.	C	.	.	.	.	.	.	.	.	.	.	.	.	.	.	.	.	.	.	.	.	.	.	.	.
LC670213.1 Asarum kiusianum as36 chloroplast rbcL gene for ribulose-15-bisphosphate carboxylase/oxygenase large subunit partial cds	.	.	.	.	.	.	.	.	.	.	.	.	.	.	.	.	.	.	.	.	.	.	.	.	C	.	.	.	.	.	.	.	.	.	.	.	.	.	.	.	.	.	.	.	.	.	.	.	.
LC670212.1 Asarum crassum as34 chloroplast rbcL gene for ribulose-15-bisphosphate carboxylase/oxygenase large subunit partial cds	.	.	.	.	.	.	.	.	.	.	.	.	.	.	.	.	.	.	.	.	.	.	.	.	C	.	.	.	.	.	.	.	.	.	.	.	.	.	.	.	.	.	.	.	.	.	.	.	.
LC670211.1 Asarum celsum as33 chloroplast rbcL gene for ribulose-15-bisphosphate carboxylase/oxygenase large subunit partial cds	.	.	.	.	.	.	.	.	.	.	.	.	.	.	.	.	.	.	.	.	.	.	.	.	C	.	.	.	.	.	.	.	.	.	.	.	.	.	.	.	.	.	.	.	.	.	.	.	.
LC068564.1 Asarum satsumense chloroplast rbcL gene for ribulose-15-bisphosphate carboxylase/oxygenase large subunit partial cds isolate: as38	.	.	.	.	.	.	.	.	.	.	.	.	.	.	.	.	.	.	.	.	.	.	.	.	C	.	.	.	.	.	.	.	.	.	.	.	.	.	.	.	.	.	.	.	.	.	.	.	.
LC068563.1 Asarum asaroides chloroplast rbcL gene for ribulose-15-bisphosphate carboxylase/oxygenase large subunit partial cds isolate: as37	.	.	.	.	.	.	.	.	.	.	.	.	.	.	.	.	.	.	.	.	.	.	.	.	C	.	.	.	.	.	.	.	.	.	.	.	.	.	.	.	.	.	.	.	.	.	.	.	.
LC068562.1 Asarum kiusianum chloroplast rbcL gene for ribulose-15-bisphosphate carboxylase/oxygenase large subunit partial cds isolate: as36	.	.	.	.	.	.	.	.	.	.	.	.	.	.	.	.	.	.	.	.	.	.	.	.	C	.	.	.	.	.	.	.	.	.	.	.	.	.	.	.	.	.	.	.	.	.	.	.	.
LC068561.1 Asarum kumageanum var. satakeanum chloroplast rbcL gene for ribulose-15-bisphosphate carboxylase/oxygenase large subunit partial cds isolate: as35	.	.	.	.	.	.	.	.	.	.	.	.	.	.	.	.	.	.	.	.	.	.	.	.	C	.	.	.	.	.	.	.	.	.	.	.	.	.	.	.	.	.	.	.	.	.	.	.	.
LC068559.1 Asarum unzen chloroplast rbcL gene for ribulose-15-bisphosphate carboxylase/oxygenase large subunit partial cds isolate: as31	.	.	.	.	.	.	.	.	.	.	.	.	.	.	.	.	.	.	.	.	.	.	.	.	C	.	.	.	.	.	.	.	.	.	.	.	.	.	.	.	.	.	.	.	.	.	.	.	.
LC068555.1 Asarum sieboldii chloroplast rbcL gene for ribulose-15-bisphosphate carboxylase/oxygenase large subunit partial cds isolate: as27Korea	.	.	.	.	.	.	.	.	.	.	.	.	.	.	.	.	.	.	.	.	.	.	.	.	C	.	.	.	.	.	.	.	.	.	.	.	.	.	.	.	.	.	.	.	.	.	.	.	.
LC068549.1 Asarum megacalyx chloroplast rbcL gene for ribulose-15-bisphosphate carboxylase/oxygenase large subunit partial cds isolate: as20	.	.	.	.	.	.	.	.	.	.	.	.	.	.	.	.	.	.	.	.	.	.	.	.	C	.	.	.	.	.	.	.	.	.	.	.	.	.	.	.	.	.	.	.	.	.	.	.	.
LC068547.1 Asarum asperum chloroplast rbcL gene for ribulose-15-bisphosphate carboxylase/oxygenase large subunit partial cds isolate: as18	.	.	.	.	.	.	.	.	.	.	.	.	.	.	.	.	.	.	.	.	.	.	.	.	C	.	.	.	.	.	.	.	.	.	.	.	.	.	.	.	.	.	.	.	.	.	.	.	.
LC068546.1 Asarum tokarense chloroplast rbcL gene for ribulose-15-bisphosphate carboxylase/oxygenase large subunit partial cds isolate: as17	.	.	.	.	.	.	.	.	.	.	.	.	.	.	.	.	.	.	.	.	.	.	.	.	C	.	.	.	.	.	.	.	.	.	.	.	.	.	.	.	.	.	.	.	.	.	.	.	.
LC068545.1 Asarum lutchuense chloroplast rbcL gene for ribulose-15-bisphosphate carboxylase/oxygenase large subunit partial cds isolate: as16b	.	.	.	.	.	.	.	.	.	.	.	.	.	.	.	.	.	.	.	.	.	.	.	.	C	.	.	.	.	.	.	.	.	.	.	.	.	.	.	.	.	.	.	.	.	.	.	.	.
LC068543.1 Asarum trinacriforme chloroplast rbcL gene for ribulose-15-bisphosphate carboxylase/oxygenase large subunit partial cds isolate: as15b	.	.	.	.	.	.	.	.	.	.	.	.	.	.	.	.	.	.	.	.	.	.	.	.	C	.	.	.	.	.	.	.	.	.	.	.	.	.	.	.	.	.	.	.	.	.	.	.	.
LC068541.1 Asarum fudsinoi chloroplast rbcL gene for ribulose-15-bisphosphate carboxylase/oxygenase large subunit partial cds isolate: as14b	.	.	.	.	.	.	.	.	.	.	.	.	.	.	.	.	.	.	.	.	.	.	.	.	C	.	.	.	.	.	.	.	.	.	.	.	.	.	.	.	.	.	.	.	.	.	.	.	.
MG554423.1 Asarum minus voucher BTS1060 chloroplast partial genome	.	.	.	.	.	.	.	.	.	.	.	.	.	.	.	.	.	.	.	.	.	.	.	.	C	.	.	.	.	.	.	.	.	.	.	.	.	.	.	.	.	.	.	.	.	.	.	.	.
MZ440306.1 Asarum pulchellum chloroplast complete genome	.	.	.	.	.	.	.	.	.	.	.	.	.	.	.	.	.	.	.	.	.	.	.	.	C	.	.	.	.	.	.	.	.	.	.	.	.	.	.	.	.	.	.	.	.	.	.	.	.
MW526993.1 Asarum heterotropoides var. mandshuricum chloroplast complete genome	.	.	.	.	.	.	.	.	.	.	.	.	.	.	.	.	.	.	.	.	.	.	.	.	C	.	.	.	.	.	.	.	.	.	.	.	.	.	.	.	.	.	.	.	.	.	.	.	.
NC 058740.1 Asarum maculatum voucher NIBRVP0000640516 2006.4.1. chloroplast complete genome	.	.	.	.	.	.	.	.	.	.	.	.	.	.	.	.	.	.	.	.	.	.	.	.	C	.	.	.	.	.	.	.	.	.	.	.	.	.	.	.	.	.	.	.	.	.	.	.	.
NC 058739.1 Asarum misandrum voucher NIBRVP0000640514 2007.4.1. chloroplast complete genome	.	.	.	.	.	.	.	.	.	.	.	.	.	.	.	.	.	.	.	.	.	.	.	.	C	.	.	.	.	.	.	.	.	.	.	.	.	.	.	.	.	.	.	.	.	.	.	.	.
MN132860.1 Asarum heterotropoides var. seoulense voucher NIBRVP0000640693 2007.5.1. chloroplast complete genome	.	.	.	.	.	.	.	.	.	.	.	.	.	.	.	.	.	.	.	.	.	.	.	.	C	.	.	.	.	.	.	.	.	.	.	.	.	.	.	.	.	.	.	.	.	.	.	.	.
L12664.1 Saruma henryi ribulose 15-bisphosphate carboxylase large subunit (rbcL) gene partial cds chloroplast gene for chloroplast product	.	.	.	.	.	.	.	.	.	.	.	.	.	.	.	.	.	.	.	.	.	.	.	.	C	.	.	.	.	.	.	.	.	.	.	.	.	.	.	.	.	.	.	.	.	.	.	.	.
AB205607.1 Saruma henryi chloroplast rbcL gene for ribulose-15-bisphosphate carboxylase/oxygenase partial cds	.	.	.	.	.	.	.	.	.	.	.	.	.	.	.	.	.	.	.	.	.	.	.	.	C	.	.	.	.	.	.	.	.	.	.	.	.	.	.	.	.	.	.	.	.	.	.	.	.
NC 039933.1 Saruma henryi voucher USDA49482*J chloroplast complete genome	.	.	.	.	.	.	.	.	.	.	.	.	.	.	.	.	.	.	.	.	.	.	.	.	C	.	.	.	.	.	.	.	.	.	.	.	.	.	.	.	.	.	.	.	.	.	.	.	.
MG520100.1 Saruma henryi voucher USDA49482*J chloroplast complete genome	.	.	.	.	.	.	.	.	.	.	.	.	.	.	.	.	.	.	.	.	.	.	.	.	C	.	.	.	.	.	.	.	.	.	.	.	.	.	.	.	.	.	.	.	.	.	.	.	.
AF425710.1 Terminalia chebula clone 442 ribulose-15-bisphosphate carboxylase/oxygenase large subunit (rbcL) gene partial cds chloroplast gene for chloroplast product	.	.	.	.	.	.	.	.	.	.	.	.	.	.	.	.	.	.	.	.	.	.	.	.	C	.	.	.	.	.	.	.	.	.	.	.	.	.	.	.	.	.	.	.	.	.	.	.	T
FJ381812.1 Terminalia chebula ribulose-15-bisphosphate carboxylase/oxygenase large subunit (rbcL) gene partial cds chloroplast	.	.	.	.	.	.	.	.	.	.	.	.	.	.	.	.	.	.	.	.	.	.	.	.	C	.	.	.	.	.	.	.	.	.	.	.	.	.	.	.	.	.	.	.	.	.	.	.	T
NC 047468.1 Terminalia chebula chloroplast complete genome	.	.	.	.	.	.	.	.	.	.	.	.	.	.	.	.	.	.	.	.	.	.	.	.	C	.	.	.	.	.	.	.	.	.	.	.	.	.	.	.	.	.	.	.	.	.	.	.	T
MN736954.1 Terminalia chebula chloroplast complete genome	.	.	.	.	.	.	.	.	.	.	.	.	.	.	.	.	.	.	.	.	.	.	.	.	C	.	.	.	.	.	.	.	.	.	.	.	.	.	.	.	.	.	.	.	.	.	.	.	T
KY988329.1 Terminalia chebula voucher PFC161220-0055 ribulose-15-bisphosphate carboxylase/oxygenase large subunit (rbcL) gene partial cds chloroplast	.	.	.	.	.	.	.	.	.	.	.	.	.	.	.	.	.	.	.	.	.	.	.	.	C	.	.	.	.	.	.	.	.	.	.	.	.	.	.	.	.	.	.	.	.	.	.	.	T
MT120769.1 Glycyrrhiza glabra voucher TASH:G.Kinzikayeva et al. 6427 chloroplast complete genome	.	.	.	.	.	.	.	.	.	.	.	.	.	.	.	.	.	.	C	.	.	C	.	.	.	.	.	.	.	.	.	.	.	.	.	.	.	.	.	.	.	.	.	.	.	.	.	.	T
MT120771.1 Glycyrrhiza glabra voucher LERUS :B.Vasyukov et al. s.n. chloroplast complete genome	.	.	.	.	.	.	.	.	.	.	.	.	.	.	.	.	.	.	C	.	.	C	.	.	.	.	.	.	.	.	.	.	.	.	.	.	.	.	.	.	.	.	.	.	.	.	.	.	T
NC 046879.1 Cuminum cyminum chloroplast complete genome	.	.	.	.	.	.	.	.	.	.	.	.	.	.	.	.	.	.	.	.	.	.	.	.	C	.	.	G	.	.	.	.	.	.	.	.	.	.	.	.	.	.	.	.	.	.	.	.	T
MT120766.1 Glycyrrhiza glabra voucher MO:Kurbanov 2054 chloroplast complete genome	.	.	.	.	.	.	.	.	.	.	.	.	.	.	.	.	.	.	C	.	.	C	.	.	.	.	.	.	.	.	.	.	.	.	.	.	.	.	.	.	.	.	.	.	.	.	.	.	T
MN901636.1 Cuminum cyminum chloroplast complete genome	.	.	.	.	.	.	.	.	.	.	.	.	.	.	.	.	.	.	.	.	.	.	.	.	C	.	.	G	.	.	.	.	.	.	.	.	.	.	.	.	.	.	.	.	.	.	.	.	T
MG946939.1 Cuminum cyminum ribulose-15-bisphosphate carboxylase/oxygenase large subunit gene partial cds chloroplast	.	.	.	.	.	.	.	.	.	.	.	.	.	.	.	.	.	.	.	.	.	.	.	.	C	.	.	G	.	.	.	.	.	.	.	.	.	.	.	.	.	.	.	.	.	.	.	.	T
KR002656.1 Coriandrum sativum chloroplast complete genome	.	.	.	.	.	.	.	.	.	.	.	.	A	.	.	.	.	.	.	.	.	.	.	.	C	.	.	G	.	.	.	.	.	.	.	.	.	.	.	.	.	.	.	.	.	.	.	.	T
MG946829.1 Coriandrum sativum ribulose-15-bisphosphate carboxylase/oxygenase large subunit gene partial cds chloroplast	.	.	.	.	.	.	.	.	.	.	.	.	A	.	.	.	.	.	.	.	.	.	.	.	C	.	.	G	.	.	.	.	.	.	.	.	.	.	.	.	.	.	.	.	.	.	.	.	T
JQ933290.1 Cuminum cyminum voucher L.H. Rechinger 51696 (E) ribulose-15-bisphosphate carboxylase/oxygenase large subunit (rbcL) gene partial cds plastid	.	.	.	.	.	.	.	.	.	.	.	.	.	.	.	.	.	.	.	.	.	.	.	.	C	.	.	G	.	.	.	.	.	.	.	.	.	.	.	.	.	.	.	.	.	.	.	.	T
AY765269.1 Phyllanthus emblica ribulose-15-bisphosphate carboxylase/oxygenase large subunit (rbcL) gene partial cds chloroplast	.	.	.	.	.	.	.	.	.	.	.	.	.	.	.	.	.	.	C	.	.	C	.	.	.	.	.	.	.	.	A	.	.	C	.	.	.	.	.	.	.	.	.	.	.	.	.	.	G
NC 047477.1 Phyllanthus emblica chloroplast complete genome	.	.	.	.	.	.	.	.	.	.	.	.	.	.	.	.	.	.	C	.	.	C	.	.	.	.	.	.	.	.	A	.	.	C	.	.	.	.	.	.	.	.	.	.	.	.	.	.	G
KY988320.1 Phyllanthus emblica voucher PFC161216-0044 ribulose-15-bisphosphate carboxylase/oxygenase large subunit (rbcL) gene partial cds chloroplast	.	.	.	.	.	.	.	.	.	.	.	.	.	.	.	.	.	.	C	.	.	C	.	.	.	.	.	.	.	.	A	.	.	C	.	.	.	.	.	.	.	.	.	.	.	.	.	.	G
MN711725.1 Phyllanthus emblica chloroplast complete genome	.	.	.	.	.	.	.	.	.	.	.	.	.	.	.	.	.	.	C	.	.	C	.	.	.	.	.	.	.	.	A	.	.	C	.	.	.	.	.	.	.	.	.	.	.	.	.	.	G
MN125633.1 Phyllanthus emblica ribulose-15-bisphosphate carboxylase/oxygenase large subunit (rbcL) gene partial cds chloroplast	.	.	.	.	.	.	.	.	.	.	.	.	.	.	.	.	.	.	C	.	.	C	.	.	.	.	.	.	.	.	A	.	.	C	.	.	.	.	.	.	.	.	.	.	.	.	.	.	G
FJ381808.1 Terminalia bellirica ribulose-15-bisphosphate carboxylase/oxygenase large subunit (rbcL) gene partial cds chloroplast	.	.	.	.	.	.	.	.	.	.	.	.	.	.	.	.	.	.	.	.	.	.	.	.	C	.	.	.	.	.	.	.	.	.	.	.	.	.	.	.	.	.	.	.	.	.	.	.	T
LC107029.1 Terminalia bellirica chloroplast rbcL gene for ribulose-15-bisphosphate carboxylase/oxygenase large subunit partial cds specimen voucher: KANA:C130911511TCH	.	.	.	.	.	.	.	.	.	.	.	.	.	.	.	.	.	.	.	.	.	.	.	.	C	.	.	.	.	.	.	.	.	.	.	.	.	.	.	.	.	.	.	.	.	.	.	.	T
LC438868.1 Terminalia bellirica chloroplast gene for ribulose-15-bisphosphate carboxylase/oxygenase large subunit partial cds isolate: CHULA-018	.	.	.	.	.	.	.	.	.	.	.	.	.	.	.	.	.	.	.	.	.	.	.	.	C	.	.	.	.	.	.	.	.	.	.	.	.	.	.	.	.	.	.	.	.	.	.	.	T
NC 036935.1 Amomum krervanh chloroplast complete genome	.	.	.	G	.	.	A	.	.	.	.	.	.	.	.	.	.	.	.	.	.	.	.	.	C	.	.	.	.	.	.	.	.	.	.	.	.	.	.	.	.	.	.	.	.	.	.	.	.
MN931250.1 Wurfbainia villosa chloroplast complete genome	.	.	.	G	.	.	A	.	.	.	.	.	.	.	.	.	.	.	.	.	.	.	.	.	C	.	.	.	.	.	.	.	.	.	.	.	.	.	.	.	.	.	.	.	.	.	.	.	.
MK889505.1 Wurfbainia longiligularis chloroplast complete genome	.	.	.	G	.	.	A	.	.	.	.	.	.	.	.	.	.	.	.	.	.	.	.	.	C	.	.	.	.	.	.	.	.	.	.	.	.	.	.	.	.	.	.	.	.	.	.	.	.
NC 036992.1 Amomum compactum chloroplast complete genome	.	.	.	G	.	.	A	.	.	.	.	.	.	.	.	.	.	.	.	.	.	.	.	.	C	.	.	.	.	.	.	.	.	.	.	.	.	.	.	.	.	.	.	.	.	.	.	.	.
MW145134.1 Wurfbainia neoaurantiaca voucher Y20180726015 chloroplast complete genome	.	.	.	G	.	.	A	.	.	.	.	.	.	.	.	.	.	.	.	.	.	.	.	.	C	.	.	.	.	.	.	.	.	.	.	.	.	.	.	.	.	.	.	.	.	.	.	.	.
FJ026474.1 Cissampelos pareira ribulose-15-bisphosphate carboxylase/oxygenase large subunit (rbcL) gene partial cds chloroplast	.	.	.	.	.	.	.	.	.	.	.	.	.	.	.	.	.	.	.	.	.	.	.	.	.	.	.	.	.	.	.	.	.	.	.	.	.	.	.	C	.	.	.	.	.	.	.	.	.
KJ594156.1 Cissampelos pareira voucher DB2202 ribulose-15-bisphosphate carboxylase/oxygenase large subunit (rbcL) gene partial cds chloroplast	.	.	.	.	.	.	.	.	.	.	.	.	.	.	.	.	.	.	.	.	.	.	.	.	.	.	.	.	.	.	.	.	.	.	.	.	.	.	.	C	.	.	.	.	.	.	.	.	.
MN216838.1 Cissampelos sp. MP 778 ribulose-15-bisphosphate carboxylase/oxygenase large subunit (rbcL) gene partial cds chloroplast	.	.	.	.	.	.	.	.	.	.	.	.	.	.	.	.	.	.	.	.	.	.	.	.	.	.	.	.	.	.	.	.	.	.	.	.	.	.	.	C	.	.	.	.	.	.	.	.	.
FJ026475.1 Cissampelos tropaeolifolia ribulose-15-bisphosphate carboxylase/oxygenase large subunit (rbcL) gene partial cds chloroplast	.	.	.	.	.	.	.	.	.	.	.	.	.	.	.	.	.	.	.	.	.	.	.	.	.	.	.	.	.	.	.	.	.	.	.	.	.	.	.	C	.	.	.	.	.	.	.	.	.
GQ870669.3 Syzygium cumini chloroplast complete genome(2)	.	.	.	.	.	.	.	.	.	.	.	.	.	.	.	.	.	.	C	.	.	.	.	.	C	.	.	.	.	.	.	.	.	.	.	.	.	.	.	.	.	.	.	.	.	.	.	.	T
MN095412.1 Syzygium cumini plastid complete genome	.	.	.	.	.	.	.	.	.	.	.	.	.	.	.	.	.	.	C	.	.	.	.	.	C	.	.	.	.	.	.	.	.	.	.	.	.	.	.	.	.	.	.	.	.	.	.	.	T
NC 053907.1 Syzygium nervosum chloroplast complete genome	.	.	.	.	.	.	.	.	.	.	.	.	.	.	.	.	.	.	C	.	.	.	.	.	C	.	.	.	.	.	.	.	.	.	.	.	.	.	.	.	.	.	.	.	.	.	.	.	T
KY498684.1 Cladogynos orientalis voucher Tyh 11293 (HITBC) ribulose-15-bisphosphate carboxylase/oxygenase large subunit (rbcL) gene partial cds chloroplast	.	.	.	.	.	.	.	.	.	T	.	.	.	.	.	.	.	.	.	.	.	C	.	.	.	.	.	.	.	.	.	.	.	T	.	.	.	.	.	.	.	.	.	.	.	.	.	.	T
MN366835.1 Mansonia altissima voucher IDRCG048-13 BRLU NB0594 ribulose-15-bisphosphate carboxylase/oxygenase large subunit (rbcL) gene partial cds chloroplast	.	.	.	.	.	.	.	.	.	.	.	.	.	.	.	C	.	.	.	.	.	C	.	.	C	.	.	.	.	.	A	.	.	.	.	.	.	.	.	.	.	.	.	.	.	.	.	.	T
KY365710.1 Tinospora crispa voucher Chen ZD s.n. (PE) ribulose-15-bisphosphate carboxylase/oxygenase large subunit (rbcL) gene partial cds chloroplast	.	.	.	.	.	.	A	.	.	.	.	.	.	.	.	.	.	.	.	.	.	.	.	.	C	.	.	.	.	.	.	.	.	.	.	.	.	.	.	.	.	.	.	.	.	.	.	.	.
KX527558.1 Tinospora crispa voucher WW Chen ZD s. n. ribulose-15-bisphosphate carboxylase/oxygenase large subunit (rbcL) gene partial cds chloroplast	.	.	.	.	.	.	A	.	.	.	.	.	.	.	.	.	.	.	.	.	.	.	.	.	C	.	.	.	.	.	.	.	.	.	.	.	.	.	.	.	.	.	.	.	.	.	.	.	.
MN727386.1 Tinospora sinensis chloroplast complete genome	.	.	.	.	.	.	A	.	.	.	.	.	.	.	.	.	.	.	.	.	.	.	.	.	C	.	.	.	.	.	.	.	.	.	.	.	.	.	.	.	.	.	.	.	.	.	.	.	.
NC 042153.1 Tinospora cordifolia voucher SUPG015 chloroplast complete genome	.	.	.	.	.	.	A	.	.	.	.	.	.	.	.	.	.	.	G	.	.	.	.	.	C	.	.	.	.	.	.	.	.	.	.	.	.	.	.	.	.	.	.	.	.	.	.	.	.
U26330.2 Osbeckia stellata ribulose-15-bisphosphate carboxylase oxygenase large subunit (rbcL) gene partial cds chloroplast gene for chloroplast product	.	.	.	.	.	.	.	.	.	.	.	.	.	.	.	.	.	.	A	.	.	.	.	.	C	.	.	.	.	.	.	.	.	.	.	.	.	.	.	.	.	.	.	.	.	.	.	.	G
NC 046486.1 Osbeckia stellata chloroplast complete genome	.	.	.	.	.	.	.	.	.	.	.	.	.	.	.	.	.	.	A	.	.	.	.	.	C	.	.	.	.	.	.	.	.	.	.	.	.	.	.	.	.	.	.	.	.	.	.	.	G
MK331713.1 Osbeckia stellata chloroplast complete genome	.	.	.	.	.	.	.	.	.	.	.	.	.	.	.	.	.	.	A	.	.	.	.	.	C	.	.	.	.	.	.	.	.	.	.	.	.	.	.	.	.	.	.	.	.	.	.	.	G
MG266206.1 Rauvolfia serpentina voucher CMPR8780 ribulose-15-bisphosphate carboxylase/oxygenase large subunit (rbcL) gene partial cds chloroplast	.	.	.	.	.	.	.	.	.	.	.	.	A	.	.	.	.	.	.	.	.	.	.	.	C	.	.	G	.	.	.	.	.	.	.	.	.	.	.	.	.	.	.	.	.	.	.	.	T
MG946861.1 Rauvolfia serpentina ribulose-15-bisphosphate carboxylase/oxygenase large subunit gene partial cds chloroplast	.	.	.	.	.	.	.	.	.	.	.	.	A	.	.	.	.	.	.	.	.	.	.	.	C	.	.	G	.	.	.	.	.	.	.	.	.	.	.	.	.	.	.	.	.	.	.	.	T
NC 047244.1 Rauvolfia serpentina chloroplast complete genome	.	.	.	.	.	.	.	.	.	.	.	.	A	.	.	.	.	.	.	.	.	.	.	.	C	.	.	G	.	.	.	.	.	.	.	.	.	.	.	.	.	.	.	.	.	.	.	.	T
MN480804.1 Rauvolfia verticillata voucher IBSC:W.N. Chen 2019001 plastid complete genome	.	.	.	.	.	.	.	.	.	.	.	.	A	.	.	.	.	.	.	.	.	.	.	.	C	.	.	G	.	.	.	.	.	.	.	.	.	.	.	.	.	.	.	.	.	.	.	.	T
NC 042161.1 Diospyros maclurei chloroplast complete genome	.	.	.	.	.	.	.	.	.	.	.	.	.	.	.	.	.	.	.	.	.	.	.	.	C	.	.	G	.	.	.	.	.	.	.	.	.	.	.	.	.	.	.	.	.	.	.	.	G
NC 042160.1 Diospyros hainanensis chloroplast complete genome	.	.	.	.	.	.	.	.	.	.	.	.	.	.	.	.	.	.	.	.	.	.	.	.	C	.	.	G	.	.	.	.	.	.	.	.	.	.	.	.	.	.	.	.	.	.	.	.	G
MH778101.1 Diospyros maclurei chloroplast complete genome	.	.	.	.	.	.	.	.	.	.	.	.	.	.	.	.	.	.	.	.	.	.	.	.	C	.	.	G	.	.	.	.	.	.	.	.	.	.	.	.	.	.	.	.	.	.	.	.	G
MN366758.1 Shirakiopsis aubrevillei voucher FHO-CX65 ribulose-15-bisphosphate carboxylase/oxygenase large subunit (rbcL) gene partial cds chloroplast	-	-	-	-	-	-	-	-	-	-	-	-	-	-	-	-	-	-	-	-	-	-	-	-	-	-	-	-	-	-	-	-	-	-	-	-	-	-	-	-	-	-	-	-	-	-	-	-	-
NC 053327.1 Syzygium cumini chloroplast complete genome(2)	.	.	.	.	.	.	.	.	.	.	.	.	.	.	.	.	.	.	C	.	.	.	.	.	C	.	.	.	.	.	.	.	.	.	.	.	.	.	.	.	.	.	.	.	.	.	.	.	T
GQ870669.3 Syzygium cumini chloroplast complete genome	.	.	.	.	.	.	.	.	.	.	.	.	.	.	.	.	.	.	C	.	.	.	.	.	C	.	.	.	.	.	.	.	.	.	.	.	.	.	.	.	.	.	.	.	.	.	.	.	T
NC 053327.1 Syzygium cumini chloroplast complete genome	.	.	.	.	.	.	.	.	.	.	.	.	.	.	.	.	.	.	C	.	.	.	.	.	C	.	.	.	.	.	.	.	.	.	.	.	.	.	.	.	.	.	.	.	.	.	.	.	T
MT700494.1 Syzygium cumini chloroplast complete genome	.	.	.	.	.	.	.	.	.	.	.	.	.	.	.	.	.	.	C	.	.	.	.	.	C	.	.	.	.	.	.	.	.	.	.	.	.	.	.	.	.	.	.	.	.	.	.	.	T
NC 048461.1 Alpinia katsumadae chloroplast complete genome	.	.	.	G	.	.	.	.	.	.	.	.	.	.	.	.	.	.	.	.	.	.	.	.	C	.	.	.	.	.	.	.	.	.	.	.	.	.	.	.	.	.	.	.	.	.	.	.	.
MK262729.1 Alpinia oxyphylla chloroplast complete genome	.	.	.	G	.	.	.	.	.	.	.	.	.	.	.	.	.	.	.	.	.	.	.	.	C	.	.	.	.	.	.	.	.	.	.	.	.	.	.	.	.	.	.	.	.	.	.	.	.
MK262728.1 Alpinia katsumadae chloroplast complete genome	.	.	.	G	.	.	.	.	.	.	.	.	.	.	.	.	.	.	.	.	.	.	.	.	C	.	.	.	.	.	.	.	.	.	.	.	.	.	.	.	.	.	.	.	.	.	.	.	.
NC 048994.1 Aglaia odorata chloroplast complete genome	.	.	.	.	.	.	.	.	.	.	.	.	.	.	.	.	.	.	C	.	.	.	.	.	C	.	.	.	.	.	.	.	.	.	.	.	.	.	.	.	.	.	.	.	.	.	.	.	.
MN106246.1 Aglaia odorata chloroplast complete genome	.	.	.	.	.	.	.	.	.	.	.	.	.	.	.	.	.	.	C	.	.	.	.	.	C	.	.	.	.	.	.	.	.	.	.	.	.	.	.	.	.	.	.	.	.	.	.	.	.
MH332433.1 Aglaia tomentosa voucher gp-348 ribulose-15-bisphosphate carboxylase/oxygenase large subunit (rbcL) gene partial cds chloroplast	.	.	.	.	.	.	.	.	.	.	.	.	.	.	.	.	.	.	C	.	.	.	.	.	C	.	.	.	.	.	.	.	.	.	.	.	.	.	.	.	.	.	.	.	.	.	.	.	.
	580	581	582	583	584	585	586	587	588	589	590	591	592	593	594	595	596	597	598	599	600	601	602	603	604	605	606	607	608	609	610	611	612	613	614	615	616	617	618	619	620	621	622	623	624	625	626	627	628
KP903720.1 Aristolochia anguicida voucher MUS-5405 ribulose-15-bisphosphate carboxylase/oxygenase large subunit (rbcL) gene complete cds chloroplast	C	G	C	G	G	T	G	G	A	C	T	T	G	A	T	T	T	T	A	C	C	A	A	G	G	A	C	G	A	T	G	A	G	A	A	C	G	T	G	A	A	C	T	C	C	C	A	A	C
KP998764.1 Aristolochia gigantea voucher MUS-5393 ribulose-15-bisphosphate carboxylase/oxygenase large subunit (rbcL) gene complete cds chloroplast	.	.	.	.	.	.	.	.	.	.	.	.	.	.	.	.	.	.	.	.	.	.	.	.	.	.	.	.	.	.	.	.	.	.	.	.	.	.	.	.	.	.	.	.	.	.	.	.	.
KP998765.1 Aristolochia grandiflora voucher MUS-5391 ribulose-15-bisphosphate carboxylase/oxygenase large subunit (rbcL) gene complete cds chloroplast	.	.	.	.	.	.	.	.	.	.	.	.	.	.	.	.	.	.	.	.	.	.	.	.	.	.	.	.	.	.	.	.	.	.	.	.	.	.	.	.	.	.	.	.	.	.	.	.	.
KP998766.1 Aristolochia kerrii voucher MUS-5413 ribulose-15-bisphosphate carboxylase/oxygenase large subunit (rbcL) gene complete cds chloroplast	.	.	.	.	.	.	.	.	.	.	.	.	.	.	.	.	.	.	.	.	.	.	.	.	.	.	.	.	.	.	.	.	.	.	.	.	.	.	.	.	.	.	.	.	.	.	.	.	.
KP998767.1 Aristolochia littoralis voucher MUS-5404 ribulose-15-bisphosphate carboxylase/oxygenase large subunit (rbcL) gene complete cds chloroplast	.	.	.	.	.	.	.	.	.	.	.	.	.	.	.	.	.	.	.	.	.	.	.	.	.	.	.	.	.	.	.	.	.	.	.	.	.	.	.	.	.	.	.	.	.	.	.	.	.
KP998768.1 Aristolochia pierrei voucher MUS-5409 ribulose-15-bisphosphate carboxylase/oxygenase large subunit (rbcL) gene complete cds chloroplast	.	.	.	.	.	.	.	.	.	.	.	.	.	.	.	.	.	.	.	.	.	.	.	.	.	.	.	.	.	.	.	.	.	.	.	.	.	.	A	.	.	.	.	.	.	.	.	.	.
KP998768.1 Aristolochia pierrei voucher MUS-5409 ribulose-15-bisphosphate carboxylase/oxygenase large subunit (rbcL) gene complete cds chloroplast(2)	.	.	.	.	.	.	.	.	.	.	.	.	.	.	.	.	.	.	.	.	.	.	.	.	.	.	.	.	.	.	.	.	.	.	.	.	.	.	A	.	.	.	.	.	.	.	.	.	.
KP998769.1 Aristolochia pothieri voucher MUS-5374 ribulose-15-bisphosphate carboxylase/oxygenase large subunit (rbcL) gene complete cds chloroplast	.	.	.	.	.	.	.	.	.	.	.	.	.	.	.	.	.	.	.	.	.	.	.	.	.	.	.	.	.	.	.	.	.	.	.	.	.	.	A	.	.	.	.	.	.	.	.	.	.
KP998770.1 Aristolochia ringens voucher MUS-5375 ribulose-15-bisphosphate carboxylase/oxygenase large subunit (rbcL) gene complete cds chloroplast	.	.	.	.	.	.	.	.	.	.	.	.	.	.	.	.	.	.	.	.	.	.	.	.	.	.	.	.	.	.	.	.	.	.	.	.	.	.	.	.	.	.	.	.	.	.	.	.	.
KP998771.1 Aristolochia sp. MUS-5399 ribulose-15-bisphosphate carboxylase/oxygenase large subunit (rbcL) gene complete cds chloroplast	.	.	.	.	.	.	.	.	.	.	.	.	.	.	.	.	.	.	.	.	.	.	.	.	.	.	.	.	.	.	.	.	.	.	.	.	.	.	.	.	.	.	.	.	.	.	.	.	.
KP998772.1 Aristolochia tagala voucher MUS-5400 ribulose-15-bisphosphate carboxylase/oxygenase large subunit (rbcL) gene complete cds chloroplast	.	.	.	.	.	.	.	.	.	.	.	.	.	.	.	.	.	.	.	.	.	.	.	.	.	.	.	.	.	.	.	.	.	.	.	.	.	.	A	.	.	.	.	.	.	.	.	.	.
KP998773.1 Aristolochia tentaculata voucher MUS-5398 ribulose-15-bisphosphate carboxylase/oxygenase large subunit (rbcL) gene complete cds chloroplast	.	.	.	.	.	.	.	.	.	.	.	.	.	.	.	.	.	.	.	.	.	.	.	.	.	.	.	.	.	.	.	.	.	.	.	.	.	.	.	.	.	.	.	.	.	.	.	.	.
SS-A0715 Aristolochia acuminata	.	.	.	.	.	.	.	.	.	.	.	.	.	.	.	.	.	.	.	.	.	.	.	.	.	.	.	.	.	.	.	.	.	.	.	.	.	.	A	.	.	.	.	.	.	.	.	.	.
SS-A0716 Aristolochia pierrei	.	.	.	.	.	.	.	.	.	.	.	.	.	.	.	.	.	.	.	.	.	.	.	.	.	.	.	.	.	.	.	.	.	.	.	.	.	.	A	.	.	.	.	.	.	.	.	.	.
SS-A0717 Aristolochia pothieri	.	.	.	.	.	.	.	.	.	.	.	.	.	.	.	.	.	.	.	.	.	.	.	.	.	.	.	.	.	.	.	.	.	.	.	.	.	.	A	.	.	.	.	.	.	.	.	.	.
SS-A0718 Aristolochia gigantea	.	.	.	.	.	.	.	.	.	.	.	.	.	.	.	.	.	.	.	.	.	.	.	.	.	.	.	.	.	.	.	.	.	.	.	.	.	.	.	.	.	.	.	.	.	.	.	.	.
SS-A0719 Aristolochia grandiflora	.	.	.	.	.	.	.	.	.	.	.	.	.	.	.	.	.	.	.	.	.	.	.	.	.	.	.	.	.	.	.	.	.	.	.	.	.	.	.	.	.	.	.	.	.	.	.	.	.
SS-A0720 Aristolochia kerrii	.	.	.	.	.	.	.	.	.	.	.	.	.	.	.	.	.	.	.	.	.	.	.	.	.	.	.	.	.	.	.	.	.	.	.	.	.	.	.	.	.	.	.	.	.	.	.	.	.
SS-A0721 Aristolochia littoralis	.	.	.	.	.	.	.	.	.	.	.	.	.	.	.	.	.	.	.	.	.	.	.	.	.	.	.	.	.	.	.	.	.	.	.	.	.	.	.	.	.	.	.	.	.	.	.	.	.
SS-A0722 Aristolochia ringens	.	.	.	.	.	.	.	.	.	.	.	.	.	.	.	.	.	.	.	.	.	.	.	.	.	.	.	.	.	.	.	.	.	.	.	.	.	.	.	.	.	.	.	.	.	.	.	.	.
SS-A0723 Aristolochia tentaculata	.	.	.	.	.	.	.	.	.	.	.	.	.	.	.	.	.	.	.	.	.	.	.	.	.	.	.	.	.	.	.	.	.	.	.	.	.	.	.	.	.	.	.	.	.	.	.	.	.
MG934793.1 Thottea cf. tricornis KR2085	.	.	.	.	.	.	.	.	.	.	.	.	.	.	-	-	-	-	-	-	-	-	-	-	-	-	-	-	-	-	-	-	-	-	-	-	-	-	-	-	-	-	-	-	-	-	-	-	-
MG934791.1 Thottea piperiformis voucher KR2059	.	.	.	.	.	.	.	.	.	.	.	.	.	.	-	-	-	-	-	-	-	-	-	-	-	-	-	-	-	-	-	-	-	-	-	-	-	-	-	-	-	-	-	-	-	-	-	-	-
MG934790.1 Thottea cf. grandiflora KR2060	.	.	.	.	.	.	.	.	.	.	.	.	.	.	-	-	-	-	-	-	-	-	-	-	-	-	-	-	-	-	-	-	-	-	-	-	-	-	-	-	-	-	-	-	-	-	-	-	-
MK524718.1 Thottea duchartrei voucher K000342376	.	.	.	.	.	.	.	.	.	.	.	.	.	.	.	.	.	.	.	.	.	.	.	.	.	.	T	.	.	.	.	.	.	.	.	T	.	.	.	.	.	.	.	.	.	.	.	.	.
AB205605.1 Thottea macrantha	.	.	.	.	.	.	.	.	.	.	.	.	.	.	.	.	.	.	.	.	.	.	.	.	.	.	T	.	.	.	.	.	.	.	.	T	.	.	.	.	.	.	.	.	.	.	.	.	.
AB205604.1 Thottea borneensis	.	.	.	.	.	.	.	.	.	.	.	.	.	.	.	.	.	.	.	.	.	.	.	.	.	.	T	.	.	.	.	.	.	.	.	T	.	.	.	.	.	.	.	.	.	.	.	.	.
AF197598.1 Thottea tomentosa	.	.	.	.	.	.	.	.	.	.	.	.	.	.	.	.	.	.	.	.	T	.	.	.	.	.	T	.	.	.	.	.	.	.	.	.	.	.	.	.	.	.	.	.	.	.	.	.	.
L14290.1 Asarum canadense chloroplast ribulosebisphosphate carboxylase large subunit (rbcL) gene 3 end	.	.	.	.	.	.	.	.	.	.	.	.	.	.	.	.	.	.	.	.	.	.	.	A	.	.	T	.	.	.	.	.	.	.	.	T	.	.	.	.	.	.	.	.	.	.	.	.	.
JF940919.1 Asarum caudigerum var. cardiophyllum voucher Liuzh0018 ribulose-15-bisphosphate carboxylase/oxygenase large subunit (rbcL) gene partial cds chloroplast	.	.	.	.	.	.	.	.	.	.	.	.	.	.	.	.	.	.	.	.	.	.	.	.	.	.	T	.	.	.	.	.	.	.	.	T	.	.	.	.	.	.	.	.	.	.	.	.	.
JF940941.1 Asarum yunnanense voucher GBOWS1364 ribulose-15-bisphosphate carboxylase/oxygenase large subunit (rbcL) gene partial cds chloroplast	.	.	.	.	.	.	.	.	.	.	.	.	.	.	.	.	.	.	.	.	.	.	.	.	.	.	T	.	.	.	.	.	.	.	.	T	.	.	.	.	.	.	.	.	.	.	.	.	.
JF940939.1 Asarum splendens voucher Liuzh0013 ribulose-15-bisphosphate carboxylase/oxygenase large subunit (rbcL) gene partial cds chloroplast	.	.	.	.	.	.	.	.	.	.	.	.	.	.	.	.	.	.	.	.	.	.	.	.	.	.	T	.	.	.	.	.	.	.	.	T	.	.	.	.	.	.	.	.	.	.	.	.	.
JF940936.1 Asarum pulchellum voucher Liuzh0008 ribulose-15-bisphosphate carboxylase/oxygenase large subunit (rbcL) gene partial cds chloroplast	.	.	.	.	.	.	.	.	.	.	.	.	.	.	.	.	.	.	.	.	.	.	.	.	.	.	T	.	.	.	.	.	.	.	.	T	.	.	.	.	.	.	.	.	.	.	.	.	.
JF940931.1 Asarum maximum voucher Liuzh0078 ribulose-15-bisphosphate carboxylase/oxygenase large subunit (rbcL) gene partial cds chloroplast	.	.	.	.	.	.	.	.	.	.	.	.	.	.	.	.	.	.	.	.	.	.	.	.	.	.	T	.	.	.	.	.	.	.	.	T	.	.	.	.	.	.	.	.	.	.	.	.	.
JF940929.1 Asarum ichangense voucher Liuzh0038 ribulose-15-bisphosphate carboxylase/oxygenase large subunit (rbcL) gene partial cds chloroplast	.	.	.	.	.	.	.	.	.	.	.	.	.	.	.	.	.	.	.	.	.	.	.	.	.	.	T	.	.	.	.	.	.	.	.	T	.	.	.	.	.	.	.	.	.	.	.	.	.
JF940927.1 Asarum himalaicum voucher liuzh0003 ribulose-15-bisphosphate carboxylase/oxygenase large subunit (rbcL) gene partial cds chloroplast	.	.	.	.	.	.	.	.	.	.	.	.	.	.	.	.	.	.	.	.	.	.	.	.	.	.	T	.	.	.	.	.	.	.	.	T	.	.	.	.	.	.	.	.	.	.	.	.	.
JF940925.1 Asarum delavayi voucher Liuzh0006 ribulose-15-bisphosphate carboxylase/oxygenase large subunit (rbcL) gene partial cds chloroplast	.	.	.	.	.	.	.	.	.	.	.	.	.	.	.	.	.	.	.	.	.	.	.	.	.	.	T	.	.	.	.	.	.	.	.	T	.	.	.	.	.	.	.	.	.	.	.	.	.
JF940923.1 Asarum crispulatum voucher Liuzh0035 ribulose-15-bisphosphate carboxylase/oxygenase large subunit (rbcL) gene partial cds chloroplast	.	.	.	.	.	.	.	.	.	.	.	.	.	.	.	.	.	.	.	.	.	.	.	.	.	.	T	.	.	.	.	.	.	.	.	T	.	.	.	.	.	.	.	.	.	.	.	.	.
JF940921.1 Asarum caulescens voucher Liuzh0051 ribulose-15-bisphosphate carboxylase/oxygenase large subunit (rbcL) gene partial cds chloroplast	.	.	.	.	.	.	.	.	.	.	.	.	.	.	.	.	.	.	.	.	.	.	.	.	.	.	T	.	.	.	.	.	.	.	.	T	.	.	.	.	.	.	.	.	.	.	.	.	.
JF940914.1 Asarum caudigerum voucher GBOWS502 ribulose-15-bisphosphate carboxylase/oxygenase large subunit (rbcL) gene partial cds chloroplast	.	.	.	.	.	.	.	.	.	.	.	.	.	.	.	.	.	.	.	.	.	.	.	.	.	.	T	.	.	.	.	.	.	.	.	T	.	.	.	.	.	.	.	.	.	.	.	.	.
LC670221.1 Asarum albomaculatum as56a chloroplast rbcL gene for ribulose-15-bisphosphate carboxylase/oxygenase large subunit partial cds	-	-	-	-	-	-	-	-	-	-	-	-	-	-	-	-	-	-	-	-	-	-	-	-	-	-	-	-	-	-	-	-	-	-	-	-	-	-	-	-	-	-	-	-	-	-	-	-	-
LC670220.1 Asarum yaeyamense as55 chloroplast rbcL gene for ribulose-15-bisphosphate carboxylase/oxygenase large subunit partial cds	-	-	-	-	-	-	-	-	-	-	-	-	-	-	-	-	-	-	-	-	-	-	-	-	-	-	-	-	-	-	-	-	-	-	-	-	-	-	-	-	-	-	-	-	-	-	-	-	-
LC670219.1 Asarum fauriei as53 chloroplast rbcL gene for ribulose-15-bisphosphate carboxylase/oxygenase large subunit partial cds	-	-	-	-	-	-	-	-	-	-	-	-	-	-	-	-	-	-	-	-	-	-	-	-	-	-	-	-	-	-	-	-	-	-	-	-	-	-	-	-	-	-	-	-	-	-	-	-	-
LC670218.1 Asarum ikegamii as52 chloroplast rbcL gene for ribulose-15-bisphosphate carboxylase/oxygenase large subunit partial cds	-	-	-	-	-	-	-	-	-	-	-	-	-	-	-	-	-	-	-	-	-	-	-	-	-	-	-	-	-	-	-	-	-	-	-	-	-	-	-	-	-	-	-	-	-	-	-	-	-
LC670217.1 Asarum takaoi as48 chloroplast rbcL gene for ribulose-15-bisphosphate carboxylase/oxygenase large subunit partial cds	-	-	-	-	-	-	-	-	-	-	-	-	-	-	-	-	-	-	-	-	-	-	-	-	-	-	-	-	-	-	-	-	-	-	-	-	-	-	-	-	-	-	-	-	-	-	-	-	-
LC670216.1 Asarum sakawanum as47 chloroplast rbcL gene for ribulose-15-bisphosphate carboxylase/oxygenase large subunit partial cds	-	-	-	-	-	-	-	-	-	-	-	-	-	-	-	-	-	-	-	-	-	-	-	-	-	-	-	-	-	-	-	-	-	-	-	-	-	-	-	-	-	-	-	-	-	-	-	-	-
LC670214.1 Asarum minamitanianum as45 chloroplast rbcL gene for ribulose-15-bisphosphate carboxylase/oxygenase large subunit partial cds	-	-	-	-	-	-	-	-	-	-	-	-	-	-	-	-	-	-	-	-	-	-	-	-	-	-	-	-	-	-	-	-	-	-	-	-	-	-	-	-	-	-	-	-	-	-	-	-	-
LC670213.1 Asarum kiusianum as36 chloroplast rbcL gene for ribulose-15-bisphosphate carboxylase/oxygenase large subunit partial cds	-	-	-	-	-	-	-	-	-	-	-	-	-	-	-	-	-	-	-	-	-	-	-	-	-	-	-	-	-	-	-	-	-	-	-	-	-	-	-	-	-	-	-	-	-	-	-	-	-
LC670212.1 Asarum crassum as34 chloroplast rbcL gene for ribulose-15-bisphosphate carboxylase/oxygenase large subunit partial cds	-	-	-	-	-	-	-	-	-	-	-	-	-	-	-	-	-	-	-	-	-	-	-	-	-	-	-	-	-	-	-	-	-	-	-	-	-	-	-	-	-	-	-	-	-	-	-	-	-
LC670211.1 Asarum celsum as33 chloroplast rbcL gene for ribulose-15-bisphosphate carboxylase/oxygenase large subunit partial cds	-	-	-	-	-	-	-	-	-	-	-	-	-	-	-	-	-	-	-	-	-	-	-	-	-	-	-	-	-	-	-	-	-	-	-	-	-	-	-	-	-	-	-	-	-	-	-	-	-
LC068564.1 Asarum satsumense chloroplast rbcL gene for ribulose-15-bisphosphate carboxylase/oxygenase large subunit partial cds isolate: as38	.	.	.	.	.	.	.	-	-	-	-	-	-	-	-	-	-	-	-	-	-	-	-	-	-	-	-	-	-	-	-	-	-	-	-	-	-	-	-	-	-	-	-	-	-	-	-	-	-
LC068563.1 Asarum asaroides chloroplast rbcL gene for ribulose-15-bisphosphate carboxylase/oxygenase large subunit partial cds isolate: as37	.	.	.	.	.	.	.	-	-	-	-	-	-	-	-	-	-	-	-	-	-	-	-	-	-	-	-	-	-	-	-	-	-	-	-	-	-	-	-	-	-	-	-	-	-	-	-	-	-
LC068562.1 Asarum kiusianum chloroplast rbcL gene for ribulose-15-bisphosphate carboxylase/oxygenase large subunit partial cds isolate: as36	.	.	.	.	.	.	.	-	-	-	-	-	-	-	-	-	-	-	-	-	-	-	-	-	-	-	-	-	-	-	-	-	-	-	-	-	-	-	-	-	-	-	-	-	-	-	-	-	-
LC068561.1 Asarum kumageanum var. satakeanum chloroplast rbcL gene for ribulose-15-bisphosphate carboxylase/oxygenase large subunit partial cds isolate: as35	.	.	.	.	.	.	.	-	-	-	-	-	-	-	-	-	-	-	-	-	-	-	-	-	-	-	-	-	-	-	-	-	-	-	-	-	-	-	-	-	-	-	-	-	-	-	-	-	-
LC068559.1 Asarum unzen chloroplast rbcL gene for ribulose-15-bisphosphate carboxylase/oxygenase large subunit partial cds isolate: as31	.	.	.	.	.	.	.	-	-	-	-	-	-	-	-	-	-	-	-	-	-	-	-	-	-	-	-	-	-	-	-	-	-	-	-	-	-	-	-	-	-	-	-	-	-	-	-	-	-
LC068555.1 Asarum sieboldii chloroplast rbcL gene for ribulose-15-bisphosphate carboxylase/oxygenase large subunit partial cds isolate: as27Korea	.	.	.	.	.	.	.	-	-	-	-	-	-	-	-	-	-	-	-	-	-	-	-	-	-	-	-	-	-	-	-	-	-	-	-	-	-	-	-	-	-	-	-	-	-	-	-	-	-
LC068549.1 Asarum megacalyx chloroplast rbcL gene for ribulose-15-bisphosphate carboxylase/oxygenase large subunit partial cds isolate: as20	.	.	.	.	.	.	.	-	-	-	-	-	-	-	-	-	-	-	-	-	-	-	-	-	-	-	-	-	-	-	-	-	-	-	-	-	-	-	-	-	-	-	-	-	-	-	-	-	-
LC068547.1 Asarum asperum chloroplast rbcL gene for ribulose-15-bisphosphate carboxylase/oxygenase large subunit partial cds isolate: as18	.	.	.	.	.	.	.	-	-	-	-	-	-	-	-	-	-	-	-	-	-	-	-	-	-	-	-	-	-	-	-	-	-	-	-	-	-	-	-	-	-	-	-	-	-	-	-	-	-
LC068546.1 Asarum tokarense chloroplast rbcL gene for ribulose-15-bisphosphate carboxylase/oxygenase large subunit partial cds isolate: as17	.	.	.	.	.	.	.	-	-	-	-	-	-	-	-	-	-	-	-	-	-	-	-	-	-	-	-	-	-	-	-	-	-	-	-	-	-	-	-	-	-	-	-	-	-	-	-	-	-
LC068545.1 Asarum lutchuense chloroplast rbcL gene for ribulose-15-bisphosphate carboxylase/oxygenase large subunit partial cds isolate: as16b	.	.	.	.	.	.	.	-	-	-	-	-	-	-	-	-	-	-	-	-	-	-	-	-	-	-	-	-	-	-	-	-	-	-	-	-	-	-	-	-	-	-	-	-	-	-	-	-	-
LC068543.1 Asarum trinacriforme chloroplast rbcL gene for ribulose-15-bisphosphate carboxylase/oxygenase large subunit partial cds isolate: as15b	.	.	.	.	.	.	.	-	-	-	-	-	-	-	-	-	-	-	-	-	-	-	-	-	-	-	-	-	-	-	-	-	-	-	-	-	-	-	-	-	-	-	-	-	-	-	-	-	-
LC068541.1 Asarum fudsinoi chloroplast rbcL gene for ribulose-15-bisphosphate carboxylase/oxygenase large subunit partial cds isolate: as14b	.	.	.	.	.	.	.	-	-	-	-	-	-	-	-	-	-	-	-	-	-	-	-	-	-	-	-	-	-	-	-	-	-	-	-	-	-	-	-	-	-	-	-	-	-	-	-	-	-
MG554423.1 Asarum minus voucher BTS1060 chloroplast partial genome	.	.	.	.	.	.	.	.	.	.	.	.	.	.	.	.	.	.	.	.	.	.	.	.	.	.	T	.	.	.	.	.	.	.	.	T	.	.	.	.	.	.	.	.	.	.	.	.	.
MZ440306.1 Asarum pulchellum chloroplast complete genome	.	.	.	.	.	.	.	.	.	.	.	.	.	.	.	.	.	.	.	.	.	.	.	.	.	.	T	.	.	.	.	.	.	.	.	T	.	.	.	.	.	.	.	.	.	.	.	.	.
MW526993.1 Asarum heterotropoides var. mandshuricum chloroplast complete genome	.	.	.	.	.	.	.	.	.	.	.	.	.	.	.	.	.	.	.	.	.	.	.	.	.	.	T	.	.	.	.	.	.	.	.	T	.	.	.	.	.	.	.	.	.	.	.	.	.
NC 058740.1 Asarum maculatum voucher NIBRVP0000640516 2006.4.1. chloroplast complete genome	.	.	.	.	.	.	.	.	.	.	.	.	.	.	.	.	.	.	.	.	.	.	.	.	.	.	T	.	.	.	.	.	.	.	.	T	.	.	.	.	.	.	.	.	.	.	.	.	.
NC 058739.1 Asarum misandrum voucher NIBRVP0000640514 2007.4.1. chloroplast complete genome	.	.	.	.	.	.	.	.	.	.	.	.	.	.	.	.	.	.	.	.	.	.	.	.	.	.	T	.	.	.	.	.	.	.	.	T	.	.	.	.	.	.	.	.	.	.	.	.	.
MN132860.1 Asarum heterotropoides var. seoulense voucher NIBRVP0000640693 2007.5.1. chloroplast complete genome	.	.	.	.	.	.	.	.	.	.	.	.	.	.	.	.	.	.	.	.	.	.	.	.	.	.	T	.	.	.	.	.	.	.	.	T	.	.	.	.	.	.	.	.	.	.	.	.	.
L12664.1 Saruma henryi ribulose 15-bisphosphate carboxylase large subunit (rbcL) gene partial cds chloroplast gene for chloroplast product	.	.	.	.	.	.	.	.	.	.	.	.	.	.	.	.	.	.	.	.	.	.	.	.	.	.	T	.	.	.	.	.	.	.	.	T	.	.	.	.	.	.	.	.	.	.	.	.	.
AB205607.1 Saruma henryi chloroplast rbcL gene for ribulose-15-bisphosphate carboxylase/oxygenase partial cds	.	.	.	.	.	.	.	.	.	.	.	.	.	.	.	.	.	.	.	.	.	.	.	.	.	.	T	.	.	.	.	.	.	.	.	T	.	.	.	.	.	.	.	.	.	.	.	.	.
NC 039933.1 Saruma henryi voucher USDA49482*J chloroplast complete genome	.	.	.	.	.	.	.	.	.	.	.	.	.	.	.	.	.	.	.	.	.	.	.	.	.	.	T	.	.	.	.	.	.	.	.	T	.	.	.	.	.	.	.	.	.	.	.	.	.
MG520100.1 Saruma henryi voucher USDA49482*J chloroplast complete genome	.	.	.	.	.	.	.	.	.	.	.	.	.	.	.	.	.	.	.	.	.	.	.	.	.	.	T	.	.	.	.	.	.	.	.	T	.	.	.	.	.	.	.	.	.	.	.	.	.
AF425710.1 Terminalia chebula clone 442 ribulose-15-bisphosphate carboxylase/oxygenase large subunit (rbcL) gene partial cds chloroplast gene for chloroplast product	.	.	T	.	.	.	.	.	.	.	.	.	.	.	.	.	.	.	.	.	G	.	.	.	.	.	T	.	.	.	.	.	.	.	.	.	.	.	.	.	.	.	.	.	A	.	.	.	.
FJ381812.1 Terminalia chebula ribulose-15-bisphosphate carboxylase/oxygenase large subunit (rbcL) gene partial cds chloroplast	.	.	T	.	.	.	.	.	.	.	.	.	.	.	.	.	.	.	.	.	G	.	.	.	.	.	T	.	.	.	.	.	.	.	.	.	.	.	.	.	.	.	.	.	A	.	.	.	.
NC 047468.1 Terminalia chebula chloroplast complete genome	.	.	T	.	.	.	.	.	.	.	.	.	.	.	.	.	.	.	.	.	G	.	.	.	.	.	T	.	.	.	.	.	.	.	.	.	.	.	.	.	.	.	.	.	A	.	.	.	.
MN736954.1 Terminalia chebula chloroplast complete genome	.	.	T	.	.	.	.	.	.	.	.	.	.	.	.	.	.	.	.	.	G	.	.	.	.	.	T	.	.	.	.	.	.	.	.	.	.	.	.	.	.	.	.	.	A	.	.	.	.
KY988329.1 Terminalia chebula voucher PFC161220-0055 ribulose-15-bisphosphate carboxylase/oxygenase large subunit (rbcL) gene partial cds chloroplast	-	-	-	-	-	-	-	-	-	-	-	-	-	-	-	-	-	-	-	-	-	-	-	-	-	-	-	-	-	-	-	-	-	-	-	-	-	-	-	-	-	-	-	-	-	-	-	-	-
MT120769.1 Glycyrrhiza glabra voucher TASH:G.Kinzikayeva et al. 6427 chloroplast complete genome	.	.	.	.	.	G	.	.	.	.	.	.	.	.	.	.	.	.	.	.	.	.	.	A	.	.	T	.	.	.	.	.	A	.	.	T	.	.	.	.	.	.	.	.	.	.	.	.	.
MT120771.1 Glycyrrhiza glabra voucher LERUS :B.Vasyukov et al. s.n. chloroplast complete genome	.	.	.	.	.	G	.	.	.	.	.	.	.	.	.	.	.	.	.	.	.	.	.	A	.	.	T	.	.	.	.	.	A	.	.	T	.	.	.	.	.	.	.	.	.	.	.	.	.
NC 046879.1 Cuminum cyminum chloroplast complete genome	.	.	.	.	.	.	.	.	.	.	.	.	.	.	.	.	.	.	.	.	.	.	.	A	.	.	T	.	.	.	.	.	.	.	.	T	.	.	.	.	.	.	.	.	T	.	.	.	.
MT120766.1 Glycyrrhiza glabra voucher MO:Kurbanov 2054 chloroplast complete genome	.	.	.	.	.	G	.	.	.	.	.	.	.	.	.	.	.	.	.	.	.	.	.	A	.	.	T	.	.	.	.	.	A	.	.	T	.	.	.	.	.	.	.	.	.	.	.	.	.
MN901636.1 Cuminum cyminum chloroplast complete genome	.	.	.	.	.	.	.	.	.	.	.	.	.	.	.	.	.	.	.	.	.	.	.	A	.	.	T	.	.	.	.	.	.	.	.	T	.	.	.	.	.	.	.	.	T	.	.	.	.
MG946939.1 Cuminum cyminum ribulose-15-bisphosphate carboxylase/oxygenase large subunit gene partial cds chloroplast	.	.	.	.	.	.	.	.	.	.	.	.	.	.	.	.	.	.	.	.	.	.	.	A	.	.	T	.	.	.	.	.	.	.	.	T	.	.	.	.	.	.	.	.	T	.	.	.	.
KR002656.1 Coriandrum sativum chloroplast complete genome	.	.	.	.	.	.	.	.	.	.	.	.	.	.	.	.	.	.	.	.	.	.	.	A	.	.	.	.	.	.	.	.	.	.	.	T	.	.	.	.	.	.	.	.	.	.	.	.	.
MG946829.1 Coriandrum sativum ribulose-15-bisphosphate carboxylase/oxygenase large subunit gene partial cds chloroplast	.	.	.	.	.	.	.	.	.	.	.	.	.	.	.	.	.	.	.	.	.	.	.	A	.	.	.	.	.	.	.	.	.	.	.	T	.	.	.	.	.	.	.	.	.	.	.	.	.
JQ933290.1 Cuminum cyminum voucher L.H. Rechinger 51696 (E) ribulose-15-bisphosphate carboxylase/oxygenase large subunit (rbcL) gene partial cds plastid	.	.	.	.	.	.	.	.	.	.	.	.	.	.	.	.	.	.	.	.	.	.	.	A	.	.	T	.	.	.	.	.	.	.	.	T	.	.	.	.	.	.	.	.	T	.	.	.	.
AY765269.1 Phyllanthus emblica ribulose-15-bisphosphate carboxylase/oxygenase large subunit (rbcL) gene partial cds chloroplast	.	.	.	.	.	.	.	.	.	.	.	.	.	.	.	.	.	.	.	.	.	.	.	A	.	.	.	.	.	.	.	.	A	.	.	.	.	.	A	.	.	.	.	.	.	.	.	.	.
NC 047477.1 Phyllanthus emblica chloroplast complete genome	.	.	.	.	.	.	.	.	.	.	.	.	.	.	.	.	.	.	.	.	.	.	.	A	.	.	.	.	.	.	.	.	A	.	.	.	.	.	A	.	.	.	.	.	.	.	.	.	.
KY988320.1 Phyllanthus emblica voucher PFC161216-0044 ribulose-15-bisphosphate carboxylase/oxygenase large subunit (rbcL) gene partial cds chloroplast	.	-	-	-	-	-	-	-	-	-	-	-	-	-	-	-	-	-	-	-	-	-	-	-	-	-	-	-	-	-	-	-	-	-	-	-	-	-	-	-	-	-	-	-	-	-	-	-	-
MN711725.1 Phyllanthus emblica chloroplast complete genome	.	.	.	.	.	.	.	.	.	.	.	.	.	.	.	.	.	.	.	.	.	.	.	A	.	.	.	.	.	.	.	.	A	.	.	.	.	.	A	.	.	.	.	.	.	.	.	.	.
MN125633.1 Phyllanthus emblica ribulose-15-bisphosphate carboxylase/oxygenase large subunit (rbcL) gene partial cds chloroplast	.	.	.	.	.	.	.	.	.	.	.	.	.	.	.	.	.	.	.	.	.	.	.	A	.	.	.	.	.	.	.	.	A	.	.	.	.	.	A	.	.	.	.	.	.	.	.	.	.
FJ381808.1 Terminalia bellirica ribulose-15-bisphosphate carboxylase/oxygenase large subunit (rbcL) gene partial cds chloroplast	.	.	T	.	.	.	.	.	.	.	.	.	.	.	.	.	.	.	.	.	G	.	.	.	.	.	T	.	.	.	.	.	.	.	.	.	.	.	.	.	.	.	.	.	A	.	.	.	.
LC107029.1 Terminalia bellirica chloroplast rbcL gene for ribulose-15-bisphosphate carboxylase/oxygenase large subunit partial cds specimen voucher: KANA:C130911511TCH	.	.	T	.	.	.	.	.	.	.	.	.	.	.	.	.	.	.	.	.	G	.	.	.	.	.	T	.	.	.	.	.	.	.	.	.	.	.	.	.	.	.	.	.	A	.	.	.	.
LC438868.1 Terminalia bellirica chloroplast gene for ribulose-15-bisphosphate carboxylase/oxygenase large subunit partial cds isolate: CHULA-018	-	-	-	-	-	-	-	-	-	-	-	-	-	-	-	-	-	-	-	-	-	-	-	-	-	-	-	-	-	-	-	-	-	-	-	-	-	-	-	-	-	-	-	-	-	-	-	-	-
NC 036935.1 Amomum krervanh chloroplast complete genome	.	.	T	.	.	.	.	.	G	.	.	.	.	.	.	.	.	.	.	.	.	.	.	A	.	.	T	.	.	.	.	.	A	.	.	.	.	.	.	.	.	.	.	.	A	.	.	.	.
MN931250.1 Wurfbainia villosa chloroplast complete genome	.	.	T	.	.	.	.	.	G	.	.	.	.	.	.	.	.	.	.	.	.	.	.	A	.	.	T	.	.	.	.	.	A	.	.	.	.	.	.	.	.	.	.	.	A	.	.	.	.
MK889505.1 Wurfbainia longiligularis chloroplast complete genome	.	.	T	.	.	.	.	.	G	.	.	.	.	.	.	.	.	.	.	.	.	.	.	A	.	.	T	.	.	.	.	.	A	.	.	.	.	.	.	.	.	.	.	.	A	.	.	.	.
NC 036992.1 Amomum compactum chloroplast complete genome	.	.	T	.	.	.	.	.	G	.	.	.	.	.	.	.	.	.	.	.	.	.	.	A	.	.	T	.	.	.	.	.	A	.	.	.	.	.	.	.	.	.	.	.	A	.	.	.	.
MW145134.1 Wurfbainia neoaurantiaca voucher Y20180726015 chloroplast complete genome	.	.	T	.	.	.	.	.	G	.	.	.	.	.	.	.	.	.	.	.	.	.	.	A	.	.	T	.	.	.	.	.	A	.	.	.	.	.	.	.	.	.	.	.	A	.	.	.	.
FJ026474.1 Cissampelos pareira ribulose-15-bisphosphate carboxylase/oxygenase large subunit (rbcL) gene partial cds chloroplast	.	.	.	.	.	.	.	.	.	.	.	.	.	.	.	.	.	.	.	.	.	.	.	.	.	.	T	.	.	.	.	.	.	.	.	.	.	.	.	.	.	.	.	.	.	.	.	.	.
KJ594156.1 Cissampelos pareira voucher DB2202 ribulose-15-bisphosphate carboxylase/oxygenase large subunit (rbcL) gene partial cds chloroplast	-	-	-	-	-	-	-	-	-	-	-	-	-	-	-	-	-	-	-	-	-	-	-	-	-	-	-	-	-	-	-	-	-	-	-	-	-	-	-	-	-	-	-	-	-	-	-	-	-
MN216838.1 Cissampelos sp. MP 778 ribulose-15-bisphosphate carboxylase/oxygenase large subunit (rbcL) gene partial cds chloroplast	-	-	-	-	-	-	-	-	-	-	-	-	-	-	-	-	-	-	-	-	-	-	-	-	-	-	-	-	-	-	-	-	-	-	-	-	-	-	-	-	-	-	-	-	-	-	-	-	-
FJ026475.1 Cissampelos tropaeolifolia ribulose-15-bisphosphate carboxylase/oxygenase large subunit (rbcL) gene partial cds chloroplast	.	.	.	.	.	.	.	.	.	.	.	.	.	.	.	.	.	.	.	.	.	.	.	.	.	.	T	.	.	.	.	.	.	.	.	.	.	.	.	.	.	.	.	.	.	.	.	.	.
GQ870669.3 Syzygium cumini chloroplast complete genome(2)	.	.	T	.	.	.	.	.	.	.	.	.	.	.	.	.	.	.	.	.	G	.	.	A	.	.	T	.	.	.	.	.	.	.	.	.	.	.	.	.	.	.	.	.	A	.	.	.	.
MN095412.1 Syzygium cumini plastid complete genome	.	.	T	.	.	.	.	.	.	.	.	.	.	.	.	.	.	.	.	.	G	.	.	A	.	.	T	.	.	.	.	.	.	.	.	.	.	.	.	.	.	.	.	.	A	.	.	.	.
NC 053907.1 Syzygium nervosum chloroplast complete genome	.	.	T	.	.	.	.	.	.	.	.	.	.	.	.	.	.	.	.	.	G	.	.	A	.	.	T	.	.	.	.	.	.	.	.	.	.	.	.	.	.	.	.	.	A	.	.	.	.
KY498684.1 Cladogynos orientalis voucher Tyh 11293 (HITBC) ribulose-15-bisphosphate carboxylase/oxygenase large subunit (rbcL) gene partial cds chloroplast	.	.	.	.	.	.	.	.	.	.	.	.	.	.	.	.	.	.	.	.	.	.	.	A	.	.	T	.	.	.	.	.	.	.	.	.	.	.	.	.	.	.	.	.	.	.	.	G	.
MN366835.1 Mansonia altissima voucher IDRCG048-13 BRLU NB0594 ribulose-15-bisphosphate carboxylase/oxygenase large subunit (rbcL) gene partial cds chloroplast	-	-	-	-	-	-	-	-	-	-	-	-	-	-	-	-	-	-	-	-	-	-	-	-	-	-	-	-	-	-	-	-	-	-	-	-	-	-	-	-	-	-	-	-	-	-	-	-	-
KY365710.1 Tinospora crispa voucher Chen ZD s.n. (PE) ribulose-15-bisphosphate carboxylase/oxygenase large subunit (rbcL) gene partial cds chloroplast	.	.	.	.	.	.	.	.	.	.	.	.	.	.	.	.	.	.	.	.	.	.	.	.	.	.	T	.	.	.	.	.	.	.	.	.	.	.	.	.	.	.	.	.	.	.	.	.	.
KX527558.1 Tinospora crispa voucher WW Chen ZD s. n. ribulose-15-bisphosphate carboxylase/oxygenase large subunit (rbcL) gene partial cds chloroplast	.	.	.	.	.	.	.	.	.	.	.	.	.	.	.	.	.	.	.	.	.	.	.	.	.	.	T	.	.	.	.	.	.	.	.	.	.	.	.	.	.	.	.	.	.	.	.	.	.
MN727386.1 Tinospora sinensis chloroplast complete genome	.	.	.	.	.	.	.	.	.	.	.	.	.	.	.	.	.	.	.	.	.	.	.	.	.	.	T	.	.	.	.	.	.	.	.	.	.	.	.	.	.	.	.	.	.	.	.	.	.
NC 042153.1 Tinospora cordifolia voucher SUPG015 chloroplast complete genome	.	.	.	.	.	.	.	.	.	.	.	.	.	.	.	.	.	.	.	.	.	.	.	.	.	.	T	.	.	.	.	.	.	.	.	.	.	.	.	.	.	.	.	.	.	.	.	.	.
U26330.2 Osbeckia stellata ribulose-15-bisphosphate carboxylase oxygenase large subunit (rbcL) gene partial cds chloroplast gene for chloroplast product	.	.	?	?	?	.	.	.	.	.	.	.	.	.	.	.	.	.	.	.	G	.	.	.	.	.	T	.	.	.	.	.	A	G	.	.	.	.	.	.	.	.	.	.	A	.	.	.	.
NC 046486.1 Osbeckia stellata chloroplast complete genome	.	.	T	.	.	.	.	.	.	.	.	.	.	.	.	.	.	.	.	.	G	.	.	A	.	.	T	.	.	.	.	.	.	.	.	.	.	.	A	.	.	.	.	.	A	.	.	.	.
MK331713.1 Osbeckia stellata chloroplast complete genome	.	.	T	.	.	.	.	.	.	.	.	.	.	.	.	.	.	.	.	.	G	.	.	A	.	.	T	.	.	.	.	.	.	.	.	.	.	.	A	.	.	.	.	.	A	.	.	.	.
MG266206.1 Rauvolfia serpentina voucher CMPR8780 ribulose-15-bisphosphate carboxylase/oxygenase large subunit (rbcL) gene partial cds chloroplast	.	.	T	.	.	C	.	.	.	.	.	.	.	.	.	.	.	.	.	.	.	.	.	A	.	.	T	.	.	.	.	.	A	.	.	.	.	.	.	.	.	.	.	.	.	.	.	.	.
MG946861.1 Rauvolfia serpentina ribulose-15-bisphosphate carboxylase/oxygenase large subunit gene partial cds chloroplast	.	.	T	.	.	C	.	.	.	.	.	.	.	.	.	.	.	.	.	.	.	.	.	A	.	.	T	.	.	.	.	.	A	.	.	.	.	.	.	.	.	.	.	.	.	.	.	.	.
NC 047244.1 Rauvolfia serpentina chloroplast complete genome	.	.	T	.	.	C	.	.	.	.	.	.	.	.	.	.	.	.	.	.	.	.	.	A	.	.	T	.	.	.	.	.	A	.	.	.	.	.	.	.	.	.	.	.	.	.	.	.	.
MN480804.1 Rauvolfia verticillata voucher IBSC:W.N. Chen 2019001 plastid complete genome	.	.	T	.	.	C	.	.	.	.	.	.	.	.	.	.	.	.	.	.	.	.	.	A	.	.	T	.	.	.	.	.	A	.	.	.	.	.	.	.	.	.	.	.	.	.	.	.	.
NC 042161.1 Diospyros maclurei chloroplast complete genome	.	.	.	.	.	.	.	.	.	.	.	.	.	.	.	.	.	.	.	.	.	.	.	A	.	.	T	.	.	.	.	.	.	.	.	.	.	.	.	.	.	.	.	.	.	.	.	.	.
NC 042160.1 Diospyros hainanensis chloroplast complete genome	.	.	.	.	.	.	.	.	.	.	.	.	.	.	.	.	.	.	.	.	.	.	.	A	.	.	T	.	.	.	.	.	.	.	.	.	.	.	.	.	.	.	.	.	.	.	.	.	.
MH778101.1 Diospyros maclurei chloroplast complete genome	.	.	.	.	.	.	.	.	.	.	.	.	.	.	.	.	.	.	.	.	.	.	.	A	.	.	T	.	.	.	.	.	.	.	.	.	.	.	.	.	.	.	.	.	.	.	.	.	.
MN366758.1 Shirakiopsis aubrevillei voucher FHO-CX65 ribulose-15-bisphosphate carboxylase/oxygenase large subunit (rbcL) gene partial cds chloroplast	-	-	-	-	-	-	-	-	-	-	-	-	-	-	-	-	-	-	-	-	-	-	-	-	-	-	-	-	-	-	-	-	-	-	-	-	-	-	-	-	-	-	-	-	-	-	-	-	-
NC 053327.1 Syzygium cumini chloroplast complete genome(2)	.	.	T	.	.	.	.	.	.	.	.	.	.	.	.	.	.	.	.	.	G	.	.	A	.	.	T	.	.	.	.	.	.	.	.	.	.	.	.	.	.	.	.	.	A	.	.	.	.
GQ870669.3 Syzygium cumini chloroplast complete genome	.	.	T	.	.	.	.	.	.	.	.	.	.	.	.	.	.	.	.	.	G	.	.	A	.	.	T	.	.	.	.	.	.	.	.	.	.	.	.	.	.	.	.	.	A	.	.	.	.
NC 053327.1 Syzygium cumini chloroplast complete genome	.	.	T	.	.	.	.	.	.	.	.	.	.	.	.	.	.	.	.	.	G	.	.	A	.	.	T	.	.	.	.	.	.	.	.	.	.	.	.	.	.	.	.	.	A	.	.	.	.
MT700494.1 Syzygium cumini chloroplast complete genome	.	.	T	.	.	.	.	.	.	.	.	.	.	.	.	.	.	.	.	.	G	.	.	A	.	.	T	.	.	.	.	.	.	.	.	.	.	.	.	.	.	.	.	.	A	.	.	.	.
NC 048461.1 Alpinia katsumadae chloroplast complete genome	.	.	T	.	.	.	.	.	G	.	.	.	.	.	.	.	.	.	.	.	.	.	.	A	.	.	T	.	.	.	.	.	A	.	.	.	.	.	.	.	.	.	.	.	A	.	.	.	.
MK262729.1 Alpinia oxyphylla chloroplast complete genome	.	.	T	.	.	.	.	.	G	.	.	.	.	.	.	.	.	.	.	.	.	.	.	A	.	.	T	.	.	.	.	.	A	.	.	.	.	.	.	.	.	.	.	.	A	.	.	.	.
MK262728.1 Alpinia katsumadae chloroplast complete genome	.	.	T	.	.	.	.	.	G	.	.	.	.	.	.	.	.	.	.	.	.	.	.	A	.	.	T	.	.	.	.	.	A	.	.	.	.	.	.	.	.	.	.	.	A	.	.	.	.
NC 048994.1 Aglaia odorata chloroplast complete genome	.	.	.	.	.	.	.	.	.	.	.	.	.	.	C	.	.	.	.	.	.	.	.	A	.	.	T	.	.	.	.	.	.	.	.	.	.	.	.	.	.	.	.	.	.	.	.	.	.
MN106246.1 Aglaia odorata chloroplast complete genome	.	.	.	.	.	.	.	.	.	.	.	.	.	.	C	.	.	.	.	.	.	.	.	A	.	.	T	.	.	.	.	.	.	.	.	.	.	.	.	.	.	.	.	.	.	.	.	.	.
MH332433.1 Aglaia tomentosa voucher gp-348 ribulose-15-bisphosphate carboxylase/oxygenase large subunit (rbcL) gene partial cds chloroplast	.	.	.	.	.	.	.	.	.	.	.	.	.	.	C	.	.	.	.	.	.	.	.	A	.	.	T	.	.	.	.	.	.	.	.	.	.	.	.	.	.	.	.	.	.	.	.	.	.
	680	681	682	683	684	685	686	687	688	689	690	691	692	693	694	695	696	697	698	699	700	701	702	703	704	705	706	707	708	709	710	711	712	713	714	715	716	717	718	719	720	721	722	723	724	725	726	727	728
KP903720.1 Aristolochia anguicida voucher MUS-5405 ribulose-15-bisphosphate carboxylase/oxygenase large subunit (rbcL) gene complete cds chloroplast	A	A	G	C	A	C	A	G	G	C	C	G	A	A	A	C	A	G	G	T	G	A	A	A	T	C	A	A	A	G	G	A	C	A	T	T	A	C	T	T	A	A	A	T	G	C	A	A	C
KP998764.1 Aristolochia gigantea voucher MUS-5393 ribulose-15-bisphosphate carboxylase/oxygenase large subunit (rbcL) gene complete cds chloroplast	.	G	.	.	.	.	.	.	.	.	.	.	.	.	.	.	.	.	.	.	.	.	.	.	.	.	.	.	.	.	.	.	.	.	.	.	.	.	.	.	.	.	.	.	.	.	.	.	.
KP998765.1 Aristolochia grandiflora voucher MUS-5391 ribulose-15-bisphosphate carboxylase/oxygenase large subunit (rbcL) gene complete cds chloroplast	.	.	.	.	.	.	.	.	.	.	.	.	.	.	.	.	.	.	.	.	.	.	.	.	.	.	.	.	.	.	.	.	.	.	.	.	.	.	.	.	.	.	.	.	.	.	.	.	.
KP998766.1 Aristolochia kerrii voucher MUS-5413 ribulose-15-bisphosphate carboxylase/oxygenase large subunit (rbcL) gene complete cds chloroplast	.	.	T	.	.	.	.	.	.	.	.	.	.	.	.	.	.	.	.	.	.	.	.	.	.	.	.	.	.	.	.	.	.	.	.	.	.	.	.	.	.	.	.	.	.	.	.	.	.
KP998767.1 Aristolochia littoralis voucher MUS-5404 ribulose-15-bisphosphate carboxylase/oxygenase large subunit (rbcL) gene complete cds chloroplast	.	.	.	.	.	.	.	.	.	.	.	.	.	.	.	.	.	.	.	.	.	.	.	.	.	.	.	.	.	.	.	.	.	.	.	.	.	.	.	.	.	.	.	.	.	.	.	.	.
KP998768.1 Aristolochia pierrei voucher MUS-5409 ribulose-15-bisphosphate carboxylase/oxygenase large subunit (rbcL) gene complete cds chloroplast	.	.	.	.	.	.	.	.	.	.	.	.	.	.	.	.	.	.	.	.	.	.	.	.	.	.	.	.	.	.	.	.	.	.	.	.	.	.	.	.	.	.	.	.	.	.	.	.	.
KP998768.1 Aristolochia pierrei voucher MUS-5409 ribulose-15-bisphosphate carboxylase/oxygenase large subunit (rbcL) gene complete cds chloroplast(2)	.	.	.	.	.	.	.	.	.	.	.	.	.	.	.	.	.	.	.	.	.	.	.	.	.	.	.	.	.	.	.	.	.	.	.	.	.	.	.	.	.	.	.	.	.	.	.	.	.
KP998769.1 Aristolochia pothieri voucher MUS-5374 ribulose-15-bisphosphate carboxylase/oxygenase large subunit (rbcL) gene complete cds chloroplast	.	.	.	.	.	.	.	.	.	.	.	.	.	.	.	.	.	.	.	.	.	.	.	.	.	.	.	.	.	.	.	.	.	.	.	.	.	.	.	.	.	.	.	.	.	.	.	.	.
KP998770.1 Aristolochia ringens voucher MUS-5375 ribulose-15-bisphosphate carboxylase/oxygenase large subunit (rbcL) gene complete cds chloroplast	.	.	.	.	.	.	.	.	.	.	.	.	.	.	.	.	.	.	.	.	.	.	.	.	.	.	.	.	.	.	.	.	.	.	.	.	.	.	.	.	.	.	.	.	.	.	.	.	.
KP998771.1 Aristolochia sp. MUS-5399 ribulose-15-bisphosphate carboxylase/oxygenase large subunit (rbcL) gene complete cds chloroplast	.	.	.	.	.	.	.	.	.	.	.	.	.	.	.	.	.	.	.	.	.	.	.	.	.	.	.	.	.	.	.	.	.	.	.	.	.	.	.	.	.	.	.	.	.	.	.	.	.
KP998772.1 Aristolochia tagala voucher MUS-5400 ribulose-15-bisphosphate carboxylase/oxygenase large subunit (rbcL) gene complete cds chloroplast	.	.	.	.	.	.	.	.	.	.	.	.	.	.	.	.	.	.	.	.	.	.	.	.	.	.	.	.	.	.	.	.	.	.	.	.	.	.	.	.	.	.	.	.	.	.	.	.	.
KP998773.1 Aristolochia tentaculata voucher MUS-5398 ribulose-15-bisphosphate carboxylase/oxygenase large subunit (rbcL) gene complete cds chloroplast	.	.	.	.	.	.	.	.	.	.	.	.	.	.	.	.	.	.	.	.	.	.	.	.	.	.	.	.	.	.	.	.	.	.	.	.	.	.	.	.	.	.	.	.	.	.	.	.	.
SS-A0715 Aristolochia acuminata	.	.	.	.	.	.	.	.	.	.	.	.	.	.	.	.	.	.	.	.	.	.	.	.	.	.	.	.	.	.	.	.	.	.	.	.	.	.	.	.	.	.	.	.	.	.	.	.	.
SS-A0716 Aristolochia pierrei	.	.	.	.	.	.	.	.	.	.	.	.	.	.	.	.	.	.	.	.	.	.	.	.	.	.	.	.	.	.	.	.	.	.	.	.	.	.	.	.	.	.	.	.	.	.	.	.	.
SS-A0717 Aristolochia pothieri	.	.	.	.	.	.	.	.	.	.	.	.	.	.	.	.	.	.	.	.	.	.	.	.	.	.	.	.	.	.	.	.	.	.	.	.	.	.	.	.	.	.	.	.	.	.	.	.	.
SS-A0718 Aristolochia gigantea	.	G	.	.	.	.	.	.	.	.	.	.	.	.	.	.	.	.	.	.	.	.	.	.	.	.	.	.	.	.	.	.	.	.	.	.	.	.	.	.	.	.	.	.	.	.	.	.	.
SS-A0719 Aristolochia grandiflora	.	.	.	.	.	.	.	.	.	.	.	.	.	.	.	.	.	.	.	.	.	.	.	.	.	.	.	.	.	.	.	.	.	.	.	.	.	.	.	.	.	.	.	.	.	.	.	.	.
SS-A0720 Aristolochia kerrii	.	.	T	.	.	.	.	.	.	.	.	.	.	.	.	.	.	.	.	.	.	.	.	.	.	.	.	.	.	.	.	.	.	.	.	.	.	.	.	.	.	.	.	.	.	.	.	.	.
SS-A0721 Aristolochia littoralis	.	.	.	.	.	.	.	.	.	.	.	.	.	.	.	.	.	.	.	.	.	.	.	.	.	.	.	.	.	.	.	.	.	.	.	.	.	.	.	.	.	.	.	.	.	.	.	.	.
SS-A0722 Aristolochia ringens	.	.	.	.	.	.	.	.	.	.	.	.	.	.	.	.	.	.	.	.	.	.	.	.	.	.	.	.	.	.	.	.	.	.	.	.	.	.	.	.	.	.	.	.	.	.	.	.	.
SS-A0723 Aristolochia tentaculata	.	.	.	.	.	.	.	.	.	.	.	.	.	.	.	.	.	.	.	.	.	.	.	.	.	.	.	.	.	.	.	.	.	.	.	.	.	.	.	.	.	.	.	.	.	.	.	.	.
MG934793.1 Thottea cf. tricornis KR2085	-	-	-	-	-	-	-	-	-	-	-	-	-	-	-	-	-	-	-	-	-	-	-	-	-	-	-	-	-	-	-	-	-	-	-	-	-	-	-	-	-	-	-	-	-	-	-	-	-
MG934791.1 Thottea piperiformis voucher KR2059	-	-	-	-	-	-	-	-	-	-	-	-	-	-	-	-	-	-	-	-	-	-	-	-	-	-	-	-	-	-	-	-	-	-	-	-	-	-	-	-	-	-	-	-	-	-	-	-	-
MG934790.1 Thottea cf. grandiflora KR2060	-	-	-	-	-	-	-	-	-	-	-	-	-	-	-	-	-	-	-	-	-	-	-	-	-	-	-	-	-	-	-	-	-	-	-	-	-	-	-	-	-	-	-	-	-	-	-	-	-
MK524718.1 Thottea duchartrei voucher K000342376	-	-	-	-	-	-	-	-	-	-	-	-	-	-	-	-	-	-	-	-	-	-	-	-	-	-	-	-	-	-	-	-	-	-	-	-	-	-	-	-	-	-	-	-	-	-	-	-	-
AB205605.1 Thottea macrantha	.	.	.	.	.	.	.	.	.	.	.	.	.	.	.	.	.	.	.	.	.	.	.	.	.	.	.	.	.	.	.	.	.	.	.	.	.	.	.	.	.	.	.	.	.	.	T	.	.
AB205604.1 Thottea borneensis	.	.	.	.	.	.	.	.	.	.	.	.	.	.	.	.	.	.	.	.	.	.	.	.	.	.	.	.	.	.	.	.	.	.	.	.	.	.	.	.	.	.	.	.	.	.	T	.	.
AF197598.1 Thottea tomentosa	.	.	.	.	.	.	.	.	.	.	.	.	.	.	.	.	.	.	.	.	.	.	.	.	.	.	.	.	.	.	.	.	.	.	.	.	.	.	.	.	.	.	.	.	.	.	.	.	.
L14290.1 Asarum canadense chloroplast ribulosebisphosphate carboxylase large subunit (rbcL) gene 3 end	.	.	.	.	.	.	.	.	.	.	.	.	.	.	.	.	.	.	.	C	.	.	.	.	.	.	.	.	.	.	.	G	.	.	.	.	.	.	.	.	G	.	.	.	.	.	T	.	.
JF940919.1 Asarum caudigerum var. cardiophyllum voucher Liuzh0018 ribulose-15-bisphosphate carboxylase/oxygenase large subunit (rbcL) gene partial cds chloroplast	-	-	-	-	-	-	-	-	-	-	-	-	-	-	-	-	-	-	-	-	-	-	-	-	-	-	-	-	-	-	-	-	-	-	-	-	-	-	-	-	-	-	-	-	-	-	-	-	-
JF940941.1 Asarum yunnanense voucher GBOWS1364 ribulose-15-bisphosphate carboxylase/oxygenase large subunit (rbcL) gene partial cds chloroplast	-	-	-	-	-	-	-	-	-	-	-	-	-	-	-	-	-	-	-	-	-	-	-	-	-	-	-	-	-	-	-	-	-	-	-	-	-	-	-	-	-	-	-	-	-	-	-	-	-
JF940939.1 Asarum splendens voucher Liuzh0013 ribulose-15-bisphosphate carboxylase/oxygenase large subunit (rbcL) gene partial cds chloroplast	-	-	-	-	-	-	-	-	-	-	-	-	-	-	-	-	-	-	-	-	-	-	-	-	-	-	-	-	-	-	-	-	-	-	-	-	-	-	-	-	-	-	-	-	-	-	-	-	-
JF940936.1 Asarum pulchellum voucher Liuzh0008 ribulose-15-bisphosphate carboxylase/oxygenase large subunit (rbcL) gene partial cds chloroplast	-	-	-	-	-	-	-	-	-	-	-	-	-	-	-	-	-	-	-	-	-	-	-	-	-	-	-	-	-	-	-	-	-	-	-	-	-	-	-	-	-	-	-	-	-	-	-	-	-
JF940931.1 Asarum maximum voucher Liuzh0078 ribulose-15-bisphosphate carboxylase/oxygenase large subunit (rbcL) gene partial cds chloroplast	-	-	-	-	-	-	-	-	-	-	-	-	-	-	-	-	-	-	-	-	-	-	-	-	-	-	-	-	-	-	-	-	-	-	-	-	-	-	-	-	-	-	-	-	-	-	-	-	-
JF940929.1 Asarum ichangense voucher Liuzh0038 ribulose-15-bisphosphate carboxylase/oxygenase large subunit (rbcL) gene partial cds chloroplast	-	-	-	-	-	-	-	-	-	-	-	-	-	-	-	-	-	-	-	-	-	-	-	-	-	-	-	-	-	-	-	-	-	-	-	-	-	-	-	-	-	-	-	-	-	-	-	-	-
JF940927.1 Asarum himalaicum voucher liuzh0003 ribulose-15-bisphosphate carboxylase/oxygenase large subunit (rbcL) gene partial cds chloroplast	-	-	-	-	-	-	-	-	-	-	-	-	-	-	-	-	-	-	-	-	-	-	-	-	-	-	-	-	-	-	-	-	-	-	-	-	-	-	-	-	-	-	-	-	-	-	-	-	-
JF940925.1 Asarum delavayi voucher Liuzh0006 ribulose-15-bisphosphate carboxylase/oxygenase large subunit (rbcL) gene partial cds chloroplast	-	-	-	-	-	-	-	-	-	-	-	-	-	-	-	-	-	-	-	-	-	-	-	-	-	-	-	-	-	-	-	-	-	-	-	-	-	-	-	-	-	-	-	-	-	-	-	-	-
JF940923.1 Asarum crispulatum voucher Liuzh0035 ribulose-15-bisphosphate carboxylase/oxygenase large subunit (rbcL) gene partial cds chloroplast	-	-	-	-	-	-	-	-	-	-	-	-	-	-	-	-	-	-	-	-	-	-	-	-	-	-	-	-	-	-	-	-	-	-	-	-	-	-	-	-	-	-	-	-	-	-	-	-	-
JF940921.1 Asarum caulescens voucher Liuzh0051 ribulose-15-bisphosphate carboxylase/oxygenase large subunit (rbcL) gene partial cds chloroplast	-	-	-	-	-	-	-	-	-	-	-	-	-	-	-	-	-	-	-	-	-	-	-	-	-	-	-	-	-	-	-	-	-	-	-	-	-	-	-	-	-	-	-	-	-	-	-	-	-
JF940914.1 Asarum caudigerum voucher GBOWS502 ribulose-15-bisphosphate carboxylase/oxygenase large subunit (rbcL) gene partial cds chloroplast	-	-	-	-	-	-	-	-	-	-	-	-	-	-	-	-	-	-	-	-	-	-	-	-	-	-	-	-	-	-	-	-	-	-	-	-	-	-	-	-	-	-	-	-	-	-	-	-	-
LC670221.1 Asarum albomaculatum as56a chloroplast rbcL gene for ribulose-15-bisphosphate carboxylase/oxygenase large subunit partial cds	-	-	-	-	-	-	-	-	-	-	-	-	-	-	-	-	-	-	-	-	-	-	-	-	-	-	-	-	-	-	-	-	-	-	-	-	-	-	-	-	-	-	-	-	-	-	-	-	-
LC670220.1 Asarum yaeyamense as55 chloroplast rbcL gene for ribulose-15-bisphosphate carboxylase/oxygenase large subunit partial cds	-	-	-	-	-	-	-	-	-	-	-	-	-	-	-	-	-	-	-	-	-	-	-	-	-	-	-	-	-	-	-	-	-	-	-	-	-	-	-	-	-	-	-	-	-	-	-	-	-
LC670219.1 Asarum fauriei as53 chloroplast rbcL gene for ribulose-15-bisphosphate carboxylase/oxygenase large subunit partial cds	-	-	-	-	-	-	-	-	-	-	-	-	-	-	-	-	-	-	-	-	-	-	-	-	-	-	-	-	-	-	-	-	-	-	-	-	-	-	-	-	-	-	-	-	-	-	-	-	-
LC670218.1 Asarum ikegamii as52 chloroplast rbcL gene for ribulose-15-bisphosphate carboxylase/oxygenase large subunit partial cds	-	-	-	-	-	-	-	-	-	-	-	-	-	-	-	-	-	-	-	-	-	-	-	-	-	-	-	-	-	-	-	-	-	-	-	-	-	-	-	-	-	-	-	-	-	-	-	-	-
LC670217.1 Asarum takaoi as48 chloroplast rbcL gene for ribulose-15-bisphosphate carboxylase/oxygenase large subunit partial cds	-	-	-	-	-	-	-	-	-	-	-	-	-	-	-	-	-	-	-	-	-	-	-	-	-	-	-	-	-	-	-	-	-	-	-	-	-	-	-	-	-	-	-	-	-	-	-	-	-
LC670216.1 Asarum sakawanum as47 chloroplast rbcL gene for ribulose-15-bisphosphate carboxylase/oxygenase large subunit partial cds	-	-	-	-	-	-	-	-	-	-	-	-	-	-	-	-	-	-	-	-	-	-	-	-	-	-	-	-	-	-	-	-	-	-	-	-	-	-	-	-	-	-	-	-	-	-	-	-	-
LC670214.1 Asarum minamitanianum as45 chloroplast rbcL gene for ribulose-15-bisphosphate carboxylase/oxygenase large subunit partial cds	-	-	-	-	-	-	-	-	-	-	-	-	-	-	-	-	-	-	-	-	-	-	-	-	-	-	-	-	-	-	-	-	-	-	-	-	-	-	-	-	-	-	-	-	-	-	-	-	-
LC670213.1 Asarum kiusianum as36 chloroplast rbcL gene for ribulose-15-bisphosphate carboxylase/oxygenase large subunit partial cds	-	-	-	-	-	-	-	-	-	-	-	-	-	-	-	-	-	-	-	-	-	-	-	-	-	-	-	-	-	-	-	-	-	-	-	-	-	-	-	-	-	-	-	-	-	-	-	-	-
LC670212.1 Asarum crassum as34 chloroplast rbcL gene for ribulose-15-bisphosphate carboxylase/oxygenase large subunit partial cds	-	-	-	-	-	-	-	-	-	-	-	-	-	-	-	-	-	-	-	-	-	-	-	-	-	-	-	-	-	-	-	-	-	-	-	-	-	-	-	-	-	-	-	-	-	-	-	-	-
LC670211.1 Asarum celsum as33 chloroplast rbcL gene for ribulose-15-bisphosphate carboxylase/oxygenase large subunit partial cds	-	-	-	-	-	-	-	-	-	-	-	-	-	-	-	-	-	-	-	-	-	-	-	-	-	-	-	-	-	-	-	-	-	-	-	-	-	-	-	-	-	-	-	-	-	-	-	-	-
LC068564.1 Asarum satsumense chloroplast rbcL gene for ribulose-15-bisphosphate carboxylase/oxygenase large subunit partial cds isolate: as38	-	-	-	-	-	-	-	-	-	-	-	-	-	-	-	-	-	-	-	-	-	-	-	-	-	-	-	-	-	-	-	-	-	-	-	-	-	-	-	-	-	-	-	-	-	-	-	-	-
LC068563.1 Asarum asaroides chloroplast rbcL gene for ribulose-15-bisphosphate carboxylase/oxygenase large subunit partial cds isolate: as37	-	-	-	-	-	-	-	-	-	-	-	-	-	-	-	-	-	-	-	-	-	-	-	-	-	-	-	-	-	-	-	-	-	-	-	-	-	-	-	-	-	-	-	-	-	-	-	-	-
LC068562.1 Asarum kiusianum chloroplast rbcL gene for ribulose-15-bisphosphate carboxylase/oxygenase large subunit partial cds isolate: as36	-	-	-	-	-	-	-	-	-	-	-	-	-	-	-	-	-	-	-	-	-	-	-	-	-	-	-	-	-	-	-	-	-	-	-	-	-	-	-	-	-	-	-	-	-	-	-	-	-
LC068561.1 Asarum kumageanum var. satakeanum chloroplast rbcL gene for ribulose-15-bisphosphate carboxylase/oxygenase large subunit partial cds isolate: as35	-	-	-	-	-	-	-	-	-	-	-	-	-	-	-	-	-	-	-	-	-	-	-	-	-	-	-	-	-	-	-	-	-	-	-	-	-	-	-	-	-	-	-	-	-	-	-	-	-
LC068559.1 Asarum unzen chloroplast rbcL gene for ribulose-15-bisphosphate carboxylase/oxygenase large subunit partial cds isolate: as31	-	-	-	-	-	-	-	-	-	-	-	-	-	-	-	-	-	-	-	-	-	-	-	-	-	-	-	-	-	-	-	-	-	-	-	-	-	-	-	-	-	-	-	-	-	-	-	-	-
LC068555.1 Asarum sieboldii chloroplast rbcL gene for ribulose-15-bisphosphate carboxylase/oxygenase large subunit partial cds isolate: as27Korea	-	-	-	-	-	-	-	-	-	-	-	-	-	-	-	-	-	-	-	-	-	-	-	-	-	-	-	-	-	-	-	-	-	-	-	-	-	-	-	-	-	-	-	-	-	-	-	-	-
LC068549.1 Asarum megacalyx chloroplast rbcL gene for ribulose-15-bisphosphate carboxylase/oxygenase large subunit partial cds isolate: as20	-	-	-	-	-	-	-	-	-	-	-	-	-	-	-	-	-	-	-	-	-	-	-	-	-	-	-	-	-	-	-	-	-	-	-	-	-	-	-	-	-	-	-	-	-	-	-	-	-
LC068547.1 Asarum asperum chloroplast rbcL gene for ribulose-15-bisphosphate carboxylase/oxygenase large subunit partial cds isolate: as18	-	-	-	-	-	-	-	-	-	-	-	-	-	-	-	-	-	-	-	-	-	-	-	-	-	-	-	-	-	-	-	-	-	-	-	-	-	-	-	-	-	-	-	-	-	-	-	-	-
LC068546.1 Asarum tokarense chloroplast rbcL gene for ribulose-15-bisphosphate carboxylase/oxygenase large subunit partial cds isolate: as17	-	-	-	-	-	-	-	-	-	-	-	-	-	-	-	-	-	-	-	-	-	-	-	-	-	-	-	-	-	-	-	-	-	-	-	-	-	-	-	-	-	-	-	-	-	-	-	-	-
LC068545.1 Asarum lutchuense chloroplast rbcL gene for ribulose-15-bisphosphate carboxylase/oxygenase large subunit partial cds isolate: as16b	-	-	-	-	-	-	-	-	-	-	-	-	-	-	-	-	-	-	-	-	-	-	-	-	-	-	-	-	-	-	-	-	-	-	-	-	-	-	-	-	-	-	-	-	-	-	-	-	-
LC068543.1 Asarum trinacriforme chloroplast rbcL gene for ribulose-15-bisphosphate carboxylase/oxygenase large subunit partial cds isolate: as15b	-	-	-	-	-	-	-	-	-	-	-	-	-	-	-	-	-	-	-	-	-	-	-	-	-	-	-	-	-	-	-	-	-	-	-	-	-	-	-	-	-	-	-	-	-	-	-	-	-
LC068541.1 Asarum fudsinoi chloroplast rbcL gene for ribulose-15-bisphosphate carboxylase/oxygenase large subunit partial cds isolate: as14b	-	-	-	-	-	-	-	-	-	-	-	-	-	-	-	-	-	-	-	-	-	-	-	-	-	-	-	-	-	-	-	-	-	-	-	-	-	-	-	-	-	-	-	-	-	-	-	-	-
MG554423.1 Asarum minus voucher BTS1060 chloroplast partial genome	.	.	.	.	.	.	.	.	.	.	.	.	.	.	.	.	.	.	.	C	.	.	.	.	.	.	.	.	.	.	.	G	.	.	.	.	.	.	.	.	G	.	.	.	.	.	T	.	.
MZ440306.1 Asarum pulchellum chloroplast complete genome	.	.	.	.	.	.	.	.	.	.	.	.	.	.	.	.	.	.	.	C	.	.	.	.	.	.	.	.	.	.	.	G	.	.	.	.	.	.	.	.	G	.	.	.	.	.	T	.	.
MW526993.1 Asarum heterotropoides var. mandshuricum chloroplast complete genome	.	.	.	.	.	.	.	.	.	.	.	.	.	.	.	.	.	.	.	C	.	.	.	.	.	.	.	.	.	.	.	G	.	.	.	.	.	.	.	.	G	.	.	.	.	.	T	.	.
NC 058740.1 Asarum maculatum voucher NIBRVP0000640516 2006.4.1. chloroplast complete genome	.	.	.	.	.	.	.	.	.	.	.	.	.	.	.	.	.	.	.	C	.	.	.	.	.	.	.	.	.	.	.	G	.	.	.	.	.	.	.	.	G	.	.	.	.	.	T	.	.
NC 058739.1 Asarum misandrum voucher NIBRVP0000640514 2007.4.1. chloroplast complete genome	.	.	.	.	.	.	.	.	.	.	.	.	.	.	.	.	.	.	.	C	.	.	.	.	.	.	.	.	.	.	.	G	.	.	.	.	.	.	.	.	G	.	.	.	.	.	T	.	.
MN132860.1 Asarum heterotropoides var. seoulense voucher NIBRVP0000640693 2007.5.1. chloroplast complete genome	.	.	.	.	.	.	.	.	.	.	.	.	.	.	.	.	.	.	.	C	.	.	.	.	.	.	.	.	.	.	.	G	.	.	.	.	.	.	.	.	G	.	.	.	.	.	T	.	.
L12664.1 Saruma henryi ribulose 15-bisphosphate carboxylase large subunit (rbcL) gene partial cds chloroplast gene for chloroplast product	.	.	T	.	.	.	.	.	.	.	.	.	.	.	.	.	.	.	.	C	.	.	.	.	.	.	.	.	.	.	.	G	.	.	.	.	.	.	.	.	G	.	.	.	.	.	T	.	.
AB205607.1 Saruma henryi chloroplast rbcL gene for ribulose-15-bisphosphate carboxylase/oxygenase partial cds	.	.	T	.	.	.	.	.	.	.	.	.	.	.	.	.	.	.	.	C	.	.	.	.	.	.	.	.	.	.	.	G	.	.	.	.	.	.	.	.	G	.	.	.	.	.	T	.	.
NC 039933.1 Saruma henryi voucher USDA49482*J chloroplast complete genome	.	.	T	.	.	.	.	.	.	.	.	.	.	.	.	.	.	.	.	C	.	.	.	.	.	.	.	.	.	.	.	G	.	.	.	.	.	.	.	.	G	.	.	.	.	.	T	.	.
MG520100.1 Saruma henryi voucher USDA49482*J chloroplast complete genome	.	.	T	.	.	.	.	.	.	.	.	.	.	.	.	.	.	.	.	C	.	.	.	.	.	.	.	.	.	.	.	G	.	.	.	.	.	.	.	.	G	.	.	.	.	.	T	.	.
AF425710.1 Terminalia chebula clone 442 ribulose-15-bisphosphate carboxylase/oxygenase large subunit (rbcL) gene partial cds chloroplast gene for chloroplast product	.	.	.	.	.	.	.	A	.	.	T	.	.	.	.	.	T	.	.	.	.	.	.	.	.	.	.	.	.	.	.	.	.	.	.	.	.	.	.	.	G	.	.	.	.	.	T	.	.
FJ381812.1 Terminalia chebula ribulose-15-bisphosphate carboxylase/oxygenase large subunit (rbcL) gene partial cds chloroplast	.	.	.	.	.	.	.	A	.	.	T	.	.	.	.	.	T	.	.	.	.	.	.	.	.	.	.	.	.	.	.	.	.	.	.	.	.	.	.	.	G	.	.	.	.	.	T	.	.
NC 047468.1 Terminalia chebula chloroplast complete genome	.	.	.	.	.	.	.	A	.	.	T	.	.	.	.	.	T	.	.	.	.	.	.	.	.	.	.	.	.	.	.	.	.	.	.	.	.	.	.	.	G	.	.	.	.	.	T	.	.
MN736954.1 Terminalia chebula chloroplast complete genome	.	.	.	.	.	.	.	A	.	.	T	.	.	.	.	.	T	.	.	.	.	.	.	.	.	.	.	.	.	.	.	.	.	.	.	.	.	.	.	.	G	.	.	.	.	.	T	.	.
KY988329.1 Terminalia chebula voucher PFC161220-0055 ribulose-15-bisphosphate carboxylase/oxygenase large subunit (rbcL) gene partial cds chloroplast	-	-	-	-	-	-	-	-	-	-	-	-	-	-	-	-	-	-	-	-	-	-	-	-	-	-	-	-	-	-	-	-	-	-	-	-	-	-	-	-	-	-	-	-	-	-	-	-	-
MT120769.1 Glycyrrhiza glabra voucher TASH:G.Kinzikayeva et al. 6427 chloroplast complete genome	.	.	.	.	.	.	.	.	.	.	.	.	.	.	.	.	T	.	.	.	.	.	.	.	.	.	.	.	.	.	.	G	.	.	.	.	.	T	.	.	G	.	.	.	.	.	T	.	.
MT120771.1 Glycyrrhiza glabra voucher LERUS :B.Vasyukov et al. s.n. chloroplast complete genome	.	.	.	.	.	.	.	.	.	.	.	.	.	.	.	.	T	.	.	.	.	.	.	.	.	.	.	.	.	.	.	G	.	.	.	.	.	T	.	.	G	.	.	.	.	.	T	.	.
NC 046879.1 Cuminum cyminum chloroplast complete genome	.	.	.	.	.	.	.	.	.	.	T	.	.	.	.	.	T	.	.	.	.	.	.	.	.	.	.	.	G	.	.	G	.	.	.	.	.	.	.	.	G	.	.	C	.	.	T	.	.
MT120766.1 Glycyrrhiza glabra voucher MO:Kurbanov 2054 chloroplast complete genome	.	.	.	.	.	.	.	.	.	.	.	.	.	.	.	.	T	.	.	.	.	.	.	.	.	.	.	.	.	.	.	G	.	.	.	.	.	T	.	.	G	.	.	.	.	.	T	.	.
MN901636.1 Cuminum cyminum chloroplast complete genome	.	.	.	.	.	.	.	.	.	.	T	.	.	.	.	.	T	.	.	.	.	.	.	.	.	.	.	.	G	.	.	G	.	.	.	.	.	.	.	.	G	.	.	C	.	.	T	.	.
MG946939.1 Cuminum cyminum ribulose-15-bisphosphate carboxylase/oxygenase large subunit gene partial cds chloroplast	.	.	.	.	.	.	.	.	.	.	T	.	.	.	.	.	T	.	.	.	.	.	.	.	.	.	.	.	G	.	.	G	.	.	.	.	.	.	.	.	G	.	.	C	.	.	T	.	.
KR002656.1 Coriandrum sativum chloroplast complete genome	.	.	.	.	.	.	.	.	.	.	T	.	.	.	.	.	T	.	.	.	.	.	.	.	.	.	.	.	.	.	.	G	.	.	.	.	.	.	.	.	G	.	.	.	.	.	T	.	.
MG946829.1 Coriandrum sativum ribulose-15-bisphosphate carboxylase/oxygenase large subunit gene partial cds chloroplast	.	.	.	.	.	.	.	.	.	.	T	.	.	.	.	.	T	.	.	.	.	.	.	.	.	.	.	.	.	.	.	G	.	.	.	.	.	.	.	.	G	.	.	.	.	.	T	.	.
JQ933290.1 Cuminum cyminum voucher L.H. Rechinger 51696 (E) ribulose-15-bisphosphate carboxylase/oxygenase large subunit (rbcL) gene partial cds plastid	.	.	.	.	.	.	.	.	.	.	T	.	.	.	.	.	T	.	.	.	.	.	.	.	.	.	.	.	G	.	.	G	.	.	.	.	.	.	.	.	G	.	.	C	.	.	T	.	.
AY765269.1 Phyllanthus emblica ribulose-15-bisphosphate carboxylase/oxygenase large subunit (rbcL) gene partial cds chloroplast	.	.	.	.	.	.	.	A	.	.	T	.	.	.	.	.	.	.	.	.	.	.	.	.	.	.	.	.	.	.	.	G	.	.	.	.	.	T	.	.	G	.	.	C	.	.	T	.	.
NC 047477.1 Phyllanthus emblica chloroplast complete genome	.	.	.	.	.	.	.	A	.	.	T	.	.	.	.	.	.	.	.	.	.	.	.	.	.	.	.	.	.	.	.	G	.	.	.	.	.	T	.	.	G	.	.	C	.	.	T	.	.
KY988320.1 Phyllanthus emblica voucher PFC161216-0044 ribulose-15-bisphosphate carboxylase/oxygenase large subunit (rbcL) gene partial cds chloroplast	-	-	-	-	-	-	-	-	-	-	-	-	-	-	-	-	-	-	-	-	-	-	-	-	-	-	-	-	-	-	-	-	-	-	-	-	-	-	-	-	-	-	-	-	-	-	-	-	-
MN711725.1 Phyllanthus emblica chloroplast complete genome	.	.	.	.	.	.	.	A	.	.	T	.	.	.	.	.	.	.	.	.	.	.	.	.	.	.	.	.	.	.	.	G	.	.	.	.	.	T	.	.	G	.	.	C	.	.	T	.	.
MN125633.1 Phyllanthus emblica ribulose-15-bisphosphate carboxylase/oxygenase large subunit (rbcL) gene partial cds chloroplast	.	.	.	.	.	.	.	A	.	.	T	.	.	.	.	.	.	.	.	.	.	.	.	.	.	.	.	.	.	.	.	G	.	.	.	.	.	T	.	.	G	.	.	C	.	.	T	.	.
FJ381808.1 Terminalia bellirica ribulose-15-bisphosphate carboxylase/oxygenase large subunit (rbcL) gene partial cds chloroplast	.	.	.	.	.	.	.	A	.	.	T	.	.	.	.	.	T	.	.	.	.	.	.	.	.	.	.	.	.	.	.	G	.	.	.	.	.	.	.	.	G	.	.	.	.	.	T	.	.
LC107029.1 Terminalia bellirica chloroplast rbcL gene for ribulose-15-bisphosphate carboxylase/oxygenase large subunit partial cds specimen voucher: KANA:C130911511TCH	.	.	.	.	.	.	.	A	.	.	T	.	.	.	.	.	T	.	.	.	.	.	.	.	.	.	.	.	.	.	.	-	-	-	-	-	-	-	-	-	-	-	-	-	-	-	-	-	-
LC438868.1 Terminalia bellirica chloroplast gene for ribulose-15-bisphosphate carboxylase/oxygenase large subunit partial cds isolate: CHULA-018	-	-	-	-	-	-	-	-	-	-	-	-	-	-	-	-	-	-	-	-	-	-	-	-	-	-	-	-	-	-	-	-	-	-	-	-	-	-	-	-	-	-	-	-	-	-	-	-	-
NC 036935.1 Amomum krervanh chloroplast complete genome	.	.	.	.	G	.	.	.	.	.	.	.	.	.	.	.	.	.	.	.	.	.	.	.	.	T	.	.	.	.	.	G	.	.	.	.	.	.	.	.	G	.	.	.	.	.	T	.	.
MN931250.1 Wurfbainia villosa chloroplast complete genome	.	.	.	.	G	.	.	.	.	.	.	.	.	.	.	.	.	.	.	.	.	.	.	.	.	T	.	.	.	.	.	G	.	.	.	.	.	.	.	.	G	.	.	.	.	.	T	.	.
MK889505.1 Wurfbainia longiligularis chloroplast complete genome	.	.	.	.	G	.	.	.	.	.	.	.	.	.	.	.	.	.	.	.	.	.	.	.	.	T	.	.	.	.	.	G	.	.	.	.	.	.	.	.	G	.	.	.	.	.	T	.	.
NC 036992.1 Amomum compactum chloroplast complete genome	.	.	.	.	G	.	.	.	.	.	.	.	.	.	.	.	.	.	.	.	.	.	.	.	.	T	.	.	.	.	.	G	.	.	.	.	.	.	.	.	G	.	.	.	.	.	T	.	.
MW145134.1 Wurfbainia neoaurantiaca voucher Y20180726015 chloroplast complete genome	.	.	.	.	G	.	.	.	.	.	.	.	.	.	.	.	.	.	.	.	.	.	.	.	.	T	.	.	.	.	.	G	.	.	.	.	.	.	.	.	G	.	.	.	.	.	T	.	.
FJ026474.1 Cissampelos pareira ribulose-15-bisphosphate carboxylase/oxygenase large subunit (rbcL) gene partial cds chloroplast	.	.	.	.	.	.	.	.	.	.	.	.	.	.	.	.	.	.	.	.	.	.	.	.	.	.	.	.	.	.	.	.	.	.	.	.	.	.	.	.	G	.	.	.	.	.	T	.	.
KJ594156.1 Cissampelos pareira voucher DB2202 ribulose-15-bisphosphate carboxylase/oxygenase large subunit (rbcL) gene partial cds chloroplast	-	-	-	-	-	-	-	-	-	-	-	-	-	-	-	-	-	-	-	-	-	-	-	-	-	-	-	-	-	-	-	-	-	-	-	-	-	-	-	-	-	-	-	-	-	-	-	-	-
MN216838.1 Cissampelos sp. MP 778 ribulose-15-bisphosphate carboxylase/oxygenase large subunit (rbcL) gene partial cds chloroplast	-	-	-	-	-	-	-	-	-	-	-	-	-	-	-	-	-	-	-	-	-	-	-	-	-	-	-	-	-	-	-	-	-	-	-	-	-	-	-	-	-	-	-	-	-	-	-	-	-
FJ026475.1 Cissampelos tropaeolifolia ribulose-15-bisphosphate carboxylase/oxygenase large subunit (rbcL) gene partial cds chloroplast	.	.	.	.	.	.	.	.	.	.	.	.	.	.	.	.	.	.	.	.	.	.	.	.	.	.	.	.	.	.	.	.	.	.	.	.	.	.	.	.	G	.	.	.	.	.	T	.	.
GQ870669.3 Syzygium cumini chloroplast complete genome(2)	.	.	T	.	.	.	.	.	.	.	T	.	.	.	.	.	.	.	.	.	.	.	.	.	.	.	.	.	.	.	.	G	.	.	.	.	.	.	.	.	G	.	.	.	.	.	T	.	.
MN095412.1 Syzygium cumini plastid complete genome	.	.	.	.	.	.	.	.	.	.	T	.	.	.	.	.	.	.	.	.	.	.	.	.	.	.	.	.	.	.	.	G	.	.	.	.	.	.	.	.	G	.	.	.	.	.	T	.	.
NC 053907.1 Syzygium nervosum chloroplast complete genome	.	.	.	.	.	.	.	.	.	.	T	.	.	.	.	.	.	.	.	.	.	.	.	.	.	.	.	.	.	.	.	G	.	.	.	.	.	.	.	.	G	.	.	.	.	.	T	.	.
KY498684.1 Cladogynos orientalis voucher Tyh 11293 (HITBC) ribulose-15-bisphosphate carboxylase/oxygenase large subunit (rbcL) gene partial cds chloroplast	.	.	.	.	.	.	.	.	.	.	T	.	.	.	.	.	.	.	.	.	.	.	.	.	.	.	.	.	.	.	.	.	.	.	.	.	.	T	.	.	G	.	.	.	.	.	T	.	.
MN366835.1 Mansonia altissima voucher IDRCG048-13 BRLU NB0594 ribulose-15-bisphosphate carboxylase/oxygenase large subunit (rbcL) gene partial cds chloroplast	-	-	-	-	-	-	-	-	-	-	-	-	-	-	-	-	-	-	-	-	-	-	-	-	-	-	-	-	-	-	-	-	-	-	-	-	-	-	-	-	-	-	-	-	-	-	-	-	-
KY365710.1 Tinospora crispa voucher Chen ZD s.n. (PE) ribulose-15-bisphosphate carboxylase/oxygenase large subunit (rbcL) gene partial cds chloroplast	.	.	.	.	.	.	.	.	.	.	.	.	.	.	.	.	.	.	.	.	.	.	.	.	.	.	.	.	.	.	.	.	.	.	.	.	.	.	.	.	G	.	.	.	.	.	T	.	.
KX527558.1 Tinospora crispa voucher WW Chen ZD s. n. ribulose-15-bisphosphate carboxylase/oxygenase large subunit (rbcL) gene partial cds chloroplast	.	.	.	.	.	.	.	.	.	.	.	.	.	.	.	.	.	.	.	.	.	.	.	.	.	.	.	.	.	.	.	.	.	.	.	.	.	.	.	.	G	.	.	.	.	.	T	.	.
MN727386.1 Tinospora sinensis chloroplast complete genome	.	.	.	.	.	.	.	.	.	.	.	.	.	.	.	.	G	.	.	.	.	.	.	.	.	.	.	.	.	.	.	.	.	.	.	.	.	.	.	.	G	.	.	.	.	.	T	.	.
NC 042153.1 Tinospora cordifolia voucher SUPG015 chloroplast complete genome	.	.	.	.	.	.	.	.	.	.	.	.	.	.	.	.	G	.	.	.	.	.	.	.	.	.	.	.	.	.	.	.	.	.	.	.	.	.	.	.	G	.	.	.	.	.	T	.	.
U26330.2 Osbeckia stellata ribulose-15-bisphosphate carboxylase oxygenase large subunit (rbcL) gene partial cds chloroplast gene for chloroplast product	.	.	.	.	.	.	.	.	.	.	T	.	.	.	.	.	.	.	.	.	.	.	.	.	.	.	.	.	.	.	.	.	.	.	.	.	.	.	.	.	G	.	.	.	.	.	T	.	.
NC 046486.1 Osbeckia stellata chloroplast complete genome	.	.	.	.	.	.	.	.	.	.	T	.	.	.	.	.	.	.	.	.	.	.	.	.	.	.	.	.	.	.	.	.	.	.	.	.	.	.	.	.	G	.	.	.	.	.	T	.	.
MK331713.1 Osbeckia stellata chloroplast complete genome	.	.	.	.	.	.	.	.	.	.	T	.	.	.	.	.	.	.	.	.	.	.	.	.	.	.	.	.	.	.	.	.	.	.	.	.	.	.	.	.	G	.	.	.	.	.	T	.	.
MG266206.1 Rauvolfia serpentina voucher CMPR8780 ribulose-15-bisphosphate carboxylase/oxygenase large subunit (rbcL) gene partial cds chloroplast	.	.	.	.	.	.	.	A	.	.	T	.	.	.	.	.	C	.	.	.	.	.	.	.	.	.	.	.	.	.	.	G	.	.	.	.	.	.	.	.	G	.	.	.	.	.	T	.	.
MG946861.1 Rauvolfia serpentina ribulose-15-bisphosphate carboxylase/oxygenase large subunit gene partial cds chloroplast	.	.	.	.	.	.	.	A	.	.	T	.	.	.	.	.	C	.	.	.	.	.	.	.	.	.	.	.	.	.	.	G	.	.	.	.	.	.	.	.	G	.	.	.	.	.	T	.	.
NC 047244.1 Rauvolfia serpentina chloroplast complete genome	.	.	T	.	.	.	.	A	.	.	T	.	.	.	.	.	C	.	.	.	.	.	.	.	.	.	.	.	.	.	.	G	.	.	.	.	.	.	.	.	G	.	.	.	.	.	T	.	.
MN480804.1 Rauvolfia verticillata voucher IBSC:W.N. Chen 2019001 plastid complete genome	.	.	T	.	.	.	.	A	.	.	T	.	.	.	.	.	C	.	.	.	.	.	.	.	.	.	.	.	.	.	.	G	.	.	.	.	.	.	.	.	G	.	.	.	.	.	T	.	.
NC 042161.1 Diospyros maclurei chloroplast complete genome	.	.	.	.	.	.	.	.	.	.	T	.	.	.	.	.	.	.	.	.	.	.	.	.	.	.	.	.	.	.	.	G	.	.	.	.	.	.	.	.	G	.	.	.	.	.	T	.	.
NC 042160.1 Diospyros hainanensis chloroplast complete genome	.	.	.	.	.	.	.	.	.	.	T	.	.	.	.	.	.	.	.	.	.	.	.	.	.	.	.	.	.	.	.	G	.	.	.	.	.	.	.	.	G	.	.	.	.	.	T	.	.
MH778101.1 Diospyros maclurei chloroplast complete genome	.	.	.	.	.	.	.	.	.	.	T	.	.	.	.	.	.	.	.	.	.	.	.	.	.	.	.	.	.	.	.	G	.	.	.	.	.	.	.	.	G	.	.	.	.	.	T	.	.
MN366758.1 Shirakiopsis aubrevillei voucher FHO-CX65 ribulose-15-bisphosphate carboxylase/oxygenase large subunit (rbcL) gene partial cds chloroplast	-	-	-	-	-	-	-	-	-	-	-	-	-	-	-	-	-	-	-	-	-	-	-	-	-	-	-	-	-	-	-	-	-	-	-	-	-	-	-	-	-	-	-	-	-	-	-	-	-
NC 053327.1 Syzygium cumini chloroplast complete genome(2)	.	.	.	.	.	.	.	.	.	.	T	.	.	.	.	.	.	.	.	.	.	.	.	.	.	.	.	.	.	.	.	G	.	.	.	.	.	.	.	.	G	.	.	.	.	.	T	.	.
GQ870669.3 Syzygium cumini chloroplast complete genome	.	.	T	.	.	.	.	.	.	.	T	.	.	.	.	.	.	.	.	.	.	.	.	.	.	.	.	.	.	.	.	G	.	.	.	.	.	.	.	.	G	.	.	.	.	.	T	.	.
NC 053327.1 Syzygium cumini chloroplast complete genome	.	.	.	.	.	.	.	.	.	.	T	.	.	.	.	.	.	.	.	.	.	.	.	.	.	.	.	.	.	.	.	G	.	.	.	.	.	.	.	.	G	.	.	.	.	.	T	.	.
MT700494.1 Syzygium cumini chloroplast complete genome	.	.	.	.	.	.	.	.	.	.	T	.	.	.	.	.	.	.	.	.	.	.	.	.	.	.	.	.	.	.	.	G	.	.	.	.	.	.	.	.	G	.	.	.	.	.	T	.	.
NC 048461.1 Alpinia katsumadae chloroplast complete genome	.	.	.	.	G	.	.	.	.	.	.	.	.	.	.	.	.	.	.	.	.	.	.	.	.	T	.	.	.	.	.	G	.	.	.	.	.	.	.	.	T	.	.	.	.	.	T	.	.
MK262729.1 Alpinia oxyphylla chloroplast complete genome	.	.	.	.	G	.	.	.	.	.	.	.	.	.	.	.	.	.	.	.	.	.	.	.	.	T	.	.	.	.	.	G	.	.	.	.	.	.	.	.	G	.	.	.	.	.	T	.	.
MK262728.1 Alpinia katsumadae chloroplast complete genome	.	.	.	.	G	.	.	.	.	.	.	.	.	.	.	.	.	.	.	.	.	.	.	.	.	T	.	.	.	.	.	G	.	.	.	.	.	.	.	.	T	.	.	.	.	.	T	.	.
NC 048994.1 Aglaia odorata chloroplast complete genome	.	.	.	.	.	.	.	A	.	.	T	.	.	.	.	.	.	.	.	.	.	.	.	.	.	.	.	.	.	.	.	T	.	.	.	.	.	.	.	.	G	.	.	.	.	.	T	.	.
MN106246.1 Aglaia odorata chloroplast complete genome	.	.	.	.	.	.	.	A	.	.	T	.	.	.	.	.	.	.	.	.	.	.	.	.	.	.	.	.	.	.	.	T	.	.	.	.	.	.	.	.	G	.	.	.	.	.	T	.	.
MH332433.1 Aglaia tomentosa voucher gp-348 ribulose-15-bisphosphate carboxylase/oxygenase large subunit (rbcL) gene partial cds chloroplast	.	.	.	.	.	.	.	A	-	-	-	-	-	-	-	-	-	-	-	-	-	-	-	-	-	-	-	-	-	-	-	-	-	-	-	-	-	-	-	-	-	-	-	-	-	-	-	-	-
	780	781	782	783	784	785	786	787	788	789	790	791	792	793	794	795	796	797	798	799	800	801	802	803	804	805	806	807	808	809	810	811	812	813	814	815	816	817	818	819	820	821	822	823	824	825	826	827	828
KP903720.1 Aristolochia anguicida voucher MUS-5405 ribulose-15-bisphosphate carboxylase/oxygenase large subunit (rbcL) gene complete cds chloroplast	G	G	G	A	G	T	T	C	C	T	A	T	C	G	T	T	A	T	G	C	A	T	G	A	C	T	A	C	T	T	A	A	C	G	G	G	A	G	G	A	T	T	C	A	C	T	G	C	A
KP998764.1 Aristolochia gigantea voucher MUS-5393 ribulose-15-bisphosphate carboxylase/oxygenase large subunit (rbcL) gene complete cds chloroplast	.	.	.	.	.	.	.	.	.	.	.	.	.	.	.	.	.	.	.	.	.	.	.	.	.	.	.	.	.	.	.	.	.	.	.	.	.	.	.	.	.	.	.	.	.	.	.	.	.
KP998765.1 Aristolochia grandiflora voucher MUS-5391 ribulose-15-bisphosphate carboxylase/oxygenase large subunit (rbcL) gene complete cds chloroplast	.	.	.	.	.	C	.	.	.	.	.	.	.	.	.	.	.	.	.	.	.	.	.	.	.	.	.	.	.	.	.	.	.	.	.	.	.	.	.	.	.	.	.	.	.	.	.	.	.
KP998766.1 Aristolochia kerrii voucher MUS-5413 ribulose-15-bisphosphate carboxylase/oxygenase large subunit (rbcL) gene complete cds chloroplast	.	.	.	.	.	.	.	.	.	.	.	.	.	.	.	.	.	.	.	.	.	.	.	.	.	.	.	.	.	.	.	.	.	.	.	.	.	.	.	.	.	.	.	.	.	.	.	.	.
KP998767.1 Aristolochia littoralis voucher MUS-5404 ribulose-15-bisphosphate carboxylase/oxygenase large subunit (rbcL) gene complete cds chloroplast	.	.	.	.	.	.	.	.	.	.	.	.	.	.	.	.	.	.	.	.	.	.	.	.	.	.	.	.	.	.	.	.	.	.	.	.	.	.	.	.	.	.	.	.	.	.	.	.	.
KP998768.1 Aristolochia pierrei voucher MUS-5409 ribulose-15-bisphosphate carboxylase/oxygenase large subunit (rbcL) gene complete cds chloroplast	.	.	.	.	.	.	.	.	.	.	.	.	.	.	.	.	.	.	.	.	.	.	.	.	.	.	.	.	.	.	.	.	.	.	.	.	.	.	.	.	.	.	.	.	.	.	.	.	.
KP998768.1 Aristolochia pierrei voucher MUS-5409 ribulose-15-bisphosphate carboxylase/oxygenase large subunit (rbcL) gene complete cds chloroplast(2)	.	.	.	.	.	.	.	.	.	.	.	.	.	.	.	.	.	.	.	.	.	.	.	.	.	.	.	.	.	.	.	.	.	.	.	.	.	.	.	.	.	.	.	.	.	.	.	.	.
KP998769.1 Aristolochia pothieri voucher MUS-5374 ribulose-15-bisphosphate carboxylase/oxygenase large subunit (rbcL) gene complete cds chloroplast	.	.	.	.	.	.	.	.	.	.	.	.	.	.	.	.	.	.	.	.	.	.	.	.	.	.	.	.	.	.	.	.	.	.	.	.	.	.	.	.	.	.	.	.	.	.	.	.	.
KP998770.1 Aristolochia ringens voucher MUS-5375 ribulose-15-bisphosphate carboxylase/oxygenase large subunit (rbcL) gene complete cds chloroplast	.	.	.	.	.	.	.	.	.	.	.	.	.	.	.	.	.	.	.	.	.	.	.	.	.	.	.	.	.	.	.	.	.	.	.	.	.	.	.	.	.	.	.	.	.	.	.	.	.
KP998771.1 Aristolochia sp. MUS-5399 ribulose-15-bisphosphate carboxylase/oxygenase large subunit (rbcL) gene complete cds chloroplast	.	.	.	.	.	.	.	.	.	.	.	.	.	.	.	.	.	.	.	.	.	.	.	.	.	.	.	.	.	.	.	.	.	.	.	.	.	.	.	.	.	.	.	.	.	.	.	.	.
KP998772.1 Aristolochia tagala voucher MUS-5400 ribulose-15-bisphosphate carboxylase/oxygenase large subunit (rbcL) gene complete cds chloroplast	.	.	.	.	.	.	.	.	.	.	.	.	.	.	.	.	.	.	.	.	.	.	.	.	.	.	.	.	.	.	.	.	.	.	.	.	.	.	.	.	.	.	.	.	.	.	.	.	.
KP998773.1 Aristolochia tentaculata voucher MUS-5398 ribulose-15-bisphosphate carboxylase/oxygenase large subunit (rbcL) gene complete cds chloroplast	.	.	.	.	.	.	.	.	.	.	.	.	.	.	.	.	.	.	.	.	.	.	.	.	.	.	.	.	.	.	.	.	.	.	.	.	.	.	.	.	.	.	.	.	.	.	.	.	.
SS-A0715 Aristolochia acuminata	.	.	.	.	.	.	.	.	.	.	.	.	.	.	.	.	.	.	.	.	.	.	.	.	.	.	.	.	.	.	.	.	.	.	.	.	.	.	.	.	.	.	.	.	.	.	.	.	.
SS-A0716 Aristolochia pierrei	.	.	.	.	.	.	.	.	.	.	.	.	.	.	.	.	.	.	.	.	.	.	.	.	.	.	.	.	.	.	.	.	.	.	.	.	.	.	.	.	.	.	.	.	.	.	.	.	.
SS-A0717 Aristolochia pothieri	.	.	.	.	.	.	.	.	.	.	.	.	.	.	.	.	.	.	.	.	.	.	.	.	.	.	.	.	.	.	.	.	.	.	.	.	.	.	.	.	.	.	.	.	.	.	.	.	.
SS-A0718 Aristolochia gigantea	.	.	.	.	.	.	.	.	.	.	.	.	.	.	.	.	.	.	.	.	.	.	.	.	.	.	.	.	.	.	.	.	.	.	.	.	.	.	.	.	.	.	.	.	.	.	.	.	.
SS-A0719 Aristolochia grandiflora	.	.	.	.	.	C	.	.	.	.	.	.	.	.	.	.	.	.	.	.	.	.	.	.	.	.	.	.	.	.	.	.	.	.	.	.	.	.	.	.	.	.	.	.	.	.	.	.	.
SS-A0720 Aristolochia kerrii	.	.	.	.	.	.	.	.	.	.	.	.	.	.	.	.	.	.	.	.	.	.	.	.	.	.	.	.	.	.	.	.	.	.	.	.	.	.	.	.	.	.	.	.	.	.	.	.	.
SS-A0721 Aristolochia littoralis	.	.	.	.	.	.	.	.	.	.	.	.	.	.	.	.	.	.	.	.	.	.	.	.	.	.	.	.	.	.	.	.	.	.	.	.	.	.	.	.	.	.	.	.	.	.	.	.	.
SS-A0722 Aristolochia ringens	.	.	.	.	.	.	.	.	.	.	.	.	.	.	.	.	.	.	.	.	.	.	.	.	.	.	.	.	.	.	.	.	.	.	.	.	.	.	.	.	.	.	.	.	.	.	.	.	.
SS-A0723 Aristolochia tentaculata	.	.	.	.	.	.	.	.	.	.	.	.	.	.	.	.	.	.	.	.	.	.	.	.	.	.	.	.	.	.	.	.	.	.	.	.	.	.	.	.	.	.	.	.	.	.	.	.	.
MG934793.1 Thottea cf. tricornis KR2085	-	-	-	-	-	-	-	-	-	-	-	-	-	-	-	-	-	-	-	-	-	-	-	-	-	-	-	-	-	-	-	-	-	-	-	-	-	-	-	-	-	-	-	-	-	-	-	-	-
MG934791.1 Thottea piperiformis voucher KR2059	-	-	-	-	-	-	-	-	-	-	-	-	-	-	-	-	-	-	-	-	-	-	-	-	-	-	-	-	-	-	-	-	-	-	-	-	-	-	-	-	-	-	-	-	-	-	-	-	-
MG934790.1 Thottea cf. grandiflora KR2060	-	-	-	-	-	-	-	-	-	-	-	-	-	-	-	-	-	-	-	-	-	-	-	-	-	-	-	-	-	-	-	-	-	-	-	-	-	-	-	-	-	-	-	-	-	-	-	-	-
MK524718.1 Thottea duchartrei voucher K000342376	-	-	-	-	-	-	-	-	-	-	-	-	-	-	-	-	-	-	-	-	-	-	-	-	-	-	-	-	-	-	-	-	-	-	-	-	-	-	-	-	-	-	-	-	-	-	-	-	-
AB205605.1 Thottea macrantha	.	.	.	.	.	.	.	.	.	.	.	.	.	.	.	A	.	.	.	.	.	C	.	.	.	.	.	.	.	.	.	.	.	A	.	.	G	.	.	.	.	.	.	.	.	.	.	.	.
AB205604.1 Thottea borneensis	.	.	.	.	.	.	.	.	.	.	.	.	.	.	.	A	.	.	.	.	.	C	.	.	.	.	.	.	.	.	.	.	.	A	.	.	G	.	.	.	.	.	.	.	.	.	.	.	.
AF197598.1 Thottea tomentosa	.	.	.	.	.	.	.	.	.	.	.	.	.	.	.	C	.	.	.	.	.	.	.	.	.	.	.	.	C	.	.	.	.	.	.	.	.	.	.	.	.	.	.	.	.	C	.	.	.
L14290.1 Asarum canadense chloroplast ribulosebisphosphate carboxylase large subunit (rbcL) gene 3 end	.	.	.	.	.	.	.	.	.	.	.	.	.	.	.	A	.	.	.	.	.	.	.	.	.	.	.	.	.	.	.	.	.	A	.	.	G	.	.	.	.	.	.	.	.	.	.	.	.
JF940919.1 Asarum caudigerum var. cardiophyllum voucher Liuzh0018 ribulose-15-bisphosphate carboxylase/oxygenase large subunit (rbcL) gene partial cds chloroplast	-	-	-	-	-	-	-	-	-	-	-	-	-	-	-	-	-	-	-	-	-	-	-	-	-	-	-	-	-	-	-	-	-	-	-	-	-	-	-	-	-	-	-	-	-	-	-	-	-
JF940941.1 Asarum yunnanense voucher GBOWS1364 ribulose-15-bisphosphate carboxylase/oxygenase large subunit (rbcL) gene partial cds chloroplast	-	-	-	-	-	-	-	-	-	-	-	-	-	-	-	-	-	-	-	-	-	-	-	-	-	-	-	-	-	-	-	-	-	-	-	-	-	-	-	-	-	-	-	-	-	-	-	-	-
JF940939.1 Asarum splendens voucher Liuzh0013 ribulose-15-bisphosphate carboxylase/oxygenase large subunit (rbcL) gene partial cds chloroplast	-	-	-	-	-	-	-	-	-	-	-	-	-	-	-	-	-	-	-	-	-	-	-	-	-	-	-	-	-	-	-	-	-	-	-	-	-	-	-	-	-	-	-	-	-	-	-	-	-
JF940936.1 Asarum pulchellum voucher Liuzh0008 ribulose-15-bisphosphate carboxylase/oxygenase large subunit (rbcL) gene partial cds chloroplast	-	-	-	-	-	-	-	-	-	-	-	-	-	-	-	-	-	-	-	-	-	-	-	-	-	-	-	-	-	-	-	-	-	-	-	-	-	-	-	-	-	-	-	-	-	-	-	-	-
JF940931.1 Asarum maximum voucher Liuzh0078 ribulose-15-bisphosphate carboxylase/oxygenase large subunit (rbcL) gene partial cds chloroplast	-	-	-	-	-	-	-	-	-	-	-	-	-	-	-	-	-	-	-	-	-	-	-	-	-	-	-	-	-	-	-	-	-	-	-	-	-	-	-	-	-	-	-	-	-	-	-	-	-
JF940929.1 Asarum ichangense voucher Liuzh0038 ribulose-15-bisphosphate carboxylase/oxygenase large subunit (rbcL) gene partial cds chloroplast	-	-	-	-	-	-	-	-	-	-	-	-	-	-	-	-	-	-	-	-	-	-	-	-	-	-	-	-	-	-	-	-	-	-	-	-	-	-	-	-	-	-	-	-	-	-	-	-	-
JF940927.1 Asarum himalaicum voucher liuzh0003 ribulose-15-bisphosphate carboxylase/oxygenase large subunit (rbcL) gene partial cds chloroplast	-	-	-	-	-	-	-	-	-	-	-	-	-	-	-	-	-	-	-	-	-	-	-	-	-	-	-	-	-	-	-	-	-	-	-	-	-	-	-	-	-	-	-	-	-	-	-	-	-
JF940925.1 Asarum delavayi voucher Liuzh0006 ribulose-15-bisphosphate carboxylase/oxygenase large subunit (rbcL) gene partial cds chloroplast	-	-	-	-	-	-	-	-	-	-	-	-	-	-	-	-	-	-	-	-	-	-	-	-	-	-	-	-	-	-	-	-	-	-	-	-	-	-	-	-	-	-	-	-	-	-	-	-	-
JF940923.1 Asarum crispulatum voucher Liuzh0035 ribulose-15-bisphosphate carboxylase/oxygenase large subunit (rbcL) gene partial cds chloroplast	-	-	-	-	-	-	-	-	-	-	-	-	-	-	-	-	-	-	-	-	-	-	-	-	-	-	-	-	-	-	-	-	-	-	-	-	-	-	-	-	-	-	-	-	-	-	-	-	-
JF940921.1 Asarum caulescens voucher Liuzh0051 ribulose-15-bisphosphate carboxylase/oxygenase large subunit (rbcL) gene partial cds chloroplast	-	-	-	-	-	-	-	-	-	-	-	-	-	-	-	-	-	-	-	-	-	-	-	-	-	-	-	-	-	-	-	-	-	-	-	-	-	-	-	-	-	-	-	-	-	-	-	-	-
JF940914.1 Asarum caudigerum voucher GBOWS502 ribulose-15-bisphosphate carboxylase/oxygenase large subunit (rbcL) gene partial cds chloroplast	-	-	-	-	-	-	-	-	-	-	-	-	-	-	-	-	-	-	-	-	-	-	-	-	-	-	-	-	-	-	-	-	-	-	-	-	-	-	-	-	-	-	-	-	-	-	-	-	-
LC670221.1 Asarum albomaculatum as56a chloroplast rbcL gene for ribulose-15-bisphosphate carboxylase/oxygenase large subunit partial cds	-	-	-	-	-	-	-	-	-	-	-	-	-	-	-	-	-	-	-	-	-	-	-	-	-	-	-	-	-	-	-	-	-	-	-	-	-	-	-	-	-	-	-	-	-	-	-	-	-
LC670220.1 Asarum yaeyamense as55 chloroplast rbcL gene for ribulose-15-bisphosphate carboxylase/oxygenase large subunit partial cds	-	-	-	-	-	-	-	-	-	-	-	-	-	-	-	-	-	-	-	-	-	-	-	-	-	-	-	-	-	-	-	-	-	-	-	-	-	-	-	-	-	-	-	-	-	-	-	-	-
LC670219.1 Asarum fauriei as53 chloroplast rbcL gene for ribulose-15-bisphosphate carboxylase/oxygenase large subunit partial cds	-	-	-	-	-	-	-	-	-	-	-	-	-	-	-	-	-	-	-	-	-	-	-	-	-	-	-	-	-	-	-	-	-	-	-	-	-	-	-	-	-	-	-	-	-	-	-	-	-
LC670218.1 Asarum ikegamii as52 chloroplast rbcL gene for ribulose-15-bisphosphate carboxylase/oxygenase large subunit partial cds	-	-	-	-	-	-	-	-	-	-	-	-	-	-	-	-	-	-	-	-	-	-	-	-	-	-	-	-	-	-	-	-	-	-	-	-	-	-	-	-	-	-	-	-	-	-	-	-	-
LC670217.1 Asarum takaoi as48 chloroplast rbcL gene for ribulose-15-bisphosphate carboxylase/oxygenase large subunit partial cds	-	-	-	-	-	-	-	-	-	-	-	-	-	-	-	-	-	-	-	-	-	-	-	-	-	-	-	-	-	-	-	-	-	-	-	-	-	-	-	-	-	-	-	-	-	-	-	-	-
LC670216.1 Asarum sakawanum as47 chloroplast rbcL gene for ribulose-15-bisphosphate carboxylase/oxygenase large subunit partial cds	-	-	-	-	-	-	-	-	-	-	-	-	-	-	-	-	-	-	-	-	-	-	-	-	-	-	-	-	-	-	-	-	-	-	-	-	-	-	-	-	-	-	-	-	-	-	-	-	-
LC670214.1 Asarum minamitanianum as45 chloroplast rbcL gene for ribulose-15-bisphosphate carboxylase/oxygenase large subunit partial cds	-	-	-	-	-	-	-	-	-	-	-	-	-	-	-	-	-	-	-	-	-	-	-	-	-	-	-	-	-	-	-	-	-	-	-	-	-	-	-	-	-	-	-	-	-	-	-	-	-
LC670213.1 Asarum kiusianum as36 chloroplast rbcL gene for ribulose-15-bisphosphate carboxylase/oxygenase large subunit partial cds	-	-	-	-	-	-	-	-	-	-	-	-	-	-	-	-	-	-	-	-	-	-	-	-	-	-	-	-	-	-	-	-	-	-	-	-	-	-	-	-	-	-	-	-	-	-	-	-	-
LC670212.1 Asarum crassum as34 chloroplast rbcL gene for ribulose-15-bisphosphate carboxylase/oxygenase large subunit partial cds	-	-	-	-	-	-	-	-	-	-	-	-	-	-	-	-	-	-	-	-	-	-	-	-	-	-	-	-	-	-	-	-	-	-	-	-	-	-	-	-	-	-	-	-	-	-	-	-	-
LC670211.1 Asarum celsum as33 chloroplast rbcL gene for ribulose-15-bisphosphate carboxylase/oxygenase large subunit partial cds	-	-	-	-	-	-	-	-	-	-	-	-	-	-	-	-	-	-	-	-	-	-	-	-	-	-	-	-	-	-	-	-	-	-	-	-	-	-	-	-	-	-	-	-	-	-	-	-	-
LC068564.1 Asarum satsumense chloroplast rbcL gene for ribulose-15-bisphosphate carboxylase/oxygenase large subunit partial cds isolate: as38	-	-	-	-	-	-	-	-	-	-	-	-	-	-	-	-	-	-	-	-	-	-	-	-	-	-	-	-	-	-	-	-	-	-	-	-	-	-	-	-	-	-	-	-	-	-	-	-	-
LC068563.1 Asarum asaroides chloroplast rbcL gene for ribulose-15-bisphosphate carboxylase/oxygenase large subunit partial cds isolate: as37	-	-	-	-	-	-	-	-	-	-	-	-	-	-	-	-	-	-	-	-	-	-	-	-	-	-	-	-	-	-	-	-	-	-	-	-	-	-	-	-	-	-	-	-	-	-	-	-	-
LC068562.1 Asarum kiusianum chloroplast rbcL gene for ribulose-15-bisphosphate carboxylase/oxygenase large subunit partial cds isolate: as36	-	-	-	-	-	-	-	-	-	-	-	-	-	-	-	-	-	-	-	-	-	-	-	-	-	-	-	-	-	-	-	-	-	-	-	-	-	-	-	-	-	-	-	-	-	-	-	-	-
LC068561.1 Asarum kumageanum var. satakeanum chloroplast rbcL gene for ribulose-15-bisphosphate carboxylase/oxygenase large subunit partial cds isolate: as35	-	-	-	-	-	-	-	-	-	-	-	-	-	-	-	-	-	-	-	-	-	-	-	-	-	-	-	-	-	-	-	-	-	-	-	-	-	-	-	-	-	-	-	-	-	-	-	-	-
LC068559.1 Asarum unzen chloroplast rbcL gene for ribulose-15-bisphosphate carboxylase/oxygenase large subunit partial cds isolate: as31	-	-	-	-	-	-	-	-	-	-	-	-	-	-	-	-	-	-	-	-	-	-	-	-	-	-	-	-	-	-	-	-	-	-	-	-	-	-	-	-	-	-	-	-	-	-	-	-	-
LC068555.1 Asarum sieboldii chloroplast rbcL gene for ribulose-15-bisphosphate carboxylase/oxygenase large subunit partial cds isolate: as27Korea	-	-	-	-	-	-	-	-	-	-	-	-	-	-	-	-	-	-	-	-	-	-	-	-	-	-	-	-	-	-	-	-	-	-	-	-	-	-	-	-	-	-	-	-	-	-	-	-	-
LC068549.1 Asarum megacalyx chloroplast rbcL gene for ribulose-15-bisphosphate carboxylase/oxygenase large subunit partial cds isolate: as20	-	-	-	-	-	-	-	-	-	-	-	-	-	-	-	-	-	-	-	-	-	-	-	-	-	-	-	-	-	-	-	-	-	-	-	-	-	-	-	-	-	-	-	-	-	-	-	-	-
LC068547.1 Asarum asperum chloroplast rbcL gene for ribulose-15-bisphosphate carboxylase/oxygenase large subunit partial cds isolate: as18	-	-	-	-	-	-	-	-	-	-	-	-	-	-	-	-	-	-	-	-	-	-	-	-	-	-	-	-	-	-	-	-	-	-	-	-	-	-	-	-	-	-	-	-	-	-	-	-	-
LC068546.1 Asarum tokarense chloroplast rbcL gene for ribulose-15-bisphosphate carboxylase/oxygenase large subunit partial cds isolate: as17	-	-	-	-	-	-	-	-	-	-	-	-	-	-	-	-	-	-	-	-	-	-	-	-	-	-	-	-	-	-	-	-	-	-	-	-	-	-	-	-	-	-	-	-	-	-	-	-	-
LC068545.1 Asarum lutchuense chloroplast rbcL gene for ribulose-15-bisphosphate carboxylase/oxygenase large subunit partial cds isolate: as16b	-	-	-	-	-	-	-	-	-	-	-	-	-	-	-	-	-	-	-	-	-	-	-	-	-	-	-	-	-	-	-	-	-	-	-	-	-	-	-	-	-	-	-	-	-	-	-	-	-
LC068543.1 Asarum trinacriforme chloroplast rbcL gene for ribulose-15-bisphosphate carboxylase/oxygenase large subunit partial cds isolate: as15b	-	-	-	-	-	-	-	-	-	-	-	-	-	-	-	-	-	-	-	-	-	-	-	-	-	-	-	-	-	-	-	-	-	-	-	-	-	-	-	-	-	-	-	-	-	-	-	-	-
LC068541.1 Asarum fudsinoi chloroplast rbcL gene for ribulose-15-bisphosphate carboxylase/oxygenase large subunit partial cds isolate: as14b	-	-	-	-	-	-	-	-	-	-	-	-	-	-	-	-	-	-	-	-	-	-	-	-	-	-	-	-	-	-	-	-	-	-	-	-	-	-	-	-	-	-	-	-	-	-	-	-	-
MG554423.1 Asarum minus voucher BTS1060 chloroplast partial genome	.	.	.	.	.	C	.	.	.	.	.	.	.	.	.	A	.	.	.	.	.	.	.	.	.	.	.	.	.	.	.	.	.	A	.	.	G	.	.	.	.	.	.	.	.	.	.	.	.
MZ440306.1 Asarum pulchellum chloroplast complete genome	.	.	.	.	.	.	.	.	.	.	.	.	.	.	.	A	.	.	.	.	.	.	.	.	.	.	.	.	.	.	.	.	.	A	.	.	G	.	.	.	.	.	.	.	.	.	.	.	.
MW526993.1 Asarum heterotropoides var. mandshuricum chloroplast complete genome	.	.	.	.	.	.	.	.	.	.	.	.	.	.	.	A	.	.	.	.	.	.	.	.	.	.	.	.	.	.	.	.	.	A	.	.	G	.	.	.	.	.	.	.	.	.	.	.	.
NC 058740.1 Asarum maculatum voucher NIBRVP0000640516 2006.4.1. chloroplast complete genome	.	.	.	.	.	.	.	.	.	.	.	.	.	.	.	A	.	.	.	.	.	.	.	.	.	.	.	.	.	.	.	.	.	A	.	.	G	.	.	.	.	.	.	.	.	.	.	.	.
NC 058739.1 Asarum misandrum voucher NIBRVP0000640514 2007.4.1. chloroplast complete genome	.	.	.	.	.	.	.	.	.	.	.	.	.	.	.	A	.	.	.	.	.	.	.	.	.	.	.	.	.	.	.	.	.	A	.	.	G	.	.	.	.	.	.	.	.	.	.	.	.
MN132860.1 Asarum heterotropoides var. seoulense voucher NIBRVP0000640693 2007.5.1. chloroplast complete genome	.	.	.	.	.	.	.	.	.	.	.	.	.	.	.	A	.	.	.	.	.	.	.	.	.	.	.	.	.	.	.	.	.	A	.	.	G	.	.	.	.	.	.	.	.	.	.	.	.
L12664.1 Saruma henryi ribulose 15-bisphosphate carboxylase large subunit (rbcL) gene partial cds chloroplast gene for chloroplast product	.	.	.	.	.	.	.	.	.	.	.	.	.	.	.	A	.	.	.	.	.	.	.	.	.	.	.	.	.	.	.	.	.	A	.	.	G	.	.	.	.	.	.	.	.	.	.	.	.
AB205607.1 Saruma henryi chloroplast rbcL gene for ribulose-15-bisphosphate carboxylase/oxygenase partial cds	.	.	.	.	.	.	.	.	.	.	.	.	.	.	.	A	.	.	.	.	.	.	.	.	.	.	.	.	.	.	.	.	.	A	.	.	G	.	.	.	.	.	.	.	.	.	.	.	.
NC 039933.1 Saruma henryi voucher USDA49482*J chloroplast complete genome	.	.	.	.	.	.	.	.	.	.	.	.	.	.	.	A	.	.	.	.	.	.	.	.	.	.	.	.	.	.	.	.	.	A	.	.	G	.	.	.	.	.	.	.	.	.	.	.	.
MG520100.1 Saruma henryi voucher USDA49482*J chloroplast complete genome	.	.	.	.	.	.	.	.	.	.	.	.	.	.	.	A	.	.	.	.	.	.	.	.	.	.	.	.	.	.	.	.	.	A	.	.	G	.	.	.	.	.	.	.	.	.	.	.	.
AF425710.1 Terminalia chebula clone 442 ribulose-15-bisphosphate carboxylase/oxygenase large subunit (rbcL) gene partial cds chloroplast gene for chloroplast product	.	.	.	.	.	.	.	.	.	.	.	.	.	.	.	A	.	.	.	.	.	.	.	.	.	.	.	.	.	.	.	.	.	A	.	.	G	.	.	.	.	.	.	.	.	.	.	.	.
FJ381812.1 Terminalia chebula ribulose-15-bisphosphate carboxylase/oxygenase large subunit (rbcL) gene partial cds chloroplast	.	.	.	.	.	.	.	.	.	.	.	.	.	.	.	A	.	.	.	.	.	.	.	.	.	.	.	.	.	.	.	.	.	A	.	.	G	.	.	.	.	.	.	.	.	.	.	.	.
NC 047468.1 Terminalia chebula chloroplast complete genome	.	.	.	.	.	.	.	.	.	.	.	.	.	.	.	A	.	.	.	.	.	.	.	.	.	.	.	.	.	.	.	.	.	A	.	.	G	.	.	.	.	.	.	.	.	.	.	.	.
MN736954.1 Terminalia chebula chloroplast complete genome	.	.	.	.	.	.	.	.	.	.	.	.	.	.	.	A	.	.	.	.	.	.	.	.	.	.	.	.	.	.	.	.	.	A	.	.	G	.	.	.	.	.	.	.	.	.	.	.	.
KY988329.1 Terminalia chebula voucher PFC161220-0055 ribulose-15-bisphosphate carboxylase/oxygenase large subunit (rbcL) gene partial cds chloroplast	-	-	-	-	-	-	-	-	-	-	-	-	-	-	-	-	-	-	-	-	-	-	-	-	-	-	-	-	-	-	-	-	-	-	-	-	-	-	-	-	-	-	-	-	-	-	-	-	-
MT120769.1 Glycyrrhiza glabra voucher TASH:G.Kinzikayeva et al. 6427 chloroplast complete genome	.	.	.	C	.	C	.	.	.	.	.	.	.	.	.	A	.	.	.	.	.	.	.	.	.	.	.	.	.	.	.	.	.	T	.	.	.	.	.	T	.	.	.	.	.	.	.	.	.
MT120771.1 Glycyrrhiza glabra voucher LERUS :B.Vasyukov et al. s.n. chloroplast complete genome	.	.	.	C	.	C	.	.	.	.	.	.	.	.	.	A	.	.	.	.	.	.	.	.	.	.	.	.	.	.	.	.	.	T	.	.	.	.	.	T	.	.	.	.	.	.	.	.	.
NC 046879.1 Cuminum cyminum chloroplast complete genome	.	.	.	.	.	.	.	.	.	.	.	.	.	.	.	A	.	.	.	.	.	.	.	.	T	.	.	.	.	.	.	.	.	A	.	.	G	.	.	.	.	.	.	.	.	.	.	.	.
MT120766.1 Glycyrrhiza glabra voucher MO:Kurbanov 2054 chloroplast complete genome	.	.	.	C	.	C	.	.	.	.	.	.	.	.	.	A	.	.	.	.	.	.	.	.	.	.	.	.	.	.	.	.	.	T	.	.	.	.	.	T	.	.	.	.	.	.	.	.	.
MN901636.1 Cuminum cyminum chloroplast complete genome	.	.	.	.	.	.	.	.	.	.	.	.	.	.	.	A	.	.	.	.	.	.	.	.	T	.	.	.	.	.	.	.	.	A	.	.	G	.	.	.	.	.	.	.	.	.	.	.	.
MG946939.1 Cuminum cyminum ribulose-15-bisphosphate carboxylase/oxygenase large subunit gene partial cds chloroplast	.	.	.	.	.	.	.	.	.	.	.	.	.	.	.	A	.	.	.	.	.	.	.	.	T	.	.	.	.	.	.	.	.	A	.	.	G	.	.	.	.	.	.	.	.	.	.	.	.
KR002656.1 Coriandrum sativum chloroplast complete genome	.	.	.	.	.	.	.	.	.	.	.	.	.	.	.	A	.	.	.	.	.	.	.	.	T	.	.	.	.	.	.	.	.	A	.	.	G	.	.	.	.	.	.	.	.	.	.	.	.
MG946829.1 Coriandrum sativum ribulose-15-bisphosphate carboxylase/oxygenase large subunit gene partial cds chloroplast	.	.	.	.	.	.	.	.	.	.	.	.	.	.	.	A	.	.	.	.	.	.	.	.	T	.	.	.	.	.	.	.	.	A	.	.	G	.	.	.	.	.	.	.	.	.	.	.	.
JQ933290.1 Cuminum cyminum voucher L.H. Rechinger 51696 (E) ribulose-15-bisphosphate carboxylase/oxygenase large subunit (rbcL) gene partial cds plastid	.	.	.	.	.	.	.	.	.	.	.	.	.	.	.	A	.	.	.	.	.	.	.	.	T	.	.	.	.	.	.	.	.	A	.	.	G	.	.	.	.	.	.	.	.	.	.	.	.
AY765269.1 Phyllanthus emblica ribulose-15-bisphosphate carboxylase/oxygenase large subunit (rbcL) gene partial cds chloroplast	.	.	.	.	.	C	.	.	.	.	.	.	.	.	.	C	.	.	.	.	.	.	.	.	.	.	.	.	.	.	.	.	.	A	.	.	G	.	.	.	.	.	.	.	.	C	.	.	.
NC 047477.1 Phyllanthus emblica chloroplast complete genome	.	.	.	.	.	C	.	.	.	.	.	.	.	.	.	C	.	.	.	.	.	.	.	.	.	.	.	.	.	.	.	.	.	A	.	.	G	.	.	.	.	.	.	.	.	C	.	.	.
KY988320.1 Phyllanthus emblica voucher PFC161216-0044 ribulose-15-bisphosphate carboxylase/oxygenase large subunit (rbcL) gene partial cds chloroplast	-	-	-	-	-	-	-	-	-	-	-	-	-	-	-	-	-	-	-	-	-	-	-	-	-	-	-	-	-	-	-	-	-	-	-	-	-	-	-	-	-	-	-	-	-	-	-	-	-
MN711725.1 Phyllanthus emblica chloroplast complete genome	.	.	.	.	.	C	.	.	.	.	.	.	.	.	.	C	.	.	.	.	.	.	.	.	.	.	.	.	.	.	.	.	.	A	.	.	G	.	.	.	.	.	.	.	.	C	.	.	.
MN125633.1 Phyllanthus emblica ribulose-15-bisphosphate carboxylase/oxygenase large subunit (rbcL) gene partial cds chloroplast	-	-	-	-	-	-	-	-	-	-	-	-	-	-	-	-	-	-	-	-	-	-	-	-	-	-	-	-	-	-	-	-	-	-	-	-	-	-	-	-	-	-	-	-	-	-	-	-	-
FJ381808.1 Terminalia bellirica ribulose-15-bisphosphate carboxylase/oxygenase large subunit (rbcL) gene partial cds chloroplast	.	.	.	.	.	.	.	.	.	.	.	.	.	.	.	A	.	.	.	.	.	.	.	.	.	.	.	.	.	.	.	.	.	A	.	.	G	.	.	.	.	.	.	.	.	.	.	.	.
LC107029.1 Terminalia bellirica chloroplast rbcL gene for ribulose-15-bisphosphate carboxylase/oxygenase large subunit partial cds specimen voucher: KANA:C130911511TCH	-	-	-	-	-	-	-	-	-	-	-	-	-	-	-	-	-	-	-	-	-	-	-	-	-	-	-	-	-	-	-	-	-	-	-	-	-	-	-	-	-	-	-	-	-	-	-	-	-
LC438868.1 Terminalia bellirica chloroplast gene for ribulose-15-bisphosphate carboxylase/oxygenase large subunit partial cds isolate: CHULA-018	-	-	-	-	-	-	-	-	-	-	-	-	-	-	-	-	-	-	-	-	-	-	-	-	-	-	-	-	-	-	-	-	-	-	-	-	-	-	-	-	-	-	-	-	-	-	-	-	-
NC 036935.1 Amomum krervanh chloroplast complete genome	A	.	.	.	.	.	.	.	.	.	.	.	.	.	.	A	.	.	.	.	.	.	.	.	.	.	.	.	.	.	.	.	.	A	.	.	T	.	.	.	.	.	.	.	.	.	.	.	.
MN931250.1 Wurfbainia villosa chloroplast complete genome	A	.	.	.	.	.	.	.	.	.	.	.	.	.	.	A	.	.	.	.	.	.	.	.	.	.	.	.	.	.	.	.	.	A	.	.	T	.	.	.	.	.	.	.	.	.	.	.	.
MK889505.1 Wurfbainia longiligularis chloroplast complete genome	A	.	.	.	.	.	.	.	.	.	.	.	.	.	.	A	.	.	.	.	.	.	.	.	.	.	.	.	.	.	.	.	.	A	.	.	T	.	.	.	.	.	.	.	.	.	.	.	.
NC 036992.1 Amomum compactum chloroplast complete genome	A	.	.	.	.	.	.	.	.	.	.	.	.	.	.	A	.	.	.	.	.	.	.	.	.	.	.	.	.	.	.	.	.	A	.	.	T	.	.	.	.	.	.	.	.	.	.	.	.
MW145134.1 Wurfbainia neoaurantiaca voucher Y20180726015 chloroplast complete genome	A	.	.	.	.	.	.	.	.	.	.	.	.	.	.	A	.	.	.	.	.	.	.	.	.	.	.	.	.	.	.	.	.	A	.	.	T	.	.	.	.	.	.	.	.	.	.	.	.
FJ026474.1 Cissampelos pareira ribulose-15-bisphosphate carboxylase/oxygenase large subunit (rbcL) gene partial cds chloroplast	A	.	.	.	.	.	C	.	.	.	.	.	T	.	.	A	.	.	.	.	.	.	.	.	.	.	.	.	.	.	.	.	.	.	.	.	.	.	.	.	.	.	.	.	.	.	.	.	G
KJ594156.1 Cissampelos pareira voucher DB2202 ribulose-15-bisphosphate carboxylase/oxygenase large subunit (rbcL) gene partial cds chloroplast	-	-	-	-	-	-	-	-	-	-	-	-	-	-	-	-	-	-	-	-	-	-	-	-	-	-	-	-	-	-	-	-	-	-	-	-	-	-	-	-	-	-	-	-	-	-	-	-	-
MN216838.1 Cissampelos sp. MP 778 ribulose-15-bisphosphate carboxylase/oxygenase large subunit (rbcL) gene partial cds chloroplast	-	-	-	-	-	-	-	-	-	-	-	-	-	-	-	-	-	-	-	-	-	-	-	-	-	-	-	-	-	-	-	-	-	-	-	-	-	-	-	-	-	-	-	-	-	-	-	-	-
FJ026475.1 Cissampelos tropaeolifolia ribulose-15-bisphosphate carboxylase/oxygenase large subunit (rbcL) gene partial cds chloroplast	A	.	.	.	.	.	C	.	.	.	.	.	T	.	.	A	.	.	.	.	.	.	.	.	.	.	.	.	.	.	.	.	.	.	.	.	.	.	.	.	.	.	.	.	.	.	.	.	G
GQ870669.3 Syzygium cumini chloroplast complete genome(2)	.	.	.	.	.	.	.	.	.	.	.	.	.	.	.	A	.	.	.	.	.	.	.	.	.	.	.	.	.	.	.	.	.	A	.	.	G	.	.	.	.	.	.	.	.	.	.	.	.
MN095412.1 Syzygium cumini plastid complete genome	.	.	.	.	.	.	.	.	.	.	.	.	.	.	.	A	.	.	.	.	.	.	.	.	.	.	.	.	.	.	.	.	.	A	.	.	G	.	.	.	.	.	.	.	.	.	.	.	.
NC 053907.1 Syzygium nervosum chloroplast complete genome	.	.	.	.	.	C	.	.	.	.	.	.	.	.	.	A	.	.	.	.	.	.	.	.	.	.	.	.	.	.	.	.	.	A	.	.	G	.	.	.	.	.	.	.	.	.	.	.	.
KY498684.1 Cladogynos orientalis voucher Tyh 11293 (HITBC) ribulose-15-bisphosphate carboxylase/oxygenase large subunit (rbcL) gene partial cds chloroplast	A	.	.	.	.	C	.	.	.	.	.	.	.	.	.	A	.	.	.	.	.	.	.	.	.	.	.	.	.	.	.	.	.	T	.	.	G	.	.	.	.	.	.	.	.	.	.	.	.
MN366835.1 Mansonia altissima voucher IDRCG048-13 BRLU NB0594 ribulose-15-bisphosphate carboxylase/oxygenase large subunit (rbcL) gene partial cds chloroplast	-	-	-	-	-	-	-	-	-	-	-	-	-	-	-	-	-	-	-	-	-	-	-	-	-	-	-	-	-	-	-	-	-	-	-	-	-	-	-	-	-	-	-	-	-	-	-	-	-
KY365710.1 Tinospora crispa voucher Chen ZD s.n. (PE) ribulose-15-bisphosphate carboxylase/oxygenase large subunit (rbcL) gene partial cds chloroplast	A	.	.	.	.	.	C	.	.	.	.	.	T	.	.	A	.	.	.	.	.	.	.	.	.	.	.	.	.	.	.	.	.	.	.	.	.	.	.	.	.	.	.	.	.	C	.	.	G
KX527558.1 Tinospora crispa voucher WW Chen ZD s. n. ribulose-15-bisphosphate carboxylase/oxygenase large subunit (rbcL) gene partial cds chloroplast	A	.	.	.	.	.	C	.	.	.	.	.	T	.	.	A	.	.	.	.	.	.	.	.	.	.	.	.	.	.	.	.	.	.	.	.	.	.	.	.	.	.	.	.	.	C	.	.	G
MN727386.1 Tinospora sinensis chloroplast complete genome	A	.	.	.	.	.	C	.	.	.	.	.	T	.	.	A	.	.	.	.	.	.	.	.	.	.	.	.	.	.	.	.	.	.	.	.	.	.	.	.	.	.	.	.	.	C	.	.	G
NC 042153.1 Tinospora cordifolia voucher SUPG015 chloroplast complete genome	A	.	.	.	.	.	C	.	.	.	.	.	T	.	.	A	.	.	.	.	.	.	.	.	.	.	.	.	.	.	.	.	.	.	.	.	.	.	.	.	.	.	.	.	.	C	.	.	G
U26330.2 Osbeckia stellata ribulose-15-bisphosphate carboxylase oxygenase large subunit (rbcL) gene partial cds chloroplast gene for chloroplast product	.	.	.	.	.	.	.	.	.	.	.	.	.	.	.	A	.	.	.	.	.	.	.	.	.	.	.	.	.	.	.	.	.	.	.	.	.	.	.	.	.	.	.	.	.	.	.	.	.
NC 046486.1 Osbeckia stellata chloroplast complete genome	.	.	.	.	.	.	.	.	.	.	.	.	.	.	.	A	.	.	.	.	.	.	.	.	.	.	.	.	.	.	.	.	.	.	.	.	.	.	.	.	.	.	.	.	.	.	.	.	.
MK331713.1 Osbeckia stellata chloroplast complete genome	.	.	.	.	.	.	.	.	.	.	.	.	.	.	.	A	.	.	.	.	.	.	.	.	.	.	.	.	.	.	.	.	.	.	.	.	.	.	.	.	.	.	.	.	.	.	.	.	.
MG266206.1 Rauvolfia serpentina voucher CMPR8780 ribulose-15-bisphosphate carboxylase/oxygenase large subunit (rbcL) gene partial cds chloroplast	-	-	-	-	-	-	-	-	-	-	-	-	-	-	-	-	-	-	-	-	-	-	-	-	-	-	-	-	-	-	-	-	-	-	-	-	-	-	-	-	-	-	-	-	-	-	-	-	-
MG946861.1 Rauvolfia serpentina ribulose-15-bisphosphate carboxylase/oxygenase large subunit gene partial cds chloroplast	.	.	.	.	.	.	.	.	.	.	.	.	.	.	.	A	.	.	.	.	.	.	.	.	.	.	.	.	.	.	.	.	.	A	.	.	G	.	.	.	.	.	.	.	.	.	.	.	.
NC 047244.1 Rauvolfia serpentina chloroplast complete genome	.	.	.	.	.	.	.	.	.	.	.	.	.	.	.	A	.	.	.	.	.	.	.	.	.	.	.	.	.	.	.	.	.	A	.	.	G	.	.	.	.	.	.	.	.	.	.	.	.
MN480804.1 Rauvolfia verticillata voucher IBSC:W.N. Chen 2019001 plastid complete genome	.	.	.	.	.	.	.	.	.	.	.	.	.	.	.	A	.	.	.	.	.	.	.	.	.	.	.	.	.	.	.	.	.	A	.	.	G	.	.	.	.	.	.	.	.	.	.	.	.
NC 042161.1 Diospyros maclurei chloroplast complete genome	A	.	.	.	.	.	.	.	.	.	.	.	.	A	.	A	.	.	.	.	.	.	.	.	.	.	.	T	.	.	.	.	.	A	.	.	G	.	.	.	.	.	.	.	.	.	.	.	.
NC 042160.1 Diospyros hainanensis chloroplast complete genome	A	.	.	.	.	.	.	.	.	.	.	.	.	.	.	A	.	.	.	.	.	.	.	.	.	.	.	T	.	.	.	.	.	A	.	.	G	.	.	.	.	.	.	.	.	.	.	.	.
MH778101.1 Diospyros maclurei chloroplast complete genome	A	.	.	.	.	.	.	.	.	.	.	.	.	A	.	A	.	.	.	.	.	.	.	.	.	.	.	T	.	.	.	.	.	A	.	.	G	.	.	.	.	.	.	.	.	.	.	.	.
MN366758.1 Shirakiopsis aubrevillei voucher FHO-CX65 ribulose-15-bisphosphate carboxylase/oxygenase large subunit (rbcL) gene partial cds chloroplast	-	-	-	-	-	-	-	-	-	-	-	-	-	-	-	-	-	-	-	-	-	-	-	-	-	-	-	-	-	-	-	-	-	-	-	-	-	-	-	-	-	-	-	-	-	-	-	-	-
NC 053327.1 Syzygium cumini chloroplast complete genome(2)	.	.	.	.	.	.	.	.	.	.	.	.	.	.	.	A	.	.	.	.	.	.	.	.	.	.	.	.	.	.	.	.	.	A	.	.	G	.	.	.	.	.	.	.	.	.	.	.	.
GQ870669.3 Syzygium cumini chloroplast complete genome	.	.	.	.	.	.	.	.	.	.	.	.	.	.	.	A	.	.	.	.	.	.	.	.	.	.	.	.	.	.	.	.	.	A	.	.	G	.	.	.	.	.	.	.	.	.	.	.	.
NC 053327.1 Syzygium cumini chloroplast complete genome	.	.	.	.	.	.	.	.	.	.	.	.	.	.	.	A	.	.	.	.	.	.	.	.	.	.	.	.	.	.	.	.	.	A	.	.	G	.	.	.	.	.	.	.	.	.	.	.	.
MT700494.1 Syzygium cumini chloroplast complete genome	.	.	.	.	.	.	.	.	.	.	.	.	.	.	.	A	.	.	.	.	.	.	.	.	.	.	.	.	.	.	.	.	.	A	.	.	G	.	.	.	.	.	.	.	.	.	.	.	.
NC 048461.1 Alpinia katsumadae chloroplast complete genome	A	.	.	.	.	.	.	.	.	.	.	.	.	.	.	A	.	.	.	.	.	.	.	.	.	.	.	.	.	.	.	.	.	A	.	.	T	.	.	.	.	.	.	.	.	.	.	.	.
MK262729.1 Alpinia oxyphylla chloroplast complete genome	A	.	.	.	.	.	.	.	.	.	.	.	.	.	.	A	.	.	.	.	.	.	.	.	.	.	.	.	.	.	.	.	.	A	.	.	T	.	.	.	.	.	.	.	.	.	.	.	.
MK262728.1 Alpinia katsumadae chloroplast complete genome	A	.	.	.	.	.	.	.	.	.	.	.	.	.	.	A	.	.	.	.	.	.	.	.	.	.	.	.	.	.	.	.	.	A	.	.	T	.	.	.	.	.	.	.	.	.	.	.	.
NC 048994.1 Aglaia odorata chloroplast complete genome	.	.	.	.	.	C	.	.	.	.	.	.	.	.	.	A	.	.	.	.	.	.	.	.	.	.	.	.	.	.	.	.	.	A	.	.	T	.	.	.	.	.	.	.	.	C	.	.	.
MN106246.1 Aglaia odorata chloroplast complete genome	.	.	.	.	.	C	.	.	.	.	.	.	.	.	.	A	.	.	.	.	.	.	.	.	.	.	.	.	.	.	.	.	.	A	.	.	T	.	.	.	.	.	.	.	.	C	.	.	.
MH332433.1 Aglaia tomentosa voucher gp-348 ribulose-15-bisphosphate carboxylase/oxygenase large subunit (rbcL) gene partial cds chloroplast	-	-	-	-	-	-	-	-	-	-	-	-	-	-	-	-	-	-	-	-	-	-	-	-	-	-	-	-	-	-	-	-	-	-	-	-	-	-	-	-	-	-	-	-	-	-	-	-	-
	880	881	882	883	884	885	886	887	888	889	890	891	892	893	894	895	896	897	898	899	900	901	902	903	904	905	906	907	908	909	910	911	912	913	914	915	916	917	918	919	920	921	922	923	924	925	926	927	928
KP903720.1 Aristolochia anguicida voucher MUS-5405 ribulose-15-bisphosphate carboxylase/oxygenase large subunit (rbcL) gene complete cds chloroplast	C	A	T	C	G	C	G	C	A	A	T	G	C	A	T	G	C	A	G	T	T	A	T	T	G	A	T	A	G	A	C	A	G	A	A	G	A	A	T	C	A	T	G	G	T	A	T	G	C
KP998764.1 Aristolochia gigantea voucher MUS-5393 ribulose-15-bisphosphate carboxylase/oxygenase large subunit (rbcL) gene complete cds chloroplast	.	.	.	.	.	.	.	.	.	.	.	.	.	.	.	.	.	.	.	.	.	.	.	.	.	.	.	.	.	.	.	.	.	.	.	.	.	.	.	.	.	.	.	.	.	.	.	.	.
KP998765.1 Aristolochia grandiflora voucher MUS-5391 ribulose-15-bisphosphate carboxylase/oxygenase large subunit (rbcL) gene complete cds chloroplast	.	.	C	.	.	.	.	.	.	.	.	.	.	.	.	.	.	.	.	.	.	.	.	.	.	.	.	.	.	.	.	.	.	.	.	.	.	.	.	.	.	.	.	.	.	.	.	.	.
KP998766.1 Aristolochia kerrii voucher MUS-5413 ribulose-15-bisphosphate carboxylase/oxygenase large subunit (rbcL) gene complete cds chloroplast	.	.	.	.	.	.	.	.	.	.	.	.	.	.	.	.	.	.	.	.	.	.	.	.	.	.	.	.	.	.	.	.	A	.	.	.	.	.	.	.	.	.	.	.	.	.	.	.	.
KP998767.1 Aristolochia littoralis voucher MUS-5404 ribulose-15-bisphosphate carboxylase/oxygenase large subunit (rbcL) gene complete cds chloroplast	.	.	.	.	.	.	.	.	.	.	.	.	.	.	.	.	.	.	.	.	.	.	.	.	.	.	.	.	.	.	.	.	.	.	.	.	.	.	.	.	.	.	.	.	.	.	.	.	.
KP998768.1 Aristolochia pierrei voucher MUS-5409 ribulose-15-bisphosphate carboxylase/oxygenase large subunit (rbcL) gene complete cds chloroplast	.	.	.	.	.	.	.	.	.	.	.	.	.	.	.	.	.	.	.	.	.	.	.	.	.	.	.	.	.	.	.	.	.	.	.	.	.	.	.	.	.	.	.	.	.	.	.	.	.
KP998768.1 Aristolochia pierrei voucher MUS-5409 ribulose-15-bisphosphate carboxylase/oxygenase large subunit (rbcL) gene complete cds chloroplast(2)	.	.	.	.	.	.	.	.	.	.	.	.	.	.	.	.	.	.	.	.	.	.	.	.	.	.	.	.	.	.	.	.	.	.	.	.	.	.	.	.	.	.	.	.	.	.	.	.	.
KP998769.1 Aristolochia pothieri voucher MUS-5374 ribulose-15-bisphosphate carboxylase/oxygenase large subunit (rbcL) gene complete cds chloroplast	.	.	C	.	.	.	.	.	.	.	.	.	.	.	.	.	.	.	.	.	.	.	.	.	.	.	.	.	.	.	.	.	.	.	.	.	.	.	.	.	.	.	.	.	.	.	.	.	.
KP998770.1 Aristolochia ringens voucher MUS-5375 ribulose-15-bisphosphate carboxylase/oxygenase large subunit (rbcL) gene complete cds chloroplast	.	.	.	.	.	.	.	.	.	.	.	.	.	.	.	.	.	.	.	.	.	.	.	.	.	.	.	.	.	.	.	.	.	.	.	.	.	.	.	.	.	.	.	.	.	.	.	.	.
KP998771.1 Aristolochia sp. MUS-5399 ribulose-15-bisphosphate carboxylase/oxygenase large subunit (rbcL) gene complete cds chloroplast	.	.	.	.	.	.	.	.	.	.	.	.	.	.	.	.	.	.	.	.	.	.	.	.	.	.	.	.	.	.	.	.	.	.	.	.	.	.	.	.	.	.	.	.	.	.	.	.	.
KP998772.1 Aristolochia tagala voucher MUS-5400 ribulose-15-bisphosphate carboxylase/oxygenase large subunit (rbcL) gene complete cds chloroplast	.	.	.	.	.	.	.	.	.	.	.	.	.	.	.	.	.	.	.	.	.	.	.	.	.	.	.	.	.	.	.	.	.	.	.	.	.	.	.	.	.	.	.	.	.	.	.	.	.
KP998773.1 Aristolochia tentaculata voucher MUS-5398 ribulose-15-bisphosphate carboxylase/oxygenase large subunit (rbcL) gene complete cds chloroplast	.	.	.	.	.	.	.	.	.	.	.	.	.	.	.	.	.	.	.	.	.	.	.	.	.	.	.	.	.	.	.	.	.	.	.	.	.	.	.	.	.	.	.	.	.	.	.	.	.
SS-A0715 Aristolochia acuminata	.	.	.	.	.	.	.	.	.	.	.	.	.	.	.	.	.	.	.	.	.	.	.	.	.	.	.	.	.	.	.	.	.	.	.	.	.	.	.	.	.	.	.	.	.	.	.	.	.
SS-A0716 Aristolochia pierrei	.	.	.	.	.	.	.	.	.	.	.	.	.	.	.	.	.	.	.	.	.	.	.	.	.	.	.	.	.	.	.	.	.	.	.	.	.	.	.	.	.	.	.	.	.	.	.	.	.
SS-A0717 Aristolochia pothieri	.	.	C	.	.	.	.	.	.	.	.	.	.	.	.	.	.	.	.	.	.	.	.	.	.	.	.	.	.	.	.	.	.	.	.	.	.	.	.	.	.	.	.	.	.	.	.	.	.
SS-A0718 Aristolochia gigantea	.	.	.	.	.	.	.	.	.	.	.	.	.	.	.	.	.	.	.	.	.	.	.	.	.	.	.	.	.	.	.	.	.	.	.	.	.	.	.	.	.	.	.	.	.	.	.	.	.
SS-A0719 Aristolochia grandiflora	.	.	C	.	.	.	.	.	.	.	.	.	.	.	.	.	.	.	.	.	.	.	.	.	.	.	.	.	.	.	.	.	.	.	.	.	.	.	.	.	.	.	.	.	.	.	.	.	.
SS-A0720 Aristolochia kerrii	.	.	.	.	.	.	.	.	.	.	.	.	.	.	.	.	.	.	.	.	.	.	.	.	.	.	.	.	.	.	.	.	A	.	.	.	.	.	.	.	.	.	.	.	.	.	.	.	.
SS-A0721 Aristolochia littoralis	.	.	.	.	.	.	.	.	.	.	.	.	.	.	.	.	.	.	.	.	.	.	.	.	.	.	.	.	.	.	.	.	.	.	.	.	.	.	.	.	.	.	.	.	.	.	.	.	.
SS-A0722 Aristolochia ringens	.	.	.	.	.	.	.	.	.	.	.	.	.	.	.	.	.	.	.	.	.	.	.	.	.	.	.	.	.	.	.	.	.	.	.	.	.	.	.	.	.	.	.	.	.	.	.	.	.
SS-A0723 Aristolochia tentaculata	.	.	.	.	.	.	.	.	.	.	.	.	.	.	.	.	.	.	.	.	.	.	.	.	.	.	.	.	.	.	.	.	.	.	.	.	.	.	.	.	.	.	.	.	.	.	.	.	.
MG934793.1 Thottea cf. tricornis KR2085	-	-	-	-	-	-	-	-	-	-	-	-	-	-	-	-	-	-	-	-	-	-	-	-	-	-	-	-	-	-	-	-	-	-	-	-	-	-	-	-	-	-	-	-	-	-	-	-	-
MG934791.1 Thottea piperiformis voucher KR2059	-	-	-	-	-	-	-	-	-	-	-	-	-	-	-	-	-	-	-	-	-	-	-	-	-	-	-	-	-	-	-	-	-	-	-	-	-	-	-	-	-	-	-	-	-	-	-	-	-
MG934790.1 Thottea cf. grandiflora KR2060	-	-	-	-	-	-	-	-	-	-	-	-	-	-	-	-	-	-	-	-	-	-	-	-	-	-	-	-	-	-	-	-	-	-	-	-	-	-	-	-	-	-	-	-	-	-	-	-	-
MK524718.1 Thottea duchartrei voucher K000342376	-	-	-	-	-	-	-	-	-	-	-	-	-	-	-	-	-	-	-	-	-	-	-	-	-	-	-	-	-	-	-	-	-	-	-	-	-	-	-	-	-	-	-	-	-	-	-	-	-
AB205605.1 Thottea macrantha	.	.	.	.	.	T	.	.	.	.	.	.	.	.	.	.	.	.	.	.	.	.	.	.	.	.	.	.	.	.	.	.	.	.	.	.	.	.	.	.	.	.	.	.	.	.	.	.	.
AB205604.1 Thottea borneensis	.	.	.	.	.	T	.	.	.	.	.	.	.	.	.	.	.	.	.	.	.	.	.	.	.	.	.	.	.	.	.	.	.	.	.	.	.	.	.	.	.	.	.	.	.	.	.	.	.
AF197598.1 Thottea tomentosa	.	.	.	.	.	.	.	.	.	.	.	.	.	.	.	.	.	.	.	.	.	.	.	.	.	.	.	.	.	.	.	.	.	.	.	.	.	.	.	.	.	.	.	.	.	.	.	.	.
L14290.1 Asarum canadense chloroplast ribulosebisphosphate carboxylase large subunit (rbcL) gene 3 end	.	.	.	.	.	T	.	.	.	.	.	.	.	.	.	.	.	.	.	.	.	.	.	.	.	.	.	.	.	.	.	.	.	.	.	.	.	.	.	.	.	.	.	.	.	.	.	A	.
JF940919.1 Asarum caudigerum var. cardiophyllum voucher Liuzh0018 ribulose-15-bisphosphate carboxylase/oxygenase large subunit (rbcL) gene partial cds chloroplast	-	-	-	-	-	-	-	-	-	-	-	-	-	-	-	-	-	-	-	-	-	-	-	-	-	-	-	-	-	-	-	-	-	-	-	-	-	-	-	-	-	-	-	-	-	-	-	-	-
JF940941.1 Asarum yunnanense voucher GBOWS1364 ribulose-15-bisphosphate carboxylase/oxygenase large subunit (rbcL) gene partial cds chloroplast	-	-	-	-	-	-	-	-	-	-	-	-	-	-	-	-	-	-	-	-	-	-	-	-	-	-	-	-	-	-	-	-	-	-	-	-	-	-	-	-	-	-	-	-	-	-	-	-	-
JF940939.1 Asarum splendens voucher Liuzh0013 ribulose-15-bisphosphate carboxylase/oxygenase large subunit (rbcL) gene partial cds chloroplast	-	-	-	-	-	-	-	-	-	-	-	-	-	-	-	-	-	-	-	-	-	-	-	-	-	-	-	-	-	-	-	-	-	-	-	-	-	-	-	-	-	-	-	-	-	-	-	-	-
JF940936.1 Asarum pulchellum voucher Liuzh0008 ribulose-15-bisphosphate carboxylase/oxygenase large subunit (rbcL) gene partial cds chloroplast	-	-	-	-	-	-	-	-	-	-	-	-	-	-	-	-	-	-	-	-	-	-	-	-	-	-	-	-	-	-	-	-	-	-	-	-	-	-	-	-	-	-	-	-	-	-	-	-	-
JF940931.1 Asarum maximum voucher Liuzh0078 ribulose-15-bisphosphate carboxylase/oxygenase large subunit (rbcL) gene partial cds chloroplast	-	-	-	-	-	-	-	-	-	-	-	-	-	-	-	-	-	-	-	-	-	-	-	-	-	-	-	-	-	-	-	-	-	-	-	-	-	-	-	-	-	-	-	-	-	-	-	-	-
JF940929.1 Asarum ichangense voucher Liuzh0038 ribulose-15-bisphosphate carboxylase/oxygenase large subunit (rbcL) gene partial cds chloroplast	-	-	-	-	-	-	-	-	-	-	-	-	-	-	-	-	-	-	-	-	-	-	-	-	-	-	-	-	-	-	-	-	-	-	-	-	-	-	-	-	-	-	-	-	-	-	-	-	-
JF940927.1 Asarum himalaicum voucher liuzh0003 ribulose-15-bisphosphate carboxylase/oxygenase large subunit (rbcL) gene partial cds chloroplast	-	-	-	-	-	-	-	-	-	-	-	-	-	-	-	-	-	-	-	-	-	-	-	-	-	-	-	-	-	-	-	-	-	-	-	-	-	-	-	-	-	-	-	-	-	-	-	-	-
JF940925.1 Asarum delavayi voucher Liuzh0006 ribulose-15-bisphosphate carboxylase/oxygenase large subunit (rbcL) gene partial cds chloroplast	-	-	-	-	-	-	-	-	-	-	-	-	-	-	-	-	-	-	-	-	-	-	-	-	-	-	-	-	-	-	-	-	-	-	-	-	-	-	-	-	-	-	-	-	-	-	-	-	-
JF940923.1 Asarum crispulatum voucher Liuzh0035 ribulose-15-bisphosphate carboxylase/oxygenase large subunit (rbcL) gene partial cds chloroplast	-	-	-	-	-	-	-	-	-	-	-	-	-	-	-	-	-	-	-	-	-	-	-	-	-	-	-	-	-	-	-	-	-	-	-	-	-	-	-	-	-	-	-	-	-	-	-	-	-
JF940921.1 Asarum caulescens voucher Liuzh0051 ribulose-15-bisphosphate carboxylase/oxygenase large subunit (rbcL) gene partial cds chloroplast	-	-	-	-	-	-	-	-	-	-	-	-	-	-	-	-	-	-	-	-	-	-	-	-	-	-	-	-	-	-	-	-	-	-	-	-	-	-	-	-	-	-	-	-	-	-	-	-	-
JF940914.1 Asarum caudigerum voucher GBOWS502 ribulose-15-bisphosphate carboxylase/oxygenase large subunit (rbcL) gene partial cds chloroplast	-	-	-	-	-	-	-	-	-	-	-	-	-	-	-	-	-	-	-	-	-	-	-	-	-	-	-	-	-	-	-	-	-	-	-	-	-	-	-	-	-	-	-	-	-	-	-	-	-
LC670221.1 Asarum albomaculatum as56a chloroplast rbcL gene for ribulose-15-bisphosphate carboxylase/oxygenase large subunit partial cds	-	-	-	-	-	-	-	-	-	-	-	-	-	-	-	-	-	-	-	-	-	-	-	-	-	-	-	-	-	-	-	-	-	-	-	-	-	-	-	-	-	-	-	-	-	-	-	-	-
LC670220.1 Asarum yaeyamense as55 chloroplast rbcL gene for ribulose-15-bisphosphate carboxylase/oxygenase large subunit partial cds	-	-	-	-	-	-	-	-	-	-	-	-	-	-	-	-	-	-	-	-	-	-	-	-	-	-	-	-	-	-	-	-	-	-	-	-	-	-	-	-	-	-	-	-	-	-	-	-	-
LC670219.1 Asarum fauriei as53 chloroplast rbcL gene for ribulose-15-bisphosphate carboxylase/oxygenase large subunit partial cds	-	-	-	-	-	-	-	-	-	-	-	-	-	-	-	-	-	-	-	-	-	-	-	-	-	-	-	-	-	-	-	-	-	-	-	-	-	-	-	-	-	-	-	-	-	-	-	-	-
LC670218.1 Asarum ikegamii as52 chloroplast rbcL gene for ribulose-15-bisphosphate carboxylase/oxygenase large subunit partial cds	-	-	-	-	-	-	-	-	-	-	-	-	-	-	-	-	-	-	-	-	-	-	-	-	-	-	-	-	-	-	-	-	-	-	-	-	-	-	-	-	-	-	-	-	-	-	-	-	-
LC670217.1 Asarum takaoi as48 chloroplast rbcL gene for ribulose-15-bisphosphate carboxylase/oxygenase large subunit partial cds	-	-	-	-	-	-	-	-	-	-	-	-	-	-	-	-	-	-	-	-	-	-	-	-	-	-	-	-	-	-	-	-	-	-	-	-	-	-	-	-	-	-	-	-	-	-	-	-	-
LC670216.1 Asarum sakawanum as47 chloroplast rbcL gene for ribulose-15-bisphosphate carboxylase/oxygenase large subunit partial cds	-	-	-	-	-	-	-	-	-	-	-	-	-	-	-	-	-	-	-	-	-	-	-	-	-	-	-	-	-	-	-	-	-	-	-	-	-	-	-	-	-	-	-	-	-	-	-	-	-
LC670214.1 Asarum minamitanianum as45 chloroplast rbcL gene for ribulose-15-bisphosphate carboxylase/oxygenase large subunit partial cds	-	-	-	-	-	-	-	-	-	-	-	-	-	-	-	-	-	-	-	-	-	-	-	-	-	-	-	-	-	-	-	-	-	-	-	-	-	-	-	-	-	-	-	-	-	-	-	-	-
LC670213.1 Asarum kiusianum as36 chloroplast rbcL gene for ribulose-15-bisphosphate carboxylase/oxygenase large subunit partial cds	-	-	-	-	-	-	-	-	-	-	-	-	-	-	-	-	-	-	-	-	-	-	-	-	-	-	-	-	-	-	-	-	-	-	-	-	-	-	-	-	-	-	-	-	-	-	-	-	-
LC670212.1 Asarum crassum as34 chloroplast rbcL gene for ribulose-15-bisphosphate carboxylase/oxygenase large subunit partial cds	-	-	-	-	-	-	-	-	-	-	-	-	-	-	-	-	-	-	-	-	-	-	-	-	-	-	-	-	-	-	-	-	-	-	-	-	-	-	-	-	-	-	-	-	-	-	-	-	-
LC670211.1 Asarum celsum as33 chloroplast rbcL gene for ribulose-15-bisphosphate carboxylase/oxygenase large subunit partial cds	-	-	-	-	-	-	-	-	-	-	-	-	-	-	-	-	-	-	-	-	-	-	-	-	-	-	-	-	-	-	-	-	-	-	-	-	-	-	-	-	-	-	-	-	-	-	-	-	-
LC068564.1 Asarum satsumense chloroplast rbcL gene for ribulose-15-bisphosphate carboxylase/oxygenase large subunit partial cds isolate: as38	-	-	-	-	-	-	-	-	-	-	-	-	-	-	-	-	-	-	-	-	-	-	-	-	-	-	-	-	-	-	-	-	-	-	-	-	-	-	-	-	-	-	-	-	-	-	-	-	-
LC068563.1 Asarum asaroides chloroplast rbcL gene for ribulose-15-bisphosphate carboxylase/oxygenase large subunit partial cds isolate: as37	-	-	-	-	-	-	-	-	-	-	-	-	-	-	-	-	-	-	-	-	-	-	-	-	-	-	-	-	-	-	-	-	-	-	-	-	-	-	-	-	-	-	-	-	-	-	-	-	-
LC068562.1 Asarum kiusianum chloroplast rbcL gene for ribulose-15-bisphosphate carboxylase/oxygenase large subunit partial cds isolate: as36	-	-	-	-	-	-	-	-	-	-	-	-	-	-	-	-	-	-	-	-	-	-	-	-	-	-	-	-	-	-	-	-	-	-	-	-	-	-	-	-	-	-	-	-	-	-	-	-	-
LC068561.1 Asarum kumageanum var. satakeanum chloroplast rbcL gene for ribulose-15-bisphosphate carboxylase/oxygenase large subunit partial cds isolate: as35	-	-	-	-	-	-	-	-	-	-	-	-	-	-	-	-	-	-	-	-	-	-	-	-	-	-	-	-	-	-	-	-	-	-	-	-	-	-	-	-	-	-	-	-	-	-	-	-	-
LC068559.1 Asarum unzen chloroplast rbcL gene for ribulose-15-bisphosphate carboxylase/oxygenase large subunit partial cds isolate: as31	-	-	-	-	-	-	-	-	-	-	-	-	-	-	-	-	-	-	-	-	-	-	-	-	-	-	-	-	-	-	-	-	-	-	-	-	-	-	-	-	-	-	-	-	-	-	-	-	-
LC068555.1 Asarum sieboldii chloroplast rbcL gene for ribulose-15-bisphosphate carboxylase/oxygenase large subunit partial cds isolate: as27Korea	-	-	-	-	-	-	-	-	-	-	-	-	-	-	-	-	-	-	-	-	-	-	-	-	-	-	-	-	-	-	-	-	-	-	-	-	-	-	-	-	-	-	-	-	-	-	-	-	-
LC068549.1 Asarum megacalyx chloroplast rbcL gene for ribulose-15-bisphosphate carboxylase/oxygenase large subunit partial cds isolate: as20	-	-	-	-	-	-	-	-	-	-	-	-	-	-	-	-	-	-	-	-	-	-	-	-	-	-	-	-	-	-	-	-	-	-	-	-	-	-	-	-	-	-	-	-	-	-	-	-	-
LC068547.1 Asarum asperum chloroplast rbcL gene for ribulose-15-bisphosphate carboxylase/oxygenase large subunit partial cds isolate: as18	-	-	-	-	-	-	-	-	-	-	-	-	-	-	-	-	-	-	-	-	-	-	-	-	-	-	-	-	-	-	-	-	-	-	-	-	-	-	-	-	-	-	-	-	-	-	-	-	-
LC068546.1 Asarum tokarense chloroplast rbcL gene for ribulose-15-bisphosphate carboxylase/oxygenase large subunit partial cds isolate: as17	-	-	-	-	-	-	-	-	-	-	-	-	-	-	-	-	-	-	-	-	-	-	-	-	-	-	-	-	-	-	-	-	-	-	-	-	-	-	-	-	-	-	-	-	-	-	-	-	-
LC068545.1 Asarum lutchuense chloroplast rbcL gene for ribulose-15-bisphosphate carboxylase/oxygenase large subunit partial cds isolate: as16b	-	-	-	-	-	-	-	-	-	-	-	-	-	-	-	-	-	-	-	-	-	-	-	-	-	-	-	-	-	-	-	-	-	-	-	-	-	-	-	-	-	-	-	-	-	-	-	-	-
LC068543.1 Asarum trinacriforme chloroplast rbcL gene for ribulose-15-bisphosphate carboxylase/oxygenase large subunit partial cds isolate: as15b	-	-	-	-	-	-	-	-	-	-	-	-	-	-	-	-	-	-	-	-	-	-	-	-	-	-	-	-	-	-	-	-	-	-	-	-	-	-	-	-	-	-	-	-	-	-	-	-	-
LC068541.1 Asarum fudsinoi chloroplast rbcL gene for ribulose-15-bisphosphate carboxylase/oxygenase large subunit partial cds isolate: as14b	-	-	-	-	-	-	-	-	-	-	-	-	-	-	-	-	-	-	-	-	-	-	-	-	-	-	-	-	-	-	-	-	-	-	-	-	-	-	-	-	-	-	-	-	-	-	-	-	-
MG554423.1 Asarum minus voucher BTS1060 chloroplast partial genome	.	.	.	.	.	T	.	.	.	.	.	.	.	.	.	.	.	.	.	.	.	.	.	.	.	.	.	.	.	.	.	.	.	.	.	.	.	.	.	.	.	.	.	.	.	.	.	A	.
MZ440306.1 Asarum pulchellum chloroplast complete genome	.	.	.	.	.	T	.	.	.	.	.	.	.	.	.	.	.	.	.	.	.	.	.	.	.	.	.	.	.	.	.	.	.	.	.	.	.	.	.	.	.	.	.	.	.	.	.	A	.
MW526993.1 Asarum heterotropoides var. mandshuricum chloroplast complete genome	.	.	.	.	.	T	.	.	.	.	.	.	.	.	.	.	.	.	.	.	.	.	.	.	.	.	.	.	.	.	.	.	.	.	.	.	.	.	.	.	.	.	.	.	.	.	.	A	.
NC 058740.1 Asarum maculatum voucher NIBRVP0000640516 2006.4.1. chloroplast complete genome	.	.	.	.	.	T	.	.	.	.	.	.	.	.	.	.	.	.	.	.	.	.	.	.	.	.	.	.	.	.	.	.	.	.	.	.	.	.	.	.	.	.	.	.	.	.	.	A	.
NC 058739.1 Asarum misandrum voucher NIBRVP0000640514 2007.4.1. chloroplast complete genome	.	.	.	.	.	T	.	.	.	.	.	.	.	.	.	.	.	.	.	.	.	.	.	.	.	.	.	.	.	.	.	.	.	.	.	.	.	.	.	.	.	.	.	.	.	.	.	A	.
MN132860.1 Asarum heterotropoides var. seoulense voucher NIBRVP0000640693 2007.5.1. chloroplast complete genome	.	.	.	.	.	T	.	.	.	.	.	.	.	.	.	.	.	.	.	.	.	.	.	.	.	.	.	.	.	.	.	.	.	.	.	.	.	.	.	.	.	.	.	.	.	.	.	A	.
L12664.1 Saruma henryi ribulose 15-bisphosphate carboxylase large subunit (rbcL) gene partial cds chloroplast gene for chloroplast product	.	.	.	.	.	T	.	.	.	.	.	.	.	.	.	.	.	.	.	.	.	.	.	.	.	.	.	.	.	.	.	.	.	.	.	.	.	.	.	.	.	.	.	.	.	.	.	A	.
AB205607.1 Saruma henryi chloroplast rbcL gene for ribulose-15-bisphosphate carboxylase/oxygenase partial cds	.	.	.	.	.	T	.	.	.	.	.	.	.	.	.	.	.	.	.	.	.	.	.	.	.	.	.	.	.	.	.	.	.	.	.	.	.	.	.	.	.	.	.	.	.	.	.	A	.
NC 039933.1 Saruma henryi voucher USDA49482*J chloroplast complete genome	.	.	.	.	.	T	.	.	.	.	.	.	.	.	.	.	.	.	.	.	.	.	.	.	.	.	.	.	.	.	.	.	.	.	.	.	.	.	.	.	.	.	.	.	.	.	.	A	.
MG520100.1 Saruma henryi voucher USDA49482*J chloroplast complete genome	.	.	.	.	.	T	.	.	.	.	.	.	.	.	.	.	.	.	.	.	.	.	.	.	.	.	.	.	.	.	.	.	.	.	.	.	.	.	.	.	.	.	.	.	.	.	.	A	.
AF425710.1 Terminalia chebula clone 442 ribulose-15-bisphosphate carboxylase/oxygenase large subunit (rbcL) gene partial cds chloroplast gene for chloroplast product	.	.	C	.	.	T	.	.	.	.	.	.	.	.	.	.	.	.	.	.	.	.	.	.	.	.	.	.	.	.	.	.	.	.	.	A	.	.	.	.	.	.	.	.	.	.	.	.	.
FJ381812.1 Terminalia chebula ribulose-15-bisphosphate carboxylase/oxygenase large subunit (rbcL) gene partial cds chloroplast	.	.	C	.	.	T	.	.	.	.	.	.	.	.	.	.	.	.	.	.	.	.	.	.	.	.	.	.	.	.	.	.	.	.	.	A	.	.	.	.	.	.	.	.	.	.	.	.	.
NC 047468.1 Terminalia chebula chloroplast complete genome	.	.	C	.	.	T	.	.	.	.	.	.	.	.	.	.	.	.	.	.	.	.	.	.	.	.	.	.	.	.	.	.	.	.	.	A	.	.	.	.	.	.	.	.	.	.	.	.	.
MN736954.1 Terminalia chebula chloroplast complete genome	.	.	C	.	.	T	.	.	.	.	.	.	.	.	.	.	.	.	.	.	.	.	.	.	.	.	.	.	.	.	.	.	.	.	.	A	.	.	.	.	.	.	.	.	.	.	.	.	.
KY988329.1 Terminalia chebula voucher PFC161220-0055 ribulose-15-bisphosphate carboxylase/oxygenase large subunit (rbcL) gene partial cds chloroplast	-	-	-	-	-	-	-	-	-	-	-	-	-	-	-	-	-	-	-	-	-	-	-	-	-	-	-	-	-	-	-	-	-	-	-	-	-	-	-	-	-	-	-	-	-	-	-	-	-
MT120769.1 Glycyrrhiza glabra voucher TASH:G.Kinzikayeva et al. 6427 chloroplast complete genome	.	.	C	.	.	T	.	.	.	.	.	.	.	.	.	.	.	G	.	.	.	.	.	C	.	.	.	.	.	.	.	.	.	.	.	A	.	.	.	.	.	.	.	.	.	.	.	.	.
MT120771.1 Glycyrrhiza glabra voucher LERUS :B.Vasyukov et al. s.n. chloroplast complete genome	.	.	C	.	.	T	.	.	.	.	.	.	.	.	.	.	.	G	.	.	.	.	.	C	.	.	.	.	.	.	.	.	.	.	.	A	.	.	.	.	.	.	.	.	.	.	.	.	.
NC 046879.1 Cuminum cyminum chloroplast complete genome	.	.	C	.	.	.	.	.	.	.	.	.	.	.	.	.	.	.	.	.	.	.	.	.	.	.	.	.	.	.	.	.	.	.	.	.	.	.	.	.	.	.	.	.	.	.	.	A	.
MT120766.1 Glycyrrhiza glabra voucher MO:Kurbanov 2054 chloroplast complete genome	.	.	C	.	.	T	.	.	.	.	.	.	.	.	.	.	.	G	.	.	.	.	.	C	.	.	.	.	.	.	.	.	.	.	.	A	.	.	.	.	.	.	.	.	.	.	.	.	.
MN901636.1 Cuminum cyminum chloroplast complete genome	.	.	C	.	.	.	.	.	.	.	.	.	.	.	.	.	.	.	.	.	.	.	.	.	.	.	.	.	.	.	.	.	.	.	.	.	.	.	.	.	.	.	.	.	.	.	.	A	.
MG946939.1 Cuminum cyminum ribulose-15-bisphosphate carboxylase/oxygenase large subunit gene partial cds chloroplast	.	.	C	.	.	.	.	.	.	.	.	.	.	.	.	.	.	.	.	.	.	.	.	.	.	.	.	.	.	.	.	.	.	.	.	.	.	.	.	.	.	.	.	.	.	.	.	A	.
KR002656.1 Coriandrum sativum chloroplast complete genome	.	.	C	.	.	.	.	.	.	.	.	.	.	.	.	.	.	.	.	.	.	.	.	.	.	.	.	.	.	.	.	.	.	.	.	.	.	.	.	.	.	.	.	.	.	.	.	A	.
MG946829.1 Coriandrum sativum ribulose-15-bisphosphate carboxylase/oxygenase large subunit gene partial cds chloroplast	.	.	C	.	.	.	.	.	.	.	.	.	.	.	.	.	.	.	.	.	.	.	.	.	.	.	.	.	.	.	.	.	.	.	.	.	.	.	.	.	.	.	.	.	.	.	.	A	.
JQ933290.1 Cuminum cyminum voucher L.H. Rechinger 51696 (E) ribulose-15-bisphosphate carboxylase/oxygenase large subunit (rbcL) gene partial cds plastid	.	.	C	.	.	.	.	.	.	.	.	.	.	.	.	.	.	.	.	.	.	.	.	.	.	.	.	.	.	.	.	.	.	.	.	.	.	.	.	.	.	.	.	.	.	.	.	A	.
AY765269.1 Phyllanthus emblica ribulose-15-bisphosphate carboxylase/oxygenase large subunit (rbcL) gene partial cds chloroplast	.	.	C	.	.	.	.	.	.	.	.	.	.	.	.	.	.	.	.	.	.	.	.	.	.	.	.	.	.	.	.	.	.	.	.	.	.	.	C	.	.	.	.	.	.	.	.	.	.
NC 047477.1 Phyllanthus emblica chloroplast complete genome	.	.	C	.	.	.	.	.	.	.	.	.	.	.	.	.	.	.	.	.	.	.	.	.	.	.	.	.	.	.	.	.	.	.	.	.	.	.	C	.	.	.	.	.	.	.	.	.	.
KY988320.1 Phyllanthus emblica voucher PFC161216-0044 ribulose-15-bisphosphate carboxylase/oxygenase large subunit (rbcL) gene partial cds chloroplast	-	-	-	-	-	-	-	-	-	-	-	-	-	-	-	-	-	-	-	-	-	-	-	-	-	-	-	-	-	-	-	-	-	-	-	-	-	-	-	-	-	-	-	-	-	-	-	-	-
MN711725.1 Phyllanthus emblica chloroplast complete genome	.	.	C	.	.	.	.	.	.	.	.	.	.	.	.	.	.	.	.	.	.	.	.	.	.	.	.	.	.	.	.	.	.	.	.	.	.	.	C	.	.	.	.	.	.	.	.	.	.
MN125633.1 Phyllanthus emblica ribulose-15-bisphosphate carboxylase/oxygenase large subunit (rbcL) gene partial cds chloroplast	-	-	-	-	-	-	-	-	-	-	-	-	-	-	-	-	-	-	-	-	-	-	-	-	-	-	-	-	-	-	-	-	-	-	-	-	-	-	-	-	-	-	-	-	-	-	-	-	-
FJ381808.1 Terminalia bellirica ribulose-15-bisphosphate carboxylase/oxygenase large subunit (rbcL) gene partial cds chloroplast	.	.	C	.	.	T	.	.	.	.	.	.	.	.	.	.	.	.	.	.	.	.	.	.	.	.	.	.	.	.	.	.	.	.	.	A	.	.	.	.	.	.	.	.	.	.	.	.	.
LC107029.1 Terminalia bellirica chloroplast rbcL gene for ribulose-15-bisphosphate carboxylase/oxygenase large subunit partial cds specimen voucher: KANA:C130911511TCH	-	-	-	-	-	-	-	-	-	-	-	-	-	-	-	-	-	-	-	-	-	-	-	-	-	-	-	-	-	-	-	-	-	-	-	-	-	-	-	-	-	-	-	-	-	-	-	-	-
LC438868.1 Terminalia bellirica chloroplast gene for ribulose-15-bisphosphate carboxylase/oxygenase large subunit partial cds isolate: CHULA-018	-	-	-	-	-	-	-	-	-	-	-	-	-	-	-	-	-	-	-	-	-	-	-	-	-	-	-	-	-	-	-	-	-	-	-	-	-	-	-	-	-	-	-	-	-	-	-	-	-
NC 036935.1 Amomum krervanh chloroplast complete genome	.	.	.	.	.	.	.	.	.	.	.	.	.	.	.	.	.	.	.	.	.	.	.	.	.	.	.	.	.	.	.	.	.	.	.	A	.	.	.	.	.	.	.	.	.	.	.	.	.
MN931250.1 Wurfbainia villosa chloroplast complete genome	.	.	.	.	.	.	.	.	.	.	.	.	.	.	.	.	.	.	.	.	.	.	.	.	.	.	.	.	.	.	.	.	.	.	.	A	.	.	.	.	.	.	.	.	.	.	.	.	.
MK889505.1 Wurfbainia longiligularis chloroplast complete genome	.	.	.	.	.	.	.	.	.	.	.	.	.	.	.	.	.	.	.	.	.	.	.	.	.	.	.	.	.	.	.	.	.	.	.	A	.	.	.	.	.	.	.	.	.	.	.	.	.
NC 036992.1 Amomum compactum chloroplast complete genome	.	.	.	.	.	.	.	.	.	.	.	.	.	.	.	.	.	.	.	.	.	.	.	.	.	.	.	.	.	.	.	.	.	.	.	A	.	.	.	.	.	.	.	.	.	.	.	.	.
MW145134.1 Wurfbainia neoaurantiaca voucher Y20180726015 chloroplast complete genome	.	.	.	.	.	.	.	.	.	.	.	.	.	.	.	.	.	.	.	.	.	.	.	.	.	.	.	.	.	.	.	.	.	.	.	A	.	.	.	.	.	.	.	.	.	.	.	.	.
FJ026474.1 Cissampelos pareira ribulose-15-bisphosphate carboxylase/oxygenase large subunit (rbcL) gene partial cds chloroplast	.	.	C	.	.	.	.	.	.	.	.	.	.	.	.	.	.	.	.	.	.	.	.	.	.	.	.	.	.	.	.	.	.	.	.	.	.	.	.	.	.	.	.	.	.	.	.	.	.
KJ594156.1 Cissampelos pareira voucher DB2202 ribulose-15-bisphosphate carboxylase/oxygenase large subunit (rbcL) gene partial cds chloroplast	-	-	-	-	-	-	-	-	-	-	-	-	-	-	-	-	-	-	-	-	-	-	-	-	-	-	-	-	-	-	-	-	-	-	-	-	-	-	-	-	-	-	-	-	-	-	-	-	-
MN216838.1 Cissampelos sp. MP 778 ribulose-15-bisphosphate carboxylase/oxygenase large subunit (rbcL) gene partial cds chloroplast	-	-	-	-	-	-	-	-	-	-	-	-	-	-	-	-	-	-	-	-	-	-	-	-	-	-	-	-	-	-	-	-	-	-	-	-	-	-	-	-	-	-	-	-	-	-	-	-	-
FJ026475.1 Cissampelos tropaeolifolia ribulose-15-bisphosphate carboxylase/oxygenase large subunit (rbcL) gene partial cds chloroplast	.	.	C	.	.	.	.	.	.	.	.	.	.	.	.	.	.	.	.	.	.	.	.	.	.	.	.	.	.	.	.	.	.	.	.	.	.	.	.	.	.	.	.	.	.	.	.	.	.
GQ870669.3 Syzygium cumini chloroplast complete genome(2)	.	.	.	.	.	T	.	.	.	.	.	.	.	.	.	.	.	.	.	.	.	.	.	.	.	.	.	.	.	.	.	.	.	.	.	A	.	.	.	.	.	.	.	.	.	.	.	.	.
MN095412.1 Syzygium cumini plastid complete genome	.	.	.	.	.	T	.	.	.	.	.	.	.	.	.	.	.	.	.	.	.	.	.	.	.	.	.	.	.	.	.	.	.	.	.	A	.	.	.	.	.	.	.	.	.	.	.	.	.
NC 053907.1 Syzygium nervosum chloroplast complete genome	.	.	.	.	.	T	.	.	.	.	.	.	.	.	.	.	.	.	.	.	.	.	.	.	.	.	.	.	.	.	.	.	.	.	.	A	.	.	.	.	.	.	.	.	.	.	.	.	.
KY498684.1 Cladogynos orientalis voucher Tyh 11293 (HITBC) ribulose-15-bisphosphate carboxylase/oxygenase large subunit (rbcL) gene partial cds chloroplast	.	.	C	.	.	.	.	.	.	.	.	.	.	.	.	.	.	.	.	.	.	.	.	.	.	.	.	.	.	.	.	.	.	.	.	.	.	.	.	.	.	.	.	.	.	.	.	.	.
MN366835.1 Mansonia altissima voucher IDRCG048-13 BRLU NB0594 ribulose-15-bisphosphate carboxylase/oxygenase large subunit (rbcL) gene partial cds chloroplast	-	-	-	-	-	-	-	-	-	-	-	-	-	-	-	-	-	-	-	-	-	-	-	-	-	-	-	-	-	-	-	-	-	-	-	-	-	-	-	-	-	-	-	-	-	-	-	-	-
KY365710.1 Tinospora crispa voucher Chen ZD s.n. (PE) ribulose-15-bisphosphate carboxylase/oxygenase large subunit (rbcL) gene partial cds chloroplast	.	.	C	.	.	.	.	.	.	.	.	.	.	.	.	.	.	.	.	.	.	.	.	.	.	.	.	.	.	.	.	.	.	.	.	.	.	.	.	.	.	.	.	.	.	.	.	.	.
KX527558.1 Tinospora crispa voucher WW Chen ZD s. n. ribulose-15-bisphosphate carboxylase/oxygenase large subunit (rbcL) gene partial cds chloroplast	.	.	C	.	.	.	.	.	.	.	.	.	.	.	.	.	.	.	.	.	.	.	.	.	.	.	.	.	.	.	.	.	.	.	.	.	.	.	.	.	.	.	.	.	.	.	.	.	.
MN727386.1 Tinospora sinensis chloroplast complete genome	.	.	C	.	.	.	.	.	.	.	.	.	.	.	.	.	.	.	.	.	.	.	.	.	.	.	.	.	.	.	.	.	.	.	.	.	.	.	.	.	.	.	.	.	.	.	.	.	.
NC 042153.1 Tinospora cordifolia voucher SUPG015 chloroplast complete genome	.	.	C	.	.	.	.	.	.	.	.	.	.	.	.	.	.	.	.	.	.	.	.	.	.	.	.	.	.	.	.	.	.	.	.	.	.	.	.	.	.	.	.	.	.	.	.	.	.
U26330.2 Osbeckia stellata ribulose-15-bisphosphate carboxylase oxygenase large subunit (rbcL) gene partial cds chloroplast gene for chloroplast product	.	.	C	.	.	T	.	.	.	.	.	.	.	.	.	.	.	.	.	.	.	.	.	.	.	.	.	.	.	.	.	.	.	.	.	A	.	.	.	.	.	.	.	.	.	.	.	.	.
NC 046486.1 Osbeckia stellata chloroplast complete genome	.	.	C	.	.	T	.	.	.	.	.	.	.	.	.	.	.	.	.	.	.	.	.	.	.	.	.	.	.	.	.	.	.	.	.	A	.	.	.	.	.	.	.	.	.	.	.	.	.
MK331713.1 Osbeckia stellata chloroplast complete genome	.	.	C	.	.	T	.	.	.	.	.	.	.	.	.	.	.	.	.	.	.	.	.	.	.	.	.	.	.	.	.	.	.	.	.	A	.	.	.	.	.	.	.	.	.	.	.	.	.
MG266206.1 Rauvolfia serpentina voucher CMPR8780 ribulose-15-bisphosphate carboxylase/oxygenase large subunit (rbcL) gene partial cds chloroplast	-	-	-	-	-	-	-	-	-	-	-	-	-	-	-	-	-	-	-	-	-	-	-	-	-	-	-	-	-	-	-	-	-	-	-	-	-	-	-	-	-	-	-	-	-	-	-	-	-
MG946861.1 Rauvolfia serpentina ribulose-15-bisphosphate carboxylase/oxygenase large subunit gene partial cds chloroplast	.	.	C	.	.	T	.	.	.	.	.	.	.	.	C	.	.	.	.	.	.	.	.	.	.	.	.	.	.	.	.	.	.	.	.	.	.	.	.	.	.	.	.	.	.	.	.	.	.
NC 047244.1 Rauvolfia serpentina chloroplast complete genome	.	.	C	.	.	T	.	.	.	.	.	.	.	.	C	.	.	.	.	.	.	.	.	.	.	.	.	.	.	.	.	.	.	.	.	.	.	.	.	.	.	.	.	.	.	.	.	.	.
MN480804.1 Rauvolfia verticillata voucher IBSC:W.N. Chen 2019001 plastid complete genome	.	.	C	.	.	T	.	.	.	.	.	.	.	.	C	.	.	.	.	.	.	.	.	.	.	.	.	.	.	.	.	.	.	.	.	.	.	.	.	.	.	.	.	.	.	.	.	.	.
NC 042161.1 Diospyros maclurei chloroplast complete genome	.	.	.	.	.	T	.	.	.	.	.	.	.	.	.	.	.	.	.	.	.	.	.	.	.	.	.	.	.	.	.	.	.	.	.	.	.	.	.	.	.	.	.	.	.	.	.	.	.
NC 042160.1 Diospyros hainanensis chloroplast complete genome	.	.	.	.	.	T	.	.	.	.	.	.	.	.	.	.	.	.	.	.	.	.	.	.	.	.	.	.	.	.	.	.	.	.	.	.	.	.	.	.	.	.	.	.	.	.	.	.	.
MH778101.1 Diospyros maclurei chloroplast complete genome	.	.	.	.	.	T	.	.	.	.	.	.	.	.	.	.	.	.	.	.	.	.	.	.	.	.	.	.	.	.	.	.	.	.	.	.	.	.	.	.	.	.	.	.	.	.	.	.	.
MN366758.1 Shirakiopsis aubrevillei voucher FHO-CX65 ribulose-15-bisphosphate carboxylase/oxygenase large subunit (rbcL) gene partial cds chloroplast	-	-	-	-	-	-	-	-	-	-	-	-	-	-	-	-	-	-	-	-	-	-	-	-	-	-	-	-	-	-	-	-	-	-	-	-	-	-	-	-	-	-	-	-	-	-	-	-	-
NC 053327.1 Syzygium cumini chloroplast complete genome(2)	.	.	.	.	.	T	.	.	.	.	.	.	.	.	.	.	.	.	.	.	.	.	.	.	.	.	.	.	.	.	.	.	.	.	.	A	.	.	.	.	.	.	.	.	.	.	.	.	.
GQ870669.3 Syzygium cumini chloroplast complete genome	.	.	.	.	.	T	.	.	.	.	.	.	.	.	.	.	.	.	.	.	.	.	.	.	.	.	.	.	.	.	.	.	.	.	.	A	.	.	.	.	.	.	.	.	.	.	.	.	.
NC 053327.1 Syzygium cumini chloroplast complete genome	.	.	.	.	.	T	.	.	.	.	.	.	.	.	.	.	.	.	.	.	.	.	.	.	.	.	.	.	.	.	.	.	.	.	.	A	.	.	.	.	.	.	.	.	.	.	.	.	.
MT700494.1 Syzygium cumini chloroplast complete genome	.	.	.	.	.	T	.	.	.	.	.	.	.	.	.	.	.	.	.	.	.	.	.	.	.	.	.	.	.	.	.	.	.	.	.	A	.	.	.	.	.	.	.	.	.	.	.	.	.
NC 048461.1 Alpinia katsumadae chloroplast complete genome	.	.	.	.	.	.	.	.	.	.	.	.	.	.	.	.	.	.	.	.	.	.	.	.	.	.	.	.	.	.	.	.	.	.	.	A	.	.	.	.	.	.	.	.	.	.	.	.	.
MK262729.1 Alpinia oxyphylla chloroplast complete genome	.	.	.	.	.	.	.	.	.	.	.	.	.	.	.	.	.	.	.	.	.	.	.	.	.	.	.	.	.	.	.	.	.	.	.	A	.	.	.	.	.	.	.	.	.	.	.	.	.
MK262728.1 Alpinia katsumadae chloroplast complete genome	.	.	.	.	.	.	.	.	.	.	.	.	.	.	.	.	.	.	.	.	.	.	.	.	.	.	.	.	.	.	.	.	.	.	.	A	.	.	.	.	.	.	.	.	.	.	.	.	.
NC 048994.1 Aglaia odorata chloroplast complete genome	.	.	C	.	.	T	.	.	.	.	.	.	.	.	.	.	.	.	.	.	.	.	.	.	.	.	.	.	.	.	.	.	.	.	.	A	.	.	.	.	.	.	.	.	.	.	.	.	.
MN106246.1 Aglaia odorata chloroplast complete genome	.	.	C	.	.	T	.	.	.	.	.	.	.	.	.	.	.	.	.	.	.	.	.	.	.	.	.	.	.	.	.	.	.	.	.	A	.	.	.	.	.	.	.	.	.	.	.	.	.
MH332433.1 Aglaia tomentosa voucher gp-348 ribulose-15-bisphosphate carboxylase/oxygenase large subunit (rbcL) gene partial cds chloroplast	-	-	-	-	-	-	-	-	-	-	-	-	-	-	-	-	-	-	-	-	-	-	-	-	-	-	-	-	-	-	-	-	-	-	-	-	-	-	-	-	-	-	-	-	-	-	-	-	-
	980	981	982	983	984	985	986	987	988	989	990	991	992	993	994	995	996	997	998	999	1000	1001	1002	1003	1004	1005	1006	1007	1008	1009	1010	1011	1012	1013	1014	1015	1016	1017	1018	1019	1020	1021	1022	1023	1024	1025	1026	1027	1028
KP903720.1 Aristolochia anguicida voucher MUS-5405 ribulose-15-bisphosphate carboxylase/oxygenase large subunit (rbcL) gene complete cds chloroplast	A	C	G	C	C	G	G	T	A	C	C	G	T	A	G	T	A	G	G	T	A	A	A	C	T	G	G	A	A	G	G	G	G	A	A	C	G	G	G	A	A	A	T	C	A	C	T	T	T
KP998764.1 Aristolochia gigantea voucher MUS-5393 ribulose-15-bisphosphate carboxylase/oxygenase large subunit (rbcL) gene complete cds chloroplast	.	.	.	.	.	.	.	.	.	.	.	.	.	.	.	.	.	.	.	.	.	.	.	.	.	.	.	.	.	.	.	.	.	.	.	.	.	.	.	.	.	.	.	.	.	.	.	.	.
KP998765.1 Aristolochia grandiflora voucher MUS-5391 ribulose-15-bisphosphate carboxylase/oxygenase large subunit (rbcL) gene complete cds chloroplast	.	.	.	.	.	.	.	.	.	.	.	.	.	.	.	.	.	.	.	.	.	.	.	.	.	.	.	.	.	.	.	.	.	.	.	.	.	.	.	.	.	.	.	.	.	.	.	.	.
KP998766.1 Aristolochia kerrii voucher MUS-5413 ribulose-15-bisphosphate carboxylase/oxygenase large subunit (rbcL) gene complete cds chloroplast	.	.	.	.	.	.	.	.	.	.	.	.	.	.	.	.	.	.	.	.	.	.	.	.	.	.	.	.	.	.	.	.	.	.	.	.	.	.	.	.	.	.	.	.	.	.	.	.	.
KP998767.1 Aristolochia littoralis voucher MUS-5404 ribulose-15-bisphosphate carboxylase/oxygenase large subunit (rbcL) gene complete cds chloroplast	.	.	.	.	.	.	.	.	.	.	.	.	.	.	.	.	.	.	.	.	.	.	.	.	.	.	.	.	.	.	.	.	.	.	.	.	.	.	.	.	.	.	.	.	.	.	.	.	.
KP998768.1 Aristolochia pierrei voucher MUS-5409 ribulose-15-bisphosphate carboxylase/oxygenase large subunit (rbcL) gene complete cds chloroplast	.	.	.	.	.	.	.	.	.	.	.	.	.	.	.	.	.	.	.	.	.	.	.	.	.	.	.	.	.	.	.	T	.	.	.	.	.	.	.	.	.	.	.	.	.	.	.	.	.
KP998768.1 Aristolochia pierrei voucher MUS-5409 ribulose-15-bisphosphate carboxylase/oxygenase large subunit (rbcL) gene complete cds chloroplast(2)	.	.	.	.	.	.	.	.	.	.	.	.	.	.	.	.	.	.	.	.	.	.	.	.	.	.	.	.	.	.	.	T	.	.	.	.	.	.	.	.	.	.	.	.	.	.	.	.	.
KP998769.1 Aristolochia pothieri voucher MUS-5374 ribulose-15-bisphosphate carboxylase/oxygenase large subunit (rbcL) gene complete cds chloroplast	.	.	.	.	.	.	.	.	.	.	.	.	.	.	.	.	.	.	.	.	.	.	.	.	.	.	.	.	.	.	.	T	.	.	.	.	.	.	.	.	.	.	.	.	.	.	.	.	.
KP998770.1 Aristolochia ringens voucher MUS-5375 ribulose-15-bisphosphate carboxylase/oxygenase large subunit (rbcL) gene complete cds chloroplast	.	.	.	.	.	.	.	.	.	.	.	.	.	.	.	.	.	.	.	.	.	.	.	.	.	.	.	.	.	.	.	.	.	.	.	.	.	.	.	.	.	.	.	.	.	.	.	.	.
KP998771.1 Aristolochia sp. MUS-5399 ribulose-15-bisphosphate carboxylase/oxygenase large subunit (rbcL) gene complete cds chloroplast	.	.	.	.	.	.	.	.	.	.	.	.	.	.	.	.	.	.	.	.	.	.	.	.	.	.	.	.	.	.	.	.	.	.	.	.	.	.	.	.	.	.	.	.	.	.	.	.	.
KP998772.1 Aristolochia tagala voucher MUS-5400 ribulose-15-bisphosphate carboxylase/oxygenase large subunit (rbcL) gene complete cds chloroplast	.	.	.	.	.	.	.	.	.	.	.	.	.	.	.	.	.	.	.	.	.	.	.	.	.	.	.	.	.	.	.	T	.	.	.	.	.	.	.	.	.	.	.	.	.	.	.	.	.
KP998773.1 Aristolochia tentaculata voucher MUS-5398 ribulose-15-bisphosphate carboxylase/oxygenase large subunit (rbcL) gene complete cds chloroplast	.	.	.	.	.	.	.	.	.	.	.	.	.	.	.	.	.	.	.	.	.	.	.	.	.	.	.	.	.	.	.	.	.	.	.	.	.	.	.	.	.	.	.	.	.	.	.	.	.
SS-A0715 Aristolochia acuminata	.	.	.	.	.	.	.	.	.	.	.	.	.	.	.	.	.	.	.	.	.	.	.	.	.	.	.	.	.	.	.	T	.	.	.	.	.	.	.	.	.	.	.	.	.	.	.	.	.
SS-A0716 Aristolochia pierrei	.	.	.	.	.	.	.	.	.	.	.	.	.	.	.	.	.	.	.	.	.	.	.	.	.	.	.	.	.	.	.	T	.	.	.	.	.	.	.	.	.	.	.	.	.	.	.	.	.
SS-A0717 Aristolochia pothieri	.	.	.	.	.	.	.	.	.	.	.	.	.	.	.	.	.	.	.	.	.	.	.	.	.	.	.	.	.	.	.	T	.	.	.	.	.	.	.	.	.	.	.	.	.	.	.	.	.
SS-A0718 Aristolochia gigantea	.	.	.	.	.	.	.	.	.	.	.	.	.	.	.	.	.	.	.	.	.	.	.	.	.	.	.	.	.	.	.	.	.	.	.	.	.	.	.	.	.	.	.	.	.	.	.	.	.
SS-A0719 Aristolochia grandiflora	.	.	.	.	.	.	.	.	.	.	.	.	.	.	.	.	.	.	.	.	.	.	.	.	.	.	.	.	.	.	.	.	.	.	.	.	.	.	.	.	.	.	.	.	.	.	.	.	.
SS-A0720 Aristolochia kerrii	.	.	.	.	.	.	.	.	.	.	.	.	.	.	.	.	.	.	.	.	.	.	.	.	.	.	.	.	.	.	.	.	.	.	.	.	.	.	.	.	.	.	.	.	.	.	.	.	.
SS-A0721 Aristolochia littoralis	.	.	.	.	.	.	.	.	.	.	.	.	.	.	.	.	.	.	.	.	.	.	.	.	.	.	.	.	.	.	.	.	.	.	.	.	.	.	.	.	.	.	.	.	.	.	.	.	.
SS-A0722 Aristolochia ringens	.	.	.	.	.	.	.	.	.	.	.	.	.	.	.	.	.	.	.	.	.	.	.	.	.	.	.	.	.	.	.	.	.	.	.	.	.	.	.	.	.	.	.	.	.	.	.	.	.
SS-A0723 Aristolochia tentaculata	.	.	.	.	.	.	.	.	.	.	.	.	.	.	.	.	.	.	.	.	.	.	.	.	.	.	.	.	.	.	.	.	.	.	.	.	.	.	.	.	.	.	.	.	.	.	.	.	.
MG934793.1 Thottea cf. tricornis KR2085	-	-	-	-	-	-	-	-	-	-	-	-	-	-	-	-	-	-	-	-	-	-	-	-	-	-	-	-	-	-	-	-	-	-	-	-	-	-	-	-	-	-	-	-	-	-	-	-	-
MG934791.1 Thottea piperiformis voucher KR2059	-	-	-	-	-	-	-	-	-	-	-	-	-	-	-	-	-	-	-	-	-	-	-	-	-	-	-	-	-	-	-	-	-	-	-	-	-	-	-	-	-	-	-	-	-	-	-	-	-
MG934790.1 Thottea cf. grandiflora KR2060	-	-	-	-	-	-	-	-	-	-	-	-	-	-	-	-	-	-	-	-	-	-	-	-	-	-	-	-	-	-	-	-	-	-	-	-	-	-	-	-	-	-	-	-	-	-	-	-	-
MK524718.1 Thottea duchartrei voucher K000342376	-	-	-	-	-	-	-	-	-	-	-	-	-	-	-	-	-	-	-	-	-	-	-	-	-	-	-	-	-	-	-	-	-	-	-	-	-	-	-	-	-	-	-	-	-	-	-	-	-
AB205605.1 Thottea macrantha	.	.	.	.	A	.	.	.	.	.	.	.	.	.	.	.	.	.	.	.	.	.	.	.	.	.	.	.	.	.	.	.	.	.	G	.	.	.	.	.	.	.	.	.	.	.	.	.	.
AB205604.1 Thottea borneensis	.	.	.	.	A	.	.	.	.	.	.	.	.	.	.	.	.	.	.	.	.	.	.	.	.	.	.	.	.	.	.	.	.	.	G	.	.	.	.	.	.	.	.	.	.	.	.	.	.
AF197598.1 Thottea tomentosa	.	.	.	.	.	.	.	.	.	.	.	.	.	.	.	.	.	.	.	.	.	.	.	.	.	.	.	.	G	.	.	.	.	.	.	.	.	.	.	.	.	.	.	.	.	.	.	.	.
L14290.1 Asarum canadense chloroplast ribulosebisphosphate carboxylase large subunit (rbcL) gene 3 end	.	.	.	.	G	.	.	.	.	.	.	.	.	.	.	.	.	.	.	.	.	.	.	.	.	.	.	.	.	.	.	.	.	.	.	.	.	.	.	.	.	.	.	T	.	.	.	.	.
JF940919.1 Asarum caudigerum var. cardiophyllum voucher Liuzh0018 ribulose-15-bisphosphate carboxylase/oxygenase large subunit (rbcL) gene partial cds chloroplast	-	-	-	-	-	-	-	-	-	-	-	-	-	-	-	-	-	-	-	-	-	-	-	-	-	-	-	-	-	-	-	-	-	-	-	-	-	-	-	-	-	-	-	-	-	-	-	-	-
JF940941.1 Asarum yunnanense voucher GBOWS1364 ribulose-15-bisphosphate carboxylase/oxygenase large subunit (rbcL) gene partial cds chloroplast	-	-	-	-	-	-	-	-	-	-	-	-	-	-	-	-	-	-	-	-	-	-	-	-	-	-	-	-	-	-	-	-	-	-	-	-	-	-	-	-	-	-	-	-	-	-	-	-	-
JF940939.1 Asarum splendens voucher Liuzh0013 ribulose-15-bisphosphate carboxylase/oxygenase large subunit (rbcL) gene partial cds chloroplast	-	-	-	-	-	-	-	-	-	-	-	-	-	-	-	-	-	-	-	-	-	-	-	-	-	-	-	-	-	-	-	-	-	-	-	-	-	-	-	-	-	-	-	-	-	-	-	-	-
JF940936.1 Asarum pulchellum voucher Liuzh0008 ribulose-15-bisphosphate carboxylase/oxygenase large subunit (rbcL) gene partial cds chloroplast	-	-	-	-	-	-	-	-	-	-	-	-	-	-	-	-	-	-	-	-	-	-	-	-	-	-	-	-	-	-	-	-	-	-	-	-	-	-	-	-	-	-	-	-	-	-	-	-	-
JF940931.1 Asarum maximum voucher Liuzh0078 ribulose-15-bisphosphate carboxylase/oxygenase large subunit (rbcL) gene partial cds chloroplast	-	-	-	-	-	-	-	-	-	-	-	-	-	-	-	-	-	-	-	-	-	-	-	-	-	-	-	-	-	-	-	-	-	-	-	-	-	-	-	-	-	-	-	-	-	-	-	-	-
JF940929.1 Asarum ichangense voucher Liuzh0038 ribulose-15-bisphosphate carboxylase/oxygenase large subunit (rbcL) gene partial cds chloroplast	-	-	-	-	-	-	-	-	-	-	-	-	-	-	-	-	-	-	-	-	-	-	-	-	-	-	-	-	-	-	-	-	-	-	-	-	-	-	-	-	-	-	-	-	-	-	-	-	-
JF940927.1 Asarum himalaicum voucher liuzh0003 ribulose-15-bisphosphate carboxylase/oxygenase large subunit (rbcL) gene partial cds chloroplast	-	-	-	-	-	-	-	-	-	-	-	-	-	-	-	-	-	-	-	-	-	-	-	-	-	-	-	-	-	-	-	-	-	-	-	-	-	-	-	-	-	-	-	-	-	-	-	-	-
JF940925.1 Asarum delavayi voucher Liuzh0006 ribulose-15-bisphosphate carboxylase/oxygenase large subunit (rbcL) gene partial cds chloroplast	-	-	-	-	-	-	-	-	-	-	-	-	-	-	-	-	-	-	-	-	-	-	-	-	-	-	-	-	-	-	-	-	-	-	-	-	-	-	-	-	-	-	-	-	-	-	-	-	-
JF940923.1 Asarum crispulatum voucher Liuzh0035 ribulose-15-bisphosphate carboxylase/oxygenase large subunit (rbcL) gene partial cds chloroplast	-	-	-	-	-	-	-	-	-	-	-	-	-	-	-	-	-	-	-	-	-	-	-	-	-	-	-	-	-	-	-	-	-	-	-	-	-	-	-	-	-	-	-	-	-	-	-	-	-
JF940921.1 Asarum caulescens voucher Liuzh0051 ribulose-15-bisphosphate carboxylase/oxygenase large subunit (rbcL) gene partial cds chloroplast	-	-	-	-	-	-	-	-	-	-	-	-	-	-	-	-	-	-	-	-	-	-	-	-	-	-	-	-	-	-	-	-	-	-	-	-	-	-	-	-	-	-	-	-	-	-	-	-	-
JF940914.1 Asarum caudigerum voucher GBOWS502 ribulose-15-bisphosphate carboxylase/oxygenase large subunit (rbcL) gene partial cds chloroplast	-	-	-	-	-	-	-	-	-	-	-	-	-	-	-	-	-	-	-	-	-	-	-	-	-	-	-	-	-	-	-	-	-	-	-	-	-	-	-	-	-	-	-	-	-	-	-	-	-
LC670221.1 Asarum albomaculatum as56a chloroplast rbcL gene for ribulose-15-bisphosphate carboxylase/oxygenase large subunit partial cds	-	-	-	-	-	-	-	-	-	-	-	-	-	-	-	-	-	-	-	-	-	-	-	-	-	-	-	-	-	-	-	-	-	-	-	-	-	-	-	-	-	-	-	-	-	-	-	-	-
LC670220.1 Asarum yaeyamense as55 chloroplast rbcL gene for ribulose-15-bisphosphate carboxylase/oxygenase large subunit partial cds	-	-	-	-	-	-	-	-	-	-	-	-	-	-	-	-	-	-	-	-	-	-	-	-	-	-	-	-	-	-	-	-	-	-	-	-	-	-	-	-	-	-	-	-	-	-	-	-	-
LC670219.1 Asarum fauriei as53 chloroplast rbcL gene for ribulose-15-bisphosphate carboxylase/oxygenase large subunit partial cds	-	-	-	-	-	-	-	-	-	-	-	-	-	-	-	-	-	-	-	-	-	-	-	-	-	-	-	-	-	-	-	-	-	-	-	-	-	-	-	-	-	-	-	-	-	-	-	-	-
LC670218.1 Asarum ikegamii as52 chloroplast rbcL gene for ribulose-15-bisphosphate carboxylase/oxygenase large subunit partial cds	-	-	-	-	-	-	-	-	-	-	-	-	-	-	-	-	-	-	-	-	-	-	-	-	-	-	-	-	-	-	-	-	-	-	-	-	-	-	-	-	-	-	-	-	-	-	-	-	-
LC670217.1 Asarum takaoi as48 chloroplast rbcL gene for ribulose-15-bisphosphate carboxylase/oxygenase large subunit partial cds	-	-	-	-	-	-	-	-	-	-	-	-	-	-	-	-	-	-	-	-	-	-	-	-	-	-	-	-	-	-	-	-	-	-	-	-	-	-	-	-	-	-	-	-	-	-	-	-	-
LC670216.1 Asarum sakawanum as47 chloroplast rbcL gene for ribulose-15-bisphosphate carboxylase/oxygenase large subunit partial cds	-	-	-	-	-	-	-	-	-	-	-	-	-	-	-	-	-	-	-	-	-	-	-	-	-	-	-	-	-	-	-	-	-	-	-	-	-	-	-	-	-	-	-	-	-	-	-	-	-
LC670214.1 Asarum minamitanianum as45 chloroplast rbcL gene for ribulose-15-bisphosphate carboxylase/oxygenase large subunit partial cds	-	-	-	-	-	-	-	-	-	-	-	-	-	-	-	-	-	-	-	-	-	-	-	-	-	-	-	-	-	-	-	-	-	-	-	-	-	-	-	-	-	-	-	-	-	-	-	-	-
LC670213.1 Asarum kiusianum as36 chloroplast rbcL gene for ribulose-15-bisphosphate carboxylase/oxygenase large subunit partial cds	-	-	-	-	-	-	-	-	-	-	-	-	-	-	-	-	-	-	-	-	-	-	-	-	-	-	-	-	-	-	-	-	-	-	-	-	-	-	-	-	-	-	-	-	-	-	-	-	-
LC670212.1 Asarum crassum as34 chloroplast rbcL gene for ribulose-15-bisphosphate carboxylase/oxygenase large subunit partial cds	-	-	-	-	-	-	-	-	-	-	-	-	-	-	-	-	-	-	-	-	-	-	-	-	-	-	-	-	-	-	-	-	-	-	-	-	-	-	-	-	-	-	-	-	-	-	-	-	-
LC670211.1 Asarum celsum as33 chloroplast rbcL gene for ribulose-15-bisphosphate carboxylase/oxygenase large subunit partial cds	-	-	-	-	-	-	-	-	-	-	-	-	-	-	-	-	-	-	-	-	-	-	-	-	-	-	-	-	-	-	-	-	-	-	-	-	-	-	-	-	-	-	-	-	-	-	-	-	-
LC068564.1 Asarum satsumense chloroplast rbcL gene for ribulose-15-bisphosphate carboxylase/oxygenase large subunit partial cds isolate: as38	-	-	-	-	-	-	-	-	-	-	-	-	-	-	-	-	-	-	-	-	-	-	-	-	-	-	-	-	-	-	-	-	-	-	-	-	-	-	-	-	-	-	-	-	-	-	-	-	-
LC068563.1 Asarum asaroides chloroplast rbcL gene for ribulose-15-bisphosphate carboxylase/oxygenase large subunit partial cds isolate: as37	-	-	-	-	-	-	-	-	-	-	-	-	-	-	-	-	-	-	-	-	-	-	-	-	-	-	-	-	-	-	-	-	-	-	-	-	-	-	-	-	-	-	-	-	-	-	-	-	-
LC068562.1 Asarum kiusianum chloroplast rbcL gene for ribulose-15-bisphosphate carboxylase/oxygenase large subunit partial cds isolate: as36	-	-	-	-	-	-	-	-	-	-	-	-	-	-	-	-	-	-	-	-	-	-	-	-	-	-	-	-	-	-	-	-	-	-	-	-	-	-	-	-	-	-	-	-	-	-	-	-	-
LC068561.1 Asarum kumageanum var. satakeanum chloroplast rbcL gene for ribulose-15-bisphosphate carboxylase/oxygenase large subunit partial cds isolate: as35	-	-	-	-	-	-	-	-	-	-	-	-	-	-	-	-	-	-	-	-	-	-	-	-	-	-	-	-	-	-	-	-	-	-	-	-	-	-	-	-	-	-	-	-	-	-	-	-	-
LC068559.1 Asarum unzen chloroplast rbcL gene for ribulose-15-bisphosphate carboxylase/oxygenase large subunit partial cds isolate: as31	-	-	-	-	-	-	-	-	-	-	-	-	-	-	-	-	-	-	-	-	-	-	-	-	-	-	-	-	-	-	-	-	-	-	-	-	-	-	-	-	-	-	-	-	-	-	-	-	-
LC068555.1 Asarum sieboldii chloroplast rbcL gene for ribulose-15-bisphosphate carboxylase/oxygenase large subunit partial cds isolate: as27Korea	-	-	-	-	-	-	-	-	-	-	-	-	-	-	-	-	-	-	-	-	-	-	-	-	-	-	-	-	-	-	-	-	-	-	-	-	-	-	-	-	-	-	-	-	-	-	-	-	-
LC068549.1 Asarum megacalyx chloroplast rbcL gene for ribulose-15-bisphosphate carboxylase/oxygenase large subunit partial cds isolate: as20	-	-	-	-	-	-	-	-	-	-	-	-	-	-	-	-	-	-	-	-	-	-	-	-	-	-	-	-	-	-	-	-	-	-	-	-	-	-	-	-	-	-	-	-	-	-	-	-	-
LC068547.1 Asarum asperum chloroplast rbcL gene for ribulose-15-bisphosphate carboxylase/oxygenase large subunit partial cds isolate: as18	-	-	-	-	-	-	-	-	-	-	-	-	-	-	-	-	-	-	-	-	-	-	-	-	-	-	-	-	-	-	-	-	-	-	-	-	-	-	-	-	-	-	-	-	-	-	-	-	-
LC068546.1 Asarum tokarense chloroplast rbcL gene for ribulose-15-bisphosphate carboxylase/oxygenase large subunit partial cds isolate: as17	-	-	-	-	-	-	-	-	-	-	-	-	-	-	-	-	-	-	-	-	-	-	-	-	-	-	-	-	-	-	-	-	-	-	-	-	-	-	-	-	-	-	-	-	-	-	-	-	-
LC068545.1 Asarum lutchuense chloroplast rbcL gene for ribulose-15-bisphosphate carboxylase/oxygenase large subunit partial cds isolate: as16b	-	-	-	-	-	-	-	-	-	-	-	-	-	-	-	-	-	-	-	-	-	-	-	-	-	-	-	-	-	-	-	-	-	-	-	-	-	-	-	-	-	-	-	-	-	-	-	-	-
LC068543.1 Asarum trinacriforme chloroplast rbcL gene for ribulose-15-bisphosphate carboxylase/oxygenase large subunit partial cds isolate: as15b	-	-	-	-	-	-	-	-	-	-	-	-	-	-	-	-	-	-	-	-	-	-	-	-	-	-	-	-	-	-	-	-	-	-	-	-	-	-	-	-	-	-	-	-	-	-	-	-	-
LC068541.1 Asarum fudsinoi chloroplast rbcL gene for ribulose-15-bisphosphate carboxylase/oxygenase large subunit partial cds isolate: as14b	-	-	-	-	-	-	-	-	-	-	-	-	-	-	-	-	-	-	-	-	-	-	-	-	-	-	-	-	-	-	-	-	-	-	-	-	-	-	-	-	-	-	-	-	-	-	-	-	-
MG554423.1 Asarum minus voucher BTS1060 chloroplast partial genome	.	.	T	.	T	.	.	.	.	.	.	.	.	.	.	.	.	.	.	.	.	.	.	.	.	.	.	.	.	.	.	.	.	.	.	.	.	.	.	.	.	.	.	T	.	.	.	.	.
MZ440306.1 Asarum pulchellum chloroplast complete genome	.	.	T	.	T	.	.	.	.	.	.	.	.	.	.	.	.	.	.	.	.	.	.	.	.	.	.	.	.	.	.	.	.	.	.	.	.	.	.	.	.	.	.	T	.	.	.	.	.
MW526993.1 Asarum heterotropoides var. mandshuricum chloroplast complete genome	.	.	T	.	T	.	.	.	.	.	.	.	.	.	.	.	.	.	.	.	.	.	.	.	.	.	.	.	.	.	.	.	.	.	.	.	.	.	.	.	.	.	.	T	.	.	.	.	.
NC 058740.1 Asarum maculatum voucher NIBRVP0000640516 2006.4.1. chloroplast complete genome	.	.	T	.	T	.	.	.	.	.	.	.	.	.	.	.	.	.	.	.	.	.	.	.	.	.	.	.	.	.	.	.	.	.	.	.	.	.	.	.	.	.	.	T	.	.	.	.	.
NC 058739.1 Asarum misandrum voucher NIBRVP0000640514 2007.4.1. chloroplast complete genome	.	.	T	.	T	.	.	.	.	.	.	.	.	.	.	.	.	.	.	.	.	.	.	.	.	.	.	.	.	.	.	.	.	.	.	.	.	.	.	.	.	.	.	T	.	.	.	.	.
MN132860.1 Asarum heterotropoides var. seoulense voucher NIBRVP0000640693 2007.5.1. chloroplast complete genome	.	.	T	.	T	.	.	.	.	.	.	.	.	.	.	.	.	.	.	.	.	.	.	.	.	.	.	.	.	.	.	.	.	.	.	.	.	.	.	.	.	.	.	T	.	.	.	.	.
L12664.1 Saruma henryi ribulose 15-bisphosphate carboxylase large subunit (rbcL) gene partial cds chloroplast gene for chloroplast product	.	.	.	.	T	.	.	.	.	.	.	.	.	.	.	.	.	.	.	.	.	.	.	.	.	.	.	.	.	.	.	.	.	.	.	.	.	.	.	.	.	.	.	.	.	.	.	.	.
AB205607.1 Saruma henryi chloroplast rbcL gene for ribulose-15-bisphosphate carboxylase/oxygenase partial cds	.	.	.	.	T	.	.	.	.	.	.	.	.	.	.	.	.	.	.	.	.	.	.	.	.	.	.	.	.	.	.	.	.	.	.	.	.	.	.	.	.	.	.	.	.	.	.	.	.
NC 039933.1 Saruma henryi voucher USDA49482*J chloroplast complete genome	.	.	.	.	T	.	.	.	.	.	.	.	.	.	.	.	.	.	.	.	.	.	.	.	.	.	.	.	.	.	.	.	.	.	.	.	.	.	.	.	.	.	.	.	.	.	.	.	.
MG520100.1 Saruma henryi voucher USDA49482*J chloroplast complete genome	.	.	.	.	T	.	.	.	.	.	.	.	.	.	.	.	.	.	.	.	.	.	.	.	.	.	.	.	.	.	.	.	.	.	.	.	.	.	.	.	.	.	.	.	.	.	.	.	.
AF425710.1 Terminalia chebula clone 442 ribulose-15-bisphosphate carboxylase/oxygenase large subunit (rbcL) gene partial cds chloroplast gene for chloroplast product	.	.	.	.	T	.	.	.	.	.	.	.	.	.	.	.	.	.	.	.	.	.	.	.	.	T	.	.	.	.	.	A	.	.	.	A	.	A	.	.	.	.	.	T	.	.	.	.	.
FJ381812.1 Terminalia chebula ribulose-15-bisphosphate carboxylase/oxygenase large subunit (rbcL) gene partial cds chloroplast	.	.	.	.	T	.	.	.	.	.	.	.	.	.	.	.	.	.	.	.	.	.	.	.	.	T	.	.	.	.	.	A	.	.	.	A	.	A	.	.	.	.	.	T	.	.	.	.	.
NC 047468.1 Terminalia chebula chloroplast complete genome	.	.	.	.	T	.	.	.	.	.	.	.	.	.	.	.	.	.	.	.	.	.	.	.	.	T	.	.	.	.	.	A	.	.	.	A	.	A	.	.	.	.	.	T	.	.	.	.	.
MN736954.1 Terminalia chebula chloroplast complete genome	.	.	.	.	T	.	.	.	.	.	.	.	.	.	.	.	.	.	.	.	.	.	.	.	.	T	.	.	.	.	.	A	.	.	.	A	.	A	.	.	.	.	.	T	.	.	.	.	.
KY988329.1 Terminalia chebula voucher PFC161220-0055 ribulose-15-bisphosphate carboxylase/oxygenase large subunit (rbcL) gene partial cds chloroplast	-	-	-	-	-	-	-	-	-	-	-	-	-	-	-	-	-	-	-	-	-	-	-	-	-	-	-	-	-	-	-	-	-	-	-	-	-	-	-	-	-	-	-	-	-	-	-	-	-
MT120769.1 Glycyrrhiza glabra voucher TASH:G.Kinzikayeva et al. 6427 chloroplast complete genome	.	.	.	.	T	.	.	.	.	.	T	.	.	.	.	.	.	.	.	.	.	.	.	.	.	T	.	.	.	.	.	.	.	.	.	A	.	.	.	.	.	.	.	T	.	.	.	.	.
MT120771.1 Glycyrrhiza glabra voucher LERUS :B.Vasyukov et al. s.n. chloroplast complete genome	.	.	.	.	T	.	.	.	.	.	T	.	.	.	.	.	.	.	.	.	.	.	.	.	.	T	.	.	.	.	.	.	.	.	.	A	.	.	.	.	.	.	.	T	.	.	.	.	.
NC 046879.1 Cuminum cyminum chloroplast complete genome	.	.	T	.	.	.	.	.	.	.	.	.	.	.	.	.	.	.	.	.	.	.	.	.	.	T	.	.	.	.	.	.	.	.	.	A	.	A	.	.	C	.	.	.	.	.	.	C	.
MT120766.1 Glycyrrhiza glabra voucher MO:Kurbanov 2054 chloroplast complete genome	.	.	.	.	T	.	.	.	.	.	T	.	.	.	.	.	.	.	.	.	.	.	.	.	.	T	.	.	.	.	.	.	.	.	.	A	.	.	.	.	.	.	.	T	.	.	.	.	.
MN901636.1 Cuminum cyminum chloroplast complete genome	.	.	T	.	.	.	.	.	.	.	.	.	.	.	.	.	.	.	.	.	.	.	.	.	.	T	.	.	.	.	.	.	.	.	.	A	.	A	.	.	C	.	.	.	.	.	.	C	.
MG946939.1 Cuminum cyminum ribulose-15-bisphosphate carboxylase/oxygenase large subunit gene partial cds chloroplast	.	.	T	.	.	.	.	.	.	.	.	.	.	.	.	.	.	.	.	.	.	.	.	.	.	T	.	.	.	.	.	.	.	.	.	A	.	A	.	.	C	.	.	.	.	.	.	C	.
KR002656.1 Coriandrum sativum chloroplast complete genome	.	.	T	.	.	.	.	.	.	.	.	.	.	.	.	.	.	.	.	.	.	.	.	.	.	T	.	.	.	.	.	.	.	.	.	A	.	A	.	.	C	.	.	.	.	.	.	C	.
MG946829.1 Coriandrum sativum ribulose-15-bisphosphate carboxylase/oxygenase large subunit gene partial cds chloroplast	.	.	T	.	.	.	.	.	.	.	.	.	.	.	.	.	.	.	.	.	.	.	.	.	.	T	.	.	.	.	.	.	.	.	.	A	.	A	.	.	C	.	.	.	.	.	.	C	.
JQ933290.1 Cuminum cyminum voucher L.H. Rechinger 51696 (E) ribulose-15-bisphosphate carboxylase/oxygenase large subunit (rbcL) gene partial cds plastid	.	.	T	.	.	.	.	.	.	.	.	.	.	.	.	.	.	.	.	.	.	.	.	.	.	T	.	.	.	.	.	.	.	.	.	A	.	A	.	.	C	.	.	.	.	.	.	C	.
AY765269.1 Phyllanthus emblica ribulose-15-bisphosphate carboxylase/oxygenase large subunit (rbcL) gene partial cds chloroplast	.	.	.	.	T	.	.	.	.	.	.	.	.	.	.	.	.	.	.	.	.	.	.	.	.	T	.	.	.	.	.	.	.	.	.	A	.	A	.	.	T	.	.	.	.	.	.	.	.
NC 047477.1 Phyllanthus emblica chloroplast complete genome	.	.	.	.	T	.	.	.	.	.	.	.	.	.	.	.	.	.	.	.	.	.	.	.	.	T	.	.	.	.	.	.	.	.	.	A	.	A	.	.	T	.	.	.	.	.	.	.	.
KY988320.1 Phyllanthus emblica voucher PFC161216-0044 ribulose-15-bisphosphate carboxylase/oxygenase large subunit (rbcL) gene partial cds chloroplast	-	-	-	-	-	-	-	-	-	-	-	-	-	-	-	-	-	-	-	-	-	-	-	-	-	-	-	-	-	-	-	-	-	-	-	-	-	-	-	-	-	-	-	-	-	-	-	-	-
MN711725.1 Phyllanthus emblica chloroplast complete genome	.	.	.	.	T	.	.	.	.	.	.	.	.	.	.	.	.	.	.	.	.	.	.	.	.	T	.	.	.	.	.	.	.	.	.	A	.	A	.	.	T	.	.	.	.	.	.	.	.
MN125633.1 Phyllanthus emblica ribulose-15-bisphosphate carboxylase/oxygenase large subunit (rbcL) gene partial cds chloroplast	-	-	-	-	-	-	-	-	-	-	-	-	-	-	-	-	-	-	-	-	-	-	-	-	-	-	-	-	-	-	-	-	-	-	-	-	-	-	-	-	-	-	-	-	-	-	-	-	-
FJ381808.1 Terminalia bellirica ribulose-15-bisphosphate carboxylase/oxygenase large subunit (rbcL) gene partial cds chloroplast	.	.	.	.	T	.	.	.	.	.	.	.	.	.	.	.	.	.	.	.	.	.	.	.	.	T	.	.	.	.	.	A	.	.	.	A	.	A	.	.	.	.	.	T	.	.	.	.	.
LC107029.1 Terminalia bellirica chloroplast rbcL gene for ribulose-15-bisphosphate carboxylase/oxygenase large subunit partial cds specimen voucher: KANA:C130911511TCH	-	-	-	-	-	-	-	-	-	-	-	-	-	-	-	-	-	-	-	-	-	-	-	-	-	-	-	-	-	-	-	-	-	-	-	-	-	-	-	-	-	-	-	-	-	-	-	-	-
LC438868.1 Terminalia bellirica chloroplast gene for ribulose-15-bisphosphate carboxylase/oxygenase large subunit partial cds isolate: CHULA-018	-	-	-	-	-	-	-	-	-	-	-	-	-	-	-	-	-	-	-	-	-	-	-	-	-	-	-	-	-	-	-	-	-	-	-	-	-	-	-	-	-	-	-	-	-	-	-	-	-
NC 036935.1 Amomum krervanh chloroplast complete genome	.	.	.	.	T	.	.	.	.	.	A	.	.	.	.	.	.	.	.	.	.	.	.	.	.	.	.	.	.	.	.	.	.	.	.	.	.	C	.	.	.	.	.	G	.	.	.	.	.
MN931250.1 Wurfbainia villosa chloroplast complete genome	.	.	.	.	T	.	.	.	.	.	A	.	.	.	.	.	.	.	.	.	.	.	.	.	.	.	.	.	.	.	.	.	.	.	.	.	.	C	.	.	.	.	.	G	.	.	.	.	.
MK889505.1 Wurfbainia longiligularis chloroplast complete genome	.	.	.	.	T	.	.	.	.	.	A	.	.	.	.	.	.	.	.	.	.	.	.	.	.	.	.	.	.	.	.	.	.	.	.	.	.	C	.	.	.	.	.	G	.	.	.	.	.
NC 036992.1 Amomum compactum chloroplast complete genome	.	.	.	.	T	.	.	.	.	.	A	.	.	.	.	.	.	.	.	.	.	.	.	.	.	.	.	.	.	.	.	.	.	.	.	.	.	C	.	.	.	.	.	G	.	.	.	.	.
MW145134.1 Wurfbainia neoaurantiaca voucher Y20180726015 chloroplast complete genome	.	.	.	.	T	.	.	.	.	.	A	.	.	.	.	.	.	.	.	.	.	.	.	.	.	.	.	.	.	.	.	.	.	.	.	.	.	C	.	.	.	.	.	G	.	.	.	.	.
FJ026474.1 Cissampelos pareira ribulose-15-bisphosphate carboxylase/oxygenase large subunit (rbcL) gene partial cds chloroplast	.	.	.	.	T	.	.	.	.	.	.	.	.	.	.	.	.	.	.	.	.	.	.	.	.	T	.	.	.	.	.	.	.	.	.	A	.	A	.	.	.	.	.	.	.	.	.	.	.
KJ594156.1 Cissampelos pareira voucher DB2202 ribulose-15-bisphosphate carboxylase/oxygenase large subunit (rbcL) gene partial cds chloroplast	-	-	-	-	-	-	-	-	-	-	-	-	-	-	-	-	-	-	-	-	-	-	-	-	-	-	-	-	-	-	-	-	-	-	-	-	-	-	-	-	-	-	-	-	-	-	-	-	-
MN216838.1 Cissampelos sp. MP 778 ribulose-15-bisphosphate carboxylase/oxygenase large subunit (rbcL) gene partial cds chloroplast	-	-	-	-	-	-	-	-	-	-	-	-	-	-	-	-	-	-	-	-	-	-	-	-	-	-	-	-	-	-	-	-	-	-	-	-	-	-	-	-	-	-	-	-	-	-	-	-	-
FJ026475.1 Cissampelos tropaeolifolia ribulose-15-bisphosphate carboxylase/oxygenase large subunit (rbcL) gene partial cds chloroplast	.	.	.	.	T	.	.	.	.	.	.	.	.	.	.	.	.	.	.	.	.	.	.	.	.	T	.	.	.	.	.	.	.	.	.	A	.	A	.	.	.	.	.	.	.	.	.	.	.
GQ870669.3 Syzygium cumini chloroplast complete genome(2)	.	.	.	.	T	.	.	.	.	.	T	.	.	.	.	.	.	.	.	.	.	.	.	.	.	T	.	.	.	.	.	A	.	.	.	A	.	A	.	.	C	.	.	T	.	.	.	.	.
MN095412.1 Syzygium cumini plastid complete genome	.	.	.	.	T	.	.	.	.	.	T	.	.	.	.	.	.	.	.	.	.	.	.	.	.	T	.	.	.	.	.	A	.	.	.	A	.	A	.	.	C	.	.	T	.	.	.	.	.
NC 053907.1 Syzygium nervosum chloroplast complete genome	.	.	.	.	T	.	.	.	.	.	T	.	.	.	.	.	.	.	.	.	.	.	.	.	.	T	.	.	.	.	.	A	.	.	.	A	.	A	.	.	C	.	.	T	.	.	.	.	.
KY498684.1 Cladogynos orientalis voucher Tyh 11293 (HITBC) ribulose-15-bisphosphate carboxylase/oxygenase large subunit (rbcL) gene partial cds chloroplast	.	.	.	.	T	.	.	.	.	.	.	.	.	.	.	.	.	.	.	.	.	.	.	.	.	T	.	.	.	.	.	.	.	.	.	A	.	A	.	.	C	.	.	.	.	.	.	C	.
MN366835.1 Mansonia altissima voucher IDRCG048-13 BRLU NB0594 ribulose-15-bisphosphate carboxylase/oxygenase large subunit (rbcL) gene partial cds chloroplast	-	-	-	-	-	-	-	-	-	-	-	-	-	-	-	-	-	-	-	-	-	-	-	-	-	-	-	-	-	-	-	-	-	-	-	-	-	-	-	-	-	-	-	-	-	-	-	-	-
KY365710.1 Tinospora crispa voucher Chen ZD s.n. (PE) ribulose-15-bisphosphate carboxylase/oxygenase large subunit (rbcL) gene partial cds chloroplast	.	.	.	.	T	.	.	.	.	.	.	.	.	.	.	.	.	.	.	.	.	.	.	.	.	.	.	.	G	.	.	.	.	.	.	A	.	A	.	.	.	.	.	.	.	.	C	.	.
KX527558.1 Tinospora crispa voucher WW Chen ZD s. n. ribulose-15-bisphosphate carboxylase/oxygenase large subunit (rbcL) gene partial cds chloroplast	.	.	.	.	T	.	.	.	.	.	.	.	.	.	.	.	.	.	.	.	.	.	.	.	.	.	.	.	G	.	.	.	.	.	.	A	.	A	.	.	.	.	.	.	.	.	C	.	.
MN727386.1 Tinospora sinensis chloroplast complete genome	.	.	.	.	T	.	.	.	.	.	.	.	.	.	.	.	.	.	.	.	.	.	.	.	.	.	.	.	G	.	.	.	.	.	.	A	.	A	.	.	.	.	.	.	.	.	C	.	.
NC 042153.1 Tinospora cordifolia voucher SUPG015 chloroplast complete genome	.	.	.	.	T	.	.	.	.	.	.	.	.	.	.	.	.	.	.	.	.	.	.	.	.	.	.	.	G	.	.	.	.	.	.	A	.	A	.	.	.	.	.	.	.	.	C	.	.
U26330.2 Osbeckia stellata ribulose-15-bisphosphate carboxylase oxygenase large subunit (rbcL) gene partial cds chloroplast gene for chloroplast product	.	.	.	.	G	.	.	.	.	.	T	.	.	.	.	.	.	.	.	.	.	.	.	.	.	T	.	.	.	.	.	A	.	.	.	A	.	A	.	.	G	.	.	T	.	.	.	.	.
NC 046486.1 Osbeckia stellata chloroplast complete genome	.	.	.	.	G	.	.	.	.	.	T	.	.	.	.	.	.	.	.	.	.	.	.	.	.	T	.	.	.	.	.	A	.	.	.	A	.	A	.	.	G	.	.	T	.	.	.	.	.
MK331713.1 Osbeckia stellata chloroplast complete genome	.	.	.	.	G	.	.	.	.	.	T	.	.	.	.	.	.	.	.	.	.	.	.	.	.	T	.	.	.	.	.	A	.	.	.	A	.	A	.	.	G	.	.	T	.	.	.	.	.
MG266206.1 Rauvolfia serpentina voucher CMPR8780 ribulose-15-bisphosphate carboxylase/oxygenase large subunit (rbcL) gene partial cds chloroplast	-	-	-	-	-	-	-	-	-	-	-	-	-	-	-	-	-	-	-	-	-	-	-	-	-	-	-	-	-	-	-	-	-	-	-	-	-	-	-	-	-	-	-	-	-	-	-	-	-
MG946861.1 Rauvolfia serpentina ribulose-15-bisphosphate carboxylase/oxygenase large subunit gene partial cds chloroplast	.	.	.	.	T	.	.	.	.	.	.	.	.	.	.	.	.	.	.	.	.	.	.	.	.	T	.	.	.	.	.	.	.	.	.	A	.	A	.	.	C	.	.	.	.	.	.	.	.
NC 047244.1 Rauvolfia serpentina chloroplast complete genome	.	.	.	.	T	.	.	.	.	.	.	.	.	.	.	.	.	.	.	.	.	.	.	.	.	T	.	.	.	.	.	.	.	.	.	A	.	A	.	.	C	.	.	.	.	.	.	.	.
MN480804.1 Rauvolfia verticillata voucher IBSC:W.N. Chen 2019001 plastid complete genome	.	.	.	.	T	.	.	.	.	.	.	.	.	.	.	.	.	.	.	.	.	.	.	.	.	T	.	.	.	.	.	.	.	.	.	A	.	A	.	.	C	.	.	.	.	.	.	.	.
NC 042161.1 Diospyros maclurei chloroplast complete genome	.	.	.	.	T	.	.	.	.	.	T	.	.	.	.	.	.	.	.	.	.	.	.	.	.	T	.	.	.	.	.	.	.	.	.	A	.	A	.	.	C	.	.	.	.	.	.	.	.
NC 042160.1 Diospyros hainanensis chloroplast complete genome	.	.	.	.	T	.	.	.	.	.	T	.	.	.	.	.	.	.	.	.	.	.	.	.	.	T	.	.	.	.	.	.	.	.	.	A	.	A	.	.	C	.	.	.	.	.	.	.	.
MH778101.1 Diospyros maclurei chloroplast complete genome	.	.	.	.	T	.	.	.	.	.	T	.	.	.	.	.	.	.	.	.	.	.	.	.	.	T	.	.	.	.	.	.	.	.	.	A	.	A	.	.	C	.	.	.	.	.	.	.	.
MN366758.1 Shirakiopsis aubrevillei voucher FHO-CX65 ribulose-15-bisphosphate carboxylase/oxygenase large subunit (rbcL) gene partial cds chloroplast	-	-	-	-	-	-	-	-	-	-	-	-	-	-	-	-	-	-	-	-	-	-	-	-	-	-	-	-	-	-	-	-	-	-	-	-	-	-	-	-	-	-	-	-	-	-	-	-	-
NC 053327.1 Syzygium cumini chloroplast complete genome(2)	.	.	.	.	T	.	.	.	.	.	T	.	.	.	.	.	.	.	.	.	.	.	.	.	.	T	.	.	.	.	.	A	.	.	.	A	.	A	.	.	C	.	.	T	.	.	.	.	.
GQ870669.3 Syzygium cumini chloroplast complete genome	.	.	.	.	T	.	.	.	.	.	T	.	.	.	.	.	.	.	.	.	.	.	.	.	.	T	.	.	.	.	.	A	.	.	.	A	.	A	.	.	C	.	.	T	.	.	.	.	.
NC 053327.1 Syzygium cumini chloroplast complete genome	.	.	.	.	T	.	.	.	.	.	T	.	.	.	.	.	.	.	.	.	.	.	.	.	.	T	.	.	.	.	.	A	.	.	.	A	.	A	.	.	C	.	.	T	.	.	.	.	.
MT700494.1 Syzygium cumini chloroplast complete genome	.	.	.	.	T	.	.	.	.	.	T	.	.	.	.	.	.	.	.	.	.	.	.	.	.	T	.	.	.	.	.	A	.	.	.	A	.	A	.	.	C	.	.	T	.	.	.	.	.
NC 048461.1 Alpinia katsumadae chloroplast complete genome	.	.	.	.	T	.	.	.	.	.	A	.	.	.	.	.	.	.	.	.	.	.	.	.	.	.	.	.	.	.	.	.	.	.	G	.	.	C	.	.	.	.	.	G	.	.	.	.	.
MK262729.1 Alpinia oxyphylla chloroplast complete genome	.	.	.	.	T	.	.	.	.	.	A	.	.	.	.	.	.	.	.	.	.	.	.	.	.	.	.	.	.	.	.	.	.	.	G	.	.	C	.	.	.	.	.	G	.	.	.	.	.
MK262728.1 Alpinia katsumadae chloroplast complete genome	.	.	.	.	T	.	.	.	.	.	A	.	.	.	.	.	.	.	.	.	.	.	.	.	.	.	.	.	.	.	.	.	.	.	G	.	.	C	.	.	.	.	.	G	.	.	.	.	.
NC 048994.1 Aglaia odorata chloroplast complete genome	.	.	T	.	T	.	.	.	.	.	A	.	.	.	.	.	.	.	.	.	.	.	.	.	.	T	.	.	.	.	.	.	.	.	.	A	.	A	.	.	.	.	.	A	.	.	.	.	.
MN106246.1 Aglaia odorata chloroplast complete genome	.	.	T	.	T	.	.	.	.	.	A	.	.	.	.	.	.	.	.	.	.	.	.	.	.	T	.	.	.	.	.	.	.	.	.	A	.	A	.	.	.	.	.	A	.	.	.	.	.
MH332433.1 Aglaia tomentosa voucher gp-348 ribulose-15-bisphosphate carboxylase/oxygenase large subunit (rbcL) gene partial cds chloroplast	-	-	-	-	-	-	-	-	-	-	-	-	-	-	-	-	-	-	-	-	-	-	-	-	-	-	-	-	-	-	-	-	-	-	-	-	-	-	-	-	-	-	-	-	-	-	-	-	-
	1080	1081	1082	1083	1084	1085	1086	1087	1088	1089	1090	1091	1092	1093	1094	1095	1096	1097	1098	1099	1100	1101	1102	1103	1104	1105	1106	1107	1108	1109	1110	1111	1112	1113	1114	1115	1116	1117	1118	1119	1120	1121	1122	1123	1124	1125	1126	1127	1128
KP903720.1 Aristolochia anguicida voucher MUS-5405 ribulose-15-bisphosphate carboxylase/oxygenase large subunit (rbcL) gene complete cds chloroplast	C	G	G	T	A	T	T	T	A	T	T	T	C	A	C	T	C	A	A	G	A	T	T	G	G	G	T	C	T	C	T	C	T	T	C	C	G	G	G	T	G	T	T	C	T	G	C	C	C
KP998764.1 Aristolochia gigantea voucher MUS-5393 ribulose-15-bisphosphate carboxylase/oxygenase large subunit (rbcL) gene complete cds chloroplast	.	.	.	.	.	.	.	.	.	.	.	.	.	.	.	.	.	.	.	.	.	.	.	.	.	.	.	.	.	.	.	.	.	.	.	.	.	.	.	.	.	.	.	.	.	.	.	.	.
KP998765.1 Aristolochia grandiflora voucher MUS-5391 ribulose-15-bisphosphate carboxylase/oxygenase large subunit (rbcL) gene complete cds chloroplast	.	.	.	.	.	.	.	.	.	.	.	.	.	.	.	.	.	.	.	.	.	.	.	.	.	.	.	.	.	.	.	.	.	.	.	.	.	.	.	.	.	.	.	.	.	.	.	.	.
KP998766.1 Aristolochia kerrii voucher MUS-5413 ribulose-15-bisphosphate carboxylase/oxygenase large subunit (rbcL) gene complete cds chloroplast	.	.	.	.	.	.	.	.	.	.	.	.	.	.	.	.	.	.	.	.	.	.	.	.	.	.	.	.	.	.	.	.	.	.	.	.	A	.	.	.	.	.	.	T	.	.	.	.	.
KP998767.1 Aristolochia littoralis voucher MUS-5404 ribulose-15-bisphosphate carboxylase/oxygenase large subunit (rbcL) gene complete cds chloroplast	.	.	.	.	.	.	.	.	.	.	.	.	.	.	.	.	.	.	.	.	.	.	.	.	.	.	.	.	.	.	.	.	.	.	.	.	.	.	.	.	.	.	.	.	.	.	.	.	.
KP998768.1 Aristolochia pierrei voucher MUS-5409 ribulose-15-bisphosphate carboxylase/oxygenase large subunit (rbcL) gene complete cds chloroplast	.	.	.	.	.	.	.	.	.	.	.	.	.	.	.	.	.	.	.	.	.	.	.	.	.	.	.	.	.	.	.	.	.	.	.	.	.	.	.	.	.	.	.	.	.	.	.	.	.
KP998768.1 Aristolochia pierrei voucher MUS-5409 ribulose-15-bisphosphate carboxylase/oxygenase large subunit (rbcL) gene complete cds chloroplast(2)	.	.	.	.	.	.	.	.	.	.	.	.	.	.	.	.	.	.	.	.	.	.	.	.	.	.	.	.	.	.	.	.	.	.	.	.	.	.	.	.	.	.	.	.	.	.	.	.	.
KP998769.1 Aristolochia pothieri voucher MUS-5374 ribulose-15-bisphosphate carboxylase/oxygenase large subunit (rbcL) gene complete cds chloroplast	.	.	.	.	.	.	.	.	.	.	.	.	.	.	.	.	.	.	.	.	.	.	.	.	.	.	.	.	.	.	.	.	.	.	.	.	.	.	.	.	.	.	.	.	.	.	.	.	.
KP998770.1 Aristolochia ringens voucher MUS-5375 ribulose-15-bisphosphate carboxylase/oxygenase large subunit (rbcL) gene complete cds chloroplast	.	.	.	.	.	.	.	.	.	.	.	.	.	.	.	.	.	.	.	.	.	.	.	.	.	.	.	.	.	.	.	.	.	.	.	.	.	.	.	.	.	.	.	.	.	.	.	.	.
KP998771.1 Aristolochia sp. MUS-5399 ribulose-15-bisphosphate carboxylase/oxygenase large subunit (rbcL) gene complete cds chloroplast	.	.	.	.	.	.	.	.	.	.	.	.	.	.	.	.	.	.	.	.	.	.	.	.	.	.	.	.	.	.	.	.	.	.	.	.	.	.	.	.	.	.	.	.	.	.	.	.	.
KP998772.1 Aristolochia tagala voucher MUS-5400 ribulose-15-bisphosphate carboxylase/oxygenase large subunit (rbcL) gene complete cds chloroplast	.	.	.	.	.	.	.	.	.	.	.	.	.	.	.	.	.	.	.	.	.	.	.	.	.	.	.	.	.	.	.	.	.	.	.	.	.	.	.	.	.	.	.	.	.	.	.	.	.
KP998773.1 Aristolochia tentaculata voucher MUS-5398 ribulose-15-bisphosphate carboxylase/oxygenase large subunit (rbcL) gene complete cds chloroplast	.	.	.	.	.	.	.	.	.	.	.	.	.	.	.	.	.	.	.	.	.	.	.	.	.	.	.	.	.	.	.	.	.	.	.	.	.	.	.	.	.	.	.	.	.	.	.	.	.
SS-A0715 Aristolochia acuminata	.	.	.	.	.	.	.	.	.	.	.	.	.	.	.	.	.	.	.	.	.	.	.	.	.	.	.	.	.	.	.	.	.	.	.	.	.	.	.	.	.	.	.	.	.	.	.	.	.
SS-A0716 Aristolochia pierrei	.	.	.	.	.	.	.	.	.	.	.	.	.	.	.	.	.	.	.	.	.	.	.	.	.	.	.	.	.	.	.	.	.	.	.	.	.	.	.	.	.	.	.	.	.	.	.	.	.
SS-A0717 Aristolochia pothieri	.	.	.	.	.	.	.	.	.	.	.	.	.	.	.	.	.	.	.	.	.	.	.	.	.	.	.	.	.	.	.	.	.	.	.	.	.	.	.	.	.	.	.	.	.	.	.	.	.
SS-A0718 Aristolochia gigantea	.	.	.	.	.	.	.	.	.	.	.	.	.	.	.	.	.	.	.	.	.	.	.	.	.	.	.	.	.	.	.	.	.	.	.	.	.	.	.	.	.	.	.	.	.	.	.	.	.
SS-A0719 Aristolochia grandiflora	.	.	.	.	.	.	.	.	.	.	.	.	.	.	.	.	.	.	.	.	.	.	.	.	.	.	.	.	.	.	.	.	.	.	.	.	.	.	.	.	.	.	.	.	.	.	.	.	.
SS-A0720 Aristolochia kerrii	.	.	.	.	.	.	.	.	.	.	.	.	.	.	.	.	.	.	.	.	.	.	.	.	.	.	.	.	.	.	.	.	.	.	.	.	A	.	.	.	.	.	.	T	.	.	.	.	.
SS-A0721 Aristolochia littoralis	.	.	.	.	.	.	.	.	.	.	.	.	.	.	.	.	.	.	.	.	.	.	.	.	.	.	.	.	.	.	.	.	.	.	.	.	.	.	.	.	.	.	.	.	.	.	.	.	.
SS-A0722 Aristolochia ringens	.	.	.	.	.	.	.	.	.	.	.	.	.	.	.	.	.	.	.	.	.	.	.	.	.	.	.	.	.	.	.	.	.	.	.	.	.	.	.	.	.	.	.	.	.	.	.	.	.
SS-A0723 Aristolochia tentaculata	.	.	.	.	.	.	.	.	.	.	.	.	.	.	.	.	.	.	.	.	.	.	.	.	.	.	.	.	.	.	.	.	.	.	.	.	.	.	.	.	.	.	.	.	.	.	.	.	.
MG934793.1 Thottea cf. tricornis KR2085	-	-	-	-	-	-	-	-	-	-	-	-	-	-	-	-	-	-	-	-	-	-	-	-	-	-	-	-	-	-	-	-	-	-	-	-	-	-	-	-	-	-	-	-	-	-	-	-	-
MG934791.1 Thottea piperiformis voucher KR2059	-	-	-	-	-	-	-	-	-	-	-	-	-	-	-	-	-	-	-	-	-	-	-	-	-	-	-	-	-	-	-	-	-	-	-	-	-	-	-	-	-	-	-	-	-	-	-	-	-
MG934790.1 Thottea cf. grandiflora KR2060	-	-	-	-	-	-	-	-	-	-	-	-	-	-	-	-	-	-	-	-	-	-	-	-	-	-	-	-	-	-	-	-	-	-	-	-	-	-	-	-	-	-	-	-	-	-	-	-	-
MK524718.1 Thottea duchartrei voucher K000342376	-	-	-	-	-	-	-	-	-	-	-	-	-	-	-	-	-	-	-	-	-	-	-	-	-	-	-	-	-	-	-	-	-	-	-	-	-	-	-	-	-	-	-	-	-	-	-	-	-
AB205605.1 Thottea macrantha	.	.	.	.	.	.	.	.	.	.	.	.	.	.	.	.	.	.	.	.	.	.	.	.	.	.	.	.	.	.	.	.	.	.	.	.	A	.	.	.	.	.	.	.	.	.	.	.	.
AB205604.1 Thottea borneensis	.	.	.	.	.	.	.	.	.	.	.	.	.	.	.	.	.	.	.	.	.	.	.	.	.	.	.	.	.	.	.	.	.	.	.	.	A	.	.	.	.	.	.	.	.	.	.	.	.
AF197598.1 Thottea tomentosa	.	.	.	.	.	.	.	.	.	.	.	.	.	.	.	.	.	.	.	.	.	.	.	.	.	.	.	.	.	.	.	.	.	.	.	.	A	.	.	.	.	.	.	T	.	.	.	.	.
L14290.1 Asarum canadense chloroplast ribulosebisphosphate carboxylase large subunit (rbcL) gene 3 end	.	.	.	.	.	.	.	.	.	.	.	.	.	.	.	.	.	.	.	.	.	.	.	.	.	.	.	.	.	.	.	.	.	G	.	.	A	.	.	.	.	.	.	.	.	.	.	.	.
JF940919.1 Asarum caudigerum var. cardiophyllum voucher Liuzh0018 ribulose-15-bisphosphate carboxylase/oxygenase large subunit (rbcL) gene partial cds chloroplast	-	-	-	-	-	-	-	-	-	-	-	-	-	-	-	-	-	-	-	-	-	-	-	-	-	-	-	-	-	-	-	-	-	-	-	-	-	-	-	-	-	-	-	-	-	-	-	-	-
JF940941.1 Asarum yunnanense voucher GBOWS1364 ribulose-15-bisphosphate carboxylase/oxygenase large subunit (rbcL) gene partial cds chloroplast	-	-	-	-	-	-	-	-	-	-	-	-	-	-	-	-	-	-	-	-	-	-	-	-	-	-	-	-	-	-	-	-	-	-	-	-	-	-	-	-	-	-	-	-	-	-	-	-	-
JF940939.1 Asarum splendens voucher Liuzh0013 ribulose-15-bisphosphate carboxylase/oxygenase large subunit (rbcL) gene partial cds chloroplast	-	-	-	-	-	-	-	-	-	-	-	-	-	-	-	-	-	-	-	-	-	-	-	-	-	-	-	-	-	-	-	-	-	-	-	-	-	-	-	-	-	-	-	-	-	-	-	-	-
JF940936.1 Asarum pulchellum voucher Liuzh0008 ribulose-15-bisphosphate carboxylase/oxygenase large subunit (rbcL) gene partial cds chloroplast	-	-	-	-	-	-	-	-	-	-	-	-	-	-	-	-	-	-	-	-	-	-	-	-	-	-	-	-	-	-	-	-	-	-	-	-	-	-	-	-	-	-	-	-	-	-	-	-	-
JF940931.1 Asarum maximum voucher Liuzh0078 ribulose-15-bisphosphate carboxylase/oxygenase large subunit (rbcL) gene partial cds chloroplast	-	-	-	-	-	-	-	-	-	-	-	-	-	-	-	-	-	-	-	-	-	-	-	-	-	-	-	-	-	-	-	-	-	-	-	-	-	-	-	-	-	-	-	-	-	-	-	-	-
JF940929.1 Asarum ichangense voucher Liuzh0038 ribulose-15-bisphosphate carboxylase/oxygenase large subunit (rbcL) gene partial cds chloroplast	-	-	-	-	-	-	-	-	-	-	-	-	-	-	-	-	-	-	-	-	-	-	-	-	-	-	-	-	-	-	-	-	-	-	-	-	-	-	-	-	-	-	-	-	-	-	-	-	-
JF940927.1 Asarum himalaicum voucher liuzh0003 ribulose-15-bisphosphate carboxylase/oxygenase large subunit (rbcL) gene partial cds chloroplast	-	-	-	-	-	-	-	-	-	-	-	-	-	-	-	-	-	-	-	-	-	-	-	-	-	-	-	-	-	-	-	-	-	-	-	-	-	-	-	-	-	-	-	-	-	-	-	-	-
JF940925.1 Asarum delavayi voucher Liuzh0006 ribulose-15-bisphosphate carboxylase/oxygenase large subunit (rbcL) gene partial cds chloroplast	-	-	-	-	-	-	-	-	-	-	-	-	-	-	-	-	-	-	-	-	-	-	-	-	-	-	-	-	-	-	-	-	-	-	-	-	-	-	-	-	-	-	-	-	-	-	-	-	-
JF940923.1 Asarum crispulatum voucher Liuzh0035 ribulose-15-bisphosphate carboxylase/oxygenase large subunit (rbcL) gene partial cds chloroplast	-	-	-	-	-	-	-	-	-	-	-	-	-	-	-	-	-	-	-	-	-	-	-	-	-	-	-	-	-	-	-	-	-	-	-	-	-	-	-	-	-	-	-	-	-	-	-	-	-
JF940921.1 Asarum caulescens voucher Liuzh0051 ribulose-15-bisphosphate carboxylase/oxygenase large subunit (rbcL) gene partial cds chloroplast	-	-	-	-	-	-	-	-	-	-	-	-	-	-	-	-	-	-	-	-	-	-	-	-	-	-	-	-	-	-	-	-	-	-	-	-	-	-	-	-	-	-	-	-	-	-	-	-	-
JF940914.1 Asarum caudigerum voucher GBOWS502 ribulose-15-bisphosphate carboxylase/oxygenase large subunit (rbcL) gene partial cds chloroplast	-	-	-	-	-	-	-	-	-	-	-	-	-	-	-	-	-	-	-	-	-	-	-	-	-	-	-	-	-	-	-	-	-	-	-	-	-	-	-	-	-	-	-	-	-	-	-	-	-
LC670221.1 Asarum albomaculatum as56a chloroplast rbcL gene for ribulose-15-bisphosphate carboxylase/oxygenase large subunit partial cds	-	-	-	-	-	-	-	-	-	-	-	-	-	-	-	-	-	-	-	-	-	-	-	-	-	-	-	-	-	-	-	-	-	-	-	-	-	-	-	-	-	-	-	-	-	-	-	-	-
LC670220.1 Asarum yaeyamense as55 chloroplast rbcL gene for ribulose-15-bisphosphate carboxylase/oxygenase large subunit partial cds	-	-	-	-	-	-	-	-	-	-	-	-	-	-	-	-	-	-	-	-	-	-	-	-	-	-	-	-	-	-	-	-	-	-	-	-	-	-	-	-	-	-	-	-	-	-	-	-	-
LC670219.1 Asarum fauriei as53 chloroplast rbcL gene for ribulose-15-bisphosphate carboxylase/oxygenase large subunit partial cds	-	-	-	-	-	-	-	-	-	-	-	-	-	-	-	-	-	-	-	-	-	-	-	-	-	-	-	-	-	-	-	-	-	-	-	-	-	-	-	-	-	-	-	-	-	-	-	-	-
LC670218.1 Asarum ikegamii as52 chloroplast rbcL gene for ribulose-15-bisphosphate carboxylase/oxygenase large subunit partial cds	-	-	-	-	-	-	-	-	-	-	-	-	-	-	-	-	-	-	-	-	-	-	-	-	-	-	-	-	-	-	-	-	-	-	-	-	-	-	-	-	-	-	-	-	-	-	-	-	-
LC670217.1 Asarum takaoi as48 chloroplast rbcL gene for ribulose-15-bisphosphate carboxylase/oxygenase large subunit partial cds	-	-	-	-	-	-	-	-	-	-	-	-	-	-	-	-	-	-	-	-	-	-	-	-	-	-	-	-	-	-	-	-	-	-	-	-	-	-	-	-	-	-	-	-	-	-	-	-	-
LC670216.1 Asarum sakawanum as47 chloroplast rbcL gene for ribulose-15-bisphosphate carboxylase/oxygenase large subunit partial cds	-	-	-	-	-	-	-	-	-	-	-	-	-	-	-	-	-	-	-	-	-	-	-	-	-	-	-	-	-	-	-	-	-	-	-	-	-	-	-	-	-	-	-	-	-	-	-	-	-
LC670214.1 Asarum minamitanianum as45 chloroplast rbcL gene for ribulose-15-bisphosphate carboxylase/oxygenase large subunit partial cds	-	-	-	-	-	-	-	-	-	-	-	-	-	-	-	-	-	-	-	-	-	-	-	-	-	-	-	-	-	-	-	-	-	-	-	-	-	-	-	-	-	-	-	-	-	-	-	-	-
LC670213.1 Asarum kiusianum as36 chloroplast rbcL gene for ribulose-15-bisphosphate carboxylase/oxygenase large subunit partial cds	-	-	-	-	-	-	-	-	-	-	-	-	-	-	-	-	-	-	-	-	-	-	-	-	-	-	-	-	-	-	-	-	-	-	-	-	-	-	-	-	-	-	-	-	-	-	-	-	-
LC670212.1 Asarum crassum as34 chloroplast rbcL gene for ribulose-15-bisphosphate carboxylase/oxygenase large subunit partial cds	-	-	-	-	-	-	-	-	-	-	-	-	-	-	-	-	-	-	-	-	-	-	-	-	-	-	-	-	-	-	-	-	-	-	-	-	-	-	-	-	-	-	-	-	-	-	-	-	-
LC670211.1 Asarum celsum as33 chloroplast rbcL gene for ribulose-15-bisphosphate carboxylase/oxygenase large subunit partial cds	-	-	-	-	-	-	-	-	-	-	-	-	-	-	-	-	-	-	-	-	-	-	-	-	-	-	-	-	-	-	-	-	-	-	-	-	-	-	-	-	-	-	-	-	-	-	-	-	-
LC068564.1 Asarum satsumense chloroplast rbcL gene for ribulose-15-bisphosphate carboxylase/oxygenase large subunit partial cds isolate: as38	-	-	-	-	-	-	-	-	-	-	-	-	-	-	-	-	-	-	-	-	-	-	-	-	-	-	-	-	-	-	-	-	-	-	-	-	-	-	-	-	-	-	-	-	-	-	-	-	-
LC068563.1 Asarum asaroides chloroplast rbcL gene for ribulose-15-bisphosphate carboxylase/oxygenase large subunit partial cds isolate: as37	-	-	-	-	-	-	-	-	-	-	-	-	-	-	-	-	-	-	-	-	-	-	-	-	-	-	-	-	-	-	-	-	-	-	-	-	-	-	-	-	-	-	-	-	-	-	-	-	-
LC068562.1 Asarum kiusianum chloroplast rbcL gene for ribulose-15-bisphosphate carboxylase/oxygenase large subunit partial cds isolate: as36	-	-	-	-	-	-	-	-	-	-	-	-	-	-	-	-	-	-	-	-	-	-	-	-	-	-	-	-	-	-	-	-	-	-	-	-	-	-	-	-	-	-	-	-	-	-	-	-	-
LC068561.1 Asarum kumageanum var. satakeanum chloroplast rbcL gene for ribulose-15-bisphosphate carboxylase/oxygenase large subunit partial cds isolate: as35	-	-	-	-	-	-	-	-	-	-	-	-	-	-	-	-	-	-	-	-	-	-	-	-	-	-	-	-	-	-	-	-	-	-	-	-	-	-	-	-	-	-	-	-	-	-	-	-	-
LC068559.1 Asarum unzen chloroplast rbcL gene for ribulose-15-bisphosphate carboxylase/oxygenase large subunit partial cds isolate: as31	-	-	-	-	-	-	-	-	-	-	-	-	-	-	-	-	-	-	-	-	-	-	-	-	-	-	-	-	-	-	-	-	-	-	-	-	-	-	-	-	-	-	-	-	-	-	-	-	-
LC068555.1 Asarum sieboldii chloroplast rbcL gene for ribulose-15-bisphosphate carboxylase/oxygenase large subunit partial cds isolate: as27Korea	-	-	-	-	-	-	-	-	-	-	-	-	-	-	-	-	-	-	-	-	-	-	-	-	-	-	-	-	-	-	-	-	-	-	-	-	-	-	-	-	-	-	-	-	-	-	-	-	-
LC068549.1 Asarum megacalyx chloroplast rbcL gene for ribulose-15-bisphosphate carboxylase/oxygenase large subunit partial cds isolate: as20	-	-	-	-	-	-	-	-	-	-	-	-	-	-	-	-	-	-	-	-	-	-	-	-	-	-	-	-	-	-	-	-	-	-	-	-	-	-	-	-	-	-	-	-	-	-	-	-	-
LC068547.1 Asarum asperum chloroplast rbcL gene for ribulose-15-bisphosphate carboxylase/oxygenase large subunit partial cds isolate: as18	-	-	-	-	-	-	-	-	-	-	-	-	-	-	-	-	-	-	-	-	-	-	-	-	-	-	-	-	-	-	-	-	-	-	-	-	-	-	-	-	-	-	-	-	-	-	-	-	-
LC068546.1 Asarum tokarense chloroplast rbcL gene for ribulose-15-bisphosphate carboxylase/oxygenase large subunit partial cds isolate: as17	-	-	-	-	-	-	-	-	-	-	-	-	-	-	-	-	-	-	-	-	-	-	-	-	-	-	-	-	-	-	-	-	-	-	-	-	-	-	-	-	-	-	-	-	-	-	-	-	-
LC068545.1 Asarum lutchuense chloroplast rbcL gene for ribulose-15-bisphosphate carboxylase/oxygenase large subunit partial cds isolate: as16b	-	-	-	-	-	-	-	-	-	-	-	-	-	-	-	-	-	-	-	-	-	-	-	-	-	-	-	-	-	-	-	-	-	-	-	-	-	-	-	-	-	-	-	-	-	-	-	-	-
LC068543.1 Asarum trinacriforme chloroplast rbcL gene for ribulose-15-bisphosphate carboxylase/oxygenase large subunit partial cds isolate: as15b	-	-	-	-	-	-	-	-	-	-	-	-	-	-	-	-	-	-	-	-	-	-	-	-	-	-	-	-	-	-	-	-	-	-	-	-	-	-	-	-	-	-	-	-	-	-	-	-	-
LC068541.1 Asarum fudsinoi chloroplast rbcL gene for ribulose-15-bisphosphate carboxylase/oxygenase large subunit partial cds isolate: as14b	-	-	-	-	-	-	-	-	-	-	-	-	-	-	-	-	-	-	-	-	-	-	-	-	-	-	-	-	-	-	-	-	-	-	-	-	-	-	-	-	-	-	-	-	-	-	-	-	-
MG554423.1 Asarum minus voucher BTS1060 chloroplast partial genome	.	.	.	.	.	.	.	.	.	.	.	.	.	.	.	.	.	.	.	.	.	.	.	.	.	.	.	.	.	.	.	.	.	G	.	.	A	.	.	.	.	.	.	.	.	.	.	.	.
MZ440306.1 Asarum pulchellum chloroplast complete genome	.	.	.	.	.	.	.	.	.	.	.	.	.	.	.	.	.	.	.	.	.	.	.	.	.	.	.	.	.	.	.	.	.	G	.	.	A	.	.	.	.	.	.	.	.	.	.	.	.
MW526993.1 Asarum heterotropoides var. mandshuricum chloroplast complete genome	.	.	.	.	.	.	.	.	.	.	.	.	.	.	.	.	.	.	.	.	.	.	.	.	.	.	.	.	.	.	.	.	.	G	.	.	A	.	.	.	.	.	.	.	.	.	.	.	.
NC 058740.1 Asarum maculatum voucher NIBRVP0000640516 2006.4.1. chloroplast complete genome	.	.	.	.	.	.	.	.	.	.	.	.	.	.	.	.	.	.	.	.	.	.	.	.	.	.	.	.	.	.	.	.	.	G	.	.	A	.	.	.	.	.	.	.	.	.	.	.	.
NC 058739.1 Asarum misandrum voucher NIBRVP0000640514 2007.4.1. chloroplast complete genome	.	.	.	.	.	.	.	.	.	.	.	.	.	.	.	.	.	.	.	.	.	.	.	.	.	.	.	.	.	.	.	.	.	G	.	.	A	.	.	.	.	.	.	.	.	.	.	.	.
MN132860.1 Asarum heterotropoides var. seoulense voucher NIBRVP0000640693 2007.5.1. chloroplast complete genome	.	.	.	.	.	.	.	.	.	.	.	.	.	.	.	.	.	.	.	.	.	.	.	.	.	.	.	.	.	.	.	.	.	G	.	.	A	.	.	.	.	.	.	.	.	.	.	.	.
L12664.1 Saruma henryi ribulose 15-bisphosphate carboxylase large subunit (rbcL) gene partial cds chloroplast gene for chloroplast product	.	.	.	.	.	.	.	.	.	.	.	.	.	.	.	.	.	.	.	.	.	.	.	.	.	.	.	.	.	.	.	.	.	G	.	.	A	.	.	.	.	.	.	.	.	.	.	.	T
AB205607.1 Saruma henryi chloroplast rbcL gene for ribulose-15-bisphosphate carboxylase/oxygenase partial cds	.	.	.	.	.	.	.	.	.	.	.	.	.	.	.	.	.	.	.	.	.	.	.	.	.	.	.	.	.	.	.	.	.	G	.	.	A	.	.	.	.	.	.	.	.	.	.	.	T
NC 039933.1 Saruma henryi voucher USDA49482*J chloroplast complete genome	.	.	.	.	.	.	.	.	.	.	.	.	.	.	.	.	.	.	.	.	.	.	.	.	.	.	.	.	.	.	.	.	.	G	.	.	A	.	.	.	.	.	.	.	.	.	.	.	T
MG520100.1 Saruma henryi voucher USDA49482*J chloroplast complete genome	.	.	.	.	.	.	.	.	.	.	.	.	.	.	.	.	.	.	.	.	.	.	.	.	.	.	.	.	.	.	.	.	.	G	.	.	A	.	.	.	.	.	.	.	.	.	.	.	T
AF425710.1 Terminalia chebula clone 442 ribulose-15-bisphosphate carboxylase/oxygenase large subunit (rbcL) gene partial cds chloroplast gene for chloroplast product	.	.	.	.	.	.	.	.	.	.	.	.	.	.	.	.	.	.	.	.	.	.	.	.	.	.	.	.	.	.	.	T	.	A	.	.	A	.	.	.	.	.	.	A	.	A	.	.	.
FJ381812.1 Terminalia chebula ribulose-15-bisphosphate carboxylase/oxygenase large subunit (rbcL) gene partial cds chloroplast	.	.	.	.	.	.	.	.	.	.	.	.	.	.	.	.	.	.	.	.	.	.	.	.	.	.	.	.	.	.	.	T	.	A	.	.	A	.	.	.	.	.	.	A	.	A	.	.	.
NC 047468.1 Terminalia chebula chloroplast complete genome	.	.	.	.	.	.	.	.	.	.	.	.	.	.	.	.	.	.	.	.	.	.	.	.	.	.	.	.	.	.	.	T	.	A	.	.	A	.	.	.	.	.	.	A	.	A	.	.	.
MN736954.1 Terminalia chebula chloroplast complete genome	.	.	.	.	.	.	.	.	.	.	.	.	.	.	.	.	.	.	.	.	.	.	.	.	.	.	.	.	.	.	.	T	.	A	.	.	A	.	.	.	.	.	.	A	.	A	.	.	.
KY988329.1 Terminalia chebula voucher PFC161220-0055 ribulose-15-bisphosphate carboxylase/oxygenase large subunit (rbcL) gene partial cds chloroplast	-	-	-	-	-	-	-	-	-	-	-	-	-	-	-	-	-	-	-	-	-	-	-	-	-	-	-	-	-	-	-	-	-	-	-	-	-	-	-	-	-	-	-	-	-	-	-	-	-
MT120769.1 Glycyrrhiza glabra voucher TASH:G.Kinzikayeva et al. 6427 chloroplast complete genome	.	.	.	.	.	.	.	.	.	.	.	.	.	.	.	.	.	.	G	.	.	.	.	.	.	.	.	T	.	.	.	T	.	A	.	.	A	.	.	.	.	.	.	.	.	.	.	.	T
MT120771.1 Glycyrrhiza glabra voucher LERUS :B.Vasyukov et al. s.n. chloroplast complete genome	.	.	.	.	.	.	.	.	.	.	.	.	.	.	.	.	.	.	G	.	.	.	.	.	.	.	.	T	.	.	.	T	.	A	.	.	A	.	.	.	.	.	.	.	.	.	.	.	T
NC 046879.1 Cuminum cyminum chloroplast complete genome	.	.	.	.	.	.	.	.	.	.	.	.	.	G	.	C	.	.	.	.	.	.	.	.	.	.	.	.	.	.	.	.	.	A	.	.	A	.	.	.	.	.	.	.	.	A	.	.	.
MT120766.1 Glycyrrhiza glabra voucher MO:Kurbanov 2054 chloroplast complete genome	.	.	.	.	.	.	.	.	.	.	.	.	.	.	.	.	.	.	G	.	.	.	.	.	.	.	.	T	.	.	.	T	.	A	.	.	A	.	.	.	.	.	.	.	.	.	.	.	T
MN901636.1 Cuminum cyminum chloroplast complete genome	.	.	.	.	.	.	.	.	.	.	.	.	.	G	.	C	.	.	.	.	.	.	.	.	.	.	.	.	.	.	.	.	.	A	.	.	A	.	.	.	.	.	.	.	.	A	.	.	.
MG946939.1 Cuminum cyminum ribulose-15-bisphosphate carboxylase/oxygenase large subunit gene partial cds chloroplast	.	.	.	.	.	.	.	.	.	.	.	.	.	G	.	C	.	.	.	.	.	.	.	.	.	.	.	.	.	.	.	.	.	A	.	.	A	.	.	.	.	.	.	.	.	A	.	.	.
KR002656.1 Coriandrum sativum chloroplast complete genome	.	.	.	.	.	.	.	.	.	.	.	.	.	.	.	C	.	.	.	.	.	.	.	.	.	.	.	.	.	.	.	.	.	A	.	.	A	.	.	.	.	.	.	.	.	A	.	.	.
MG946829.1 Coriandrum sativum ribulose-15-bisphosphate carboxylase/oxygenase large subunit gene partial cds chloroplast	.	.	.	.	.	.	.	.	.	.	.	.	.	.	.	C	.	.	.	.	.	.	.	.	.	.	.	.	.	.	.	.	.	A	.	.	A	.	.	.	.	.	.	.	.	A	.	.	.
JQ933290.1 Cuminum cyminum voucher L.H. Rechinger 51696 (E) ribulose-15-bisphosphate carboxylase/oxygenase large subunit (rbcL) gene partial cds plastid	.	.	.	.	.	.	.	.	.	.	.	.	.	G	.	C	.	.	.	.	.	.	.	.	.	.	.	.	.	.	.	.	.	A	.	.	A	.	.	.	.	.	.	.	.	A	.	.	.
AY765269.1 Phyllanthus emblica ribulose-15-bisphosphate carboxylase/oxygenase large subunit (rbcL) gene partial cds chloroplast	.	.	.	.	.	.	.	.	.	.	.	.	.	.	.	.	.	.	.	.	.	.	.	.	.	.	.	.	.	.	.	A	.	G	.	.	.	.	.	.	.	.	.	T	.	A	.	.	T
NC 047477.1 Phyllanthus emblica chloroplast complete genome	.	.	.	.	.	.	.	.	.	.	.	.	.	.	.	.	.	.	.	.	.	.	.	.	.	.	.	.	.	.	.	A	.	G	.	.	.	.	.	.	.	.	.	T	.	A	.	.	T
KY988320.1 Phyllanthus emblica voucher PFC161216-0044 ribulose-15-bisphosphate carboxylase/oxygenase large subunit (rbcL) gene partial cds chloroplast	-	-	-	-	-	-	-	-	-	-	-	-	-	-	-	-	-	-	-	-	-	-	-	-	-	-	-	-	-	-	-	-	-	-	-	-	-	-	-	-	-	-	-	-	-	-	-	-	-
MN711725.1 Phyllanthus emblica chloroplast complete genome	.	.	.	.	.	.	.	.	.	.	.	.	.	.	.	.	.	.	.	.	.	.	.	.	.	.	.	.	.	.	.	A	.	G	.	.	.	.	.	.	.	.	.	T	.	A	.	.	T
MN125633.1 Phyllanthus emblica ribulose-15-bisphosphate carboxylase/oxygenase large subunit (rbcL) gene partial cds chloroplast	-	-	-	-	-	-	-	-	-	-	-	-	-	-	-	-	-	-	-	-	-	-	-	-	-	-	-	-	-	-	-	-	-	-	-	-	-	-	-	-	-	-	-	-	-	-	-	-	-
FJ381808.1 Terminalia bellirica ribulose-15-bisphosphate carboxylase/oxygenase large subunit (rbcL) gene partial cds chloroplast	.	.	.	.	.	.	.	.	.	.	.	.	.	.	.	.	.	.	.	.	.	.	.	.	.	.	.	.	.	.	.	T	.	A	.	.	A	.	.	.	.	.	.	A	.	T	.	.	.
LC107029.1 Terminalia bellirica chloroplast rbcL gene for ribulose-15-bisphosphate carboxylase/oxygenase large subunit partial cds specimen voucher: KANA:C130911511TCH	-	-	-	-	-	-	-	-	-	-	-	-	-	-	-	-	-	-	-	-	-	-	-	-	-	-	-	-	-	-	-	-	-	-	-	-	-	-	-	-	-	-	-	-	-	-	-	-	-
LC438868.1 Terminalia bellirica chloroplast gene for ribulose-15-bisphosphate carboxylase/oxygenase large subunit partial cds isolate: CHULA-018	-	-	-	-	-	-	-	-	-	-	-	-	-	-	-	-	-	-	-	-	-	-	-	-	-	-	-	-	-	-	-	-	-	-	-	-	-	-	-	-	-	-	-	-	-	-	-	-	-
NC 036935.1 Amomum krervanh chloroplast complete genome	T	.	.	.	.	.	.	.	T	C	.	.	.	.	.	.	.	.	.	.	.	.	.	.	.	.	.	T	.	.	.	A	.	G	.	.	A	.	.	.	.	.	.	A	.	A	.	.	.
MN931250.1 Wurfbainia villosa chloroplast complete genome	T	.	.	.	.	.	.	.	T	C	.	.	.	.	.	.	.	.	.	.	.	.	.	.	.	.	.	T	.	.	.	A	.	G	.	.	A	.	.	.	.	.	.	A	.	A	.	.	.
MK889505.1 Wurfbainia longiligularis chloroplast complete genome	T	.	.	.	.	.	.	.	T	C	.	.	.	.	.	.	.	.	.	.	.	.	.	.	.	.	.	T	.	.	.	A	.	G	.	.	A	.	.	.	.	.	.	A	.	A	.	.	.
NC 036992.1 Amomum compactum chloroplast complete genome	T	.	.	.	.	.	.	.	T	C	.	.	.	.	.	.	.	.	.	.	.	.	.	.	.	.	.	T	.	.	.	A	.	G	.	.	A	.	.	.	.	.	.	A	.	A	.	.	.
MW145134.1 Wurfbainia neoaurantiaca voucher Y20180726015 chloroplast complete genome	T	.	.	.	.	.	.	.	T	C	.	.	.	.	.	.	.	.	.	.	.	.	.	.	.	.	.	T	.	.	.	A	.	G	.	.	A	.	.	.	.	.	.	A	.	A	.	.	.
FJ026474.1 Cissampelos pareira ribulose-15-bisphosphate carboxylase/oxygenase large subunit (rbcL) gene partial cds chloroplast	.	.	.	.	.	.	.	.	.	.	.	.	.	.	.	.	.	.	.	.	.	.	.	.	.	.	.	.	.	.	.	.	.	A	.	.	A	.	.	.	.	.	.	T	.	.	.	.	T
KJ594156.1 Cissampelos pareira voucher DB2202 ribulose-15-bisphosphate carboxylase/oxygenase large subunit (rbcL) gene partial cds chloroplast	-	-	-	-	-	-	-	-	-	-	-	-	-	-	-	-	-	-	-	-	-	-	-	-	-	-	-	-	-	-	-	-	-	-	-	-	-	-	-	-	-	-	-	-	-	-	-	-	-
MN216838.1 Cissampelos sp. MP 778 ribulose-15-bisphosphate carboxylase/oxygenase large subunit (rbcL) gene partial cds chloroplast	-	-	-	-	-	-	-	-	-	-	-	-	-	-	-	-	-	-	-	-	-	-	-	-	-	-	-	-	-	-	-	-	-	-	-	-	-	-	-	-	-	-	-	-	-	-	-	-	-
FJ026475.1 Cissampelos tropaeolifolia ribulose-15-bisphosphate carboxylase/oxygenase large subunit (rbcL) gene partial cds chloroplast	.	.	.	.	.	.	.	.	.	.	.	.	.	.	.	.	.	.	.	.	.	.	.	.	.	.	.	.	.	.	.	.	.	A	.	.	A	.	.	.	.	.	.	T	.	.	.	.	T
GQ870669.3 Syzygium cumini chloroplast complete genome(2)	.	.	.	.	.	.	.	.	.	.	.	.	.	.	.	.	.	.	.	.	.	.	.	.	.	.	.	.	.	.	.	.	.	A	.	.	A	.	.	.	.	.	.	.	.	.	.	.	.
MN095412.1 Syzygium cumini plastid complete genome	.	.	.	.	.	.	.	.	.	.	.	.	.	.	.	.	.	.	.	.	.	.	.	.	.	.	.	.	.	.	.	.	.	A	.	.	A	.	.	.	.	.	.	.	.	.	.	.	.
NC 053907.1 Syzygium nervosum chloroplast complete genome	T	.	.	.	.	.	.	.	.	.	.	.	.	.	.	.	.	.	.	.	.	.	.	.	.	.	.	.	.	.	.	.	.	A	.	.	A	.	.	.	.	.	.	.	.	.	.	.	.
KY498684.1 Cladogynos orientalis voucher Tyh 11293 (HITBC) ribulose-15-bisphosphate carboxylase/oxygenase large subunit (rbcL) gene partial cds chloroplast	.	.	.	.	.	.	.	.	.	.	.	.	.	.	.	.	.	.	.	.	.	.	.	.	.	.	.	.	.	.	.	.	.	A	.	.	A	.	.	.	.	.	.	.	.	.	.	.	T
MN366835.1 Mansonia altissima voucher IDRCG048-13 BRLU NB0594 ribulose-15-bisphosphate carboxylase/oxygenase large subunit (rbcL) gene partial cds chloroplast	-	-	-	-	-	-	-	-	-	-	-	-	-	-	-	-	-	-	-	-	-	-	-	-	-	-	-	-	-	-	-	-	-	-	-	-	-	-	-	-	-	-	-	-	-	-	-	-	-
KY365710.1 Tinospora crispa voucher Chen ZD s.n. (PE) ribulose-15-bisphosphate carboxylase/oxygenase large subunit (rbcL) gene partial cds chloroplast	.	.	.	.	.	.	.	.	.	.	.	.	.	.	.	.	.	.	.	.	.	.	.	.	.	.	.	.	.	.	.	T	.	A	.	.	A	.	.	.	.	.	.	.	.	.	.	.	T
KX527558.1 Tinospora crispa voucher WW Chen ZD s. n. ribulose-15-bisphosphate carboxylase/oxygenase large subunit (rbcL) gene partial cds chloroplast	.	.	.	.	.	.	.	.	.	.	.	.	.	.	.	.	.	.	.	.	.	.	.	.	.	.	.	.	.	.	.	T	.	A	.	.	A	.	.	.	.	.	.	.	.	.	.	.	T
MN727386.1 Tinospora sinensis chloroplast complete genome	.	.	.	.	.	.	.	.	.	.	.	.	.	.	.	.	.	.	.	.	.	.	.	.	.	.	.	.	.	.	.	T	.	A	.	.	A	.	.	.	.	.	.	.	.	.	.	.	T
NC 042153.1 Tinospora cordifolia voucher SUPG015 chloroplast complete genome	.	.	.	.	.	.	.	.	.	.	.	.	.	.	.	.	.	.	.	.	.	.	.	.	.	.	.	.	.	.	.	T	.	A	.	.	A	.	.	.	.	.	.	.	.	.	.	.	T
U26330.2 Osbeckia stellata ribulose-15-bisphosphate carboxylase oxygenase large subunit (rbcL) gene partial cds chloroplast gene for chloroplast product	T	.	.	.	.	.	.	.	.	.	.	.	.	.	.	.	.	.	.	.	.	.	.	.	.	.	.	.	.	.	.	.	.	A	.	.	A	.	.	.	.	.	.	T	.	.	.	.	T
NC 046486.1 Osbeckia stellata chloroplast complete genome	T	.	.	.	.	.	.	.	.	.	.	.	.	.	.	.	.	.	.	.	.	.	.	.	.	.	.	.	.	.	.	.	.	A	.	.	A	.	.	.	.	.	.	T	.	.	.	.	T
MK331713.1 Osbeckia stellata chloroplast complete genome	T	.	.	.	.	.	.	.	.	.	.	.	.	.	.	.	.	.	.	.	.	.	.	.	.	.	.	.	.	.	.	.	.	A	.	.	A	.	.	.	.	.	.	T	.	.	.	.	T
MG266206.1 Rauvolfia serpentina voucher CMPR8780 ribulose-15-bisphosphate carboxylase/oxygenase large subunit (rbcL) gene partial cds chloroplast	-	-	-	-	-	-	-	-	-	-	-	-	-	-	-	-	-	-	-	-	-	-	-	-	-	-	-	-	-	-	-	-	-	-	-	-	-	-	-	-	-	-	-	-	-	-	-	-	-
MG946861.1 Rauvolfia serpentina ribulose-15-bisphosphate carboxylase/oxygenase large subunit gene partial cds chloroplast	.	.	.	.	.	.	.	.	.	.	.	.	.	.	.	.	.	.	.	.	.	.	.	.	.	.	.	.	.	.	C	.	.	A	.	.	A	.	.	.	.	.	.	A	.	A	.	.	G
NC 047244.1 Rauvolfia serpentina chloroplast complete genome	.	.	.	.	.	.	.	.	.	.	.	.	.	.	.	.	.	.	.	.	.	.	.	.	.	.	.	.	.	.	.	.	.	A	.	.	A	.	.	.	.	.	.	A	.	A	.	.	G
MN480804.1 Rauvolfia verticillata voucher IBSC:W.N. Chen 2019001 plastid complete genome	.	.	.	.	.	.	.	.	.	.	.	.	.	.	.	.	.	.	.	.	.	.	.	.	.	.	.	.	.	.	.	.	.	A	.	.	A	.	.	.	.	.	.	A	.	A	.	.	G
NC 042161.1 Diospyros maclurei chloroplast complete genome	.	.	.	.	.	.	.	.	.	.	.	.	.	.	.	.	.	.	.	.	.	.	.	.	.	.	.	.	.	.	.	A	.	A	.	.	A	.	.	.	.	.	.	A	.	A	.	.	.
NC 042160.1 Diospyros hainanensis chloroplast complete genome	.	.	.	.	.	.	.	.	.	.	.	.	.	.	.	.	.	.	.	.	.	.	.	.	.	.	.	.	.	.	.	.	.	A	.	.	A	.	.	.	.	.	.	A	.	A	.	.	.
MH778101.1 Diospyros maclurei chloroplast complete genome	.	.	.	.	.	.	.	.	.	.	.	.	.	.	.	.	.	.	.	.	.	.	.	.	.	.	.	.	.	.	.	A	.	A	.	.	A	.	.	.	.	.	.	A	.	A	.	.	.
MN366758.1 Shirakiopsis aubrevillei voucher FHO-CX65 ribulose-15-bisphosphate carboxylase/oxygenase large subunit (rbcL) gene partial cds chloroplast	-	-	-	-	-	-	-	-	-	-	-	-	-	-	-	-	-	-	-	-	-	-	-	-	-	-	-	-	-	-	-	-	-	-	-	-	-	-	-	-	-	-	-	-	-	-	-	-	-
NC 053327.1 Syzygium cumini chloroplast complete genome(2)	.	.	.	.	.	.	.	.	.	.	.	.	.	.	.	.	.	.	.	.	.	.	.	.	.	.	.	.	.	.	.	.	.	A	.	.	A	.	.	.	.	.	.	.	.	.	.	.	.
GQ870669.3 Syzygium cumini chloroplast complete genome	.	.	.	.	.	.	.	.	.	.	.	.	.	.	.	.	.	.	.	.	.	.	.	.	.	.	.	.	.	.	.	.	.	A	.	.	A	.	.	.	.	.	.	.	.	.	.	.	.
NC 053327.1 Syzygium cumini chloroplast complete genome	.	.	.	.	.	.	.	.	.	.	.	.	.	.	.	.	.	.	.	.	.	.	.	.	.	.	.	.	.	.	.	.	.	A	.	.	A	.	.	.	.	.	.	.	.	.	.	.	.
MT700494.1 Syzygium cumini chloroplast complete genome	.	.	.	.	.	.	.	.	.	.	.	.	.	.	.	.	.	.	.	.	.	.	.	.	.	.	.	.	.	.	.	.	.	A	.	.	A	.	.	.	.	.	.	.	.	.	.	.	.
NC 048461.1 Alpinia katsumadae chloroplast complete genome	T	.	.	.	.	.	.	.	T	C	.	.	.	.	.	.	.	.	.	.	.	.	.	.	.	.	.	T	.	.	.	A	.	G	.	.	A	.	.	.	.	.	.	A	.	A	.	.	.
MK262729.1 Alpinia oxyphylla chloroplast complete genome	T	.	.	.	.	.	.	.	T	C	.	.	.	.	.	.	.	.	.	.	.	.	.	.	.	.	.	T	.	.	.	A	.	G	.	.	A	.	.	.	.	.	.	A	.	A	.	.	.
MK262728.1 Alpinia katsumadae chloroplast complete genome	T	.	.	.	.	.	.	.	T	C	.	.	.	.	.	.	.	.	.	.	.	.	.	.	.	.	.	T	.	.	.	A	.	G	.	.	A	.	.	.	.	.	.	A	.	A	.	.	.
NC 048994.1 Aglaia odorata chloroplast complete genome	.	.	.	G	.	A	.	.	.	.	.	.	.	.	.	.	.	.	.	.	.	.	.	.	.	.	.	.	.	.	.	A	.	A	.	.	A	.	.	.	.	.	.	T	.	.	.	.	.
MN106246.1 Aglaia odorata chloroplast complete genome	.	.	.	G	.	A	.	.	.	.	.	.	.	.	.	.	.	.	.	.	.	.	.	.	.	.	.	.	.	.	.	A	.	A	.	.	A	.	.	.	.	.	.	T	.	.	.	.	.
MH332433.1 Aglaia tomentosa voucher gp-348 ribulose-15-bisphosphate carboxylase/oxygenase large subunit (rbcL) gene partial cds chloroplast	-	-	-	-	-	-	-	-	-	-	-	-	-	-	-	-	-	-	-	-	-	-	-	-	-	-	-	-	-	-	-	-	-	-	-	-	-	-	-	-	-	-	-	-	-	-	-	-	-
	1180	1181	1182	1183	1184	1185	1186	1187	1188	1189	1190	1191	1192	1193	1194	1195	1196	1197	1198	1199	1200	1201	1202	1203	1204	1205	1206	1207	1208	1209	1210	1211	1212	1213	1214	1215	1216	1217	1218	1219	1220	1221	1222	1223	1224	1225	1226	1227	1228
KP903720.1 Aristolochia anguicida voucher MUS-5405 ribulose-15-bisphosphate carboxylase/oxygenase large subunit (rbcL) gene complete cds chloroplast	T	T	T	G	G	G	G	A	T	G	A	T	T	C	C	G	T	A	C	T	A	C	A	G	T	T	C	G	G	C	G	G	A	G	G	A	A	C	T	T	T	A	G	G	A	C	A	C	C
KP998764.1 Aristolochia gigantea voucher MUS-5393 ribulose-15-bisphosphate carboxylase/oxygenase large subunit (rbcL) gene complete cds chloroplast	.	.	.	.	.	.	.	.	.	.	.	.	.	.	.	.	.	.	.	.	.	.	.	.	.	.	.	.	.	.	.	.	.	.	.	.	.	.	.	.	.	.	.	.	.	.	.	.	.
KP998765.1 Aristolochia grandiflora voucher MUS-5391 ribulose-15-bisphosphate carboxylase/oxygenase large subunit (rbcL) gene complete cds chloroplast	.	.	.	.	.	.	.	.	.	.	.	.	.	.	.	.	.	.	.	.	.	.	.	.	.	.	T	.	.	.	.	.	.	.	.	.	.	.	.	.	.	.	.	.	.	.	.	.	.
KP998766.1 Aristolochia kerrii voucher MUS-5413 ribulose-15-bisphosphate carboxylase/oxygenase large subunit (rbcL) gene complete cds chloroplast	.	.	.	.	.	.	.	.	.	.	.	.	.	.	.	.	.	.	.	.	.	.	.	.	.	.	.	.	.	T	.	.	.	.	.	.	.	.	.	.	.	.	.	.	.	.	.	.	.
KP998767.1 Aristolochia littoralis voucher MUS-5404 ribulose-15-bisphosphate carboxylase/oxygenase large subunit (rbcL) gene complete cds chloroplast	.	.	.	.	.	.	.	.	.	.	.	.	.	.	.	.	.	.	.	.	.	.	.	.	.	.	.	.	.	.	.	.	.	.	.	.	.	.	.	.	.	.	.	.	.	.	.	.	.
KP998768.1 Aristolochia pierrei voucher MUS-5409 ribulose-15-bisphosphate carboxylase/oxygenase large subunit (rbcL) gene complete cds chloroplast	.	.	.	.	.	.	.	.	.	.	.	.	.	.	.	.	.	.	.	.	.	.	.	.	.	.	.	.	.	.	.	.	.	.	.	.	.	.	.	.	.	.	.	.	.	.	.	.	.
KP998768.1 Aristolochia pierrei voucher MUS-5409 ribulose-15-bisphosphate carboxylase/oxygenase large subunit (rbcL) gene complete cds chloroplast(2)	.	.	.	.	.	.	.	.	.	.	.	.	.	.	.	.	.	.	.	.	.	.	.	.	.	.	.	.	.	.	.	.	.	.	.	.	.	.	.	.	.	.	.	.	.	.	.	.	.
KP998769.1 Aristolochia pothieri voucher MUS-5374 ribulose-15-bisphosphate carboxylase/oxygenase large subunit (rbcL) gene complete cds chloroplast	.	.	.	.	.	.	.	.	.	.	.	.	.	.	.	.	.	.	.	.	.	.	.	.	.	.	.	.	.	.	.	.	.	.	.	.	.	.	.	.	.	.	.	.	.	.	.	.	.
KP998770.1 Aristolochia ringens voucher MUS-5375 ribulose-15-bisphosphate carboxylase/oxygenase large subunit (rbcL) gene complete cds chloroplast	.	.	.	.	.	.	.	.	.	.	.	.	.	.	.	.	.	.	.	.	.	.	.	.	.	.	.	.	.	.	.	.	.	.	.	.	.	.	.	.	.	.	.	.	.	.	.	.	.
KP998771.1 Aristolochia sp. MUS-5399 ribulose-15-bisphosphate carboxylase/oxygenase large subunit (rbcL) gene complete cds chloroplast	.	.	.	.	.	.	.	.	.	.	.	.	.	.	.	.	.	.	.	.	.	.	.	.	.	.	.	.	.	.	.	.	.	.	.	.	.	.	.	.	.	.	.	.	.	.	.	.	.
KP998772.1 Aristolochia tagala voucher MUS-5400 ribulose-15-bisphosphate carboxylase/oxygenase large subunit (rbcL) gene complete cds chloroplast	.	.	.	.	.	.	.	.	.	.	.	.	.	.	.	.	.	.	.	.	.	.	.	.	.	.	.	.	.	.	.	.	.	.	.	.	.	.	.	.	.	.	.	.	.	.	.	.	.
KP998773.1 Aristolochia tentaculata voucher MUS-5398 ribulose-15-bisphosphate carboxylase/oxygenase large subunit (rbcL) gene complete cds chloroplast	.	.	.	.	.	.	.	.	.	.	.	.	.	.	.	.	.	.	.	.	.	.	.	.	.	.	.	.	.	.	.	.	.	.	.	.	.	.	.	.	.	.	.	.	.	.	.	.	.
SS-A0715 Aristolochia acuminata	.	.	.	.	.	.	.	.	.	.	.	.	.	.	.	.	.	.	.	.	.	.	.	.	.	.	.	.	.	.	.	.	.	.	.	.	.	.	.	.	.	.	.	.	.	.	.	.	.
SS-A0716 Aristolochia pierrei	.	.	.	.	.	.	.	.	.	.	.	.	.	.	.	.	.	.	.	.	.	.	.	.	.	.	.	.	.	.	.	.	.	.	.	.	.	.	.	.	.	.	.	.	.	.	.	.	.
SS-A0717 Aristolochia pothieri	.	.	.	.	.	.	.	.	.	.	.	.	.	.	.	.	.	.	.	.	.	.	.	.	.	.	.	.	.	.	.	.	.	.	.	.	.	.	.	.	.	.	.	.	.	.	.	.	.
SS-A0718 Aristolochia gigantea	.	.	.	.	.	.	.	.	.	.	.	.	.	.	.	.	.	.	.	.	.	.	.	.	.	.	.	.	.	.	.	.	.	.	.	.	.	.	.	.	.	.	.	.	.	.	.	.	.
SS-A0719 Aristolochia grandiflora	.	.	.	.	.	.	.	.	.	.	.	.	.	.	.	.	.	.	.	.	.	.	.	.	.	.	T	.	.	.	.	.	.	.	.	.	.	.	.	.	.	.	.	.	.	.	.	.	.
SS-A0720 Aristolochia kerrii	.	.	.	.	.	.	.	.	.	.	.	.	.	.	.	.	.	.	.	.	.	.	.	.	.	.	.	.	.	T	.	.	.	.	.	.	.	.	.	.	.	.	.	.	.	.	.	.	.
SS-A0721 Aristolochia littoralis	.	.	.	.	.	.	.	.	.	.	.	.	.	.	.	.	.	.	.	.	.	.	.	.	.	.	.	.	.	.	.	.	.	.	.	.	.	.	.	.	.	.	.	.	.	.	.	.	.
SS-A0722 Aristolochia ringens	.	.	.	.	.	.	.	.	.	.	.	.	.	.	.	.	.	.	.	.	.	.	.	.	.	.	.	.	.	.	.	.	.	.	.	.	.	.	.	.	.	.	.	.	.	.	.	.	.
SS-A0723 Aristolochia tentaculata	.	.	.	.	.	.	.	.	.	.	.	.	.	.	.	.	.	.	.	.	.	.	.	.	.	.	.	.	.	.	.	.	.	.	.	.	.	.	.	.	.	.	.	.	.	.	.	.	.
MG934793.1 Thottea cf. tricornis KR2085	-	-	-	-	-	-	-	-	-	-	-	-	-	-	-	-	-	-	-	-	-	-	-	-	-	-	-	-	-	-	-	-	-	-	-	-	-	-	-	-	-	-	-	-	-	-	-	-	-
MG934791.1 Thottea piperiformis voucher KR2059	-	-	-	-	-	-	-	-	-	-	-	-	-	-	-	-	-	-	-	-	-	-	-	-	-	-	-	-	-	-	-	-	-	-	-	-	-	-	-	-	-	-	-	-	-	-	-	-	-
MG934790.1 Thottea cf. grandiflora KR2060	-	-	-	-	-	-	-	-	-	-	-	-	-	-	-	-	-	-	-	-	-	-	-	-	-	-	-	-	-	-	-	-	-	-	-	-	-	-	-	-	-	-	-	-	-	-	-	-	-
MK524718.1 Thottea duchartrei voucher K000342376	-	-	-	-	-	-	-	-	-	-	-	-	-	-	-	-	-	-	-	-	-	-	-	-	-	-	-	-	-	-	-	-	-	-	-	-	-	-	-	-	-	-	-	-	-	-	-	-	-
AB205605.1 Thottea macrantha	.	.	.	.	.	.	.	.	.	.	.	.	.	.	.	.	.	.	.	.	.	.	.	.	.	.	.	.	.	.	.	.	.	.	.	.	.	.	.	.	.	.	.	.	.	.	.	.	.
AB205604.1 Thottea borneensis	.	.	.	.	.	.	.	.	.	.	.	.	.	.	.	.	.	.	.	.	.	.	.	.	.	.	.	.	.	.	.	.	.	.	.	.	.	.	.	.	.	.	.	.	.	.	.	.	.
AF197598.1 Thottea tomentosa	.	.	.	.	.	.	.	.	.	.	.	.	.	.	.	.	.	.	.	.	.	.	.	.	.	.	.	.	.	.	.	.	.	.	.	.	.	.	.	.	.	.	.	.	.	.	.	.	.
L14290.1 Asarum canadense chloroplast ribulosebisphosphate carboxylase large subunit (rbcL) gene 3 end	.	.	.	.	.	.	.	.	.	.	.	.	.	.	.	.	.	C	.	.	.	.	.	.	.	.	.	.	.	T	.	.	.	.	.	.	.	.	.	.	.	.	.	.	.	.	.	.	.
JF940919.1 Asarum caudigerum var. cardiophyllum voucher Liuzh0018 ribulose-15-bisphosphate carboxylase/oxygenase large subunit (rbcL) gene partial cds chloroplast	-	-	-	-	-	-	-	-	-	-	-	-	-	-	-	-	-	-	-	-	-	-	-	-	-	-	-	-	-	-	-	-	-	-	-	-	-	-	-	-	-	-	-	-	-	-	-	-	-
JF940941.1 Asarum yunnanense voucher GBOWS1364 ribulose-15-bisphosphate carboxylase/oxygenase large subunit (rbcL) gene partial cds chloroplast	-	-	-	-	-	-	-	-	-	-	-	-	-	-	-	-	-	-	-	-	-	-	-	-	-	-	-	-	-	-	-	-	-	-	-	-	-	-	-	-	-	-	-	-	-	-	-	-	-
JF940939.1 Asarum splendens voucher Liuzh0013 ribulose-15-bisphosphate carboxylase/oxygenase large subunit (rbcL) gene partial cds chloroplast	-	-	-	-	-	-	-	-	-	-	-	-	-	-	-	-	-	-	-	-	-	-	-	-	-	-	-	-	-	-	-	-	-	-	-	-	-	-	-	-	-	-	-	-	-	-	-	-	-
JF940936.1 Asarum pulchellum voucher Liuzh0008 ribulose-15-bisphosphate carboxylase/oxygenase large subunit (rbcL) gene partial cds chloroplast	-	-	-	-	-	-	-	-	-	-	-	-	-	-	-	-	-	-	-	-	-	-	-	-	-	-	-	-	-	-	-	-	-	-	-	-	-	-	-	-	-	-	-	-	-	-	-	-	-
JF940931.1 Asarum maximum voucher Liuzh0078 ribulose-15-bisphosphate carboxylase/oxygenase large subunit (rbcL) gene partial cds chloroplast	-	-	-	-	-	-	-	-	-	-	-	-	-	-	-	-	-	-	-	-	-	-	-	-	-	-	-	-	-	-	-	-	-	-	-	-	-	-	-	-	-	-	-	-	-	-	-	-	-
JF940929.1 Asarum ichangense voucher Liuzh0038 ribulose-15-bisphosphate carboxylase/oxygenase large subunit (rbcL) gene partial cds chloroplast	-	-	-	-	-	-	-	-	-	-	-	-	-	-	-	-	-	-	-	-	-	-	-	-	-	-	-	-	-	-	-	-	-	-	-	-	-	-	-	-	-	-	-	-	-	-	-	-	-
JF940927.1 Asarum himalaicum voucher liuzh0003 ribulose-15-bisphosphate carboxylase/oxygenase large subunit (rbcL) gene partial cds chloroplast	-	-	-	-	-	-	-	-	-	-	-	-	-	-	-	-	-	-	-	-	-	-	-	-	-	-	-	-	-	-	-	-	-	-	-	-	-	-	-	-	-	-	-	-	-	-	-	-	-
JF940925.1 Asarum delavayi voucher Liuzh0006 ribulose-15-bisphosphate carboxylase/oxygenase large subunit (rbcL) gene partial cds chloroplast	-	-	-	-	-	-	-	-	-	-	-	-	-	-	-	-	-	-	-	-	-	-	-	-	-	-	-	-	-	-	-	-	-	-	-	-	-	-	-	-	-	-	-	-	-	-	-	-	-
JF940923.1 Asarum crispulatum voucher Liuzh0035 ribulose-15-bisphosphate carboxylase/oxygenase large subunit (rbcL) gene partial cds chloroplast	-	-	-	-	-	-	-	-	-	-	-	-	-	-	-	-	-	-	-	-	-	-	-	-	-	-	-	-	-	-	-	-	-	-	-	-	-	-	-	-	-	-	-	-	-	-	-	-	-
JF940921.1 Asarum caulescens voucher Liuzh0051 ribulose-15-bisphosphate carboxylase/oxygenase large subunit (rbcL) gene partial cds chloroplast	-	-	-	-	-	-	-	-	-	-	-	-	-	-	-	-	-	-	-	-	-	-	-	-	-	-	-	-	-	-	-	-	-	-	-	-	-	-	-	-	-	-	-	-	-	-	-	-	-
JF940914.1 Asarum caudigerum voucher GBOWS502 ribulose-15-bisphosphate carboxylase/oxygenase large subunit (rbcL) gene partial cds chloroplast	-	-	-	-	-	-	-	-	-	-	-	-	-	-	-	-	-	-	-	-	-	-	-	-	-	-	-	-	-	-	-	-	-	-	-	-	-	-	-	-	-	-	-	-	-	-	-	-	-
LC670221.1 Asarum albomaculatum as56a chloroplast rbcL gene for ribulose-15-bisphosphate carboxylase/oxygenase large subunit partial cds	-	-	-	-	-	-	-	-	-	-	-	-	-	-	-	-	-	-	-	-	-	-	-	-	-	-	-	-	-	-	-	-	-	-	-	-	-	-	-	-	-	-	-	-	-	-	-	-	-
LC670220.1 Asarum yaeyamense as55 chloroplast rbcL gene for ribulose-15-bisphosphate carboxylase/oxygenase large subunit partial cds	-	-	-	-	-	-	-	-	-	-	-	-	-	-	-	-	-	-	-	-	-	-	-	-	-	-	-	-	-	-	-	-	-	-	-	-	-	-	-	-	-	-	-	-	-	-	-	-	-
LC670219.1 Asarum fauriei as53 chloroplast rbcL gene for ribulose-15-bisphosphate carboxylase/oxygenase large subunit partial cds	-	-	-	-	-	-	-	-	-	-	-	-	-	-	-	-	-	-	-	-	-	-	-	-	-	-	-	-	-	-	-	-	-	-	-	-	-	-	-	-	-	-	-	-	-	-	-	-	-
LC670218.1 Asarum ikegamii as52 chloroplast rbcL gene for ribulose-15-bisphosphate carboxylase/oxygenase large subunit partial cds	-	-	-	-	-	-	-	-	-	-	-	-	-	-	-	-	-	-	-	-	-	-	-	-	-	-	-	-	-	-	-	-	-	-	-	-	-	-	-	-	-	-	-	-	-	-	-	-	-
LC670217.1 Asarum takaoi as48 chloroplast rbcL gene for ribulose-15-bisphosphate carboxylase/oxygenase large subunit partial cds	-	-	-	-	-	-	-	-	-	-	-	-	-	-	-	-	-	-	-	-	-	-	-	-	-	-	-	-	-	-	-	-	-	-	-	-	-	-	-	-	-	-	-	-	-	-	-	-	-
LC670216.1 Asarum sakawanum as47 chloroplast rbcL gene for ribulose-15-bisphosphate carboxylase/oxygenase large subunit partial cds	-	-	-	-	-	-	-	-	-	-	-	-	-	-	-	-	-	-	-	-	-	-	-	-	-	-	-	-	-	-	-	-	-	-	-	-	-	-	-	-	-	-	-	-	-	-	-	-	-
LC670214.1 Asarum minamitanianum as45 chloroplast rbcL gene for ribulose-15-bisphosphate carboxylase/oxygenase large subunit partial cds	-	-	-	-	-	-	-	-	-	-	-	-	-	-	-	-	-	-	-	-	-	-	-	-	-	-	-	-	-	-	-	-	-	-	-	-	-	-	-	-	-	-	-	-	-	-	-	-	-
LC670213.1 Asarum kiusianum as36 chloroplast rbcL gene for ribulose-15-bisphosphate carboxylase/oxygenase large subunit partial cds	-	-	-	-	-	-	-	-	-	-	-	-	-	-	-	-	-	-	-	-	-	-	-	-	-	-	-	-	-	-	-	-	-	-	-	-	-	-	-	-	-	-	-	-	-	-	-	-	-
LC670212.1 Asarum crassum as34 chloroplast rbcL gene for ribulose-15-bisphosphate carboxylase/oxygenase large subunit partial cds	-	-	-	-	-	-	-	-	-	-	-	-	-	-	-	-	-	-	-	-	-	-	-	-	-	-	-	-	-	-	-	-	-	-	-	-	-	-	-	-	-	-	-	-	-	-	-	-	-
LC670211.1 Asarum celsum as33 chloroplast rbcL gene for ribulose-15-bisphosphate carboxylase/oxygenase large subunit partial cds	-	-	-	-	-	-	-	-	-	-	-	-	-	-	-	-	-	-	-	-	-	-	-	-	-	-	-	-	-	-	-	-	-	-	-	-	-	-	-	-	-	-	-	-	-	-	-	-	-
LC068564.1 Asarum satsumense chloroplast rbcL gene for ribulose-15-bisphosphate carboxylase/oxygenase large subunit partial cds isolate: as38	-	-	-	-	-	-	-	-	-	-	-	-	-	-	-	-	-	-	-	-	-	-	-	-	-	-	-	-	-	-	-	-	-	-	-	-	-	-	-	-	-	-	-	-	-	-	-	-	-
LC068563.1 Asarum asaroides chloroplast rbcL gene for ribulose-15-bisphosphate carboxylase/oxygenase large subunit partial cds isolate: as37	-	-	-	-	-	-	-	-	-	-	-	-	-	-	-	-	-	-	-	-	-	-	-	-	-	-	-	-	-	-	-	-	-	-	-	-	-	-	-	-	-	-	-	-	-	-	-	-	-
LC068562.1 Asarum kiusianum chloroplast rbcL gene for ribulose-15-bisphosphate carboxylase/oxygenase large subunit partial cds isolate: as36	-	-	-	-	-	-	-	-	-	-	-	-	-	-	-	-	-	-	-	-	-	-	-	-	-	-	-	-	-	-	-	-	-	-	-	-	-	-	-	-	-	-	-	-	-	-	-	-	-
LC068561.1 Asarum kumageanum var. satakeanum chloroplast rbcL gene for ribulose-15-bisphosphate carboxylase/oxygenase large subunit partial cds isolate: as35	-	-	-	-	-	-	-	-	-	-	-	-	-	-	-	-	-	-	-	-	-	-	-	-	-	-	-	-	-	-	-	-	-	-	-	-	-	-	-	-	-	-	-	-	-	-	-	-	-
LC068559.1 Asarum unzen chloroplast rbcL gene for ribulose-15-bisphosphate carboxylase/oxygenase large subunit partial cds isolate: as31	-	-	-	-	-	-	-	-	-	-	-	-	-	-	-	-	-	-	-	-	-	-	-	-	-	-	-	-	-	-	-	-	-	-	-	-	-	-	-	-	-	-	-	-	-	-	-	-	-
LC068555.1 Asarum sieboldii chloroplast rbcL gene for ribulose-15-bisphosphate carboxylase/oxygenase large subunit partial cds isolate: as27Korea	-	-	-	-	-	-	-	-	-	-	-	-	-	-	-	-	-	-	-	-	-	-	-	-	-	-	-	-	-	-	-	-	-	-	-	-	-	-	-	-	-	-	-	-	-	-	-	-	-
LC068549.1 Asarum megacalyx chloroplast rbcL gene for ribulose-15-bisphosphate carboxylase/oxygenase large subunit partial cds isolate: as20	-	-	-	-	-	-	-	-	-	-	-	-	-	-	-	-	-	-	-	-	-	-	-	-	-	-	-	-	-	-	-	-	-	-	-	-	-	-	-	-	-	-	-	-	-	-	-	-	-
LC068547.1 Asarum asperum chloroplast rbcL gene for ribulose-15-bisphosphate carboxylase/oxygenase large subunit partial cds isolate: as18	-	-	-	-	-	-	-	-	-	-	-	-	-	-	-	-	-	-	-	-	-	-	-	-	-	-	-	-	-	-	-	-	-	-	-	-	-	-	-	-	-	-	-	-	-	-	-	-	-
LC068546.1 Asarum tokarense chloroplast rbcL gene for ribulose-15-bisphosphate carboxylase/oxygenase large subunit partial cds isolate: as17	-	-	-	-	-	-	-	-	-	-	-	-	-	-	-	-	-	-	-	-	-	-	-	-	-	-	-	-	-	-	-	-	-	-	-	-	-	-	-	-	-	-	-	-	-	-	-	-	-
LC068545.1 Asarum lutchuense chloroplast rbcL gene for ribulose-15-bisphosphate carboxylase/oxygenase large subunit partial cds isolate: as16b	-	-	-	-	-	-	-	-	-	-	-	-	-	-	-	-	-	-	-	-	-	-	-	-	-	-	-	-	-	-	-	-	-	-	-	-	-	-	-	-	-	-	-	-	-	-	-	-	-
LC068543.1 Asarum trinacriforme chloroplast rbcL gene for ribulose-15-bisphosphate carboxylase/oxygenase large subunit partial cds isolate: as15b	-	-	-	-	-	-	-	-	-	-	-	-	-	-	-	-	-	-	-	-	-	-	-	-	-	-	-	-	-	-	-	-	-	-	-	-	-	-	-	-	-	-	-	-	-	-	-	-	-
LC068541.1 Asarum fudsinoi chloroplast rbcL gene for ribulose-15-bisphosphate carboxylase/oxygenase large subunit partial cds isolate: as14b	-	-	-	-	-	-	-	-	-	-	-	-	-	-	-	-	-	-	-	-	-	-	-	-	-	-	-	-	-	-	-	-	-	-	-	-	-	-	-	-	-	-	-	-	-	-	-	-	-
MG554423.1 Asarum minus voucher BTS1060 chloroplast partial genome	.	.	.	.	.	.	.	.	.	.	.	.	.	.	.	.	.	C	.	.	.	.	.	.	.	.	.	.	.	T	.	.	.	.	.	.	.	.	.	.	.	.	.	.	.	.	.	.	.
MZ440306.1 Asarum pulchellum chloroplast complete genome	.	.	.	.	.	.	.	.	.	.	.	.	.	.	.	.	.	C	.	.	.	.	.	.	.	.	.	.	.	T	.	.	.	.	.	.	.	.	.	.	.	.	.	.	.	.	.	.	.
MW526993.1 Asarum heterotropoides var. mandshuricum chloroplast complete genome	.	.	.	.	.	.	.	.	.	.	.	.	.	.	.	.	.	C	.	.	.	.	.	.	.	.	.	.	.	T	.	.	.	.	.	.	.	.	.	.	.	.	.	.	.	.	.	.	.
NC 058740.1 Asarum maculatum voucher NIBRVP0000640516 2006.4.1. chloroplast complete genome	.	.	.	.	.	.	.	.	.	.	.	.	.	.	.	.	.	C	.	.	.	.	.	.	.	.	.	.	.	T	.	.	.	.	.	.	.	.	.	.	.	.	.	.	.	.	.	.	.
NC 058739.1 Asarum misandrum voucher NIBRVP0000640514 2007.4.1. chloroplast complete genome	.	.	.	.	.	.	.	.	.	.	.	.	.	.	.	.	.	C	.	.	.	.	.	.	.	.	.	.	.	T	.	.	.	.	.	.	.	.	.	.	.	.	.	.	.	.	.	.	.
MN132860.1 Asarum heterotropoides var. seoulense voucher NIBRVP0000640693 2007.5.1. chloroplast complete genome	.	.	.	.	.	.	.	.	.	.	.	.	.	.	.	.	.	C	.	.	.	.	.	.	.	.	.	.	.	T	.	.	.	.	.	.	.	.	.	.	.	.	.	.	.	.	.	.	.
L12664.1 Saruma henryi ribulose 15-bisphosphate carboxylase large subunit (rbcL) gene partial cds chloroplast gene for chloroplast product	.	.	.	.	.	.	.	.	.	.	.	.	.	.	.	.	.	C	.	.	.	.	.	.	.	.	.	.	.	T	.	.	.	.	.	.	.	.	.	.	.	.	.	.	.	.	.	.	.
AB205607.1 Saruma henryi chloroplast rbcL gene for ribulose-15-bisphosphate carboxylase/oxygenase partial cds	.	.	.	.	.	.	.	.	.	.	.	.	.	.	.	.	.	C	.	.	.	.	.	.	.	.	.	.	.	T	.	.	.	.	.	.	.	.	.	.	.	.	.	.	.	.	.	.	.
NC 039933.1 Saruma henryi voucher USDA49482*J chloroplast complete genome	.	.	.	.	.	.	.	.	.	.	.	.	.	.	.	.	.	C	.	.	.	.	.	.	.	.	.	.	.	T	.	.	.	.	.	.	.	.	.	.	.	.	.	.	.	.	.	.	.
MG520100.1 Saruma henryi voucher USDA49482*J chloroplast complete genome	.	.	.	.	.	.	.	.	.	.	.	.	.	.	.	.	.	C	.	.	.	.	.	.	.	.	.	.	.	T	.	.	.	.	.	.	.	.	.	.	.	.	.	.	.	.	.	.	.
AF425710.1 Terminalia chebula clone 442 ribulose-15-bisphosphate carboxylase/oxygenase large subunit (rbcL) gene partial cds chloroplast gene for chloroplast product	.	.	.	.	.	A	.	.	.	.	.	.	.	.	.	.	.	.	.	.	.	.	.	A	.	.	.	.	.	.	.	.	.	.	.	.	.	.	.	.	.	.	.	.	.	.	.	.	.
FJ381812.1 Terminalia chebula ribulose-15-bisphosphate carboxylase/oxygenase large subunit (rbcL) gene partial cds chloroplast	.	.	.	.	.	A	.	.	.	.	.	.	.	.	.	.	.	.	.	.	.	.	.	A	.	.	.	.	.	.	.	.	.	.	.	.	.	.	.	.	.	.	.	.	.	.	.	.	.
NC 047468.1 Terminalia chebula chloroplast complete genome	.	.	.	.	.	A	.	.	.	.	.	.	.	.	.	.	.	.	.	.	.	.	.	A	.	.	.	.	.	.	.	.	.	.	.	.	.	.	.	.	.	.	.	.	.	.	.	.	.
MN736954.1 Terminalia chebula chloroplast complete genome	.	.	.	.	.	A	.	.	.	.	.	.	.	.	.	.	.	.	.	.	.	.	.	A	.	.	.	.	.	.	.	.	.	.	.	.	.	.	.	.	.	.	.	.	.	.	.	.	.
KY988329.1 Terminalia chebula voucher PFC161220-0055 ribulose-15-bisphosphate carboxylase/oxygenase large subunit (rbcL) gene partial cds chloroplast	-	-	-	-	-	-	-	-	-	-	-	-	-	-	-	-	-	-	-	-	-	-	-	-	-	-	-	-	-	-	-	-	-	-	-	-	-	-	-	-	-	-	-	-	-	-	-	-	-
MT120769.1 Glycyrrhiza glabra voucher TASH:G.Kinzikayeva et al. 6427 chloroplast complete genome	.	.	.	.	.	A	.	.	.	.	.	.	.	.	T	.	.	.	.	.	C	.	.	A	.	.	.	.	.	T	.	.	C	.	.	.	.	.	.	.	.	.	.	.	.	.	.	.	.
MT120771.1 Glycyrrhiza glabra voucher LERUS :B.Vasyukov et al. s.n. chloroplast complete genome	.	.	.	.	.	A	.	.	.	.	.	.	.	.	T	.	.	.	.	.	C	.	.	A	.	.	.	.	.	T	.	.	C	.	.	.	.	.	.	.	.	.	.	.	.	.	.	.	.
NC 046879.1 Cuminum cyminum chloroplast complete genome	.	.	.	.	.	.	.	.	.	.	.	.	.	.	.	.	.	.	.	.	C	.	.	.	.	.	.	.	.	T	.	.	.	.	.	.	.	.	.	.	.	.	.	.	.	.	.	.	.
MT120766.1 Glycyrrhiza glabra voucher MO:Kurbanov 2054 chloroplast complete genome	.	.	.	.	.	A	.	.	.	.	.	.	.	.	T	.	.	.	.	.	C	.	.	A	.	.	.	.	.	T	.	.	C	.	.	.	.	.	.	.	.	.	.	.	.	.	.	.	.
MN901636.1 Cuminum cyminum chloroplast complete genome	.	.	.	.	.	.	.	.	.	.	.	.	.	.	.	.	.	.	.	.	C	.	.	.	.	.	.	.	.	T	.	.	.	.	.	.	.	.	.	.	.	.	.	.	.	.	.	.	.
MG946939.1 Cuminum cyminum ribulose-15-bisphosphate carboxylase/oxygenase large subunit gene partial cds chloroplast	.	.	.	.	.	.	.	.	.	.	.	.	.	.	.	.	.	.	.	.	C	.	.	.	.	.	.	.	.	T	.	.	.	.	.	.	.	.	.	.	.	.	.	.	.	.	.	.	.
KR002656.1 Coriandrum sativum chloroplast complete genome	.	.	.	.	.	.	.	.	.	.	.	.	.	.	.	.	.	.	.	.	.	.	.	.	.	.	.	.	.	T	.	.	.	.	.	.	.	.	.	.	.	.	.	.	.	.	.	.	.
MG946829.1 Coriandrum sativum ribulose-15-bisphosphate carboxylase/oxygenase large subunit gene partial cds chloroplast	.	.	.	.	.	.	.	.	.	.	.	.	.	.	.	.	.	.	.	.	.	.	.	.	.	.	.	.	.	T	.	.	.	.	.	.	.	.	.	.	.	.	.	.	.	.	.	.	.
JQ933290.1 Cuminum cyminum voucher L.H. Rechinger 51696 (E) ribulose-15-bisphosphate carboxylase/oxygenase large subunit (rbcL) gene partial cds plastid	.	.	.	.	.	.	.	.	.	.	.	.	.	.	.	.	.	.	.	.	C	.	.	.	.	.	.	.	.	T	.	.	.	.	.	.	.	.	.	.	.	.	.	.	.	.	.	.	.
AY765269.1 Phyllanthus emblica ribulose-15-bisphosphate carboxylase/oxygenase large subunit (rbcL) gene partial cds chloroplast	.	.	.	.	.	A	.	.	.	.	.	.	.	.	.	.	.	.	.	.	.	.	.	A	.	.	.	.	.	T	.	.	T	.	.	.	.	.	.	.	.	.	.	.	G	.	.	.	.
NC 047477.1 Phyllanthus emblica chloroplast complete genome	.	.	.	.	.	A	.	.	.	.	.	.	.	.	.	.	.	.	.	.	.	.	.	A	.	.	.	.	.	T	.	.	T	.	.	.	.	.	.	.	.	.	.	.	G	.	.	.	.
KY988320.1 Phyllanthus emblica voucher PFC161216-0044 ribulose-15-bisphosphate carboxylase/oxygenase large subunit (rbcL) gene partial cds chloroplast	-	-	-	-	-	-	-	-	-	-	-	-	-	-	-	-	-	-	-	-	-	-	-	-	-	-	-	-	-	-	-	-	-	-	-	-	-	-	-	-	-	-	-	-	-	-	-	-	-
MN711725.1 Phyllanthus emblica chloroplast complete genome	.	.	.	.	.	A	.	.	.	.	.	.	.	.	.	.	.	.	.	.	.	.	.	A	.	.	.	.	.	T	.	.	T	.	.	.	.	.	.	.	.	.	.	.	G	.	.	.	.
MN125633.1 Phyllanthus emblica ribulose-15-bisphosphate carboxylase/oxygenase large subunit (rbcL) gene partial cds chloroplast	-	-	-	-	-	-	-	-	-	-	-	-	-	-	-	-	-	-	-	-	-	-	-	-	-	-	-	-	-	-	-	-	-	-	-	-	-	-	-	-	-	-	-	-	-	-	-	-	-
FJ381808.1 Terminalia bellirica ribulose-15-bisphosphate carboxylase/oxygenase large subunit (rbcL) gene partial cds chloroplast	.	.	.	.	.	A	.	.	.	.	.	.	.	.	.	.	.	.	.	.	.	.	.	A	.	.	.	.	.	.	.	.	.	.	.	.	.	.	.	.	.	.	.	.	.	.	.	T	.
LC107029.1 Terminalia bellirica chloroplast rbcL gene for ribulose-15-bisphosphate carboxylase/oxygenase large subunit partial cds specimen voucher: KANA:C130911511TCH	-	-	-	-	-	-	-	-	-	-	-	-	-	-	-	-	-	-	-	-	-	-	-	-	-	-	-	-	-	-	-	-	-	-	-	-	-	-	-	-	-	-	-	-	-	-	-	-	-
LC438868.1 Terminalia bellirica chloroplast gene for ribulose-15-bisphosphate carboxylase/oxygenase large subunit partial cds isolate: CHULA-018	-	-	-	-	-	-	-	-	-	-	-	-	-	-	-	-	-	-	-	-	-	-	-	-	-	-	-	-	-	-	-	-	-	-	-	-	-	-	-	-	-	-	-	-	-	-	-	-	-
NC 036935.1 Amomum krervanh chloroplast complete genome	.	.	.	.	.	.	.	.	.	.	.	.	.	.	T	.	.	.	T	.	.	.	.	.	.	.	T	.	.	A	.	.	.	.	.	.	.	.	.	.	.	.	.	.	.	.	.	.	.
MN931250.1 Wurfbainia villosa chloroplast complete genome	.	.	.	.	.	.	.	.	.	.	.	.	.	.	.	.	.	.	T	.	.	.	.	.	.	.	T	.	.	A	.	.	.	.	.	.	.	.	.	.	.	.	.	.	.	.	.	.	.
MK889505.1 Wurfbainia longiligularis chloroplast complete genome	.	.	.	.	.	.	.	.	.	.	.	.	.	.	.	.	.	.	T	.	.	.	.	.	.	.	T	.	.	A	.	.	.	.	.	.	.	.	.	.	.	.	.	.	.	.	.	.	.
NC 036992.1 Amomum compactum chloroplast complete genome	.	.	.	.	.	.	.	.	.	.	.	.	.	.	T	.	.	.	T	.	.	.	.	.	.	.	T	.	.	A	.	.	.	.	.	.	.	.	.	.	.	.	.	.	.	.	.	.	.
MW145134.1 Wurfbainia neoaurantiaca voucher Y20180726015 chloroplast complete genome	.	.	.	.	.	.	.	.	.	.	.	.	.	.	.	.	.	.	T	.	.	.	.	.	.	.	T	.	.	A	.	.	.	.	.	.	.	.	.	.	.	.	.	.	.	.	.	.	.
FJ026474.1 Cissampelos pareira ribulose-15-bisphosphate carboxylase/oxygenase large subunit (rbcL) gene partial cds chloroplast	.	.	.	.	.	A	.	.	.	.	.	.	.	.	.	.	.	.	.	.	.	.	.	.	.	.	T	.	.	T	.	.	.	.	.	.	.	.	.	.	.	.	.	.	.	.	.	.	.
KJ594156.1 Cissampelos pareira voucher DB2202 ribulose-15-bisphosphate carboxylase/oxygenase large subunit (rbcL) gene partial cds chloroplast	-	-	-	-	-	-	-	-	-	-	-	-	-	-	-	-	-	-	-	-	-	-	-	-	-	-	-	-	-	-	-	-	-	-	-	-	-	-	-	-	-	-	-	-	-	-	-	-	-
MN216838.1 Cissampelos sp. MP 778 ribulose-15-bisphosphate carboxylase/oxygenase large subunit (rbcL) gene partial cds chloroplast	-	-	-	-	-	-	-	-	-	-	-	-	-	-	-	-	-	-	-	-	-	-	-	-	-	-	-	-	-	-	-	-	-	-	-	-	-	-	-	-	-	-	-	-	-	-	-	-	-
FJ026475.1 Cissampelos tropaeolifolia ribulose-15-bisphosphate carboxylase/oxygenase large subunit (rbcL) gene partial cds chloroplast	.	.	.	.	.	A	.	.	.	.	.	.	.	.	.	.	.	.	.	.	.	.	.	.	.	.	T	.	.	T	.	.	.	.	.	.	.	.	.	.	.	.	.	.	.	.	.	.	.
GQ870669.3 Syzygium cumini chloroplast complete genome(2)	.	.	.	.	.	A	.	.	.	.	.	.	.	.	.	.	.	.	.	.	.	.	.	A	.	.	.	.	.	.	.	.	.	.	.	.	.	.	.	.	.	.	.	.	.	.	.	.	.
MN095412.1 Syzygium cumini plastid complete genome	.	.	.	.	.	A	.	.	.	.	.	.	.	.	.	.	.	.	.	.	.	.	.	A	.	.	.	.	.	.	.	.	.	.	.	.	.	.	.	.	.	.	.	.	.	.	.	.	.
NC 053907.1 Syzygium nervosum chloroplast complete genome	.	.	.	.	.	A	.	.	.	.	.	.	.	.	.	.	.	.	.	.	.	.	.	A	.	.	.	.	.	.	.	.	.	.	.	.	.	.	.	.	.	.	.	.	.	.	.	.	.
KY498684.1 Cladogynos orientalis voucher Tyh 11293 (HITBC) ribulose-15-bisphosphate carboxylase/oxygenase large subunit (rbcL) gene partial cds chloroplast	.	.	.	.	.	A	.	.	.	.	.	.	.	.	.	.	.	.	.	.	.	.	.	A	.	.	.	.	.	.	.	.	.	.	.	.	.	.	.	C	.	.	.	.	G	.	.	.	.
MN366835.1 Mansonia altissima voucher IDRCG048-13 BRLU NB0594 ribulose-15-bisphosphate carboxylase/oxygenase large subunit (rbcL) gene partial cds chloroplast	-	-	-	-	-	-	-	-	-	-	-	-	-	-	-	-	-	-	-	-	-	-	-	-	-	-	-	-	-	-	-	-	-	-	-	-	-	-	-	-	-	-	-	-	-	-	-	-	-
KY365710.1 Tinospora crispa voucher Chen ZD s.n. (PE) ribulose-15-bisphosphate carboxylase/oxygenase large subunit (rbcL) gene partial cds chloroplast	.	.	.	.	.	A	.	.	.	.	.	.	.	.	.	.	.	.	.	.	.	.	.	A	.	.	.	.	.	T	.	.	.	.	.	.	.	.	.	.	.	.	.	.	.	.	.	.	.
KX527558.1 Tinospora crispa voucher WW Chen ZD s. n. ribulose-15-bisphosphate carboxylase/oxygenase large subunit (rbcL) gene partial cds chloroplast	.	.	.	.	.	A	.	.	.	.	.	.	.	.	.	.	.	.	.	.	.	.	.	A	.	.	.	.	.	T	.	.	.	.	.	.	.	.	.	.	.	.	.	.	.	.	.	.	.
MN727386.1 Tinospora sinensis chloroplast complete genome	.	.	.	.	.	A	.	.	.	.	.	.	.	.	.	.	.	.	.	.	.	.	.	A	.	.	.	.	.	T	.	.	.	.	.	.	.	.	.	.	.	.	.	.	.	.	.	.	.
NC 042153.1 Tinospora cordifolia voucher SUPG015 chloroplast complete genome	.	.	.	.	.	A	.	.	.	.	.	.	.	.	.	.	.	.	.	.	.	.	.	A	.	.	.	.	.	T	.	.	.	.	.	.	.	.	.	.	.	.	.	.	.	.	.	.	.
U26330.2 Osbeckia stellata ribulose-15-bisphosphate carboxylase oxygenase large subunit (rbcL) gene partial cds chloroplast gene for chloroplast product	.	.	.	.	.	A	.	.	.	.	.	.	.	.	.	.	.	.	.	.	.	.	.	A	.	.	T	.	.	.	.	.	.	.	.	C	.	.	.	.	.	.	.	.	G	.	.	T	.
NC 046486.1 Osbeckia stellata chloroplast complete genome	.	.	.	.	.	A	.	.	.	.	.	.	.	.	.	.	.	.	.	.	.	.	.	A	.	.	T	.	.	.	.	.	.	.	.	C	.	.	.	.	.	.	.	.	G	.	.	T	.
MK331713.1 Osbeckia stellata chloroplast complete genome	.	.	.	.	.	A	.	.	.	.	.	.	.	.	.	.	.	.	.	.	.	.	.	A	.	.	T	.	.	.	.	.	.	.	.	C	.	.	.	.	.	.	.	.	G	.	.	T	.
MG266206.1 Rauvolfia serpentina voucher CMPR8780 ribulose-15-bisphosphate carboxylase/oxygenase large subunit (rbcL) gene partial cds chloroplast	-	-	-	-	-	-	-	-	-	-	-	-	-	-	-	-	-	-	-	-	-	-	-	-	-	-	-	-	-	-	-	-	-	-	-	-	-	-	-	-	-	-	-	-	-	-	-	-	-
MG946861.1 Rauvolfia serpentina ribulose-15-bisphosphate carboxylase/oxygenase large subunit gene partial cds chloroplast	.	.	.	.	.	.	.	.	.	.	.	.	.	.	.	.	.	.	.	.	.	.	.	.	.	.	T	.	.	T	.	.	.	.	.	.	.	.	.	.	.	.	.	.	.	.	.	.	.
NC 047244.1 Rauvolfia serpentina chloroplast complete genome	.	.	.	.	.	.	.	.	.	.	.	.	.	.	.	.	.	.	.	.	.	.	.	.	.	.	T	.	.	T	.	.	.	.	.	.	.	.	.	A	.	.	.	.	.	.	.	.	.
MN480804.1 Rauvolfia verticillata voucher IBSC:W.N. Chen 2019001 plastid complete genome	.	.	.	.	.	.	.	.	.	.	.	.	.	.	.	.	.	.	.	.	.	.	.	.	.	.	T	.	.	T	.	.	.	.	.	.	.	.	.	A	.	.	.	.	.	.	.	.	.
NC 042161.1 Diospyros maclurei chloroplast complete genome	.	.	.	.	.	A	.	.	.	.	.	.	.	.	T	.	.	.	.	.	.	.	.	.	.	.	.	.	.	T	.	.	.	.	.	.	.	.	.	.	.	.	.	.	.	.	.	.	.
NC 042160.1 Diospyros hainanensis chloroplast complete genome	.	.	.	.	.	A	.	.	.	.	.	.	.	.	T	.	.	.	.	.	.	.	.	A	.	.	.	.	.	T	.	.	.	.	.	.	.	.	.	.	.	.	.	.	.	.	.	.	.
MH778101.1 Diospyros maclurei chloroplast complete genome	.	.	.	.	.	A	.	.	.	.	.	.	.	.	T	.	.	.	.	.	.	.	.	.	.	.	.	.	.	T	.	.	.	.	.	.	.	.	.	.	.	.	.	.	.	.	.	.	.
MN366758.1 Shirakiopsis aubrevillei voucher FHO-CX65 ribulose-15-bisphosphate carboxylase/oxygenase large subunit (rbcL) gene partial cds chloroplast	-	-	-	-	-	-	-	-	-	-	-	-	-	-	-	-	-	-	-	-	-	-	-	-	-	-	-	-	-	-	-	-	-	-	-	-	-	-	-	-	-	-	-	-	-	-	-	-	-
NC 053327.1 Syzygium cumini chloroplast complete genome(2)	.	.	.	.	.	A	.	.	.	.	.	.	.	.	.	.	.	.	.	.	.	.	.	A	.	.	.	.	.	.	.	.	.	.	.	.	.	.	.	.	.	.	.	.	.	.	.	.	.
GQ870669.3 Syzygium cumini chloroplast complete genome	.	.	.	.	.	A	.	.	.	.	.	.	.	.	.	.	.	.	.	.	.	.	.	A	.	.	.	.	.	.	.	.	.	.	.	.	.	.	.	.	.	.	.	.	.	.	.	.	.
NC 053327.1 Syzygium cumini chloroplast complete genome	.	.	.	.	.	A	.	.	.	.	.	.	.	.	.	.	.	.	.	.	.	.	.	A	.	.	.	.	.	.	.	.	.	.	.	.	.	.	.	.	.	.	.	.	.	.	.	.	.
MT700494.1 Syzygium cumini chloroplast complete genome	.	.	.	.	.	A	.	.	.	.	.	.	.	.	.	.	.	.	.	.	.	.	.	A	.	.	.	.	.	.	.	.	.	.	.	.	.	.	.	.	.	.	.	.	.	.	.	.	.
NC 048461.1 Alpinia katsumadae chloroplast complete genome	.	.	.	.	.	.	.	.	.	.	.	.	.	.	.	.	.	.	.	.	.	.	.	.	.	.	T	.	.	A	.	.	.	.	.	.	.	.	.	.	.	.	.	.	.	.	.	.	.
MK262729.1 Alpinia oxyphylla chloroplast complete genome	.	.	.	.	.	.	.	.	.	.	.	.	.	.	.	.	.	.	.	.	.	.	.	A	.	.	T	.	.	A	.	.	.	.	.	.	.	.	.	.	.	.	.	.	.	.	.	.	.
MK262728.1 Alpinia katsumadae chloroplast complete genome	.	.	.	.	.	.	.	.	.	.	.	.	.	.	.	.	.	.	.	.	.	.	.	.	.	.	T	.	.	A	.	.	.	.	.	.	.	.	.	.	.	.	.	.	.	.	.	.	.
NC 048994.1 Aglaia odorata chloroplast complete genome	.	.	.	.	.	A	.	.	.	.	.	.	.	.	.	.	.	.	.	.	.	.	.	A	.	.	.	.	.	T	.	.	.	.	.	.	.	.	.	.	.	.	.	.	.	.	.	.	.
MN106246.1 Aglaia odorata chloroplast complete genome	.	.	.	.	.	A	.	.	.	.	.	.	.	.	.	.	.	.	.	.	.	.	.	A	.	.	.	.	.	T	.	.	.	.	.	.	.	.	.	.	.	.	.	.	.	.	.	.	.
MH332433.1 Aglaia tomentosa voucher gp-348 ribulose-15-bisphosphate carboxylase/oxygenase large subunit (rbcL) gene partial cds chloroplast	-	-	-	-	-	-	-	-	-	-	-	-	-	-	-	-	-	-	-	-	-	-	-	-	-	-	-	-	-	-	-	-	-	-	-	-	-	-	-	-	-	-	-	-	-	-	-	-	-
	1280	1281	1282	1283	1284	1285	1286	1287	1288	1289	1290	1291	1292	1293	1294	1295	1296	1297	1298	1299	1300	1301	1302	1303	1304	1305	1306	1307	1308	1309	1310	1311	1312	1313	1314	1315	1316	1317	1318	1319	1320	1321	1322	1323	1324	1325	1326	1327	1328
KP903720.1 Aristolochia anguicida voucher MUS-5405 ribulose-15-bisphosphate carboxylase/oxygenase large subunit (rbcL) gene complete cds chloroplast	G	T	G	T	A	C	A	A	G	C	T	C	G	T	A	A	C	G	A	G	G	G	G	C	G	T	G	A	T	C	T	T	G	C	T	C	G	C	G	A	A	G	G	T	A	A	T	G	A
KP998764.1 Aristolochia gigantea voucher MUS-5393 ribulose-15-bisphosphate carboxylase/oxygenase large subunit (rbcL) gene complete cds chloroplast	.	.	.	.	.	.	.	.	.	.	.	.	.	.	.	.	.	.	.	.	.	.	.	.	.	.	.	.	.	.	.	.	.	.	.	.	.	.	.	.	.	.	.	.	.	.	.	.	.
KP998765.1 Aristolochia grandiflora voucher MUS-5391 ribulose-15-bisphosphate carboxylase/oxygenase large subunit (rbcL) gene complete cds chloroplast	.	.	.	.	.	.	.	.	.	.	.	.	.	.	.	.	T	.	.	.	.	.	.	.	.	.	.	.	.	.	.	.	.	.	.	.	.	T	.	.	.	.	.	.	.	.	.	.	C
KP998766.1 Aristolochia kerrii voucher MUS-5413 ribulose-15-bisphosphate carboxylase/oxygenase large subunit (rbcL) gene complete cds chloroplast	.	.	.	.	.	.	.	.	.	.	.	.	.	.	.	.	T	.	.	.	.	.	.	.	.	.	.	.	.	.	.	.	.	.	.	.	.	T	.	.	.	.	.	.	.	.	.	.	.
KP998767.1 Aristolochia littoralis voucher MUS-5404 ribulose-15-bisphosphate carboxylase/oxygenase large subunit (rbcL) gene complete cds chloroplast	.	.	.	.	.	.	.	.	.	.	.	.	.	.	.	.	.	.	.	.	.	.	.	.	.	.	.	.	.	.	.	.	.	.	.	.	.	.	.	.	.	.	.	.	.	.	.	.	.
KP998768.1 Aristolochia pierrei voucher MUS-5409 ribulose-15-bisphosphate carboxylase/oxygenase large subunit (rbcL) gene complete cds chloroplast	.	.	.	.	.	.	.	.	.	.	.	.	.	.	.	.	T	.	.	.	.	.	.	.	.	.	.	.	.	.	.	.	.	.	.	.	.	T	.	.	.	.	.	.	.	.	.	.	.
KP998768.1 Aristolochia pierrei voucher MUS-5409 ribulose-15-bisphosphate carboxylase/oxygenase large subunit (rbcL) gene complete cds chloroplast(2)	.	.	.	.	.	.	.	.	.	.	.	.	.	.	.	.	T	.	.	.	.	.	.	.	.	.	.	.	.	.	.	.	.	.	.	.	.	T	.	.	.	.	.	.	.	.	.	.	.
KP998769.1 Aristolochia pothieri voucher MUS-5374 ribulose-15-bisphosphate carboxylase/oxygenase large subunit (rbcL) gene complete cds chloroplast	.	.	.	.	.	.	.	.	.	.	.	.	.	.	.	.	T	.	.	.	.	.	.	.	.	.	.	.	.	.	.	.	.	.	.	.	.	T	.	.	.	.	.	.	.	.	.	.	.
KP998770.1 Aristolochia ringens voucher MUS-5375 ribulose-15-bisphosphate carboxylase/oxygenase large subunit (rbcL) gene complete cds chloroplast	.	.	.	.	.	.	.	.	.	.	.	.	.	.	.	.	.	.	.	.	.	.	.	.	.	.	.	.	.	.	.	.	.	.	.	.	.	T	.	.	.	.	.	.	.	.	.	.	.
KP998771.1 Aristolochia sp. MUS-5399 ribulose-15-bisphosphate carboxylase/oxygenase large subunit (rbcL) gene complete cds chloroplast	.	.	.	.	.	.	.	.	.	.	.	.	.	.	.	.	.	.	.	.	.	.	.	.	.	.	.	.	.	.	.	.	.	.	.	.	.	.	.	.	.	.	.	.	.	.	.	.	.
KP998772.1 Aristolochia tagala voucher MUS-5400 ribulose-15-bisphosphate carboxylase/oxygenase large subunit (rbcL) gene complete cds chloroplast	.	.	.	.	.	.	.	.	.	.	.	.	.	.	.	.	T	.	.	.	.	.	.	.	.	.	.	.	.	.	.	.	.	.	.	.	.	T	.	.	.	.	.	.	.	.	.	.	.
KP998773.1 Aristolochia tentaculata voucher MUS-5398 ribulose-15-bisphosphate carboxylase/oxygenase large subunit (rbcL) gene complete cds chloroplast	.	.	.	.	.	.	.	.	.	.	.	.	.	.	.	.	T	.	.	.	.	.	.	.	.	.	.	.	.	.	.	.	.	.	.	.	.	T	.	.	.	.	.	.	.	.	.	.	.
SS-A0715 Aristolochia acuminata	.	.	.	.	.	.	.	.	.	.	.	.	.	.	.	.	T	.	.	.	.	.	.	.	.	.	.	.	.	.	.	.	.	.	.	.	.	T	.	.	.	.	.	.	.	.	.	.	.
SS-A0716 Aristolochia pierrei	.	.	.	.	.	.	.	.	.	.	.	.	.	.	.	.	T	.	.	.	.	.	.	.	.	.	.	.	.	.	.	.	.	.	.	.	.	T	.	.	.	.	.	.	.	.	.	.	.
SS-A0717 Aristolochia pothieri	.	.	.	.	.	.	.	.	.	.	.	.	.	.	.	.	T	.	.	.	.	.	.	.	.	.	.	.	.	.	.	.	.	.	.	.	.	T	.	.	.	.	.	.	.	.	.	.	.
SS-A0718 Aristolochia gigantea	.	.	.	.	.	.	.	.	.	.	.	.	.	.	.	.	.	.	.	.	.	.	.	.	.	.	.	.	.	.	.	.	.	.	.	.	.	.	.	.	.	.	.	.	.	.	.	.	.
SS-A0719 Aristolochia grandiflora	.	.	.	.	.	.	.	.	.	.	.	.	.	.	.	.	T	.	.	.	.	.	.	.	.	.	.	.	.	.	.	.	.	.	.	.	.	T	.	.	.	.	.	.	.	.	.	.	C
SS-A0720 Aristolochia kerrii	.	.	.	.	.	.	.	.	.	.	.	.	.	.	.	.	T	.	.	.	.	.	.	.	.	.	.	.	.	.	.	.	.	.	.	.	.	T	.	.	.	.	.	.	.	.	.	.	.
SS-A0721 Aristolochia littoralis	.	.	.	.	.	.	.	.	.	.	.	.	.	.	.	.	.	.	.	.	.	.	.	.	.	.	.	.	.	.	.	.	.	.	.	.	.	.	.	.	.	.	.	.	.	.	.	.	.
SS-A0722 Aristolochia ringens	.	.	.	.	.	.	.	.	.	.	.	.	.	.	.	.	.	.	.	.	.	.	.	.	.	.	.	.	.	.	.	.	.	.	.	.	.	T	.	.	.	.	.	.	.	.	.	.	.
SS-A0723 Aristolochia tentaculata	.	.	.	.	.	.	.	.	.	.	.	.	.	.	.	.	T	.	.	.	.	.	.	.	.	.	.	.	.	.	.	.	.	.	.	.	.	T	.	.	.	.	.	.	.	.	.	.	.
MG934793.1 Thottea cf. tricornis KR2085	-	-	-	-	-	-	-	-	-	-	-	-	-	-	-	-	-	-	-	-	-	-	-	-	-	-	-	-	-	-	-	-	-	-	-	-	-	-	-	-	-	-	-	-	-	-	-	-	-
MG934791.1 Thottea piperiformis voucher KR2059	-	-	-	-	-	-	-	-	-	-	-	-	-	-	-	-	-	-	-	-	-	-	-	-	-	-	-	-	-	-	-	-	-	-	-	-	-	-	-	-	-	-	-	-	-	-	-	-	-
MG934790.1 Thottea cf. grandiflora KR2060	-	-	-	-	-	-	-	-	-	-	-	-	-	-	-	-	-	-	-	-	-	-	-	-	-	-	-	-	-	-	-	-	-	-	-	-	-	-	-	-	-	-	-	-	-	-	-	-	-
MK524718.1 Thottea duchartrei voucher K000342376	-	-	-	-	-	-	-	-	-	-	-	-	-	-	-	-	-	-	-	-	-	-	-	-	-	-	-	-	-	-	-	-	-	-	-	-	-	-	-	-	-	-	-	-	-	-	-	-	-
AB205605.1 Thottea macrantha	.	.	.	.	.	.	.	G	.	.	.	.	.	.	.	.	T	.	.	.	.	.	.	.	.	.	.	.	.	.	.	.	.	.	.	A	C	T	.	.	.	.	.	.	.	.	.	.	.
AB205604.1 Thottea borneensis	.	.	.	.	.	.	.	G	.	.	.	.	.	.	.	.	T	.	.	.	.	.	.	.	.	.	.	.	.	.	.	.	.	.	.	A	C	T	.	.	.	.	.	.	.	.	.	.	.
AF197598.1 Thottea tomentosa	.	.	.	.	.	.	.	.	.	.	.	.	.	.	.	.	T	.	.	.	.	.	.	.	.	C	.	.	.	.	.	.	.	.	.	.	.	T	.	.	.	.	.	.	.	.	.	.	.
L14290.1 Asarum canadense chloroplast ribulosebisphosphate carboxylase large subunit (rbcL) gene 3 end	.	.	.	.	.	.	.	.	.	.	.	.	.	.	.	.	T	.	.	.	.	.	.	.	.	.	.	.	.	.	.	.	.	.	.	.	.	T	.	.	.	.	.	.	.	.	.	.	.
JF940919.1 Asarum caudigerum var. cardiophyllum voucher Liuzh0018 ribulose-15-bisphosphate carboxylase/oxygenase large subunit (rbcL) gene partial cds chloroplast	-	-	-	-	-	-	-	-	-	-	-	-	-	-	-	-	-	-	-	-	-	-	-	-	-	-	-	-	-	-	-	-	-	-	-	-	-	-	-	-	-	-	-	-	-	-	-	-	-
JF940941.1 Asarum yunnanense voucher GBOWS1364 ribulose-15-bisphosphate carboxylase/oxygenase large subunit (rbcL) gene partial cds chloroplast	-	-	-	-	-	-	-	-	-	-	-	-	-	-	-	-	-	-	-	-	-	-	-	-	-	-	-	-	-	-	-	-	-	-	-	-	-	-	-	-	-	-	-	-	-	-	-	-	-
JF940939.1 Asarum splendens voucher Liuzh0013 ribulose-15-bisphosphate carboxylase/oxygenase large subunit (rbcL) gene partial cds chloroplast	-	-	-	-	-	-	-	-	-	-	-	-	-	-	-	-	-	-	-	-	-	-	-	-	-	-	-	-	-	-	-	-	-	-	-	-	-	-	-	-	-	-	-	-	-	-	-	-	-
JF940936.1 Asarum pulchellum voucher Liuzh0008 ribulose-15-bisphosphate carboxylase/oxygenase large subunit (rbcL) gene partial cds chloroplast	-	-	-	-	-	-	-	-	-	-	-	-	-	-	-	-	-	-	-	-	-	-	-	-	-	-	-	-	-	-	-	-	-	-	-	-	-	-	-	-	-	-	-	-	-	-	-	-	-
JF940931.1 Asarum maximum voucher Liuzh0078 ribulose-15-bisphosphate carboxylase/oxygenase large subunit (rbcL) gene partial cds chloroplast	-	-	-	-	-	-	-	-	-	-	-	-	-	-	-	-	-	-	-	-	-	-	-	-	-	-	-	-	-	-	-	-	-	-	-	-	-	-	-	-	-	-	-	-	-	-	-	-	-
JF940929.1 Asarum ichangense voucher Liuzh0038 ribulose-15-bisphosphate carboxylase/oxygenase large subunit (rbcL) gene partial cds chloroplast	-	-	-	-	-	-	-	-	-	-	-	-	-	-	-	-	-	-	-	-	-	-	-	-	-	-	-	-	-	-	-	-	-	-	-	-	-	-	-	-	-	-	-	-	-	-	-	-	-
JF940927.1 Asarum himalaicum voucher liuzh0003 ribulose-15-bisphosphate carboxylase/oxygenase large subunit (rbcL) gene partial cds chloroplast	-	-	-	-	-	-	-	-	-	-	-	-	-	-	-	-	-	-	-	-	-	-	-	-	-	-	-	-	-	-	-	-	-	-	-	-	-	-	-	-	-	-	-	-	-	-	-	-	-
JF940925.1 Asarum delavayi voucher Liuzh0006 ribulose-15-bisphosphate carboxylase/oxygenase large subunit (rbcL) gene partial cds chloroplast	-	-	-	-	-	-	-	-	-	-	-	-	-	-	-	-	-	-	-	-	-	-	-	-	-	-	-	-	-	-	-	-	-	-	-	-	-	-	-	-	-	-	-	-	-	-	-	-	-
JF940923.1 Asarum crispulatum voucher Liuzh0035 ribulose-15-bisphosphate carboxylase/oxygenase large subunit (rbcL) gene partial cds chloroplast	-	-	-	-	-	-	-	-	-	-	-	-	-	-	-	-	-	-	-	-	-	-	-	-	-	-	-	-	-	-	-	-	-	-	-	-	-	-	-	-	-	-	-	-	-	-	-	-	-
JF940921.1 Asarum caulescens voucher Liuzh0051 ribulose-15-bisphosphate carboxylase/oxygenase large subunit (rbcL) gene partial cds chloroplast	-	-	-	-	-	-	-	-	-	-	-	-	-	-	-	-	-	-	-	-	-	-	-	-	-	-	-	-	-	-	-	-	-	-	-	-	-	-	-	-	-	-	-	-	-	-	-	-	-
JF940914.1 Asarum caudigerum voucher GBOWS502 ribulose-15-bisphosphate carboxylase/oxygenase large subunit (rbcL) gene partial cds chloroplast	-	-	-	-	-	-	-	-	-	-	-	-	-	-	-	-	-	-	-	-	-	-	-	-	-	-	-	-	-	-	-	-	-	-	-	-	-	-	-	-	-	-	-	-	-	-	-	-	-
LC670221.1 Asarum albomaculatum as56a chloroplast rbcL gene for ribulose-15-bisphosphate carboxylase/oxygenase large subunit partial cds	-	-	-	-	-	-	-	-	-	-	-	-	-	-	-	-	-	-	-	-	-	-	-	-	-	-	-	-	-	-	-	-	-	-	-	-	-	-	-	-	-	-	-	-	-	-	-	-	-
LC670220.1 Asarum yaeyamense as55 chloroplast rbcL gene for ribulose-15-bisphosphate carboxylase/oxygenase large subunit partial cds	-	-	-	-	-	-	-	-	-	-	-	-	-	-	-	-	-	-	-	-	-	-	-	-	-	-	-	-	-	-	-	-	-	-	-	-	-	-	-	-	-	-	-	-	-	-	-	-	-
LC670219.1 Asarum fauriei as53 chloroplast rbcL gene for ribulose-15-bisphosphate carboxylase/oxygenase large subunit partial cds	-	-	-	-	-	-	-	-	-	-	-	-	-	-	-	-	-	-	-	-	-	-	-	-	-	-	-	-	-	-	-	-	-	-	-	-	-	-	-	-	-	-	-	-	-	-	-	-	-
LC670218.1 Asarum ikegamii as52 chloroplast rbcL gene for ribulose-15-bisphosphate carboxylase/oxygenase large subunit partial cds	-	-	-	-	-	-	-	-	-	-	-	-	-	-	-	-	-	-	-	-	-	-	-	-	-	-	-	-	-	-	-	-	-	-	-	-	-	-	-	-	-	-	-	-	-	-	-	-	-
LC670217.1 Asarum takaoi as48 chloroplast rbcL gene for ribulose-15-bisphosphate carboxylase/oxygenase large subunit partial cds	-	-	-	-	-	-	-	-	-	-	-	-	-	-	-	-	-	-	-	-	-	-	-	-	-	-	-	-	-	-	-	-	-	-	-	-	-	-	-	-	-	-	-	-	-	-	-	-	-
LC670216.1 Asarum sakawanum as47 chloroplast rbcL gene for ribulose-15-bisphosphate carboxylase/oxygenase large subunit partial cds	-	-	-	-	-	-	-	-	-	-	-	-	-	-	-	-	-	-	-	-	-	-	-	-	-	-	-	-	-	-	-	-	-	-	-	-	-	-	-	-	-	-	-	-	-	-	-	-	-
LC670214.1 Asarum minamitanianum as45 chloroplast rbcL gene for ribulose-15-bisphosphate carboxylase/oxygenase large subunit partial cds	-	-	-	-	-	-	-	-	-	-	-	-	-	-	-	-	-	-	-	-	-	-	-	-	-	-	-	-	-	-	-	-	-	-	-	-	-	-	-	-	-	-	-	-	-	-	-	-	-
LC670213.1 Asarum kiusianum as36 chloroplast rbcL gene for ribulose-15-bisphosphate carboxylase/oxygenase large subunit partial cds	-	-	-	-	-	-	-	-	-	-	-	-	-	-	-	-	-	-	-	-	-	-	-	-	-	-	-	-	-	-	-	-	-	-	-	-	-	-	-	-	-	-	-	-	-	-	-	-	-
LC670212.1 Asarum crassum as34 chloroplast rbcL gene for ribulose-15-bisphosphate carboxylase/oxygenase large subunit partial cds	-	-	-	-	-	-	-	-	-	-	-	-	-	-	-	-	-	-	-	-	-	-	-	-	-	-	-	-	-	-	-	-	-	-	-	-	-	-	-	-	-	-	-	-	-	-	-	-	-
LC670211.1 Asarum celsum as33 chloroplast rbcL gene for ribulose-15-bisphosphate carboxylase/oxygenase large subunit partial cds	-	-	-	-	-	-	-	-	-	-	-	-	-	-	-	-	-	-	-	-	-	-	-	-	-	-	-	-	-	-	-	-	-	-	-	-	-	-	-	-	-	-	-	-	-	-	-	-	-
LC068564.1 Asarum satsumense chloroplast rbcL gene for ribulose-15-bisphosphate carboxylase/oxygenase large subunit partial cds isolate: as38	-	-	-	-	-	-	-	-	-	-	-	-	-	-	-	-	-	-	-	-	-	-	-	-	-	-	-	-	-	-	-	-	-	-	-	-	-	-	-	-	-	-	-	-	-	-	-	-	-
LC068563.1 Asarum asaroides chloroplast rbcL gene for ribulose-15-bisphosphate carboxylase/oxygenase large subunit partial cds isolate: as37	-	-	-	-	-	-	-	-	-	-	-	-	-	-	-	-	-	-	-	-	-	-	-	-	-	-	-	-	-	-	-	-	-	-	-	-	-	-	-	-	-	-	-	-	-	-	-	-	-
LC068562.1 Asarum kiusianum chloroplast rbcL gene for ribulose-15-bisphosphate carboxylase/oxygenase large subunit partial cds isolate: as36	-	-	-	-	-	-	-	-	-	-	-	-	-	-	-	-	-	-	-	-	-	-	-	-	-	-	-	-	-	-	-	-	-	-	-	-	-	-	-	-	-	-	-	-	-	-	-	-	-
LC068561.1 Asarum kumageanum var. satakeanum chloroplast rbcL gene for ribulose-15-bisphosphate carboxylase/oxygenase large subunit partial cds isolate: as35	-	-	-	-	-	-	-	-	-	-	-	-	-	-	-	-	-	-	-	-	-	-	-	-	-	-	-	-	-	-	-	-	-	-	-	-	-	-	-	-	-	-	-	-	-	-	-	-	-
LC068559.1 Asarum unzen chloroplast rbcL gene for ribulose-15-bisphosphate carboxylase/oxygenase large subunit partial cds isolate: as31	-	-	-	-	-	-	-	-	-	-	-	-	-	-	-	-	-	-	-	-	-	-	-	-	-	-	-	-	-	-	-	-	-	-	-	-	-	-	-	-	-	-	-	-	-	-	-	-	-
LC068555.1 Asarum sieboldii chloroplast rbcL gene for ribulose-15-bisphosphate carboxylase/oxygenase large subunit partial cds isolate: as27Korea	-	-	-	-	-	-	-	-	-	-	-	-	-	-	-	-	-	-	-	-	-	-	-	-	-	-	-	-	-	-	-	-	-	-	-	-	-	-	-	-	-	-	-	-	-	-	-	-	-
LC068549.1 Asarum megacalyx chloroplast rbcL gene for ribulose-15-bisphosphate carboxylase/oxygenase large subunit partial cds isolate: as20	-	-	-	-	-	-	-	-	-	-	-	-	-	-	-	-	-	-	-	-	-	-	-	-	-	-	-	-	-	-	-	-	-	-	-	-	-	-	-	-	-	-	-	-	-	-	-	-	-
LC068547.1 Asarum asperum chloroplast rbcL gene for ribulose-15-bisphosphate carboxylase/oxygenase large subunit partial cds isolate: as18	-	-	-	-	-	-	-	-	-	-	-	-	-	-	-	-	-	-	-	-	-	-	-	-	-	-	-	-	-	-	-	-	-	-	-	-	-	-	-	-	-	-	-	-	-	-	-	-	-
LC068546.1 Asarum tokarense chloroplast rbcL gene for ribulose-15-bisphosphate carboxylase/oxygenase large subunit partial cds isolate: as17	-	-	-	-	-	-	-	-	-	-	-	-	-	-	-	-	-	-	-	-	-	-	-	-	-	-	-	-	-	-	-	-	-	-	-	-	-	-	-	-	-	-	-	-	-	-	-	-	-
LC068545.1 Asarum lutchuense chloroplast rbcL gene for ribulose-15-bisphosphate carboxylase/oxygenase large subunit partial cds isolate: as16b	-	-	-	-	-	-	-	-	-	-	-	-	-	-	-	-	-	-	-	-	-	-	-	-	-	-	-	-	-	-	-	-	-	-	-	-	-	-	-	-	-	-	-	-	-	-	-	-	-
LC068543.1 Asarum trinacriforme chloroplast rbcL gene for ribulose-15-bisphosphate carboxylase/oxygenase large subunit partial cds isolate: as15b	-	-	-	-	-	-	-	-	-	-	-	-	-	-	-	-	-	-	-	-	-	-	-	-	-	-	-	-	-	-	-	-	-	-	-	-	-	-	-	-	-	-	-	-	-	-	-	-	-
LC068541.1 Asarum fudsinoi chloroplast rbcL gene for ribulose-15-bisphosphate carboxylase/oxygenase large subunit partial cds isolate: as14b	-	-	-	-	-	-	-	-	-	-	-	-	-	-	-	-	-	-	-	-	-	-	-	-	-	-	-	-	-	-	-	-	-	-	-	-	-	-	-	-	-	-	-	-	-	-	-	-	-
MG554423.1 Asarum minus voucher BTS1060 chloroplast partial genome	.	.	.	.	.	.	.	.	.	.	.	.	.	.	.	.	T	.	.	.	.	.	.	.	.	.	.	.	.	.	.	.	.	.	.	.	.	T	.	.	.	.	.	.	.	.	.	.	.
MZ440306.1 Asarum pulchellum chloroplast complete genome	.	.	.	.	.	.	.	.	.	.	.	.	.	.	.	.	T	.	.	.	.	.	.	.	.	.	.	.	.	.	.	.	.	.	.	.	.	T	.	.	.	.	.	.	.	.	.	.	.
MW526993.1 Asarum heterotropoides var. mandshuricum chloroplast complete genome	.	.	.	.	.	.	.	.	.	.	.	.	.	.	.	.	T	.	.	.	.	.	.	.	.	.	.	.	.	.	.	.	.	.	.	.	.	T	.	.	.	.	.	.	.	.	.	.	.
NC 058740.1 Asarum maculatum voucher NIBRVP0000640516 2006.4.1. chloroplast complete genome	.	.	.	.	.	.	.	.	.	.	.	.	.	.	.	.	T	.	.	.	.	.	.	.	.	.	.	.	.	.	.	.	.	.	.	.	.	T	.	.	.	.	.	.	.	.	.	.	.
NC 058739.1 Asarum misandrum voucher NIBRVP0000640514 2007.4.1. chloroplast complete genome	.	.	.	.	.	.	.	.	.	.	.	.	.	.	.	.	T	.	.	.	.	.	.	.	.	.	.	.	.	.	.	.	.	.	.	.	.	T	.	.	.	.	.	.	.	.	.	.	.
MN132860.1 Asarum heterotropoides var. seoulense voucher NIBRVP0000640693 2007.5.1. chloroplast complete genome	.	.	.	.	.	.	.	.	.	.	.	.	.	.	.	.	T	.	.	.	.	.	.	.	.	.	.	.	.	.	.	.	.	.	.	.	.	T	.	.	.	.	.	.	.	.	.	.	.
L12664.1 Saruma henryi ribulose 15-bisphosphate carboxylase large subunit (rbcL) gene partial cds chloroplast gene for chloroplast product	.	.	.	.	.	.	.	.	.	.	.	.	.	.	.	.	T	.	.	.	.	.	.	.	.	.	.	.	.	.	.	.	.	.	.	.	.	T	.	.	.	.	.	.	.	.	.	.	.
AB205607.1 Saruma henryi chloroplast rbcL gene for ribulose-15-bisphosphate carboxylase/oxygenase partial cds	.	.	.	.	.	.	.	.	.	.	.	.	.	.	.	.	T	.	.	.	.	.	.	.	.	.	.	.	.	.	.	.	.	.	.	.	.	T	.	.	.	.	.	.	.	.	.	.	.
NC 039933.1 Saruma henryi voucher USDA49482*J chloroplast complete genome	.	.	.	.	.	.	.	.	.	.	.	.	.	.	.	.	T	.	.	.	.	.	.	.	.	.	.	.	.	.	.	.	.	.	.	.	.	T	.	.	.	.	.	.	.	.	.	.	.
MG520100.1 Saruma henryi voucher USDA49482*J chloroplast complete genome	.	.	.	.	.	.	.	.	.	.	.	.	.	.	.	.	T	.	.	.	.	.	.	.	.	.	.	.	.	.	.	.	.	.	.	.	.	T	.	.	.	.	.	.	.	.	.	.	.
AF425710.1 Terminalia chebula clone 442 ribulose-15-bisphosphate carboxylase/oxygenase large subunit (rbcL) gene partial cds chloroplast gene for chloroplast product	-	-	-	-	-	-	-	-	-	-	-	-	-	-	-	-	-	-	-	-	-	-	-	-	-	-	-	-	-	-	-	-	-	-	-	-	-	-	-	-	-	-	-	-	-	-	-	-	-
FJ381812.1 Terminalia chebula ribulose-15-bisphosphate carboxylase/oxygenase large subunit (rbcL) gene partial cds chloroplast	.	.	.	.	.	.	.	.	.	.	.	.	.	.	.	.	T	.	.	.	.	.	A	.	.	.	A	.	.	.	.	.	.	.	.	.	.	T	.	.	G	.	.	.	.	.	.	.	.
NC 047468.1 Terminalia chebula chloroplast complete genome	.	.	.	.	.	.	.	.	.	.	.	.	.	.	.	.	T	.	.	.	.	.	A	.	.	.	A	.	.	.	.	.	.	.	.	.	.	T	.	.	G	.	.	.	.	.	.	.	.
MN736954.1 Terminalia chebula chloroplast complete genome	.	.	.	.	.	.	.	.	.	.	.	.	.	.	.	.	T	.	.	.	.	.	A	.	.	.	A	.	.	.	.	.	.	.	.	.	.	T	.	.	G	.	.	.	.	.	.	.	.
KY988329.1 Terminalia chebula voucher PFC161220-0055 ribulose-15-bisphosphate carboxylase/oxygenase large subunit (rbcL) gene partial cds chloroplast	-	-	-	-	-	-	-	-	-	-	-	-	-	-	-	-	-	-	-	-	-	-	-	-	-	-	-	-	-	-	-	-	-	-	-	-	-	-	-	-	-	-	-	-	-	-	-	-	-
MT120769.1 Glycyrrhiza glabra voucher TASH:G.Kinzikayeva et al. 6427 chloroplast complete genome	.	.	.	.	.	.	.	.	.	.	.	.	.	A	.	.	T	.	.	.	.	.	A	.	.	.	.	.	.	.	.	.	.	.	.	.	.	T	.	.	G	.	.	.	.	.	.	.	.
MT120771.1 Glycyrrhiza glabra voucher LERUS :B.Vasyukov et al. s.n. chloroplast complete genome	.	.	.	.	.	.	.	.	.	.	.	.	.	A	.	.	T	.	.	.	.	.	A	.	.	.	.	.	.	.	.	.	.	.	.	.	.	T	.	.	G	.	.	.	.	.	.	.	.
NC 046879.1 Cuminum cyminum chloroplast complete genome	.	.	.	.	.	.	.	.	.	.	.	.	.	.	.	.	T	.	.	.	.	.	.	.	.	.	.	.	.	.	.	.	.	.	.	.	.	T	C	.	.	.	.	G	.	.	.	.	.
MT120766.1 Glycyrrhiza glabra voucher MO:Kurbanov 2054 chloroplast complete genome	.	.	.	.	.	.	.	.	.	.	.	.	.	A	.	.	T	.	.	.	.	.	A	.	.	.	.	.	.	.	.	.	.	.	.	.	.	T	.	.	G	.	.	.	.	.	.	.	.
MN901636.1 Cuminum cyminum chloroplast complete genome	.	.	.	.	.	.	.	.	.	.	.	.	.	.	.	.	T	.	.	.	.	.	.	.	.	.	.	.	.	.	.	.	.	.	.	.	.	T	C	.	.	.	.	G	.	.	.	.	.
MG946939.1 Cuminum cyminum ribulose-15-bisphosphate carboxylase/oxygenase large subunit gene partial cds chloroplast	.	.	.	.	.	.	.	.	.	.	.	.	.	.	.	.	T	.	.	.	.	.	.	.	.	.	.	.	.	.	.	.	.	.	.	.	.	T	C	.	.	.	.	G	.	.	.	.	.
KR002656.1 Coriandrum sativum chloroplast complete genome	.	.	.	.	.	.	.	.	.	.	.	.	.	.	.	.	T	.	.	.	.	.	.	.	.	.	.	.	.	.	.	.	.	.	.	A	.	T	.	.	.	.	.	G	.	.	.	.	.
MG946829.1 Coriandrum sativum ribulose-15-bisphosphate carboxylase/oxygenase large subunit gene partial cds chloroplast	.	.	.	.	.	.	.	.	.	.	.	.	.	.	.	.	T	.	.	.	.	.	.	.	.	.	.	.	.	.	.	.	.	.	.	A	.	T	.	.	.	.	.	G	.	.	.	.	.
JQ933290.1 Cuminum cyminum voucher L.H. Rechinger 51696 (E) ribulose-15-bisphosphate carboxylase/oxygenase large subunit (rbcL) gene partial cds plastid	.	.	.	.	.	.	.	.	.	.	.	.	.	.	.	.	T	.	.	.	.	.	.	.	.	.	.	.	.	.	.	.	.	.	.	.	.	T	C	.	.	.	.	G	.	.	.	.	.
AY765269.1 Phyllanthus emblica ribulose-15-bisphosphate carboxylase/oxygenase large subunit (rbcL) gene partial cds chloroplast	.	.	.	.	.	.	.	.	.	.	.	.	.	.	.	.	T	.	.	.	.	.	A	.	.	.	.	.	.	.	.	-	-	-	-	-	-	-	-	-	-	-	-	-	-	-	-	-	-
NC 047477.1 Phyllanthus emblica chloroplast complete genome	.	.	.	.	.	.	.	.	.	.	.	.	.	.	.	.	T	.	.	.	.	.	A	.	.	.	.	.	.	.	.	.	.	.	.	.	.	T	.	.	G	.	.	.	.	.	.	.	.
KY988320.1 Phyllanthus emblica voucher PFC161216-0044 ribulose-15-bisphosphate carboxylase/oxygenase large subunit (rbcL) gene partial cds chloroplast	-	-	-	-	-	-	-	-	-	-	-	-	-	-	-	-	-	-	-	-	-	-	-	-	-	-	-	-	-	-	-	-	-	-	-	-	-	-	-	-	-	-	-	-	-	-	-	-	-
MN711725.1 Phyllanthus emblica chloroplast complete genome	.	.	.	.	.	.	.	.	.	.	.	.	.	.	.	.	T	.	.	.	.	.	A	.	.	.	.	.	.	.	.	.	.	.	.	.	.	T	.	.	G	.	.	.	.	.	.	.	.
MN125633.1 Phyllanthus emblica ribulose-15-bisphosphate carboxylase/oxygenase large subunit (rbcL) gene partial cds chloroplast	-	-	-	-	-	-	-	-	-	-	-	-	-	-	-	-	-	-	-	-	-	-	-	-	-	-	-	-	-	-	-	-	-	-	-	-	-	-	-	-	-	-	-	-	-	-	-	-	-
FJ381808.1 Terminalia bellirica ribulose-15-bisphosphate carboxylase/oxygenase large subunit (rbcL) gene partial cds chloroplast	.	.	.	.	.	.	.	.	.	.	.	.	.	.	.	.	T	.	.	.	.	.	A	.	.	.	A	.	.	.	.	.	.	.	.	.	.	T	.	.	G	.	.	.	.	.	.	.	.
LC107029.1 Terminalia bellirica chloroplast rbcL gene for ribulose-15-bisphosphate carboxylase/oxygenase large subunit partial cds specimen voucher: KANA:C130911511TCH	-	-	-	-	-	-	-	-	-	-	-	-	-	-	-	-	-	-	-	-	-	-	-	-	-	-	-	-	-	-	-	-	-	-	-	-	-	-	-	-	-	-	-	-	-	-	-	-	-
LC438868.1 Terminalia bellirica chloroplast gene for ribulose-15-bisphosphate carboxylase/oxygenase large subunit partial cds isolate: CHULA-018	-	-	-	-	-	-	-	-	-	-	-	-	-	-	-	-	-	-	-	-	-	-	-	-	-	-	-	-	-	-	-	-	-	-	-	-	-	-	-	-	-	-	-	-	-	-	-	-	-
NC 036935.1 Amomum krervanh chloroplast complete genome	.	.	.	.	.	.	.	.	.	.	.	.	.	.	.	.	.	.	.	.	.	.	A	.	.	.	.	.	.	.	.	.	.	.	.	.	.	T	.	.	.	.	.	.	.	.	.	.	.
MN931250.1 Wurfbainia villosa chloroplast complete genome	.	.	.	.	.	.	.	.	.	.	.	.	.	.	.	.	.	.	.	.	.	.	A	.	.	.	.	.	.	.	.	.	.	.	.	.	.	T	.	.	.	.	.	.	.	.	.	.	.
MK889505.1 Wurfbainia longiligularis chloroplast complete genome	.	.	.	.	.	.	.	.	.	.	.	.	.	.	.	.	.	.	.	.	.	.	A	.	.	.	.	.	.	.	.	.	.	.	.	.	.	T	.	.	.	.	.	.	.	.	.	.	.
NC 036992.1 Amomum compactum chloroplast complete genome	.	.	.	.	.	.	.	.	.	.	.	.	.	.	.	.	.	.	.	.	.	.	A	.	.	.	.	.	.	.	.	.	.	.	.	.	.	T	.	.	.	.	.	.	.	.	.	.	.
MW145134.1 Wurfbainia neoaurantiaca voucher Y20180726015 chloroplast complete genome	.	.	.	.	.	.	.	.	.	.	.	.	.	.	.	.	.	.	.	.	.	.	A	.	.	.	.	.	.	.	.	.	.	.	.	.	.	T	.	.	.	.	.	.	.	.	.	.	.
FJ026474.1 Cissampelos pareira ribulose-15-bisphosphate carboxylase/oxygenase large subunit (rbcL) gene partial cds chloroplast	.	.	.	.	.	.	.	.	.	.	.	.	.	.	.	.	T	.	.	A	.	.	A	.	.	.	.	.	.	.	.	.	.	.	.	.	.	T	.	.	.	.	.	.	.	.	.	.	C
KJ594156.1 Cissampelos pareira voucher DB2202 ribulose-15-bisphosphate carboxylase/oxygenase large subunit (rbcL) gene partial cds chloroplast	-	-	-	-	-	-	-	-	-	-	-	-	-	-	-	-	-	-	-	-	-	-	-	-	-	-	-	-	-	-	-	-	-	-	-	-	-	-	-	-	-	-	-	-	-	-	-	-	-
MN216838.1 Cissampelos sp. MP 778 ribulose-15-bisphosphate carboxylase/oxygenase large subunit (rbcL) gene partial cds chloroplast	-	-	-	-	-	-	-	-	-	-	-	-	-	-	-	-	-	-	-	-	-	-	-	-	-	-	-	-	-	-	-	-	-	-	-	-	-	-	-	-	-	-	-	-	-	-	-	-	-
FJ026475.1 Cissampelos tropaeolifolia ribulose-15-bisphosphate carboxylase/oxygenase large subunit (rbcL) gene partial cds chloroplast	.	.	.	.	.	.	.	.	.	.	.	.	.	.	.	.	T	.	.	A	.	.	A	.	.	.	.	.	.	.	.	.	.	.	.	.	.	T	.	.	.	.	.	.	.	.	.	.	M
GQ870669.3 Syzygium cumini chloroplast complete genome(2)	.	C	.	.	.	.	.	.	.	.	.	.	.	.	.	.	T	.	.	.	.	.	A	.	.	.	.	.	.	.	.	.	.	.	.	.	.	T	.	.	G	.	.	.	.	.	.	.	.
MN095412.1 Syzygium cumini plastid complete genome	.	C	.	.	.	.	.	.	.	.	.	.	.	.	.	.	T	.	.	.	.	.	A	.	.	.	.	.	.	.	.	.	.	.	.	.	.	T	.	.	G	.	.	.	.	.	.	.	.
NC 053907.1 Syzygium nervosum chloroplast complete genome	.	C	.	.	.	.	.	.	.	.	.	.	.	.	.	.	T	.	.	.	.	.	A	.	.	.	.	.	.	.	.	.	.	.	.	.	.	T	.	.	G	.	.	.	.	.	.	.	.
KY498684.1 Cladogynos orientalis voucher Tyh 11293 (HITBC) ribulose-15-bisphosphate carboxylase/oxygenase large subunit (rbcL) gene partial cds chloroplast	.	.	.	.	.	.	.	.	.	.	.	.	.	.	.	.	T	.	.	.	.	.	A	.	.	.	.	.	.	.	.	.	.	.	.	.	.	T	.	.	G	.	.	.	.	.	.	.	.
MN366835.1 Mansonia altissima voucher IDRCG048-13 BRLU NB0594 ribulose-15-bisphosphate carboxylase/oxygenase large subunit (rbcL) gene partial cds chloroplast	-	-	-	-	-	-	-	-	-	-	-	-	-	-	-	-	-	-	-	-	-	-	-	-	-	-	-	-	-	-	-	-	-	-	-	-	-	-	-	-	-	-	-	-	-	-	-	-	-
KY365710.1 Tinospora crispa voucher Chen ZD s.n. (PE) ribulose-15-bisphosphate carboxylase/oxygenase large subunit (rbcL) gene partial cds chloroplast	.	.	.	.	.	.	.	.	.	.	.	.	.	.	.	.	T	.	.	A	.	.	A	.	.	.	.	.	.	.	.	.	.	.	.	.	.	T	.	.	.	.	.	.	.	.	.	.	.
KX527558.1 Tinospora crispa voucher WW Chen ZD s. n. ribulose-15-bisphosphate carboxylase/oxygenase large subunit (rbcL) gene partial cds chloroplast	.	.	.	.	.	.	.	.	.	.	.	.	.	.	.	.	T	.	.	A	.	.	A	.	.	.	.	.	.	.	.	.	.	.	.	.	.	T	.	.	.	.	.	.	.	.	.	.	.
MN727386.1 Tinospora sinensis chloroplast complete genome	.	.	.	.	.	.	.	.	.	.	.	.	.	.	.	.	T	.	.	A	.	.	A	.	.	.	.	.	.	.	.	.	.	.	.	.	.	T	.	.	.	.	.	.	.	.	.	.	.
NC 042153.1 Tinospora cordifolia voucher SUPG015 chloroplast complete genome	.	.	.	.	.	.	.	.	.	.	.	.	.	.	.	.	T	.	.	A	.	.	A	.	.	.	.	.	.	.	.	.	.	.	.	.	.	T	.	.	.	.	.	.	.	.	.	.	.
U26330.2 Osbeckia stellata ribulose-15-bisphosphate carboxylase oxygenase large subunit (rbcL) gene partial cds chloroplast gene for chloroplast product	.	C	.	.	.	.	.	.	.	.	G	.	.	.	.	.	T	.	.	.	.	.	A	.	.	.	.	.	.	.	.	.	.	.	.	.	.	T	.	.	G	.	.	.	.	.	.	.	.
NC 046486.1 Osbeckia stellata chloroplast complete genome	.	C	.	.	.	.	.	.	.	.	G	.	.	.	.	.	T	.	.	.	.	.	T	.	.	.	.	.	.	.	.	.	.	.	.	.	.	T	.	.	G	.	.	.	.	.	.	.	.
MK331713.1 Osbeckia stellata chloroplast complete genome	.	C	.	.	.	.	.	.	.	.	G	.	.	.	.	.	T	.	.	.	.	.	T	.	.	.	.	.	.	.	.	.	.	.	.	.	.	T	.	.	G	.	.	.	.	.	.	.	.
MG266206.1 Rauvolfia serpentina voucher CMPR8780 ribulose-15-bisphosphate carboxylase/oxygenase large subunit (rbcL) gene partial cds chloroplast	-	-	-	-	-	-	-	-	-	-	-	-	-	-	-	-	-	-	-	-	-	-	-	-	-	-	-	-	-	-	-	-	-	-	-	-	-	-	-	-	-	-	-	-	-	-	-	-	-
MG946861.1 Rauvolfia serpentina ribulose-15-bisphosphate carboxylase/oxygenase large subunit gene partial cds chloroplast	.	.	.	.	.	.	.	.	.	.	.	.	.	.	.	.	T	.	.	A	.	.	.	.	.	C	.	.	.	.	.	.	.	.	.	.	T	T	.	.	G	.	.	.	.	.	.	.	.
NC 047244.1 Rauvolfia serpentina chloroplast complete genome	.	.	.	.	.	.	.	.	.	.	.	.	.	.	.	.	T	.	.	A	.	.	.	.	.	C	.	.	.	.	.	.	.	.	.	.	T	T	.	.	G	.	.	.	.	.	.	.	.
MN480804.1 Rauvolfia verticillata voucher IBSC:W.N. Chen 2019001 plastid complete genome	.	.	.	.	.	.	.	.	.	.	.	.	.	.	.	.	T	.	.	A	.	.	.	.	.	C	.	.	.	.	.	.	.	.	.	.	T	T	.	.	G	.	.	.	.	.	.	.	.
NC 042161.1 Diospyros maclurei chloroplast complete genome	.	.	.	.	.	.	.	.	.	.	.	.	.	.	.	.	T	.	.	.	.	.	.	.	.	.	.	.	.	.	.	.	.	.	.	.	.	T	.	.	G	.	.	.	.	.	.	.	.
NC 042160.1 Diospyros hainanensis chloroplast complete genome	.	.	.	.	.	.	.	.	.	.	.	.	.	.	.	.	T	.	.	.	.	.	.	.	.	.	.	.	.	.	.	.	.	.	.	.	.	T	.	.	G	.	.	.	.	.	.	.	.
MH778101.1 Diospyros maclurei chloroplast complete genome	.	.	.	.	.	.	.	.	.	.	.	.	.	.	.	.	T	.	.	.	.	.	.	.	.	.	.	.	.	.	.	.	.	.	.	.	.	T	.	.	G	.	.	.	.	.	.	.	.
MN366758.1 Shirakiopsis aubrevillei voucher FHO-CX65 ribulose-15-bisphosphate carboxylase/oxygenase large subunit (rbcL) gene partial cds chloroplast	-	-	-	-	-	-	-	-	-	-	-	-	-	-	-	-	-	-	-	-	-	-	-	-	-	-	-	-	-	-	-	-	-	-	-	-	-	-	-	-	-	-	-	-	-	-	-	-	-
NC 053327.1 Syzygium cumini chloroplast complete genome(2)	.	C	.	.	.	.	.	.	.	.	.	.	.	.	.	.	T	.	.	.	.	.	A	.	.	.	.	.	.	.	.	.	.	.	.	.	.	T	.	.	G	.	.	.	.	.	.	.	.
GQ870669.3 Syzygium cumini chloroplast complete genome	.	C	.	.	.	.	.	.	.	.	.	.	.	.	.	.	T	.	.	.	.	.	A	.	.	.	.	.	.	.	.	.	.	.	.	.	.	T	.	.	G	.	.	.	.	.	.	.	.
NC 053327.1 Syzygium cumini chloroplast complete genome	.	C	.	.	.	.	.	.	.	.	.	.	.	.	.	.	T	.	.	.	.	.	A	.	.	.	.	.	.	.	.	.	.	.	.	.	.	T	.	.	G	.	.	.	.	.	.	.	.
MT700494.1 Syzygium cumini chloroplast complete genome	.	C	.	.	.	.	.	.	.	.	.	.	.	.	.	.	T	.	.	.	.	.	A	.	.	.	.	.	.	.	.	.	.	.	.	.	.	T	.	.	G	.	.	.	.	.	.	.	.
NC 048461.1 Alpinia katsumadae chloroplast complete genome	.	.	.	.	.	.	.	.	.	.	.	.	.	.	.	.	.	.	.	.	.	.	A	.	.	.	.	.	.	.	.	.	.	.	.	.	.	T	.	.	.	.	.	.	.	.	.	.	.
MK262729.1 Alpinia oxyphylla chloroplast complete genome	.	.	.	.	.	.	.	.	.	.	.	.	.	.	.	.	.	.	.	.	.	.	A	.	.	.	.	.	.	.	.	.	.	.	.	.	.	T	.	.	.	.	.	.	.	.	.	.	.
MK262728.1 Alpinia katsumadae chloroplast complete genome	.	.	.	.	.	.	.	.	.	.	.	.	.	.	.	.	.	.	.	.	.	.	A	.	.	.	.	.	.	.	.	.	.	.	.	.	.	T	.	.	.	.	.	.	.	.	.	.	.
NC 048994.1 Aglaia odorata chloroplast complete genome	.	.	.	.	.	A	.	.	.	.	.	.	.	.	.	.	T	.	.	A	.	.	A	.	.	C	.	.	.	.	.	.	.	.	.	A	.	.	.	.	.	.	.	.	.	.	.	.	.
MN106246.1 Aglaia odorata chloroplast complete genome	.	.	.	.	.	A	.	.	.	.	.	.	.	.	.	.	T	.	.	A	.	.	A	.	.	C	.	.	.	.	.	.	.	.	.	A	.	.	.	.	.	.	.	.	.	.	.	.	.
MH332433.1 Aglaia tomentosa voucher gp-348 ribulose-15-bisphosphate carboxylase/oxygenase large subunit (rbcL) gene partial cds chloroplast	-	-	-	-	-	-	-	-	-	-	-	-	-	-	-	-	-	-	-	-	-	-	-	-	-	-	-	-	-	-	-	-	-	-	-	-	-	-	-	-	-	-	-	-	-	-	-	-	-
	1380	1381	1382	1383	1384	1385	1386	1387	1388	1389	1390	1391	1392	1393	1394	1395	1396	1397	1398	1399	1400	1401	1402	1403	1404	1405	1406	1407	1408	1409	1410	1411	1412	1413	1414	1415	1416	1417	1418	1419	1420	1421	1422	1423	1424	1425	1426	1427	1428
KP903720.1 Aristolochia anguicida voucher MUS-5405 ribulose-15-bisphosphate carboxylase/oxygenase large subunit (rbcL) gene complete cds chloroplast	A	G	T	A	T	G	G	A	A	G	G	A	G	A	T	C	A	A	A	T	T	C	G	A	A	T	T	C	G	A	A	G	C	A	A	T	G	G	A	T	A	C	C	T	T	G	T	A	A
KP998764.1 Aristolochia gigantea voucher MUS-5393 ribulose-15-bisphosphate carboxylase/oxygenase large subunit (rbcL) gene complete cds chloroplast	.	.	.	.	.	.	.	.	.	.	.	.	.	.	.	.	.	.	.	.	.	.	.	.	.	.	.	.	.	.	.	.	.	.	.	.	.	.	.	.	.	.	.	.	.	.	.	.	.
KP998765.1 Aristolochia grandiflora voucher MUS-5391 ribulose-15-bisphosphate carboxylase/oxygenase large subunit (rbcL) gene complete cds chloroplast	.	.	.	.	.	.	.	.	.	.	.	.	.	.	.	.	.	.	.	.	.	.	.	.	.	.	.	.	C	C	G	.	.	.	.	.	.	.	.	.	.	.	.	.	.	.	.	.	.
KP998766.1 Aristolochia kerrii voucher MUS-5413 ribulose-15-bisphosphate carboxylase/oxygenase large subunit (rbcL) gene complete cds chloroplast	.	.	.	.	.	.	.	.	.	.	.	.	.	.	.	T	.	.	.	.	.	.	.	.	.	.	.	.	C	C	.	.	.	.	.	.	.	.	.	.	.	.	.	.	.	.	.	.	.
KP998767.1 Aristolochia littoralis voucher MUS-5404 ribulose-15-bisphosphate carboxylase/oxygenase large subunit (rbcL) gene complete cds chloroplast	.	.	.	.	.	.	.	.	.	.	.	.	.	.	.	.	.	.	.	.	.	.	.	.	.	.	.	.	.	.	.	.	.	.	.	.	.	.	.	.	.	.	.	.	.	.	.	.	.
KP998768.1 Aristolochia pierrei voucher MUS-5409 ribulose-15-bisphosphate carboxylase/oxygenase large subunit (rbcL) gene complete cds chloroplast	.	.	.	.	.	.	.	.	.	.	.	.	.	.	.	.	.	.	.	.	.	.	.	.	.	.	.	.	C	C	G	.	.	.	.	.	.	.	.	.	.	.	.	.	.	.	.	.	.
KP998768.1 Aristolochia pierrei voucher MUS-5409 ribulose-15-bisphosphate carboxylase/oxygenase large subunit (rbcL) gene complete cds chloroplast(2)	.	.	.	.	.	.	.	.	.	.	.	.	.	.	.	.	.	.	.	.	.	.	.	.	.	.	.	.	C	C	G	.	.	.	.	.	.	.	.	.	.	.	.	.	.	.	.	.	.
KP998769.1 Aristolochia pothieri voucher MUS-5374 ribulose-15-bisphosphate carboxylase/oxygenase large subunit (rbcL) gene complete cds chloroplast	.	.	.	.	.	.	.	.	.	.	.	.	.	.	.	.	.	.	.	.	.	.	.	.	.	.	.	.	C	C	G	.	.	.	.	.	.	.	.	.	.	.	.	.	.	.	.	.	.
KP998770.1 Aristolochia ringens voucher MUS-5375 ribulose-15-bisphosphate carboxylase/oxygenase large subunit (rbcL) gene complete cds chloroplast	.	.	.	.	.	.	.	.	.	.	.	.	.	.	.	.	.	.	.	.	.	.	.	.	.	.	.	.	.	.	.	.	.	.	.	.	.	.	.	.	.	.	.	.	.	.	.	.	.
KP998771.1 Aristolochia sp. MUS-5399 ribulose-15-bisphosphate carboxylase/oxygenase large subunit (rbcL) gene complete cds chloroplast	.	.	.	.	.	.	.	.	.	.	.	.	.	.	.	.	.	.	.	.	.	.	.	.	.	.	.	.	.	.	.	.	.	.	.	.	.	.	.	.	.	.	.	.	.	.	.	.	.
KP998772.1 Aristolochia tagala voucher MUS-5400 ribulose-15-bisphosphate carboxylase/oxygenase large subunit (rbcL) gene complete cds chloroplast	.	.	.	.	.	.	.	.	.	.	.	.	.	.	.	.	.	.	.	.	.	.	.	.	.	.	.	.	C	C	G	.	.	.	.	.	.	.	.	.	.	.	.	.	.	.	.	.	.
KP998773.1 Aristolochia tentaculata voucher MUS-5398 ribulose-15-bisphosphate carboxylase/oxygenase large subunit (rbcL) gene complete cds chloroplast	.	.	.	.	.	.	.	.	.	.	.	.	.	.	.	.	.	.	.	.	.	.	.	.	.	.	.	.	C	C	G	.	.	.	.	.	.	.	.	.	.	.	.	.	.	.	.	.	.
SS-A0715 Aristolochia acuminata	.	.	.	.	.	.	.	.	.	.	.	.	.	.	.	.	.	.	.	.	.	.	.	.	.	.	.	.	C	C	G	.	.	.	.	.	.	.	.	.	.	.	.	.	.	.	.	.	.
SS-A0716 Aristolochia pierrei	.	.	.	.	.	.	.	.	.	.	.	.	.	.	.	.	.	.	.	.	.	.	.	.	.	.	.	.	C	C	G	.	.	.	.	.	.	.	.	.	.	.	.	.	.	.	.	.	.
SS-A0717 Aristolochia pothieri	.	.	.	.	.	.	.	.	.	.	.	.	.	.	.	.	.	.	.	.	.	.	.	.	.	.	.	.	C	C	G	.	.	.	.	.	.	.	.	.	.	.	.	.	.	.	.	.	.
SS-A0718 Aristolochia gigantea	.	.	.	.	.	.	.	.	.	.	.	.	.	.	.	.	.	.	.	.	.	.	.	.	.	.	.	.	.	.	.	.	.	.	.	.	.	.	.	.	.	.	.	.	.	.	.	.	.
SS-A0719 Aristolochia grandiflora	.	.	.	.	.	.	.	.	.	.	.	.	.	.	.	.	.	.	.	.	.	.	.	.	.	.	.	.	C	C	G	.	.	.	.	.	.	.	.	.	.	.	.	.	.	.	.	.	.
SS-A0720 Aristolochia kerrii	.	.	.	.	.	.	.	.	.	.	.	.	.	.	.	T	.	.	.	.	.	.	.	.	.	.	.	.	C	C	.	.	.	.	.	.	.	.	.	.	.	.	.	.	.	.	.	.	.
SS-A0721 Aristolochia littoralis	.	.	.	.	.	.	.	.	.	.	.	.	.	.	.	.	.	.	.	.	.	.	.	.	.	.	.	.	.	.	.	.	.	.	.	.	.	.	.	.	.	.	.	.	.	.	.	.	.
SS-A0722 Aristolochia ringens	.	.	.	.	.	.	.	.	.	.	.	.	.	.	.	.	.	.	.	.	.	.	.	.	.	.	.	.	.	.	.	.	.	.	.	.	.	.	.	.	.	.	.	.	.	.	.	.	.
SS-A0723 Aristolochia tentaculata	.	.	.	.	.	.	.	.	.	.	.	.	.	.	.	.	.	.	.	.	.	.	.	.	.	.	.	.	C	C	G	.	.	.	.	.	.	.	.	.	.	.	.	.	.	.	.	.	.
MG934793.1 Thottea cf. tricornis KR2085	-	-	-	-	-	-	-	-	-	-	-	-	-	-	-	-	-	-	-	-	-	-	-	-	-	-	-	-	-	-	-	-	-	-	-	-	-	-	-	-	-	-	-	-	-	-	-	-	-
MG934791.1 Thottea piperiformis voucher KR2059	-	-	-	-	-	-	-	-	-	-	-	-	-	-	-	-	-	-	-	-	-	-	-	-	-	-	-	-	-	-	-	-	-	-	-	-	-	-	-	-	-	-	-	-	-	-	-	-	-
MG934790.1 Thottea cf. grandiflora KR2060	-	-	-	-	-	-	-	-	-	-	-	-	-	-	-	-	-	-	-	-	-	-	-	-	-	-	-	-	-	-	-	-	-	-	-	-	-	-	-	-	-	-	-	-	-	-	-	-	-
MK524718.1 Thottea duchartrei voucher K000342376	-	-	-	-	-	-	-	-	-	-	-	-	-	-	-	-	-	-	-	-	-	-	-	-	-	-	-	-	-	-	-	-	-	-	-	-	-	-	-	-	-	-	-	-	-	-	-	-	-
AB205605.1 Thottea macrantha	.	.	.	.	.	.	.	.	.	.	.	.	.	.	.	.	.	.	.	.	.	.	.	.	.	.	.	.	C	C	G	.	.	.	.	.	.	.	.	.	.	.	.	.	.	.	.	.	.
AB205604.1 Thottea borneensis	.	.	.	.	.	.	.	.	.	.	.	.	.	.	.	.	.	.	.	.	.	.	.	.	.	.	.	.	C	C	G	.	.	.	.	.	.	.	.	.	.	.	.	.	.	.	.	.	.
AF197598.1 Thottea tomentosa	-	-	-	-	-	-	-	-	-	-	-	-	-	-	-	-	-	-	-	-	-	-	-	-	-	-	-	-	-	-	-	-	-	-	-	-	-	-	-	-	-	-	-	-	-	-	-	-	-
L14290.1 Asarum canadense chloroplast ribulosebisphosphate carboxylase large subunit (rbcL) gene 3 end	G	A	.	.	.	.	.	.	.	.	.	.	.	.	.	.	.	T	.	.	.	.	.	.	.	.	.	T	.	.	.	.	.	.	.	.	.	.	.	.	G	.	.	.	.	.	.	.	.
JF940919.1 Asarum caudigerum var. cardiophyllum voucher Liuzh0018 ribulose-15-bisphosphate carboxylase/oxygenase large subunit (rbcL) gene partial cds chloroplast	-	-	-	-	-	-	-	-	-	-	-	-	-	-	-	-	-	-	-	-	-	-	-	-	-	-	-	-	-	-	-	-	-	-	-	-	-	-	-	-	-	-	-	-	-	-	-	-	-
JF940941.1 Asarum yunnanense voucher GBOWS1364 ribulose-15-bisphosphate carboxylase/oxygenase large subunit (rbcL) gene partial cds chloroplast	-	-	-	-	-	-	-	-	-	-	-	-	-	-	-	-	-	-	-	-	-	-	-	-	-	-	-	-	-	-	-	-	-	-	-	-	-	-	-	-	-	-	-	-	-	-	-	-	-
JF940939.1 Asarum splendens voucher Liuzh0013 ribulose-15-bisphosphate carboxylase/oxygenase large subunit (rbcL) gene partial cds chloroplast	-	-	-	-	-	-	-	-	-	-	-	-	-	-	-	-	-	-	-	-	-	-	-	-	-	-	-	-	-	-	-	-	-	-	-	-	-	-	-	-	-	-	-	-	-	-	-	-	-
JF940936.1 Asarum pulchellum voucher Liuzh0008 ribulose-15-bisphosphate carboxylase/oxygenase large subunit (rbcL) gene partial cds chloroplast	-	-	-	-	-	-	-	-	-	-	-	-	-	-	-	-	-	-	-	-	-	-	-	-	-	-	-	-	-	-	-	-	-	-	-	-	-	-	-	-	-	-	-	-	-	-	-	-	-
JF940931.1 Asarum maximum voucher Liuzh0078 ribulose-15-bisphosphate carboxylase/oxygenase large subunit (rbcL) gene partial cds chloroplast	-	-	-	-	-	-	-	-	-	-	-	-	-	-	-	-	-	-	-	-	-	-	-	-	-	-	-	-	-	-	-	-	-	-	-	-	-	-	-	-	-	-	-	-	-	-	-	-	-
JF940929.1 Asarum ichangense voucher Liuzh0038 ribulose-15-bisphosphate carboxylase/oxygenase large subunit (rbcL) gene partial cds chloroplast	-	-	-	-	-	-	-	-	-	-	-	-	-	-	-	-	-	-	-	-	-	-	-	-	-	-	-	-	-	-	-	-	-	-	-	-	-	-	-	-	-	-	-	-	-	-	-	-	-
JF940927.1 Asarum himalaicum voucher liuzh0003 ribulose-15-bisphosphate carboxylase/oxygenase large subunit (rbcL) gene partial cds chloroplast	-	-	-	-	-	-	-	-	-	-	-	-	-	-	-	-	-	-	-	-	-	-	-	-	-	-	-	-	-	-	-	-	-	-	-	-	-	-	-	-	-	-	-	-	-	-	-	-	-
JF940925.1 Asarum delavayi voucher Liuzh0006 ribulose-15-bisphosphate carboxylase/oxygenase large subunit (rbcL) gene partial cds chloroplast	-	-	-	-	-	-	-	-	-	-	-	-	-	-	-	-	-	-	-	-	-	-	-	-	-	-	-	-	-	-	-	-	-	-	-	-	-	-	-	-	-	-	-	-	-	-	-	-	-
JF940923.1 Asarum crispulatum voucher Liuzh0035 ribulose-15-bisphosphate carboxylase/oxygenase large subunit (rbcL) gene partial cds chloroplast	-	-	-	-	-	-	-	-	-	-	-	-	-	-	-	-	-	-	-	-	-	-	-	-	-	-	-	-	-	-	-	-	-	-	-	-	-	-	-	-	-	-	-	-	-	-	-	-	-
JF940921.1 Asarum caulescens voucher Liuzh0051 ribulose-15-bisphosphate carboxylase/oxygenase large subunit (rbcL) gene partial cds chloroplast	-	-	-	-	-	-	-	-	-	-	-	-	-	-	-	-	-	-	-	-	-	-	-	-	-	-	-	-	-	-	-	-	-	-	-	-	-	-	-	-	-	-	-	-	-	-	-	-	-
JF940914.1 Asarum caudigerum voucher GBOWS502 ribulose-15-bisphosphate carboxylase/oxygenase large subunit (rbcL) gene partial cds chloroplast	-	-	-	-	-	-	-	-	-	-	-	-	-	-	-	-	-	-	-	-	-	-	-	-	-	-	-	-	-	-	-	-	-	-	-	-	-	-	-	-	-	-	-	-	-	-	-	-	-
LC670221.1 Asarum albomaculatum as56a chloroplast rbcL gene for ribulose-15-bisphosphate carboxylase/oxygenase large subunit partial cds	-	-	-	-	-	-	-	-	-	-	-	-	-	-	-	-	-	-	-	-	-	-	-	-	-	-	-	-	-	-	-	-	-	-	-	-	-	-	-	-	-	-	-	-	-	-	-	-	-
LC670220.1 Asarum yaeyamense as55 chloroplast rbcL gene for ribulose-15-bisphosphate carboxylase/oxygenase large subunit partial cds	-	-	-	-	-	-	-	-	-	-	-	-	-	-	-	-	-	-	-	-	-	-	-	-	-	-	-	-	-	-	-	-	-	-	-	-	-	-	-	-	-	-	-	-	-	-	-	-	-
LC670219.1 Asarum fauriei as53 chloroplast rbcL gene for ribulose-15-bisphosphate carboxylase/oxygenase large subunit partial cds	-	-	-	-	-	-	-	-	-	-	-	-	-	-	-	-	-	-	-	-	-	-	-	-	-	-	-	-	-	-	-	-	-	-	-	-	-	-	-	-	-	-	-	-	-	-	-	-	-
LC670218.1 Asarum ikegamii as52 chloroplast rbcL gene for ribulose-15-bisphosphate carboxylase/oxygenase large subunit partial cds	-	-	-	-	-	-	-	-	-	-	-	-	-	-	-	-	-	-	-	-	-	-	-	-	-	-	-	-	-	-	-	-	-	-	-	-	-	-	-	-	-	-	-	-	-	-	-	-	-
LC670217.1 Asarum takaoi as48 chloroplast rbcL gene for ribulose-15-bisphosphate carboxylase/oxygenase large subunit partial cds	-	-	-	-	-	-	-	-	-	-	-	-	-	-	-	-	-	-	-	-	-	-	-	-	-	-	-	-	-	-	-	-	-	-	-	-	-	-	-	-	-	-	-	-	-	-	-	-	-
LC670216.1 Asarum sakawanum as47 chloroplast rbcL gene for ribulose-15-bisphosphate carboxylase/oxygenase large subunit partial cds	-	-	-	-	-	-	-	-	-	-	-	-	-	-	-	-	-	-	-	-	-	-	-	-	-	-	-	-	-	-	-	-	-	-	-	-	-	-	-	-	-	-	-	-	-	-	-	-	-
LC670214.1 Asarum minamitanianum as45 chloroplast rbcL gene for ribulose-15-bisphosphate carboxylase/oxygenase large subunit partial cds	-	-	-	-	-	-	-	-	-	-	-	-	-	-	-	-	-	-	-	-	-	-	-	-	-	-	-	-	-	-	-	-	-	-	-	-	-	-	-	-	-	-	-	-	-	-	-	-	-
LC670213.1 Asarum kiusianum as36 chloroplast rbcL gene for ribulose-15-bisphosphate carboxylase/oxygenase large subunit partial cds	-	-	-	-	-	-	-	-	-	-	-	-	-	-	-	-	-	-	-	-	-	-	-	-	-	-	-	-	-	-	-	-	-	-	-	-	-	-	-	-	-	-	-	-	-	-	-	-	-
LC670212.1 Asarum crassum as34 chloroplast rbcL gene for ribulose-15-bisphosphate carboxylase/oxygenase large subunit partial cds	-	-	-	-	-	-	-	-	-	-	-	-	-	-	-	-	-	-	-	-	-	-	-	-	-	-	-	-	-	-	-	-	-	-	-	-	-	-	-	-	-	-	-	-	-	-	-	-	-
LC670211.1 Asarum celsum as33 chloroplast rbcL gene for ribulose-15-bisphosphate carboxylase/oxygenase large subunit partial cds	-	-	-	-	-	-	-	-	-	-	-	-	-	-	-	-	-	-	-	-	-	-	-	-	-	-	-	-	-	-	-	-	-	-	-	-	-	-	-	-	-	-	-	-	-	-	-	-	-
LC068564.1 Asarum satsumense chloroplast rbcL gene for ribulose-15-bisphosphate carboxylase/oxygenase large subunit partial cds isolate: as38	-	-	-	-	-	-	-	-	-	-	-	-	-	-	-	-	-	-	-	-	-	-	-	-	-	-	-	-	-	-	-	-	-	-	-	-	-	-	-	-	-	-	-	-	-	-	-	-	-
LC068563.1 Asarum asaroides chloroplast rbcL gene for ribulose-15-bisphosphate carboxylase/oxygenase large subunit partial cds isolate: as37	-	-	-	-	-	-	-	-	-	-	-	-	-	-	-	-	-	-	-	-	-	-	-	-	-	-	-	-	-	-	-	-	-	-	-	-	-	-	-	-	-	-	-	-	-	-	-	-	-
LC068562.1 Asarum kiusianum chloroplast rbcL gene for ribulose-15-bisphosphate carboxylase/oxygenase large subunit partial cds isolate: as36	-	-	-	-	-	-	-	-	-	-	-	-	-	-	-	-	-	-	-	-	-	-	-	-	-	-	-	-	-	-	-	-	-	-	-	-	-	-	-	-	-	-	-	-	-	-	-	-	-
LC068561.1 Asarum kumageanum var. satakeanum chloroplast rbcL gene for ribulose-15-bisphosphate carboxylase/oxygenase large subunit partial cds isolate: as35	-	-	-	-	-	-	-	-	-	-	-	-	-	-	-	-	-	-	-	-	-	-	-	-	-	-	-	-	-	-	-	-	-	-	-	-	-	-	-	-	-	-	-	-	-	-	-	-	-
LC068559.1 Asarum unzen chloroplast rbcL gene for ribulose-15-bisphosphate carboxylase/oxygenase large subunit partial cds isolate: as31	-	-	-	-	-	-	-	-	-	-	-	-	-	-	-	-	-	-	-	-	-	-	-	-	-	-	-	-	-	-	-	-	-	-	-	-	-	-	-	-	-	-	-	-	-	-	-	-	-
LC068555.1 Asarum sieboldii chloroplast rbcL gene for ribulose-15-bisphosphate carboxylase/oxygenase large subunit partial cds isolate: as27Korea	-	-	-	-	-	-	-	-	-	-	-	-	-	-	-	-	-	-	-	-	-	-	-	-	-	-	-	-	-	-	-	-	-	-	-	-	-	-	-	-	-	-	-	-	-	-	-	-	-
LC068549.1 Asarum megacalyx chloroplast rbcL gene for ribulose-15-bisphosphate carboxylase/oxygenase large subunit partial cds isolate: as20	-	-	-	-	-	-	-	-	-	-	-	-	-	-	-	-	-	-	-	-	-	-	-	-	-	-	-	-	-	-	-	-	-	-	-	-	-	-	-	-	-	-	-	-	-	-	-	-	-
LC068547.1 Asarum asperum chloroplast rbcL gene for ribulose-15-bisphosphate carboxylase/oxygenase large subunit partial cds isolate: as18	-	-	-	-	-	-	-	-	-	-	-	-	-	-	-	-	-	-	-	-	-	-	-	-	-	-	-	-	-	-	-	-	-	-	-	-	-	-	-	-	-	-	-	-	-	-	-	-	-
LC068546.1 Asarum tokarense chloroplast rbcL gene for ribulose-15-bisphosphate carboxylase/oxygenase large subunit partial cds isolate: as17	-	-	-	-	-	-	-	-	-	-	-	-	-	-	-	-	-	-	-	-	-	-	-	-	-	-	-	-	-	-	-	-	-	-	-	-	-	-	-	-	-	-	-	-	-	-	-	-	-
LC068545.1 Asarum lutchuense chloroplast rbcL gene for ribulose-15-bisphosphate carboxylase/oxygenase large subunit partial cds isolate: as16b	-	-	-	-	-	-	-	-	-	-	-	-	-	-	-	-	-	-	-	-	-	-	-	-	-	-	-	-	-	-	-	-	-	-	-	-	-	-	-	-	-	-	-	-	-	-	-	-	-
LC068543.1 Asarum trinacriforme chloroplast rbcL gene for ribulose-15-bisphosphate carboxylase/oxygenase large subunit partial cds isolate: as15b	-	-	-	-	-	-	-	-	-	-	-	-	-	-	-	-	-	-	-	-	-	-	-	-	-	-	-	-	-	-	-	-	-	-	-	-	-	-	-	-	-	-	-	-	-	-	-	-	-
LC068541.1 Asarum fudsinoi chloroplast rbcL gene for ribulose-15-bisphosphate carboxylase/oxygenase large subunit partial cds isolate: as14b	-	-	-	-	-	-	-	-	-	-	-	-	-	-	-	-	-	-	-	-	-	-	-	-	-	-	-	-	-	-	-	-	-	-	-	-	-	-	-	-	-	-	-	-	-	-	-	-	-
MG554423.1 Asarum minus voucher BTS1060 chloroplast partial genome	G	A	.	.	.	.	.	.	.	.	.	.	.	.	.	.	.	.	.	.	.	.	.	.	.	.	.	T	.	.	.	.	.	.	.	.	.	.	.	.	.	.	.	.	.	.	.	.	.
MZ440306.1 Asarum pulchellum chloroplast complete genome	G	A	.	.	.	.	.	.	.	.	.	.	.	.	.	.	.	.	.	.	.	.	.	.	.	.	.	T	.	.	.	.	.	.	.	.	.	.	.	.	.	.	.	.	.	.	.	.	.
MW526993.1 Asarum heterotropoides var. mandshuricum chloroplast complete genome	G	A	.	.	.	.	.	.	.	.	.	.	.	.	.	.	.	.	.	.	.	.	.	.	.	.	.	T	.	.	.	.	.	.	.	.	.	.	.	.	.	.	.	.	.	.	.	.	.
NC 058740.1 Asarum maculatum voucher NIBRVP0000640516 2006.4.1. chloroplast complete genome	G	A	.	.	.	.	.	.	.	.	.	.	.	.	.	.	.	.	.	.	.	.	.	.	.	.	.	T	.	.	.	.	.	.	.	.	.	.	.	.	.	.	.	.	.	.	.	.	.
NC 058739.1 Asarum misandrum voucher NIBRVP0000640514 2007.4.1. chloroplast complete genome	G	A	.	.	.	.	.	.	.	.	.	.	.	.	.	.	.	.	.	.	.	.	.	.	.	.	.	T	.	.	.	.	.	.	.	.	.	.	.	.	.	.	.	.	.	.	.	.	.
MN132860.1 Asarum heterotropoides var. seoulense voucher NIBRVP0000640693 2007.5.1. chloroplast complete genome	G	A	.	.	.	.	.	.	.	.	.	.	.	.	.	.	.	.	.	.	.	.	.	.	.	.	.	T	.	.	.	.	.	.	.	.	.	.	.	.	.	.	.	.	.	.	.	.	.
L12664.1 Saruma henryi ribulose 15-bisphosphate carboxylase large subunit (rbcL) gene partial cds chloroplast gene for chloroplast product	G	A	.	.	.	.	.	.	.	.	.	.	.	.	.	.	.	.	.	.	.	.	.	.	.	.	.	T	.	.	.	.	.	.	.	.	.	.	.	.	.	.	.	.	.	.	.	.	.
AB205607.1 Saruma henryi chloroplast rbcL gene for ribulose-15-bisphosphate carboxylase/oxygenase partial cds	G	A	.	.	.	.	.	.	.	.	.	.	.	.	.	.	.	.	.	.	.	.	.	.	.	.	.	T	.	.	.	.	.	.	.	.	.	.	.	.	.	.	.	.	.	.	.	.	.
NC 039933.1 Saruma henryi voucher USDA49482*J chloroplast complete genome	G	A	.	.	.	.	.	.	.	.	.	.	.	.	.	.	.	.	.	.	.	.	.	.	.	.	.	T	.	.	.	.	.	.	.	.	.	.	.	.	.	.	.	.	.	.	.	.	.
MG520100.1 Saruma henryi voucher USDA49482*J chloroplast complete genome	G	A	.	.	.	.	.	.	.	.	.	.	.	.	.	.	.	.	.	.	.	.	.	.	.	.	.	T	.	.	.	.	.	.	.	.	.	.	.	.	.	.	.	.	.	.	.	.	.
AF425710.1 Terminalia chebula clone 442 ribulose-15-bisphosphate carboxylase/oxygenase large subunit (rbcL) gene partial cds chloroplast gene for chloroplast product	-	-	-	-	-	-	-	-	-	-	-	-	-	-	-	-	-	-	-	-	-	-	-	-	-	-	-	-	-	-	-	-	-	-	-	-	-	-	-	-	-	-	-	-	-	-	-	-	-
FJ381812.1 Terminalia chebula ribulose-15-bisphosphate carboxylase/oxygenase large subunit (rbcL) gene partial cds chloroplast	.	.	.	.	.	.	.	.	.	.	.	.	.	.	.	.	.	.	.	.	.	T	.	.	.	.	.	.	.	.	.	.	.	.	.	.	.	.	.	.	.	.	T	.	.	.	.	.	.
NC 047468.1 Terminalia chebula chloroplast complete genome	.	.	.	.	.	.	.	.	.	.	.	.	.	.	.	.	.	.	.	.	.	T	.	.	.	.	.	.	.	.	.	.	.	.	.	.	.	.	.	.	.	.	T	.	.	.	.	.	.
MN736954.1 Terminalia chebula chloroplast complete genome	.	.	.	.	.	.	.	.	.	.	.	.	.	.	.	.	.	.	.	.	.	T	.	.	.	.	.	.	.	.	.	.	.	.	.	.	.	.	.	.	.	.	T	.	.	.	.	.	.
KY988329.1 Terminalia chebula voucher PFC161220-0055 ribulose-15-bisphosphate carboxylase/oxygenase large subunit (rbcL) gene partial cds chloroplast	-	-	-	-	-	-	-	-	-	-	-	-	-	-	-	-	-	-	-	-	-	-	-	-	-	-	-	-	-	-	-	-	-	-	-	-	-	-	-	-	-	-	-	-	-	-	-	-	-
MT120769.1 Glycyrrhiza glabra voucher TASH:G.Kinzikayeva et al. 6427 chloroplast complete genome	.	.	.	.	.	.	.	.	.	.	.	.	.	.	.	T	.	.	.	.	.	T	.	.	.	.	.	.	C	C	G	.	.	.	.	.	.	.	.	.	.	.	T	.	.	.	.	.	.
MT120771.1 Glycyrrhiza glabra voucher LERUS :B.Vasyukov et al. s.n. chloroplast complete genome	.	.	.	.	.	.	.	.	.	.	.	.	.	.	.	T	.	.	.	.	.	T	.	.	.	.	.	.	C	C	G	.	.	.	.	.	.	.	.	.	.	.	T	.	.	.	.	.	.
NC 046879.1 Cuminum cyminum chloroplast complete genome	.	.	.	.	.	.	.	.	.	.	.	.	.	.	.	.	.	.	.	.	.	T	.	.	.	.	.	T	.	.	.	.	.	.	.	.	.	.	.	.	.	.	T	.	.	.	.	.	.
MT120766.1 Glycyrrhiza glabra voucher MO:Kurbanov 2054 chloroplast complete genome	.	.	.	.	.	.	.	.	.	.	.	.	.	.	.	T	.	.	.	.	.	T	.	.	.	.	.	.	C	C	G	.	.	.	.	.	.	.	.	.	.	.	T	.	.	.	.	.	.
MN901636.1 Cuminum cyminum chloroplast complete genome	.	.	.	.	.	.	.	.	.	.	.	.	.	.	.	.	.	.	.	.	.	T	.	.	.	.	.	T	.	.	.	.	.	.	.	.	.	.	.	.	.	.	T	.	.	.	.	.	.
MG946939.1 Cuminum cyminum ribulose-15-bisphosphate carboxylase/oxygenase large subunit gene partial cds chloroplast	.	.	.	.	.	.	.	.	.	.	.	.	.	.	.	.	.	.	.	.	.	T	.	.	.	.	.	T	.	.	.	.	.	.	.	.	.	.	.	.	.	.	T	.	.	.	-	-	-
KR002656.1 Coriandrum sativum chloroplast complete genome	.	.	.	.	.	.	.	.	.	.	.	.	.	.	.	.	.	.	.	.	.	T	.	.	.	.	.	T	C	.	.	.	.	.	.	.	.	.	.	.	.	.	T	.	.	.	.	.	.
MG946829.1 Coriandrum sativum ribulose-15-bisphosphate carboxylase/oxygenase large subunit gene partial cds chloroplast	.	.	.	.	.	.	.	.	.	.	.	.	.	.	.	.	.	.	.	.	.	T	.	.	.	.	.	T	C	.	.	.	.	.	.	.	.	.	.	.	.	.	T	.	.	.	-	-	-
[truncated: 48 more rows]
[truncated: 51 more columns]

## Sheet: Info
Title
Format
DataType	Nucleotide
133
Number Sites	1485
Identical	.
Missing	?
Indel	-
